# Supplementary material for: Hikarchaeia demonstrate an intermediate stage in the methanogen-to-halophile transition
Source: Nat Commun. 2020 Oct 30;11:5490. doi: 10.1038/s41467-020-19200-2 (PMC7599335; doi:10.1038/s41467-020-19200-2)
Supplement: Supplementary file 4 — Supplementary Data 1 [file 41467_2020_19200_MOESM4_ESM.xlsx]

## Sheet: eury.selection.user_refined
Supplementary Data 1
Proteomes used for phylogenomics datasets and gene family clustering.
Taxa included in the species tree including taxonomy, assembly characteristics and source database are listed. Taxa of the Methanotecta that were used for gene family clustering and ancestral reconstruction are marked with ‘ingroup’. The additional 12 genomes of haloarchaeal taxa are marked with ´added´.
assembly	selectionGroup	source	taxid	name	group	species	size	scaffolds	genes	refseq_category	assembly_level	comment	abbreviation
X1	-	local	-	bin_117	Euryarchaeota	Candidatus Hikarchaeum yamanae Bin3	1007431	186	1156	-	-	ingroup	BI11
X2	-	local	-	bin_125	Euryarchaeota	Candidatus Hikarchaeum sp. Bin4	920269	183	1096	-	-	ingroup	BI12
X3	-	local	-	bin_160	Euryarchaeota	Candidatus Hikarchaeum sp. Bin5	1067804	36	1130	-	-	ingroup	BI16
X4	-	local	-	bin_172	Euryarchaeota	Candidatus Hikarchaeum yamanae Bin2	1122501	20	1166	-	-	ingroup	BI17
X5	-	local	-	bin_91	Euryarchaeota	Candidatus Hikarchaeum yamanae Bin1	1131970	9	1176	-	-	ingroup	BI91
GCA_000008665.1	Archaeoglobi	genbank	224325	Archaeoglobus fulgidus DSM 4304	Euryarchaeota	Archaeoglobus fulgidus	2178400	1	2482	representative genome	Complete Genome	ingroup	ARFU
GCA_000025505.1	Archaeoglobi	genbank	589924	Ferroglobus placidus DSM 10642	Euryarchaeota	Ferroglobus placidus	2196270	1	2576	representative genome	Complete Genome	ingroup	FEPL
GCA_000194625.1	Archaeoglobi	genbank	693661	Archaeoglobus veneficus SNP6	Euryarchaeota	Archaeoglobus veneficus	1901940	1	2152	representative genome	Complete Genome	ingroup	ARVE
GCA_000385565.1	Archaeoglobi	genbank	387631	Archaeoglobus sulfaticallidus PM70-1	Euryarchaeota	Archaeoglobus sulfaticallidus	2076930	1	2267	representative genome	Complete Genome	ingroup	ARSU
GCA_000789255.1	Archaeoglobi	genbank	565033	Geoglobus acetivorans SBH6	Euryarchaeota	Geoglobus acetivorans	1860820	1	2233	representative genome	Complete Genome	ingroup	GEAC
GCA_002010305.1	Archaeoglobi	genbank	1935016	Archaeoglobi archaeon JdFR-42	Euryarchaeota	Archaeoglobi archaeon JdFR-42	2148620	42	-	na	Contig	ingroup	ARAR
GCA_000007005.1	Crenarchaeota	genbank	273057	Sulfolobus solfataricus P2	TACK group	Sulfolobus solfataricus	2992250	1	3145	representative genome	Complete Genome
GCA_000148385.1	Crenarchaeota	genbank	572478	Vulcanisaeta distributa DSM 14429	TACK group	Vulcanisaeta distributa	2374140	1	2504	representative genome	Complete Genome
GCA_000258425.1	Crenarchaeota	genbank	1163730	Fervidicoccus fontis Kam940	TACK group	Fervidicoccus fontis	1319210	1	1439	na	Complete Genome
GCA_000317795.1	Crenarchaeota	genbank	1056495	Caldisphaera lagunensis DSM 15908	TACK group	Caldisphaera lagunensis	1546850	1	1558	representative genome	Complete Genome
GCA_001412615.1	Crenarchaeota	genbank	1273541	Pyrodictium delaneyi Su06	TACK group	Pyrodictium delaneyi	2023840	1	2082	representative genome	Complete Genome
2264265207	Euryarchaeota	jgi	1130313	Euryarchaeota archaeon JGI 0000059-G05 (unscreened)	-	euryarchaeote JGI 0000059-G05	1436642	167	1653	na	Permanent Draft	ingroup	EUARJ0G
2506783051	Euryarchaeota	jgi	758602	Halohasta litchfieldiae tADL	-	halophilic archaeon True-ADL	3332022	1	3520	na	Permanent Draft	ingroup	HAAR
GCA_000007345.1	Euryarchaeota	genbank	188937	Methanosarcina acetivorans C2A	Euryarchaeota	Methanosarcina acetivorans	5751490	1	4965	representative genome	Complete Genome	ingroup	MEAC
GCA_000008265.1	Euryarchaeota	genbank	263820	Picrophilus torridus DSM 9790	Euryarchaeota	Picrophilus torridus	1545900	1	1616	representative genome	Complete Genome
GCA_000011005.1	Euryarchaeota	genbank	304371	Methanocella paludicola SANAE	Euryarchaeota	Methanocella paludicola	2957630	1	3062	na	Complete Genome	ingroup	MEPASA
GCA_000011185.1	Euryarchaeota	genbank	273116	Thermoplasma volcanium GSS1	Euryarchaeota	Thermoplasma volcanium	1584800	1	1629	representative genome	Complete Genome
GCA_000013445.1	Euryarchaeota	genbank	323259	Methanospirillum hungatei JF-1	Euryarchaeota	Methanospirillum hungatei	3544740	1	3428	representative genome	Complete Genome	ingroup	MEHU
GCA_000015765.1	Euryarchaeota	genbank	410358	Methanocorpusculum labreanum Z	Euryarchaeota	Methanocorpusculum labreanum	1804960	1	1876	representative genome	Complete Genome	ingroup	MELAZ
GCA_000021965.1	Euryarchaeota	genbank	521011	Methanosphaerula palustris E1-9c	Euryarchaeota	Methanosphaerula palustris	2922920	1	2852	representative genome	Complete Genome	ingroup	MEPAE9
GCA_000022205.1	Euryarchaeota	genbank	416348	Halorubrum lacusprofundi ATCC 49239	Euryarchaeota	Halorubrum lacusprofundi	3692580	3	3656	representative genome	Complete Genome	ingroup	HALA
GCA_000025325.1	Euryarchaeota	genbank	543526	Haloterrigena turkmenica DSM 5511	Euryarchaeota	Haloterrigena turkmenica	5440780	7	5227	representative genome	Complete Genome	ingroup	HATU
GCA_000025665.1	Euryarchaeota	genbank	439481	Aciduliprofundum boonei T469	Euryarchaeota	Aciduliprofundum boonei	1486780	1	1577	representative genome	Complete Genome
GCA_000025685.1	Euryarchaeota	genbank	309800	Haloferax volcanii DS2	Euryarchaeota	Haloferax volcanii	4012900	5	4023	representative genome	Complete Genome	ingroup	HAVO
GCA_000063445.1	Euryarchaeota	genbank	351160	Methanocella arvoryzae MRE50	Euryarchaeota	Methanocella arvoryzae	3179920	1	3164	representative genome	Complete Genome	ingroup	MEARMR
GCA_000147875.1	Euryarchaeota	genbank	679926	Methanolacinia petrolearia DSM 11571	Euryarchaeota	Methanolacinia petrolearia	2843290	1	2853	representative genome	Complete Genome	ingroup	MEPE
GCA_000152265.2	Euryarchaeota	genbank	333146	Ferroplasma acidarmanus fer1	Euryarchaeota	Ferroplasma acidarmanus	1935210	1	1950	representative genome	Complete Genome
GCA_000196895.1	Euryarchaeota	genbank	795797	Halalkalicoccus jeotgali B3	Euryarchaeota	Halalkalicoccus jeotgali	3698650	7	3810	representative genome	Complete Genome	ingroup	HAJE
GCA_000204415.1	Euryarchaeota	genbank	990316	Methanosaeta concilii GP6	Euryarchaeota	Methanosaeta concilii	3026640	2	3030	representative genome	Complete Genome	ingroup	MECOG
GCA_000223905.1	Euryarchaeota	genbank	634497	Haloarcula hispanica ATCC 33960 CGMCC 1.2049	Euryarchaeota	Haloarcula hispanica	3890000	3	3845	representative genome	Complete Genome	ingroup	HAHI
GCA_000246735.1	Euryarchaeota	genbank	274854	uncultured marine group II euryarchaeote	Euryarchaeota	uncultured marine group II euryarchaeote	2064140	11	1828	na	Chromosome
GCA_000251105.1	Euryarchaeota	genbank	1041930	Methanocella conradii HZ254	Euryarchaeota	Methanocella conradii	2378440	1	2518	representative genome	Complete Genome	ingroup	MECOH
GCA_000327505.1	Euryarchaeota	genbank	673860	Aciduliprofundum sp. MAR08-339	Euryarchaeota	Aciduliprofundum sp. MAR08-339	1437090	1	1549	representative genome	Complete Genome
GCA_000336935.1	Euryarchaeota	genbank	1227456	Halococcus salifodinae DSM 8989	Euryarchaeota	Halococcus salifodinae	4199780	109	4121	representative genome	Contig	ingroup	HASA
GCA_000350305.1	Euryarchaeota	genbank	1054217	Thermoplasmatales archaeon BRNA1	Euryarchaeota	Thermoplasmatales archaeon BRNA1	1461110	1	1526	representative genome	Complete Genome
GCA_000404225.1	Euryarchaeota	genbank	1295009	Candidatus Methanomassiliicoccus intestinalis Issoire-Mx1	Euryarchaeota	Candidatus Methanomassiliicoccus intestinalis	1931650	1	1900	representative genome	Complete Genome
GCA_000416085.1	Euryarchaeota	genbank	1085028	halophilic archaeon J07HX64	Euryarchaeota	halophilic archaeon J07HX64	2982940	1	3070	na	Scaffold	ingroup	HAARJ07HX
GCA_000416105.1	Euryarchaeota	genbank	1085029	halophilic archaeon J07HB67	Euryarchaeota	halophilic archaeon J07HB67	2649550	3	2874	na	Scaffold	ingroup	HAARJ07HB
GCA_000447225.1	Euryarchaeota	genbank	667135	Thermoplasmatales archaeon A-plasma	Euryarchaeota	Thermoplasmatales archaeon A-plasma	1989600	118	2280	na	Contig
GCA_000447865.2	Euryarchaeota	genbank	1071085	haloarchaeon 3A1_DGR	Euryarchaeota	haloarchaeon 3A1_DGR	2880900	3	2816	representative genome	Scaffold	ingroup	HA3A
GCA_000495475.1	Euryarchaeota	genbank	1324957	Candidatus Halobonum tyrrellensis G22	Euryarchaeota	Candidatus Halobonum tyrrellensis	3675090	72	3492	representative genome	Contig	ingroup	CAHA
GCA_000496135.1	Euryarchaeota	genbank	667137	Thermoplasmatales archaeon E-plasma	Euryarchaeota	Thermoplasmatales archaeon E-plasma	1660500	8	1674	na	Scaffold
GCA_000685155.1	Euryarchaeota	genbank	1392998	Candidatus Methanoperedens nitroreducens ANME-2d	Euryarchaeota	Candidatus Methanoperedens nitroreducens	3203390	10	3360	representative genome	Scaffold	ingroup	CAMENA2
GCA_000711905.1	Euryarchaeota	genbank	1122233	Methermicoccus shengliensis DSM 18856	Euryarchaeota	Methermicoccus shengliensis	1513580	15	1649	representative genome	Scaffold	ingroup	MESH
GCA_001316105.1	Euryarchaeota	genbank	1295120	Thermogymnomonas acidicola JCM 13583	Euryarchaeota	Thermogymnomonas acidicola	1742380	27	-	na	Contig
GCA_001421175.1	Euryarchaeota	genbank	1713725	Methanomassiliicoccales archaeon RumEn M2	Euryarchaeota	Methanomassiliicoccales archaeon RumEn M2	1280800	18	1418	na	Contig
GCA_001421185.1	Euryarchaeota	genbank	1713724	Methanomassiliicoccales archaeon RumEn M1	Euryarchaeota	Methanomassiliicoccales archaeon RumEn M1	2121030	182	2271	na	Contig
GCA_001508695.1	Euryarchaeota	genbank	1641394	Methanomicrobiales archaeon 53_19	Euryarchaeota	Methanomicrobiales archaeon 53_19	2629230	286	2864	na	Scaffold	ingroup	MEAR51
GCA_001512965.1	Euryarchaeota	genbank	1675034	Methanomicrobia archaeon DTU008	Euryarchaeota	Methanomicrobia archaeon DTU008	1762310	59	-	na	Scaffold
GCA_001515185.1	Euryarchaeota	genbank	1775754	Hadesarchaea archaeon DG-33	Euryarchaeota	Hadesarchaea archaeon DG-33	786381	77	950	na	Scaffold
GCA_001515195.1	Euryarchaeota	genbank	1775755	Hadesarchaea archaeon DG-33-1	Euryarchaeota	Hadesarchaea archaeon DG-33-1	928769	53	1051	na	Scaffold
GCA_001515205.2	Euryarchaeota	genbank	1776334	Hadesarchaea archaeon YNP_45	Euryarchaeota	Hadesarchaea archaeon YNP_45	1231130	64	1367	na	Contig
GCA_001515215.1	Euryarchaeota	genbank	1776333	Hadesarchaea archaeon YNP_N21	Euryarchaeota	Hadesarchaea archaeon YNP_N21	1206200	36	1304	na	Contig
GCA_001560915.1	Euryarchaeota	genbank	1495144	methanogenic archaeon ISO4-H5	Euryarchaeota	methanogenic archaeon ISO4-H5	1937880	1	1866	na	Complete Genome
GCA_001587575.1	Euryarchaeota	genbank	1706438	Arc I group archaeon BMIXfssc0709_Meth_Bin006	Euryarchaeota	Arc I group archaeon BMIXfssc0709_Meth_Bin006	1557730	61	1769	na	Contig
GCA_001587675.1	Euryarchaeota	genbank	1705564	Arc I group archaeon U1lsi0528_Bin089	Euryarchaeota	Arc I group archaeon U1lsi0528_Bin089	1794460	313	1999	na	Contig
GCA_001595795.1	Euryarchaeota	genbank	1803813	Theionarchaea archaeon DG-70	Euryarchaeota	Theionarchaea archaeon DG-70	3559550	177	3702	na	Contig
GCA_001595805.1	Euryarchaeota	genbank	1803816	Thermoplasmatales archaeon SG8-52-1	Euryarchaeota	Thermoplasmatales archaeon SG8-52-1	2065480	79	2005	na	Contig
GCA_001595815.1	Euryarchaeota	genbank	1803814	Theionarchaea archaeon DG-70-1	Euryarchaeota	Theionarchaea archaeon DG-70-1	4772060	194	4531	na	Contig
GCA_001595865.1	Euryarchaeota	genbank	1803817	Thermoplasmatales archaeon SG8-52-2	Euryarchaeota	Thermoplasmatales archaeon SG8-52-2	1355900	68	1331	na	Contig
GCA_001595875.1	Euryarchaeota	genbank	1803819	Thermoplasmatales archaeon SG8-52-4	Euryarchaeota	Thermoplasmatales archaeon SG8-52-4	2246270	91	2162	na	Contig
GCA_001595885.1	Euryarchaeota	genbank	1803822	Euryarchaeota archaeon SG8-5	Euryarchaeota	Euryarchaeota archaeon SG8-5	1247230	111	1182	na	Scaffold
GCA_001595915.1	Euryarchaeota	genbank	1803818	Thermoplasmatales archaeon SG8-52-3	Euryarchaeota	Thermoplasmatales archaeon SG8-52-3	1909400	84	1864	na	Contig
GCA_001595945.1	Euryarchaeota	genbank	1803815	Thermoplasmatales archaeon SM1-50	Euryarchaeota	Thermoplasmatales archaeon SM1-50	2091710	94	2064	na	Contig
GCA_001602645.1	Euryarchaeota	genbank	1674798	Methanosarcinales archaeon Methan_01	Euryarchaeota	Methanosarcinales archaeon Methan_01	2608800	85	-	na	Scaffold	ingroup	MEARME01
GCA_001602695.1	Euryarchaeota	genbank	1674803	Methanomicrobiales archaeon Methan_06	Euryarchaeota	Methanomicrobiales archaeon Methan_06	1616910	427	-	na	Scaffold	ingroup	MEARME06
GCA_001603195.1	Euryarchaeota	genbank	1674799	Methanosarcinales archaeon Methan_02	Euryarchaeota	Methanosarcinales archaeon Methan_02	2475890	419	-	na	Scaffold	ingroup	MEARME02
GCA_001603205.1	Euryarchaeota	genbank	1674800	Methanosarcinales archaeon Methan_03	Euryarchaeota	Methanosarcinales archaeon Methan_03	1999880	772	-	na	Scaffold	ingroup	MEARME03
GCA_001603255.1	Euryarchaeota	genbank	1674804	Methanomicrobiales archaeon Methan_07	Euryarchaeota	Methanomicrobiales archaeon Methan_07	1913140	414	-	na	Scaffold	ingroup	MEARME07
GCA_001628435.1	Euryarchaeota	genbank	1811649	Marine group II euryarchaeote REDSEA-S03_B6	Euryarchaeota	Marine group II euryarchaeote REDSEA-S03_B6	1315350	210	-	na	Scaffold
GCA_001628475.1	Euryarchaeota	genbank	1811652	Marine group II euryarchaeote REDSEA-S19_B7N8	Euryarchaeota	Marine group II euryarchaeote REDSEA-S19_B7N8	1171690	155	-	na	Contig
GCA_001628485.1	Euryarchaeota	genbank	1811651	Marine group II euryarchaeote REDSEA-S11_B3N4	Euryarchaeota	Marine group II euryarchaeote REDSEA-S11_B3N4	1295990	35	-	na	Scaffold
GCA_001629205.1	Euryarchaeota	genbank	1811655	Marine group II euryarchaeote REDSEA-S30_B12	Euryarchaeota	Marine group II euryarchaeote REDSEA-S30_B12	1266630	137	-	na	Scaffold
GCA_001766815.1	Euryarchaeota	genbank	1838285	Candidatus Syntrophoarchaeum caldarius BOX2	Euryarchaeota	Candidatus Syntrophoarchaeum caldarius	1666080	10	1828	na	Scaffold	ingroup	CASYCB
GCA_001766825.1	Euryarchaeota	genbank	1839936	Candidatus Syntrophoarchaeum butanivorans BOX1	Euryarchaeota	Candidatus Syntrophoarchaeum butanivorans	1456960	16	1640	na	Scaffold	ingroup	CASYBB
GCA_001800675.1	Euryarchaeota	genbank	1797977	Euryarchaeota archaeon RBG_13_57_23	Euryarchaeota	Euryarchaeota archaeon RBG_13_57_23	1520810	66	1481	na	Scaffold
GCA_001800735.1	Euryarchaeota	genbank	1797979	Euryarchaeota archaeon RBG_16_62_10	Euryarchaeota	Euryarchaeota archaeon RBG_16_62_10	1494910	116	1616	na	Scaffold
GCA_001800745.1	Euryarchaeota	genbank	1797980	Euryarchaeota archaeon RBG_16_67_27	Euryarchaeota	Euryarchaeota archaeon RBG_16_67_27	1546720	79	1588	na	Scaffold
GCA_001800755.1	Euryarchaeota	genbank	1797981	Euryarchaeota archaeon RBG_16_68_12	Euryarchaeota	Euryarchaeota archaeon RBG_16_68_12	1762620	131	1997	na	Scaffold
GCA_001800795.1	Euryarchaeota	genbank	1797982	Euryarchaeota archaeon RBG_16_68_13	Euryarchaeota	Euryarchaeota archaeon RBG_16_68_13	1588820	51	1655	na	Scaffold
GCA_001800815.1	Euryarchaeota	genbank	1797983	Euryarchaeota archaeon RBG_19FT_COMBO_56_21	Euryarchaeota	Euryarchaeota archaeon RBG_19FT_COMBO_56_21	1868770	65	1790	na	Scaffold
GCA_001800825.1	Euryarchaeota	genbank	1797984	Euryarchaeota archaeon RBG_19FT_COMBO_69_17	Euryarchaeota	Euryarchaeota archaeon RBG_19FT_COMBO_69_17	2210690	66	2336	na	Scaffold
GCA_001856825.1	Euryarchaeota	genbank	667138	Thermoplasmatales archaeon I-plasma	Euryarchaeota	Thermoplasmatales archaeon I-plasma	1687960	6	1696	na	Contig
GCA_001875345.1	Euryarchaeota	genbank	1888995	Marine Group III euryarchaeote CG-Epi1	Euryarchaeota	Marine Group III euryarchaeote CG-Epi1	1177170	25	1122	na	Contig
GCA_001875425.1	Euryarchaeota	genbank	1889001	Marine Group III euryarchaeote CG-Bathy1	Euryarchaeota	Marine Group III euryarchaeote CG-Bathy1	1042930	22	1008	na	Contig
GCA_001875445.1	Euryarchaeota	genbank	1889002	Marine Group III euryarchaeote CG-Bathy2	Euryarchaeota	Marine Group III euryarchaeote CG-Bathy2	773757	18	721	na	Contig
GCA_001875465.1	Euryarchaeota	genbank	1888996	Marine Group III euryarchaeote CG-Epi2	Euryarchaeota	Marine Group III euryarchaeote CG-Epi2	1224230	43	1190	na	Contig
GCA_001914405.1	Euryarchaeota	genbank	1903181	Euryarchaeota archaeon HMET1	Euryarchaeota	Euryarchaeota archaeon HMET1	2141310	4	2208	na	Contig
GCA_002010075.1	Euryarchaeota	genbank	1935140	Methanomicrobia archaeon JdFR-19	Euryarchaeota	Methanomicrobia archaeon JdFR-19	1288680	27	-	na	Contig	ingroup	MEARJ1
GCA_002011115.1	Euryarchaeota	genbank	1935128	Candidatus Hydrothermarchaeota archaeon JdFR-17	Euryarchaeota	Candidatus Hydrothermarchaeota archaeon JdFR-17	2178130	344	-	na	Contig
GCA_002011125.1	Euryarchaeota	genbank	1935129	Candidatus Hydrothermarchaeota archaeon JdFR-18	Euryarchaeota	Candidatus Hydrothermarchaeota archaeon JdFR-18	2062130	22	-	na	Contig
GCA_002011165.1	Euryarchaeota	genbank	1935139	Euryarchaeota archaeon JdFR-21	Euryarchaeota	Euryarchaeota archaeon JdFR-21	1416500	22	-	na	Contig	ingroup	EUARJ2
GCA_002011395.1	Euryarchaeota	genbank	1935018	Aciduliprofundum sp. JdFR-45	Euryarchaeota	Aciduliprofundum sp. JdFR-45	1249760	161	-	na	Contig
GCA_002153915.1	Euryarchaeota	genbank	1927129	Euryarchaeota archaeon AMET1	Euryarchaeota	Euryarchaeota archaeon AMET1	1513140	8	1543	na	Contig
GCA_002168385.1	Euryarchaeota	genbank	1986694	Euryarchaeota archaeon TMED279	Euryarchaeota	Euryarchaeota archaeon TMED279	997332	50	885	na	Contig
GCA_002168725.1	Euryarchaeota	genbank	1986692	Euryarchaeota archaeon TMED252	Euryarchaeota	Euryarchaeota archaeon TMED252	1251400	70	1050	na	Contig
GCA_002168805.1	Euryarchaeota	genbank	1986691	Euryarchaeota archaeon TMED248	Euryarchaeota	Euryarchaeota archaeon TMED248	1124270	50	985	na	Contig
GCA_002169405.1	Euryarchaeota	genbank	1986693	Euryarchaeota archaeon TMED255	Euryarchaeota	Euryarchaeota archaeon TMED255	2164400	100	1933	na	Contig
GCA_002170075.1	Euryarchaeota	genbank	1986686	Euryarchaeota archaeon TMED141	Euryarchaeota	Euryarchaeota archaeon TMED141	2364910	64	2089	na	Contig
GCA_002170315.1	Euryarchaeota	genbank	1986698	Euryarchaeota archaeon TMED99	Euryarchaeota	Euryarchaeota archaeon TMED99	2085560	76	1792	na	Contig
GCA_002170775.1	Euryarchaeota	genbank	1986689	Euryarchaeota archaeon TMED192	Euryarchaeota	Euryarchaeota archaeon TMED192	1267340	9	1108	na	Contig
GCA_002170935.1	Euryarchaeota	genbank	1986687	Euryarchaeota archaeon TMED164	Euryarchaeota	Euryarchaeota archaeon TMED164	1285610	55	1181	na	Contig
GCA_002171445.1	Euryarchaeota	genbank	1986697	Euryarchaeota archaeon TMED97	Euryarchaeota	Euryarchaeota archaeon TMED97	1632650	44	1531	na	Contig
GCA_002172355.1	Euryarchaeota	genbank	1986685	Euryarchaeota archaeon TMED132	Euryarchaeota	Euryarchaeota archaeon TMED132	1815860	66	1668	na	Contig
GCA_002172575.1	Euryarchaeota	genbank	1986682	Euryarchaeota archaeon TMED103	Euryarchaeota	Euryarchaeota archaeon TMED103	2001940	41	1722	na	Contig
GCA_002204705.1	Euryarchaeota	genbank	1961136	Thermoplasmatales archaeon B_DKE	Euryarchaeota	Thermoplasmatales archaeon B_DKE	1905250	31	2035	na	Contig
GCA_900083515.1	Euryarchaeota	genbank	1673428	Cuniculiplasma divulgatum S5(T) (=JCM 30642; =VKM B-2941)	Euryarchaeota	Cuniculiplasma divulgatum	1938700	1	2016	na	Complete Genome
GCA_000008645.1	Methanobacteria	genbank	187420	Methanothermobacter thermautotrophicus str. Delta H	Euryarchaeota	Methanothermobacter thermautotrophicus	1751380	1	1870	representative genome	Complete Genome
GCA_000012545.1	Methanobacteria	genbank	339860	Methanosphaera stadtmanae DSM 3091	Euryarchaeota	Methanosphaera stadtmanae	1767400	1	1591	representative genome	Complete Genome
GCA_000016525.1	Methanobacteria	genbank	420247	Methanobrevibacter smithii ATCC 35061	Euryarchaeota	Methanobrevibacter smithii	1853160	1	1793	representative genome	Complete Genome
GCA_000024185.1	Methanobacteria	genbank	634498	Methanobrevibacter ruminantium M1	Euryarchaeota	Methanobrevibacter ruminantium	2937200	1	2280	representative genome	Complete Genome
GCA_000166095.1	Methanobacteria	genbank	523846	Methanothermus fervidus DSM 2088	Euryarchaeota	Methanothermus fervidus	1243340	1	1358	representative genome	Complete Genome
GCA_000191585.1	Methanobacteria	genbank	877455	Methanobacterium lacus AL-21	Euryarchaeota	Methanobacterium lacus	2583750	1	2533	representative genome	Complete Genome
GCA_000214725.1	Methanobacteria	genbank	868131	Methanobacterium paludis SWAN1	Euryarchaeota	Methanobacterium paludis	2546540	1	2445	representative genome	Complete Genome
GCA_000621965.1	Methanobacteria	genbank	1410664	Methanobrevibacter wolinii SH	Euryarchaeota	Methanobrevibacter wolinii	2041810	26	1735	representative genome	Scaffold
GCA_000746075.1	Methanobacteria	genbank	386456	Methanobacterium arcticum M2	Euryarchaeota	Methanobacterium arcticum	3393920	35	3273	na	Scaffold
GCA_000762265.1	Methanobacteria	genbank	2162	Methanobacterium formicicum BRM9	Euryarchaeota	Methanobacterium formicicum	2449990	1	2420	representative genome	Complete Genome
GCA_001507955.1	Methanobacteria	genbank	1635284	Methanobacteriaceae archaeon 41_258	Euryarchaeota	Methanobacteriaceae archaeon 41_258	1356510	169	1599	na	Contig
GCA_001639265.1	Methanobacteria	genbank	55758	Methanobrevibacter filiformis DSM 11501	Euryarchaeota	Methanobrevibacter filiformis	2606140	295	1976	na	Contig
GCA_001639285.1	Methanobacteria	genbank	47311	Methanobrevibacter cuticularis DSM 11139	Euryarchaeota	Methanobrevibacter cuticularis	2608700	169	2042	na	Contig
GCA_001639295.1	Methanobacteria	genbank	49547	Methanobrevibacter curvatus DSM 11111	Euryarchaeota	Methanobrevibacter curvatus	2414610	232	1948	na	Contig
GCA_001729965.1	Methanobacteria	genbank	1561964	Methanosphaera sp. WGK6	Euryarchaeota	Methanosphaera sp. WGK6	1729150	37	1623	na	Contig
GCA_900095295.1	Methanobacteria	genbank	118062	Methanobacterium congolense Buetzberg	Euryarchaeota	Methanobacterium congolense	2469570	2	2359	na	Complete Genome
GCA_000006175.2	Methanococci	genbank	456320	Methanococcus voltae A3	Euryarchaeota	Methanococcus voltae	1936390	1	1741	representative genome	Complete Genome
GCA_000024625.1	Methanococci	genbank	579137	Methanocaldococcus vulcanius M7	Euryarchaeota	Methanocaldococcus vulcanius	1761740	3	1760	representative genome	Complete Genome
GCA_000179575.2	Methanococci	genbank	647113	Methanothermococcus okinawensis IH1	Euryarchaeota	Methanothermococcus okinawensis	1677450	2	1681	representative genome	Complete Genome
GCA_000214415.1	Methanococci	genbank	880724	Methanotorris igneus Kol 5	Euryarchaeota	Methanotorris igneus	1854200	1	1845	representative genome	Complete Genome
2506783052	other	jgi	756883	halophilic archaeon DL31	-	halophilic archaeon DL31	3643158	3	3788	na	Finished	ingroup	HAARD
GCA_000270325.1	Thaumarchaeota	genbank	311458	Candidatus Caldiarchaeum subterraneum	TACK group	Candidatus Caldiarchaeum subterraneum	1680940	1	1790	na	Complete Genome
GCA_000299365.1	Thaumarchaeota	genbank	1229908	Candidatus Nitrosopumilus koreensis AR1	TACK group	Candidatus Nitrosopumilus koreensis	1639960	1	1931	na	Complete Genome
GCA_000698785.1	Thaumarchaeota	genbank	926571	Nitrososphaera viennensis EN76	TACK group	Nitrososphaera viennensis	2527940	1	2882	representative genome	Complete Genome
GCA_000812185.1	Thaumarchaeota	genbank	1410606	Candidatus Nitrosopelagicus brevis CN25	TACK group	Candidatus Nitrosopelagicus brevis	1232130	1	1467	na	Complete Genome
GCA_000955905.3	Thaumarchaeota	genbank	1603555	Candidatus Nitrosotenuis cloacae SAT1	TACK group	Candidatus Nitrosotenuis cloacae	1620160	1	1860	na	Complete Genome
GCA_000007305.1	Thermococci	genbank	186497	Pyrococcus furiosus DSM 3638	Euryarchaeota	Pyrococcus furiosus	1908260	1	2121	representative genome	Complete Genome
GCA_000246985.3	Thermococci	genbank	523849	Thermococcus litoralis DSM 5473	Euryarchaeota	Thermococcus litoralis	2215170	1	2453	representative genome	Complete Genome
GCA_000725425.1	Thermococci	genbank	1343739	Palaeococcus pacificus DY20341	Euryarchaeota	Palaeococcus pacificus	1859370	1	2016	representative genome	Complete Genome
GCA_001507935.1	Thermococci	genbank	1635283	Thermococcales archaeon 44_46	Euryarchaeota	Thermococcales archaeon 44_46	1695120	272	1987	na	Contig
GCA_000026045.1	Euryarchaeota	genbank	348780	Natronomonas pharaonis DSM 2160	Euryarchaeota	Natronomonas pharaonis DSM 2160	2749696	3	2819	representative genome	Complete Genome	ingroup/added	NAPH
GCA_000025625.1	Euryarchaeota	genbank	547559	Natrialba magadii ATCC 43099	Euryarchaeota	Natrialba magadii ATCC 43099	4443643	4	4217	representative genome	Complete Genome	ingroup/added	NAMA
GCA_000328525.1	Euryarchaeota	genbank	797302	Halovivax ruber XH-70	Euryarchaeota	Halovivax ruber XH-70	3223876	1	3187	representative genome	Complete Genome	ingroup/added	HARU
GCA_000023965.1	Euryarchaeota	genbank	485914	Halomicrobium mukohataei DSM 12286	Euryarchaeota	Halomicrobium mukohataei DSM 12286	3332349	2	3341	representative genome	Complete Genome	ingroup/added	HAMU
GCA_000328685.1	Euryarchaeota	genbank	694430	Natronococcus occultus SP4	Euryarchaeota	Natronococcus occultus SP4	4314118	3	4242	representative genome	Complete Genome	ingroup/added	NAOC
GCA_000517625.1	Euryarchaeota	genbank	797299	Halostagnicola larsenii XH-48	Euryarchaeota	Halostagnicola larsenii XH-48	4131176	5	4023	representative genome	Complete Genome	ingroup/added	HALAX4D1
GCA_000427685.1	Euryarchaeota	genbank	926690	Haloplanus natans DSM 17983	Euryarchaeota	Haloplanus natans DSM 17983	3797935	8	3855	representative genome	Scaffold	ingroup/added	HANA
GCA_000283335.1	Euryarchaeota	genbank	1210908	Halogranum salarium B-1	Euryarchaeota	Halogranum salarium B-1	4492306	17	4463	representative genome	Contig	ingroup/added	HASAB1
GCA_000710615.1	Euryarchaeota	genbank	1455608	Haladaptatus cibarius D43	Euryarchaeota	Haladaptatus cibarius D43	3926724	13	3994	representative genome	Contig	ingroup/added	HACI
GCA_000215915.3	Euryarchaeota	genbank	1033806	Halorhabdus tiamatea SARL4B	Euryarchaeota	Halorhabdus tiamatea SARL4B	3146564	72	3187	na	Contig	ingroup/added	HATI
GCA_000337855.1	Euryarchaeota	genbank	469382	Halogeometricum borinquense DSM 11551	Euryarchaeota	Halogeometricum borinquense DSM 11551	3928510	56	3889	na	Contig	ingroup/added	HABO
GCA_000009185.1	Euryarchaeota	genbank	362976	Haloquadratum walsbyi DSM 16790	Euryarchaeota	Haloquadratum walsbyi DSM 16790	3179361	2	2875	na	Complete Genome	ingroup/added	HAWA
