# Supplementary material for: Hikarchaeia demonstrate an intermediate stage in the methanogen-to-halophile transition
Source: Nat Commun. 2020 Oct 30;11:5490. doi: 10.1038/s41467-020-19200-2 (PMC7599335; doi:10.1038/s41467-020-19200-2)
Supplement: Supplementary file 5 — Supplementary Data 2 [file 41467_2020_19200_MOESM5_ESM.xlsx]

## Sheet: Sheet1
Supplementary Data 2
Pervasive phylogenetic artefact MNA+HA+HIK in single gene trees
Percent bootstrap support for the grouping of Haloarchaea, Hikarchaea and Methanonatronarchaeia in the maximum likelihood tree of the single gene phylogenies of the 56 ribosomal proteins
arCOG	% bootstrap support
arCOG00779	62
arCOG00780	-
arCOG00781	-
arCOG00782	96
arCOG00785	-
arCOG01344	-
arCOG01722	-
arCOG01758	-
arCOG01885	75
arCOG01946	-
arCOG01950	-
arCOG04049	-
arCOG04067	-
arCOG04070	-
arCOG04071	65
arCOG04072	-
arCOG04086	-
arCOG04087	-
arCOG04088	-
arCOG04089	71
arCOG04090	-
arCOG04091	-
arCOG04092	72
arCOG04093	-
arCOG04094	-
arCOG04095	-
arCOG04096	-
arCOG04097	96
arCOG04098	-
arCOG04099	90
arCOG04108	-
arCOG04109	-
arCOG04113	-
arCOG04126	-
arCOG04129	-
arCOG04154	47
arCOG04177	100
arCOG04182	-
arCOG04183	92
arCOG04185	-
arCOG04186	85
arCOG04208	-
arCOG04209	79
arCOG04239	-
arCOG04240	93
arCOG04242	92
arCOG04243	-
arCOG04245	-
arCOG04254	-
arCOG04255	98
arCOG04287	-
arCOG04288	-
arCOG04289	100
arCOG04314	-
arCOG04372	-
arCOG04473	-
