# Supplementary material for: Hikarchaeia demonstrate an intermediate stage in the methanogen-to-halophile transition
Source: Nat Commun. 2020 Oct 30;11:5490. doi: 10.1038/s41467-020-19200-2 (PMC7599335; doi:10.1038/s41467-020-19200-2)
Supplement: Supplementary file 6 — Supplementary Data 3 [file 41467_2020_19200_MOESM6_ESM.xlsx]

## Sheet: TableS5_transfers_per_node
Supplementary Data 3
Transfers inferred by gene tree-species tree reconciliation.
Number of transfers between all pairs of nodes in the Methanotecta with a frequency of >= 0.3 in the reconciliations. See Supplementary Figure S19 for a visualization of the results. Transfers labelled as coming from ancestral nodes generally represent transfers from unsampled or extinct child lineages of that node.
source	target	# transfers > 0.3	source group	target group
57	62	2	Archaeoglobales	Syntrophoarchaea
57	90	1	Archaeoglobales	Methanomicrobia
57	111	1	-	-
57	ARAR	1	Archaeoglobales	Archaeoglobales
57	ARFU	1	Archaeoglobales	Archaeoglobales
57	EUARJ2	1	Archaeoglobales	Archaeoglobales
57	FEPL	2	Archaeoglobales	Archaeoglobales
57	GEAC	2	Archaeoglobales	Archaeoglobales
57	HAARJ07HB	1	Archaeoglobales	Halobacteria
57	MEAC	1	Archaeoglobales	Methanosarcinales
57	MEARME07	1	Archaeoglobales	Methanomicrobia
57	MELAZ	1	Archaeoglobales	Methanomicrobia
57	MESH	4	Archaeoglobales	Methanosarcinales
57	NAOC	1	Archaeoglobales	Halobacteria
58	65	8	Halobacteria	Halobacteria
58	68	5	Halobacteria	Halobacteria
58	69	2	Halobacteria	Halobacteria
58	70	2	Halobacteria	Halobacteria
58	73	1	Halobacteria	Halobacteria
58	87	2	Halobacteria	Halobacteria
58	96	1	Halobacteria	Halobacteria
58	100	2	Halobacteria	Halobacteria
58	103	2	Halobacteria	Halobacteria
58	105	1	Halobacteria	Halobacteria
58	106	5	Halobacteria	Halobacteria
58	CAHA	2	Halobacteria	Halobacteria
58	HA3A	3	Halobacteria	Halobacteria
58	HAARD	1	Halobacteria	Halobacteria
58	HAARJ07HB	1	Halobacteria	Halobacteria
58	HABO	4	Halobacteria	Halobacteria
58	HACI	2	Halobacteria	Halobacteria
58	HAJE	2	Halobacteria	Halobacteria
58	HALA	4	Halobacteria	Halobacteria
58	HAMU	2	Halobacteria	Halobacteria
58	HANA	5	Halobacteria	Halobacteria
58	HARU	1	Halobacteria	Halobacteria
58	HASA	6	Halobacteria	Halobacteria
58	HASAB1	2	Halobacteria	Halobacteria
58	HATI	3	Halobacteria	Halobacteria
58	HATU	1	Halobacteria	Halobacteria
58	HAVO	1	Halobacteria	Halobacteria
58	HAWA	2	Halobacteria	Halobacteria
60	CAHISPBIN5	3	Hikarchaea	Hikarchaea
60	MEARJ1	1	Hikarchaea	Methanosarcinales
61	62	4	Methanosarcinales	Syntrophoarchaea
61	64	1	Methanosarcinales	Archaeoglobales
61	71	1	Methanosarcinales	Halobacteria
61	75	1	Methanosarcinales	Methanosarcinales
61	79	1	Methanosarcinales	Methanomicrobia
61	80	1	Methanosarcinales	Methanocellales
61	85	1	Methanosarcinales	Archaeoglobales
61	90	2	Methanosarcinales	Methanomicrobia
61	91	16	Methanosarcinales	Methanocellales
61	94	2	Methanosarcinales	Archaeoglobales
61	98	2	Methanosarcinales	Methanomicrobia
61	99	8	-	-
61	101	3	Methanosarcinales	Archaeoglobales
61	108	1	-	-
61	109	3	-	-
61	CASYC	2	Methanosarcinales	Syntrophoarchaea
61	EUARJ2	2	Methanosarcinales	Archaeoglobales
61	HARU	1	Methanosarcinales	Halobacteria
61	HAVO	1	Methanosarcinales	Halobacteria
61	MEAC	2	Methanosarcinales	Methanosarcinales
61	MEAR51	1	Methanosarcinales	Methanomicrobia
61	MEARME01	1	Methanosarcinales	Methanosarcinales
61	MEARMR	1	Methanosarcinales	Methanocellales
61	MECOG	1	Methanosarcinales	Methanosarcinales
61	MEHU	1	Methanosarcinales	Methanomicrobia
61	MELAZ	1	Methanosarcinales	Methanomicrobia
61	MEPA	4	Methanosarcinales	Methanomicrobia
61	MEPE	1	Methanosarcinales	Methanomicrobia
62	75	1	Syntrophoarchaea	Methanosarcinales
62	80	1	Syntrophoarchaea	Methanocellales
62	83	2	Syntrophoarchaea	Archaeoglobales
62	85	1	Syntrophoarchaea	Archaeoglobales
62	89	4	Syntrophoarchaea	Methanosarcinales
62	90	1	Syntrophoarchaea	Methanomicrobia
62	94	2	Syntrophoarchaea	Archaeoglobales
62	97	1	Syntrophoarchaea	Methanosarcinales
62	98	3	Syntrophoarchaea	Methanomicrobia
62	99	1	-	-
62	108	1	-	-
62	ARAR	1	Syntrophoarchaea	Archaeoglobales
62	ARSU	1	Syntrophoarchaea	Archaeoglobales
62	ARVE	2	Syntrophoarchaea	Archaeoglobales
62	CAME	4	Syntrophoarchaea	Methanosarcinales
62	EUARJ2	1	Syntrophoarchaea	Archaeoglobales
62	HANA	1	Syntrophoarchaea	Halobacteria
62	HAVO	1	Syntrophoarchaea	Halobacteria
62	MEAC	1	Syntrophoarchaea	Methanosarcinales
62	MEARME03	3	Syntrophoarchaea	Methanosarcinales
62	MESH	1	Syntrophoarchaea	Methanosarcinales
63	75	1	Methanosarcinales	Methanosarcinales
63	91	1	Methanosarcinales	Methanocellales
63	CASYC	2	Methanosarcinales	Syntrophoarchaea
63	EUARJ0G	1	Methanosarcinales	Methanosarcinales
63	EUARJ2	1	Methanosarcinales	Archaeoglobales
63	MEAC	2	Methanosarcinales	Methanosarcinales
63	MEAR51	1	Methanosarcinales	Methanomicrobia
63	MEARJ1	1	Methanosarcinales	Methanosarcinales
63	MEARME02	1	Methanosarcinales	Methanosarcinales
63	MEARME06	1	Methanosarcinales	Methanomicrobia
63	MEARME07	1	Methanosarcinales	Methanomicrobia
63	MECOH	2	Methanosarcinales	Methanocellales
64	57	1	Archaeoglobales	Archaeoglobales
64	62	3	Archaeoglobales	Syntrophoarchaea
64	99	1	-	-
64	108	1	-	-
64	ARAR	1	Archaeoglobales	Archaeoglobales
64	ARSU	10	Archaeoglobales	Archaeoglobales
64	ARVE	13	Archaeoglobales	Archaeoglobales
64	CAME	1	Archaeoglobales	Methanosarcinales
64	EUARJ0G	1	Archaeoglobales	Methanosarcinales
64	EUARJ2	2	Archaeoglobales	Archaeoglobales
64	FEPL	1	Archaeoglobales	Archaeoglobales
64	MEAC	1	Archaeoglobales	Methanosarcinales
64	MEPA	1	Archaeoglobales	Methanomicrobia
65	58	8	Halobacteria	Halobacteria
65	69	3	Halobacteria	Halobacteria
65	70	1	Halobacteria	Halobacteria
65	73	3	Halobacteria	Halobacteria
65	88	2	Halobacteria	Halobacteria
65	92	2	Halobacteria	Halobacteria
65	93	2	Halobacteria	Hikarchaea
65	96	1	Halobacteria	Halobacteria
65	100	3	Halobacteria	Halobacteria
65	103	3	Halobacteria	Halobacteria
65	104	1	Halobacteria	Methanosarcinales
65	105	2	Halobacteria	Halobacteria
65	106	2	Halobacteria	Halobacteria
65	CAHA	7	Halobacteria	Halobacteria
65	CASYB	1	Halobacteria	Syntrophoarchaea
65	HAARD	2	Halobacteria	Halobacteria
65	HAARJ07HB	5	Halobacteria	Halobacteria
65	HAARJ07HX	2	Halobacteria	Halobacteria
65	HABO	3	Halobacteria	Halobacteria
65	HACI	1	Halobacteria	Halobacteria
65	HAHI	4	Halobacteria	Halobacteria
65	HAJE	4	Halobacteria	Halobacteria
65	HALA	1	Halobacteria	Halobacteria
65	HALAX4D1	1	Halobacteria	Halobacteria
65	HAMU	3	Halobacteria	Halobacteria
65	HANA	13	Halobacteria	Halobacteria
65	HARU	2	Halobacteria	Halobacteria
65	HASA	4	Halobacteria	Halobacteria
65	HASAB1	2	Halobacteria	Halobacteria
65	HATI	2	Halobacteria	Halobacteria
65	HATU	2	Halobacteria	Halobacteria
65	HAVO	3	Halobacteria	Halobacteria
65	HAWA	3	Halobacteria	Halobacteria
65	NAMA	2	Halobacteria	Halobacteria
65	NAOC	1	Halobacteria	Halobacteria
65	NAPH	5	Halobacteria	Halobacteria
66	58	1	Halobacteria	Halobacteria
66	60	1	Halobacteria	Hikarchaea
66	68	1	Halobacteria	Halobacteria
66	69	2	Halobacteria	Halobacteria
66	70	1	Halobacteria	Halobacteria
66	73	1	Halobacteria	Halobacteria
66	85	1	Halobacteria	Archaeoglobales
66	94	1	Halobacteria	Archaeoglobales
66	96	1	Halobacteria	Halobacteria
66	100	1	Halobacteria	Halobacteria
66	105	1	Halobacteria	Halobacteria
66	106	8	Halobacteria	Halobacteria
66	ARAR	1	Halobacteria	Archaeoglobales
66	CAHA	4	Halobacteria	Halobacteria
66	HAARJ07HX	1	Halobacteria	Halobacteria
66	HABO	2	Halobacteria	Halobacteria
66	HAHI	1	Halobacteria	Halobacteria
66	HAJE	2	Halobacteria	Halobacteria
66	HALA	1	Halobacteria	Halobacteria
66	HANA	3	Halobacteria	Halobacteria
66	HARU	1	Halobacteria	Halobacteria
66	HASAB1	3	Halobacteria	Halobacteria
66	HATI	2	Halobacteria	Halobacteria
66	HATU	1	Halobacteria	Halobacteria
66	HAVO	2	Halobacteria	Halobacteria
66	NAPH	2	Halobacteria	Halobacteria
67	68	4	Halobacteria	Halobacteria
67	69	2	Halobacteria	Halobacteria
67	70	3	Halobacteria	Halobacteria
67	71	1	Halobacteria	Halobacteria
67	73	4	Halobacteria	Halobacteria
67	87	2	Halobacteria	Halobacteria
67	88	1	Halobacteria	Halobacteria
67	92	1	Halobacteria	Halobacteria
67	96	1	Halobacteria	Halobacteria
67	100	2	Halobacteria	Halobacteria
67	103	2	Halobacteria	Halobacteria
67	105	2	Halobacteria	Halobacteria
67	106	6	Halobacteria	Halobacteria
67	HA3A	1	Halobacteria	Halobacteria
67	HAARD	1	Halobacteria	Halobacteria
67	HAARJ07HB	1	Halobacteria	Halobacteria
67	HABO	2	Halobacteria	Halobacteria
67	HACI	3	Halobacteria	Halobacteria
67	HAJE	2	Halobacteria	Halobacteria
67	HALAX4D1	1	Halobacteria	Halobacteria
67	HANA	3	Halobacteria	Halobacteria
67	HASAB1	1	Halobacteria	Halobacteria
67	HATU	1	Halobacteria	Halobacteria
67	HAVO	1	Halobacteria	Halobacteria
67	HAWA	6	Halobacteria	Halobacteria
67	NAMA	1	Halobacteria	Halobacteria
67	NAPH	2	Halobacteria	Halobacteria
68	58	3	Halobacteria	Halobacteria
68	65	3	Halobacteria	Halobacteria
68	66	2	Halobacteria	Halobacteria
68	67	3	Halobacteria	Halobacteria
68	71	1	Halobacteria	Halobacteria
68	86	3	Halobacteria	Halobacteria
68	92	1	Halobacteria	Halobacteria
68	96	2	Halobacteria	Halobacteria
68	100	1	Halobacteria	Halobacteria
68	106	5	Halobacteria	Halobacteria
68	ARAR	1	Halobacteria	Archaeoglobales
68	CAHA	6	Halobacteria	Halobacteria
68	HA3A	1	Halobacteria	Halobacteria
68	HAAR	10	Halobacteria	Halobacteria
68	HAARD	4	Halobacteria	Halobacteria
68	HAARJ07HB	2	Halobacteria	Halobacteria
68	HAARJ07HX	2	Halobacteria	Halobacteria
68	HABO	1	Halobacteria	Halobacteria
68	HACI	4	Halobacteria	Halobacteria
68	HAHI	1	Halobacteria	Halobacteria
68	HAJE	1	Halobacteria	Halobacteria
68	HALA	1	Halobacteria	Halobacteria
68	HALAX4D1	1	Halobacteria	Halobacteria
68	HANA	9	Halobacteria	Halobacteria
68	HASA	1	Halobacteria	Halobacteria
68	HATI	1	Halobacteria	Halobacteria
68	HAVO	1	Halobacteria	Halobacteria
68	NAMA	1	Halobacteria	Halobacteria
68	NAOC	1	Halobacteria	Halobacteria
68	NAPH	1	Halobacteria	Halobacteria
69	58	1	Halobacteria	Halobacteria
69	66	1	Halobacteria	Halobacteria
69	67	1	Halobacteria	Halobacteria
69	73	3	Halobacteria	Halobacteria
69	88	1	Halobacteria	Halobacteria
69	92	2	Halobacteria	Halobacteria
69	95	2	Halobacteria	Halobacteria
69	100	3	Halobacteria	Halobacteria
69	102	2	Halobacteria	Halobacteria
69	105	1	Halobacteria	Halobacteria
69	CAHA	2	Halobacteria	Halobacteria
69	CAHIYAMABIN3	1	Halobacteria	Hikarchaea
69	EUARJ2	1	Halobacteria	Archaeoglobales
69	HA3A	4	Halobacteria	Halobacteria
69	HAAR	1	Halobacteria	Halobacteria
69	HAARD	2	Halobacteria	Halobacteria
69	HAARJ07HB	2	Halobacteria	Halobacteria
69	HAARJ07HX	2	Halobacteria	Halobacteria
69	HABO	4	Halobacteria	Halobacteria
69	HACI	6	Halobacteria	Halobacteria
69	HALA	2	Halobacteria	Halobacteria
69	HANA	7	Halobacteria	Halobacteria
69	HARU	1	Halobacteria	Halobacteria
69	HASA	9	Halobacteria	Halobacteria
69	HASAB1	3	Halobacteria	Halobacteria
69	HATU	2	Halobacteria	Halobacteria
69	HAVO	3	Halobacteria	Halobacteria
69	HAWA	4	Halobacteria	Halobacteria
69	NAMA	2	Halobacteria	Halobacteria
70	58	2	Halobacteria	Halobacteria
70	61	1	Halobacteria	Methanosarcinales
70	65	1	Halobacteria	Halobacteria
70	66	1	Halobacteria	Halobacteria
70	67	4	Halobacteria	Halobacteria
70	68	1	Halobacteria	Halobacteria
70	69	1	Halobacteria	Halobacteria
70	80	1	Halobacteria	Methanocellales
70	86	1	Halobacteria	Halobacteria
70	88	1	Halobacteria	Halobacteria
70	92	2	Halobacteria	Halobacteria
70	93	1	Halobacteria	Hikarchaea
70	95	4	Halobacteria	Halobacteria
70	100	2	Halobacteria	Halobacteria
70	102	4	Halobacteria	Halobacteria
70	104	1	Halobacteria	Methanosarcinales
70	105	1	Halobacteria	Halobacteria
70	CAHA	1	Halobacteria	Halobacteria
70	HAAR	1	Halobacteria	Halobacteria
70	HAARD	3	Halobacteria	Halobacteria
70	HAARJ07HB	1	Halobacteria	Halobacteria
70	HABO	3	Halobacteria	Halobacteria
70	HACI	1	Halobacteria	Halobacteria
70	HAHI	1	Halobacteria	Halobacteria
70	HALA	3	Halobacteria	Halobacteria
70	HAMU	1	Halobacteria	Halobacteria
70	HANA	2	Halobacteria	Halobacteria
70	HASA	2	Halobacteria	Halobacteria
70	HASAB1	1	Halobacteria	Halobacteria
70	HATI	3	Halobacteria	Halobacteria
70	HATU	1	Halobacteria	Halobacteria
70	HAWA	1	Halobacteria	Halobacteria
70	MEAC	1	Halobacteria	Methanosarcinales
70	MEAR51	1	Halobacteria	Methanomicrobia
70	MEARJ1	1	Halobacteria	Methanosarcinales
70	MEARME03	1	Halobacteria	Methanosarcinales
70	NAOC	1	Halobacteria	Halobacteria
71	58	1	Halobacteria	Halobacteria
71	68	1	Halobacteria	Halobacteria
71	70	2	Halobacteria	Halobacteria
71	73	1	Halobacteria	Halobacteria
71	82	1	Halobacteria	Halobacteria
71	88	1	Halobacteria	Halobacteria
71	92	3	Halobacteria	Halobacteria
71	100	2	Halobacteria	Halobacteria
71	102	3	Halobacteria	Halobacteria
71	105	1	Halobacteria	Halobacteria
71	CAHA	1	Halobacteria	Halobacteria
71	HAAR	1	Halobacteria	Halobacteria
71	HAARD	1	Halobacteria	Halobacteria
71	HAARJ07HB	1	Halobacteria	Halobacteria
71	HAARJ07HX	2	Halobacteria	Halobacteria
71	HACI	1	Halobacteria	Halobacteria
71	HAJE	1	Halobacteria	Halobacteria
71	HANA	3	Halobacteria	Halobacteria
71	HARU	3	Halobacteria	Halobacteria
71	HASA	3	Halobacteria	Halobacteria
71	HATU	1	Halobacteria	Halobacteria
71	HAVO	1	Halobacteria	Halobacteria
72	65	1	Halobacteria	Halobacteria
72	66	1	Halobacteria	Halobacteria
72	69	2	Halobacteria	Halobacteria
72	94	3	Halobacteria	Archaeoglobales
72	95	1	Halobacteria	Halobacteria
72	103	1	Halobacteria	Halobacteria
72	HA3A	4	Halobacteria	Halobacteria
72	HAARD	1	Halobacteria	Halobacteria
72	HAARJ07HB	1	Halobacteria	Halobacteria
72	HAHI	1	Halobacteria	Halobacteria
72	HAJE	6	Halobacteria	Halobacteria
72	HALA	2	Halobacteria	Halobacteria
72	HALAX4D1	4	Halobacteria	Halobacteria
72	HAMU	2	Halobacteria	Halobacteria
72	HANA	2	Halobacteria	Halobacteria
72	HARU	2	Halobacteria	Halobacteria
72	HASAB1	4	Halobacteria	Halobacteria
72	HATI	1	Halobacteria	Halobacteria
72	HAVO	2	Halobacteria	Halobacteria
72	NAMA	1	Halobacteria	Halobacteria
72	NAOC	1	Halobacteria	Halobacteria
72	NAPH	1	Halobacteria	Halobacteria
73	58	5	Halobacteria	Halobacteria
73	65	4	Halobacteria	Halobacteria
73	66	1	Halobacteria	Halobacteria
73	67	3	Halobacteria	Halobacteria
73	69	6	Halobacteria	Halobacteria
73	71	3	Halobacteria	Halobacteria
73	87	1	Halobacteria	Halobacteria
73	99	1	-	-
73	103	3	Halobacteria	Halobacteria
73	105	5	Halobacteria	Halobacteria
73	106	5	Halobacteria	Halobacteria
73	ARVE	1	Halobacteria	Archaeoglobales
73	CAHA	11	Halobacteria	Halobacteria
73	HA3A	2	Halobacteria	Halobacteria
73	HAAR	10	Halobacteria	Halobacteria
73	HAARD	2	Halobacteria	Halobacteria
73	HABO	1	Halobacteria	Halobacteria
73	HACI	8	Halobacteria	Halobacteria
73	HAHI	2	Halobacteria	Halobacteria
73	HAJE	4	Halobacteria	Halobacteria
73	HALA	4	Halobacteria	Halobacteria
73	HAMU	3	Halobacteria	Halobacteria
73	HANA	16	Halobacteria	Halobacteria
73	HARU	1	Halobacteria	Halobacteria
73	HASA	2	Halobacteria	Halobacteria
73	HATU	1	Halobacteria	Halobacteria
73	HAVO	1	Halobacteria	Halobacteria
73	MEHU	1	Halobacteria	Methanomicrobia
73	NAMA	1	Halobacteria	Halobacteria
73	NAPH	1	Halobacteria	Halobacteria
74	61	1	Methanomicrobia	Methanosarcinales
74	62	1	Methanomicrobia	Syntrophoarchaea
74	78	5	Methanomicrobia	Methanomicrobia
74	80	2	Methanomicrobia	Methanocellales
74	104	1	Methanomicrobia	Methanosarcinales
74	HAARD	1	Methanomicrobia	Halobacteria
74	MEAC	1	Methanomicrobia	Methanosarcinales
74	MEAR51	1	Methanomicrobia	Methanomicrobia
74	MEARME03	1	Methanomicrobia	Methanosarcinales
74	MEARME07	6	Methanomicrobia	Methanomicrobia
74	MECOH	1	Methanomicrobia	Methanocellales
74	MEHU	15	Methanomicrobia	Methanomicrobia
74	MEPASA	1	Methanomicrobia	Methanocellales
74	MEPE	5	Methanomicrobia	Methanomicrobia
75	62	4	Methanosarcinales	Syntrophoarchaea
75	63	1	Methanosarcinales	Methanosarcinales
75	78	1	Methanosarcinales	Methanomicrobia
75	91	3	Methanosarcinales	Methanocellales
75	94	8	Methanosarcinales	Archaeoglobales
75	98	1	Methanosarcinales	Methanomicrobia
75	101	31	Methanosarcinales	Archaeoglobales
75	108	1	-	-
75	ARAR	1	Methanosarcinales	Archaeoglobales
75	CASYB	1	Methanosarcinales	Syntrophoarchaea
75	CASYC	1	Methanosarcinales	Syntrophoarchaea
75	EUARJ0G	2	Methanosarcinales	Methanosarcinales
75	EUARJ2	7	Methanosarcinales	Archaeoglobales
75	HATI	1	Methanosarcinales	Halobacteria
75	MEAC	1	Methanosarcinales	Methanosarcinales
75	MEARJ1	4	Methanosarcinales	Methanosarcinales
75	MEARME07	1	Methanosarcinales	Methanomicrobia
75	MEPE	2	Methanosarcinales	Methanomicrobia
76	62	1	Methanosarcinales	Syntrophoarchaea
76	79	2	Methanosarcinales	Methanomicrobia
76	80	1	Methanosarcinales	Methanocellales
76	90	2	Methanosarcinales	Methanomicrobia
76	101	1	Methanosarcinales	Archaeoglobales
76	109	1	-	-
76	ARVE	1	Methanosarcinales	Archaeoglobales
76	CASYC	2	Methanosarcinales	Syntrophoarchaea
76	HAHI	1	Methanosarcinales	Halobacteria
76	HAVO	1	Methanosarcinales	Halobacteria
76	MEAC	2	Methanosarcinales	Methanosarcinales
76	MEAR51	1	Methanosarcinales	Methanomicrobia
76	MEARME07	1	Methanosarcinales	Methanomicrobia
76	MECOG	5	Methanosarcinales	Methanosarcinales
76	MEHU	2	Methanosarcinales	Methanomicrobia
76	MELAZ	1	Methanosarcinales	Methanomicrobia
76	MEPA	3	Methanosarcinales	Methanomicrobia
76	MEPE	1	Methanosarcinales	Methanomicrobia
76	MESH	1	Methanosarcinales	Methanosarcinales
77	100	1	Methanosarcinales	Halobacteria
77	CAME	1	Methanosarcinales	Methanosarcinales
77	EUARJ0G	1	Methanosarcinales	Methanosarcinales
77	MEAC	1	Methanosarcinales	Methanosarcinales
77	MEAR51	1	Methanosarcinales	Methanomicrobia
77	MEARME01	3	Methanosarcinales	Methanosarcinales
77	MECOG	2	Methanosarcinales	Methanosarcinales
77	MECOH	1	Methanosarcinales	Methanocellales
77	MEHU	1	Methanosarcinales	Methanomicrobia
78	61	1	Methanomicrobia	Methanosarcinales
78	72	1	Methanomicrobia	Halobacteria
78	74	1	Methanomicrobia	Methanomicrobia
78	81	1	Methanomicrobia	Methanomicrobia
78	89	1	Methanomicrobia	Methanosarcinales
78	ARVE	1	Methanomicrobia	Archaeoglobales
78	CAME	1	Methanomicrobia	Methanosarcinales
78	CASYB	1	Methanomicrobia	Syntrophoarchaea
78	CASYC	2	Methanomicrobia	Syntrophoarchaea
78	EUARJ0G	1	Methanomicrobia	Methanosarcinales
78	HAARJ07HX	1	Methanomicrobia	Halobacteria
78	HAMU	1	Methanomicrobia	Halobacteria
78	HATU	1	Methanomicrobia	Halobacteria
78	MEAC	3	Methanomicrobia	Methanosarcinales
78	MEAR51	7	Methanomicrobia	Methanomicrobia
78	MEARJ1	1	Methanomicrobia	Methanosarcinales
78	MEARME03	2	Methanomicrobia	Methanosarcinales
78	MEARME07	3	Methanomicrobia	Methanomicrobia
78	MECOG	1	Methanomicrobia	Methanosarcinales
78	MECOH	1	Methanomicrobia	Methanocellales
78	MEHU	1	Methanomicrobia	Methanomicrobia
78	MELAZ	6	Methanomicrobia	Methanomicrobia
78	MEPA	6	Methanomicrobia	Methanomicrobia
78	MEPE	9	Methanomicrobia	Methanomicrobia
79	61	1	Methanomicrobia	Methanosarcinales
79	76	1	Methanomicrobia	Methanosarcinales
79	94	1	Methanomicrobia	Archaeoglobales
79	ARAR	1	Methanomicrobia	Archaeoglobales
79	MEAC	2	Methanomicrobia	Methanosarcinales
79	MEAR51	1	Methanomicrobia	Methanomicrobia
79	MEARME03	1	Methanomicrobia	Methanosarcinales
79	MEARME07	1	Methanomicrobia	Methanomicrobia
79	MEARMR	1	Methanomicrobia	Methanocellales
79	MECOG	1	Methanomicrobia	Methanosarcinales
79	MEHU	1	Methanomicrobia	Methanomicrobia
79	MELAZ	1	Methanomicrobia	Methanomicrobia
80	62	2	Methanocellales	Syntrophoarchaea
80	89	1	Methanocellales	Methanosarcinales
80	94	1	Methanocellales	Archaeoglobales
80	104	2	Methanocellales	Methanosarcinales
80	ARVE	1	Methanocellales	Archaeoglobales
80	CAME	5	Methanocellales	Methanosarcinales
80	CASYB	1	Methanocellales	Syntrophoarchaea
80	HATI	1	Methanocellales	Halobacteria
80	MEAC	4	Methanocellales	Methanosarcinales
80	MEARME02	2	Methanocellales	Methanosarcinales
80	MEARME07	1	Methanocellales	Methanomicrobia
80	MEPASA	1	Methanocellales	Methanocellales
81	61	1	Methanomicrobia	Methanosarcinales
81	97	2	Methanomicrobia	Methanosarcinales
81	ARAR	1	Methanomicrobia	Archaeoglobales
81	MEAC	2	Methanomicrobia	Methanosarcinales
81	MEARME07	1	Methanomicrobia	Methanomicrobia
81	MECOG	1	Methanomicrobia	Methanosarcinales
82	65	1	Halobacteria	Halobacteria
82	66	2	Halobacteria	Halobacteria
82	69	1	Halobacteria	Halobacteria
82	70	1	Halobacteria	Halobacteria
82	80	1	Halobacteria	Methanocellales
82	88	1	Halobacteria	Halobacteria
82	95	1	Halobacteria	Halobacteria
82	102	1	Halobacteria	Halobacteria
82	103	1	Halobacteria	Halobacteria
82	CAHA	4	Halobacteria	Halobacteria
82	CAME	2	Halobacteria	Methanosarcinales
82	HA3A	1	Halobacteria	Halobacteria
82	HAARJ07HX	2	Halobacteria	Halobacteria
82	HABO	4	Halobacteria	Halobacteria
82	HAHI	5	Halobacteria	Halobacteria
82	HAJE	5	Halobacteria	Halobacteria
82	HALA	2	Halobacteria	Halobacteria
82	HANA	2	Halobacteria	Halobacteria
82	HASA	1	Halobacteria	Halobacteria
82	HASAB1	1	Halobacteria	Halobacteria
82	HATI	1	Halobacteria	Halobacteria
82	HATU	4	Halobacteria	Halobacteria
82	HAVO	3	Halobacteria	Halobacteria
82	MEARJ1	1	Halobacteria	Methanosarcinales
82	NAMA	1	Halobacteria	Halobacteria
82	NAPH	5	Halobacteria	Halobacteria
83	75	2	Archaeoglobales	Methanosarcinales
83	110	1	-	-
83	CAME	3	Archaeoglobales	Methanosarcinales
83	CASYB	3	Archaeoglobales	Syntrophoarchaea
83	CASYC	1	Archaeoglobales	Syntrophoarchaea
83	HALAX4D1	1	Archaeoglobales	Halobacteria
83	HANA	1	Archaeoglobales	Halobacteria
83	HAWA	1	Archaeoglobales	Halobacteria
83	MEAC	1	Archaeoglobales	Methanosarcinales
83	MEARJ1	1	Archaeoglobales	Methanosarcinales
83	MEPA	1	Archaeoglobales	Methanomicrobia
83	MESH	2	Archaeoglobales	Methanosarcinales
84	104	1	Hikarchaea	Methanosarcinales
84	ARAR	1	Hikarchaea	Archaeoglobales
84	HACI	1	Hikarchaea	Halobacteria
85	57	1	Archaeoglobales	Archaeoglobales
85	62	4	Archaeoglobales	Syntrophoarchaea
85	68	2	Archaeoglobales	Halobacteria
85	69	1	Archaeoglobales	Halobacteria
85	75	2	Archaeoglobales	Methanosarcinales
85	76	1	Archaeoglobales	Methanosarcinales
85	88	1	Archaeoglobales	Halobacteria
85	89	3	Archaeoglobales	Methanosarcinales
85	90	1	Archaeoglobales	Methanomicrobia
85	91	1	Archaeoglobales	Methanocellales
85	98	1	Archaeoglobales	Methanomicrobia
85	99	1	-	-
85	104	2	Archaeoglobales	Methanosarcinales
85	108	1	-	-
85	109	1	-	-
85	110	1	-	-
85	111	1	-	-
85	ARFU	1	Archaeoglobales	Archaeoglobales
85	ARSU	24	Archaeoglobales	Archaeoglobales
85	ARVE	10	Archaeoglobales	Archaeoglobales
85	CAME	2	Archaeoglobales	Methanosarcinales
85	EUARJ0G	2	Archaeoglobales	Methanosarcinales
85	HARU	1	Archaeoglobales	Halobacteria
85	HATI	1	Archaeoglobales	Halobacteria
85	MEARJ1	1	Archaeoglobales	Methanosarcinales
85	MEARME06	1	Archaeoglobales	Methanomicrobia
85	MEARME07	2	Archaeoglobales	Methanomicrobia
85	MECOG	1	Archaeoglobales	Methanosarcinales
85	MEHU	1	Archaeoglobales	Methanomicrobia
85	MELAZ	1	Archaeoglobales	Methanomicrobia
85	MEPASA	1	Archaeoglobales	Methanocellales
85	MESH	5	Archaeoglobales	Methanosarcinales
86	58	1	Halobacteria	Halobacteria
86	68	1	Halobacteria	Halobacteria
86	69	1	Halobacteria	Halobacteria
86	70	1	Halobacteria	Halobacteria
86	87	2	Halobacteria	Halobacteria
86	92	1	Halobacteria	Halobacteria
86	93	1	Halobacteria	Hikarchaea
86	96	1	Halobacteria	Halobacteria
86	100	2	Halobacteria	Halobacteria
86	103	1	Halobacteria	Halobacteria
86	105	2	Halobacteria	Halobacteria
86	106	6	Halobacteria	Halobacteria
86	CAHA	3	Halobacteria	Halobacteria
86	HA3A	1	Halobacteria	Halobacteria
86	HACI	1	Halobacteria	Halobacteria
86	HAHI	2	Halobacteria	Halobacteria
86	HAJE	2	Halobacteria	Halobacteria
86	HASA	3	Halobacteria	Halobacteria
86	HATI	1	Halobacteria	Halobacteria
86	MEPA	1	Halobacteria	Methanomicrobia
86	NAMA	1	Halobacteria	Halobacteria
86	NAPH	1	Halobacteria	Halobacteria
87	61	1	Halobacteria	Methanosarcinales
87	65	1	Halobacteria	Halobacteria
87	73	2	Halobacteria	Halobacteria
87	86	2	Halobacteria	Halobacteria
87	93	2	Halobacteria	Hikarchaea
87	95	2	Halobacteria	Halobacteria
87	99	1	-	-
87	100	6	Halobacteria	Halobacteria
87	102	2	Halobacteria	Halobacteria
87	105	4	Halobacteria	Halobacteria
87	ARSU	1	Halobacteria	Archaeoglobales
87	CAHA	3	Halobacteria	Halobacteria
87	HA3A	1	Halobacteria	Halobacteria
87	HAAR	1	Halobacteria	Halobacteria
87	HAARD	1	Halobacteria	Halobacteria
87	HAARJ07HB	1	Halobacteria	Halobacteria
87	HAARJ07HX	1	Halobacteria	Halobacteria
87	HABO	2	Halobacteria	Halobacteria
87	HACI	2	Halobacteria	Halobacteria
87	HAHI	2	Halobacteria	Halobacteria
87	HAJE	1	Halobacteria	Halobacteria
87	HALA	2	Halobacteria	Halobacteria
87	HALAX4D1	1	Halobacteria	Halobacteria
87	HAMU	1	Halobacteria	Halobacteria
87	HANA	3	Halobacteria	Halobacteria
87	HARU	1	Halobacteria	Halobacteria
87	HASA	1	Halobacteria	Halobacteria
87	HAVO	1	Halobacteria	Halobacteria
87	HAWA	1	Halobacteria	Halobacteria
87	MEARME03	1	Halobacteria	Methanosarcinales
87	MEPA	1	Halobacteria	Methanomicrobia
87	NAOC	2	Halobacteria	Halobacteria
88	58	5	Halobacteria	Halobacteria
88	69	1	Halobacteria	Halobacteria
88	71	1	Halobacteria	Halobacteria
88	91	1	Halobacteria	Methanocellales
88	93	1	Halobacteria	Hikarchaea
88	96	1	Halobacteria	Halobacteria
88	100	2	Halobacteria	Halobacteria
88	103	2	Halobacteria	Halobacteria
88	105	1	Halobacteria	Halobacteria
88	106	7	Halobacteria	Halobacteria
88	CAHA	6	Halobacteria	Halobacteria
88	HAAR	3	Halobacteria	Halobacteria
88	HAARJ07HB	2	Halobacteria	Halobacteria
88	HABO	3	Halobacteria	Halobacteria
88	HACI	3	Halobacteria	Halobacteria
88	HAJE	4	Halobacteria	Halobacteria
88	HALA	3	Halobacteria	Halobacteria
88	HANA	2	Halobacteria	Halobacteria
88	HARU	1	Halobacteria	Halobacteria
88	HASA	7	Halobacteria	Halobacteria
88	HATU	2	Halobacteria	Halobacteria
88	HAWA	1	Halobacteria	Halobacteria
88	NAMA	1	Halobacteria	Halobacteria
88	NAOC	2	Halobacteria	Halobacteria
88	NAPH	2	Halobacteria	Halobacteria
89	62	10	Methanosarcinales	Syntrophoarchaea
89	80	1	Methanosarcinales	Methanocellales
89	83	1	Methanosarcinales	Archaeoglobales
89	87	1	Methanosarcinales	Halobacteria
89	90	3	Methanosarcinales	Methanomicrobia
89	91	31	Methanosarcinales	Methanocellales
89	94	7	Methanosarcinales	Archaeoglobales
89	98	6	Methanosarcinales	Methanomicrobia
89	99	3	-	-
89	101	11	Methanosarcinales	Archaeoglobales
89	ARAR	4	Methanosarcinales	Archaeoglobales
89	ARFU	1	Methanosarcinales	Archaeoglobales
89	ARSU	2	Methanosarcinales	Archaeoglobales
89	ARVE	2	Methanosarcinales	Archaeoglobales
89	CASYB	1	Methanosarcinales	Syntrophoarchaea
89	CASYC	6	Methanosarcinales	Syntrophoarchaea
89	EUARJ0G	2	Methanosarcinales	Methanosarcinales
89	EUARJ2	1	Methanosarcinales	Archaeoglobales
89	GEAC	1	Methanosarcinales	Archaeoglobales
89	HAARD	1	Methanosarcinales	Halobacteria
89	HAARJ07HB	1	Methanosarcinales	Halobacteria
89	MEAR51	1	Methanosarcinales	Methanomicrobia
89	MECOG	3	Methanosarcinales	Methanosarcinales
89	MELAZ	1	Methanosarcinales	Methanomicrobia
89	MEPA	1	Methanosarcinales	Methanomicrobia
90	61	1	Methanomicrobia	Methanosarcinales
90	89	2	Methanomicrobia	Methanosarcinales
90	94	1	Methanomicrobia	Archaeoglobales
90	97	1	Methanomicrobia	Methanosarcinales
90	CAME	2	Methanomicrobia	Methanosarcinales
90	CASYB	1	Methanomicrobia	Syntrophoarchaea
90	MEAC	3	Methanomicrobia	Methanosarcinales
90	MEARJ1	1	Methanomicrobia	Methanosarcinales
91	57	1	Methanocellales	Archaeoglobales
91	61	10	Methanocellales	Methanosarcinales
91	62	5	Methanocellales	Syntrophoarchaea
91	75	1	Methanocellales	Methanosarcinales
91	79	1	Methanocellales	Methanomicrobia
91	83	3	Methanocellales	Archaeoglobales
91	85	3	Methanocellales	Archaeoglobales
91	89	8	Methanocellales	Methanosarcinales
91	94	5	Methanocellales	Archaeoglobales
91	97	3	Methanocellales	Methanosarcinales
91	101	8	Methanocellales	Archaeoglobales
91	104	6	Methanocellales	Methanosarcinales
91	ARAR	2	Methanocellales	Archaeoglobales
91	ARSU	2	Methanocellales	Archaeoglobales
91	ARVE	2	Methanocellales	Archaeoglobales
91	CAME	13	Methanocellales	Methanosarcinales
91	CASYB	1	Methanocellales	Syntrophoarchaea
91	CASYC	2	Methanocellales	Syntrophoarchaea
91	EUARJ0G	2	Methanocellales	Methanosarcinales
91	EUARJ2	10	Methanocellales	Archaeoglobales
91	FEPL	1	Methanocellales	Archaeoglobales
91	HAARJ07HX	1	Methanocellales	Halobacteria
91	HACI	2	Methanocellales	Halobacteria
91	HATI	3	Methanocellales	Halobacteria
91	HATU	1	Methanocellales	Halobacteria
91	MEAC	6	Methanocellales	Methanosarcinales
91	MEAR51	1	Methanocellales	Methanomicrobia
91	MEARJ1	2	Methanocellales	Methanosarcinales
91	MEARME03	2	Methanocellales	Methanosarcinales
91	MEARME07	1	Methanocellales	Methanomicrobia
91	MEHU	1	Methanocellales	Methanomicrobia
91	MEPASA	2	Methanocellales	Methanocellales
91	MESH	1	Methanocellales	Methanosarcinales
92	65	2	Halobacteria	Halobacteria
92	66	2	Halobacteria	Halobacteria
92	85	1	Halobacteria	Archaeoglobales
92	93	1	Halobacteria	Hikarchaea
92	95	5	Halobacteria	Halobacteria
92	103	1	Halobacteria	Halobacteria
92	CAHA	6	Halobacteria	Halobacteria
92	HA3A	3	Halobacteria	Halobacteria
92	HAAR	3	Halobacteria	Halobacteria
92	HAARD	1	Halobacteria	Halobacteria
92	HABO	2	Halobacteria	Halobacteria
92	HACI	1	Halobacteria	Halobacteria
92	HAJE	12	Halobacteria	Halobacteria
92	HALA	2	Halobacteria	Halobacteria
92	HASA	1	Halobacteria	Halobacteria
92	HASAB1	4	Halobacteria	Halobacteria
92	HATU	16	Halobacteria	Halobacteria
92	HAVO	1	Halobacteria	Halobacteria
92	HAWA	1	Halobacteria	Halobacteria
92	MECOG	1	Halobacteria	Methanosarcinales
92	NAMA	10	Halobacteria	Halobacteria
92	NAPH	5	Halobacteria	Halobacteria
93	67	3	Hikarchaea	Halobacteria
93	71	1	Hikarchaea	Halobacteria
93	82	2	Hikarchaea	Halobacteria
93	86	1	Hikarchaea	Halobacteria
93	88	1	Hikarchaea	Halobacteria
93	94	2	Hikarchaea	Archaeoglobales
93	96	1	Hikarchaea	Halobacteria
93	104	1	Hikarchaea	Methanosarcinales
93	ARAR	6	Hikarchaea	Archaeoglobales
93	CAHISPBIN4	1	Hikarchaea	Hikarchaea
93	HA3A	2	Hikarchaea	Halobacteria
93	HAARD	3	Hikarchaea	Halobacteria
93	HAARJ07HB	1	Hikarchaea	Halobacteria
93	HAARJ07HX	1	Hikarchaea	Halobacteria
93	HACI	4	Hikarchaea	Halobacteria
93	HAJE	5	Hikarchaea	Halobacteria
93	HALA	1	Hikarchaea	Halobacteria
93	HALAX4D1	4	Hikarchaea	Halobacteria
93	HARU	1	Hikarchaea	Halobacteria
93	HASA	1	Hikarchaea	Halobacteria
93	HATI	1	Hikarchaea	Halobacteria
93	HATU	2	Hikarchaea	Halobacteria
93	HAWA	1	Hikarchaea	Halobacteria
93	MEAC	1	Hikarchaea	Methanosarcinales
93	MEARJ1	2	Hikarchaea	Methanosarcinales
93	MEARME06	1	Hikarchaea	Methanomicrobia
93	MEARME07	3	Hikarchaea	Methanomicrobia
93	MEARMR	1	Hikarchaea	Methanocellales
93	MEPASA	1	Hikarchaea	Methanocellales
93	NAMA	1	Hikarchaea	Halobacteria
94	62	6	Archaeoglobales	Syntrophoarchaea
94	74	1	Archaeoglobales	Methanomicrobia
94	75	2	Archaeoglobales	Methanosarcinales
94	80	1	Archaeoglobales	Methanocellales
94	89	3	Archaeoglobales	Methanosarcinales
94	90	1	Archaeoglobales	Methanomicrobia
94	91	4	Archaeoglobales	Methanocellales
94	93	1	Archaeoglobales	Hikarchaea
94	98	1	Archaeoglobales	Methanomicrobia
94	104	3	Archaeoglobales	Methanosarcinales
94	108	1	-	-
94	109	1	-	-
94	110	5	-	-
94	111	10	-	-
94	ARVE	1	Archaeoglobales	Archaeoglobales
94	CAME	6	Archaeoglobales	Methanosarcinales
94	CASYB	2	Archaeoglobales	Syntrophoarchaea
94	EUARJ0G	2	Archaeoglobales	Methanosarcinales
94	FEPL	1	Archaeoglobales	Archaeoglobales
94	HANA	1	Archaeoglobales	Halobacteria
94	MEARJ1	3	Archaeoglobales	Methanosarcinales
94	MEARME06	1	Archaeoglobales	Methanomicrobia
94	MEPASA	2	Archaeoglobales	Methanocellales
94	MESH	1	Archaeoglobales	Methanosarcinales
95	58	1	Halobacteria	Halobacteria
95	68	1	Halobacteria	Halobacteria
95	69	2	Halobacteria	Halobacteria
95	71	1	Halobacteria	Halobacteria
95	92	1	Halobacteria	Halobacteria
95	105	1	Halobacteria	Halobacteria
95	CAHA	1	Halobacteria	Halobacteria
95	HAARJ07HB	1	Halobacteria	Halobacteria
95	HAARJ07HX	1	Halobacteria	Halobacteria
95	HAHI	2	Halobacteria	Halobacteria
95	HAJE	1	Halobacteria	Halobacteria
95	HAMU	1	Halobacteria	Halobacteria
95	HASA	2	Halobacteria	Halobacteria
95	HAWA	1	Halobacteria	Halobacteria
95	NAPH	1	Halobacteria	Halobacteria
96	62	1	Halobacteria	Syntrophoarchaea
96	66	1	Halobacteria	Halobacteria
96	67	2	Halobacteria	Halobacteria
96	68	1	Halobacteria	Halobacteria
96	69	4	Halobacteria	Halobacteria
96	73	1	Halobacteria	Halobacteria
96	82	1	Halobacteria	Halobacteria
96	86	2	Halobacteria	Halobacteria
96	88	1	Halobacteria	Halobacteria
96	92	4	Halobacteria	Halobacteria
96	93	5	Halobacteria	Hikarchaea
96	95	4	Halobacteria	Halobacteria
96	100	2	Halobacteria	Halobacteria
96	102	3	Halobacteria	Halobacteria
96	HAAR	2	Halobacteria	Halobacteria
96	HAARD	1	Halobacteria	Halobacteria
96	HAARJ07HB	1	Halobacteria	Halobacteria
96	HACI	4	Halobacteria	Halobacteria
96	HALA	3	Halobacteria	Halobacteria
96	HATI	2	Halobacteria	Halobacteria
96	HAVO	1	Halobacteria	Halobacteria
96	NAOC	1	Halobacteria	Halobacteria
96	NAPH	1	Halobacteria	Halobacteria
97	62	3	Methanosarcinales	Syntrophoarchaea
97	91	6	Methanosarcinales	Methanocellales
97	94	1	Methanosarcinales	Archaeoglobales
97	101	5	Methanosarcinales	Archaeoglobales
97	FEPL	1	Methanosarcinales	Archaeoglobales
98	60	1	Methanomicrobia	Hikarchaea
98	61	2	Methanomicrobia	Methanosarcinales
98	62	3	Methanomicrobia	Syntrophoarchaea
98	74	4	Methanomicrobia	Methanomicrobia
98	76	1	Methanomicrobia	Methanosarcinales
98	83	3	Methanomicrobia	Archaeoglobales
98	85	2	Methanomicrobia	Archaeoglobales
98	89	3	Methanomicrobia	Methanosarcinales
98	94	6	Methanomicrobia	Archaeoglobales
98	96	1	Methanomicrobia	Halobacteria
98	97	3	Methanomicrobia	Methanosarcinales
98	101	9	Methanomicrobia	Archaeoglobales
98	108	2	-	-
98	ARAR	1	Methanomicrobia	Archaeoglobales
98	CAME	2	Methanomicrobia	Methanosarcinales
98	CASYC	1	Methanomicrobia	Syntrophoarchaea
98	EUARJ0G	2	Methanomicrobia	Methanosarcinales
98	EUARJ2	4	Methanomicrobia	Archaeoglobales
98	HASAB1	1	Methanomicrobia	Halobacteria
98	HATI	2	Methanomicrobia	Halobacteria
98	MEAC	1	Methanomicrobia	Methanosarcinales
98	MEAR51	3	Methanomicrobia	Methanomicrobia
98	MEARJ1	4	Methanomicrobia	Methanosarcinales
98	MEARME02	1	Methanomicrobia	Methanosarcinales
98	MECOG	2	Methanomicrobia	Methanosarcinales
98	MELAZ	11	Methanomicrobia	Methanomicrobia
98	MEPA	2	Methanomicrobia	Methanomicrobia
98	MEPE	5	Methanomicrobia	Methanomicrobia
99	85	1	-	-
99	94	1	-	-
99	101	3	-	-
99	104	1	-	-
99	ARFU	1	-	-
99	CAME	1	-	-
99	CASYC	1	-	-
99	EUARJ2	1	-	-
99	MEAC	2	-	-
100	65	5	Halobacteria	Halobacteria
100	66	2	Halobacteria	Halobacteria
100	67	2	Halobacteria	Halobacteria
100	68	2	Halobacteria	Halobacteria
100	69	7	Halobacteria	Halobacteria
100	70	4	Halobacteria	Halobacteria
100	71	6	Halobacteria	Halobacteria
100	72	5	Halobacteria	Halobacteria
100	73	1	Halobacteria	Halobacteria
100	82	1	Halobacteria	Halobacteria
100	84	1	Halobacteria	Hikarchaea
100	86	1	Halobacteria	Halobacteria
100	87	7	Halobacteria	Halobacteria
100	88	2	Halobacteria	Halobacteria
100	91	1	Halobacteria	Methanocellales
100	93	6	Halobacteria	Hikarchaea
100	95	5	Halobacteria	Halobacteria
100	96	2	Halobacteria	Halobacteria
100	102	1	Halobacteria	Halobacteria
100	103	5	Halobacteria	Halobacteria
100	104	1	Halobacteria	Methanosarcinales
100	CAHA	3	Halobacteria	Halobacteria
100	EUARJ2	1	Halobacteria	Archaeoglobales
100	HAAR	7	Halobacteria	Halobacteria
100	HAARD	3	Halobacteria	Halobacteria
100	HAARJ07HB	1	Halobacteria	Halobacteria
100	HAARJ07HX	8	Halobacteria	Halobacteria
100	HABO	2	Halobacteria	Halobacteria
100	HAHI	4	Halobacteria	Halobacteria
100	HAJE	38	Halobacteria	Halobacteria
100	HALA	3	Halobacteria	Halobacteria
100	HAMU	2	Halobacteria	Halobacteria
100	HANA	2	Halobacteria	Halobacteria
100	HASA	10	Halobacteria	Halobacteria
100	HASAB1	2	Halobacteria	Halobacteria
100	HATI	5	Halobacteria	Halobacteria
100	HATU	3	Halobacteria	Halobacteria
100	HAWA	1	Halobacteria	Halobacteria
100	NAMA	4	Halobacteria	Halobacteria
100	NAOC	1	Halobacteria	Halobacteria
100	NAPH	7	Halobacteria	Halobacteria
101	91	1	Archaeoglobales	Methanocellales
101	109	1	-	-
101	ARSU	1	Archaeoglobales	Archaeoglobales
101	MEARME03	1	Archaeoglobales	Methanosarcinales
102	58	1	Halobacteria	Halobacteria
102	65	1	Halobacteria	Halobacteria
102	66	2	Halobacteria	Halobacteria
102	67	4	Halobacteria	Halobacteria
102	68	3	Halobacteria	Halobacteria
102	69	5	Halobacteria	Halobacteria
102	71	4	Halobacteria	Halobacteria
102	72	1	Halobacteria	Halobacteria
102	73	7	Halobacteria	Halobacteria
102	82	1	Halobacteria	Halobacteria
102	87	2	Halobacteria	Halobacteria
102	92	2	Halobacteria	Halobacteria
102	100	2	Halobacteria	Halobacteria
102	103	3	Halobacteria	Halobacteria
102	CAHA	5	Halobacteria	Halobacteria
102	HA3A	1	Halobacteria	Halobacteria
102	HAAR	2	Halobacteria	Halobacteria
102	HAARD	4	Halobacteria	Halobacteria
102	HAARJ07HB	2	Halobacteria	Halobacteria
102	HAARJ07HX	1	Halobacteria	Halobacteria
102	HACI	2	Halobacteria	Halobacteria
102	HAHI	2	Halobacteria	Halobacteria
102	HAJE	5	Halobacteria	Halobacteria
102	HASA	4	Halobacteria	Halobacteria
102	HASAB1	3	Halobacteria	Halobacteria
102	HATI	3	Halobacteria	Halobacteria
102	HAWA	4	Halobacteria	Halobacteria
103	65	1	Halobacteria	Halobacteria
103	68	1	Halobacteria	Halobacteria
103	69	1	Halobacteria	Halobacteria
103	71	1	Halobacteria	Halobacteria
103	73	1	Halobacteria	Halobacteria
103	95	1	Halobacteria	Halobacteria
103	CAHA	1	Halobacteria	Halobacteria
103	HA3A	1	Halobacteria	Halobacteria
103	HAAR	1	Halobacteria	Halobacteria
103	HAARJ07HB	1	Halobacteria	Halobacteria
103	HALA	1	Halobacteria	Halobacteria
103	HAMU	1	Halobacteria	Halobacteria
103	HASAB1	1	Halobacteria	Halobacteria
103	HATU	1	Halobacteria	Halobacteria
103	HAVO	1	Halobacteria	Halobacteria
104	91	2	Methanosarcinales	Methanocellales
104	94	2	Methanosarcinales	Archaeoglobales
104	101	1	Methanosarcinales	Archaeoglobales
104	ARAR	1	Methanosarcinales	Archaeoglobales
104	ARSU	1	Methanosarcinales	Archaeoglobales
104	EUARJ0G	2	Methanosarcinales	Methanosarcinales
105	65	1	Halobacteria	Halobacteria
105	69	3	Halobacteria	Halobacteria
105	71	2	Halobacteria	Halobacteria
105	72	1	Halobacteria	Halobacteria
105	73	2	Halobacteria	Halobacteria
105	88	3	Halobacteria	Halobacteria
105	93	1	Halobacteria	Hikarchaea
105	95	1	Halobacteria	Halobacteria
105	HAARD	3	Halobacteria	Halobacteria
105	HAJE	2	Halobacteria	Halobacteria
105	HASA	1	Halobacteria	Halobacteria
105	HASAB1	1	Halobacteria	Halobacteria
105	HAVO	1	Halobacteria	Halobacteria
106	58	1	Halobacteria	Halobacteria
106	65	1	Halobacteria	Halobacteria
106	67	1	Halobacteria	Halobacteria
106	68	1	Halobacteria	Halobacteria
106	69	3	Halobacteria	Halobacteria
106	73	2	Halobacteria	Halobacteria
106	87	2	Halobacteria	Halobacteria
106	88	1	Halobacteria	Halobacteria
106	93	1	Halobacteria	Hikarchaea
106	HA3A	1	Halobacteria	Halobacteria
106	HAARD	1	Halobacteria	Halobacteria
106	HAJE	6	Halobacteria	Halobacteria
106	HATI	1	Halobacteria	Halobacteria
106	NAMA	1	Halobacteria	Halobacteria
106	NAPH	3	Halobacteria	Halobacteria
107	58	1	Halobacteria	Halobacteria
107	66	2	Halobacteria	Halobacteria
107	67	1	Halobacteria	Halobacteria
107	68	1	Halobacteria	Halobacteria
107	69	2	Halobacteria	Halobacteria
107	70	5	Halobacteria	Halobacteria
107	71	5	Halobacteria	Halobacteria
107	73	4	Halobacteria	Halobacteria
107	82	1	Halobacteria	Halobacteria
107	86	2	Halobacteria	Halobacteria
107	87	3	Halobacteria	Halobacteria
107	88	1	Halobacteria	Halobacteria
107	92	1	Halobacteria	Halobacteria
107	96	5	Halobacteria	Halobacteria
107	100	2	Halobacteria	Halobacteria
107	ARFU	1	Halobacteria	Archaeoglobales
107	CAHA	1	Halobacteria	Halobacteria
107	HAAR	5	Halobacteria	Halobacteria
107	HAARD	2	Halobacteria	Halobacteria
107	HAARJ07HB	2	Halobacteria	Halobacteria
107	HAARJ07HX	3	Halobacteria	Halobacteria
107	HACI	5	Halobacteria	Halobacteria
107	HAHI	1	Halobacteria	Halobacteria
107	HAJE	8	Halobacteria	Halobacteria
107	HARU	2	Halobacteria	Halobacteria
107	HASA	5	Halobacteria	Halobacteria
107	HASAB1	1	Halobacteria	Halobacteria
107	HATI	5	Halobacteria	Halobacteria
107	HATU	1	Halobacteria	Halobacteria
107	HAVO	1	Halobacteria	Halobacteria
107	HAWA	3	Halobacteria	Halobacteria
107	NAPH	3	Halobacteria	Halobacteria
108	61	2	-	-
108	62	1	-	-
108	66	1	-	-
108	68	1	-	-
108	71	1	-	-
108	74	1	-	-
108	75	1	-	-
108	81	1	-	-
108	82	1	-	-
108	89	3	-	-
108	90	1	-	-
108	94	2	-	-
108	97	1	-	-
108	100	1	-	-
108	101	7	-	-
108	103	1	-	-
108	ARVE	2	-	-
108	CAHA	2	-	-
108	CAME	3	-	-
108	CASYC	1	-	-
108	HAAR	1	-	-
108	HACI	3	-	-
108	HAHI	1	-	-
108	HAJE	3	-	-
108	HALA	1	-	-
108	HAMU	2	-	-
108	HANA	1	-	-
108	HASA	2	-	-
108	HASAB1	1	-	-
108	HATI	1	-	-
108	HATU	1	-	-
108	HAWA	1	-	-
108	MEAC	2	-	-
108	MEAR51	1	-	-
108	MEARME03	2	-	-
108	MELAZ	1	-	-
108	MEPE	1	-	-
108	MESH	2	-	-
108	NAOC	1	-	-
108	NAPH	3	-	-
109	89	1	-	-
109	90	1	-	-
109	94	1	-	-
109	ARAR	1	-	-
109	EUARJ0G	1	-	-
109	EUARJ2	3	-	-
109	HARU	1	-	-
109	HATI	1	-	-
110	ARVE	1	-	-
112	ARVE	1	-	-
ARAR	58	1	Archaeoglobales	Halobacteria
ARAR	61	1	Archaeoglobales	Methanosarcinales
ARAR	62	3	Archaeoglobales	Syntrophoarchaea
ARAR	63	1	Archaeoglobales	Methanosarcinales
ARAR	75	2	Archaeoglobales	Methanosarcinales
ARAR	77	1	Archaeoglobales	Methanosarcinales
ARAR	91	4	Archaeoglobales	Methanocellales
ARAR	93	1	Archaeoglobales	Hikarchaea
ARAR	97	2	Archaeoglobales	Methanosarcinales
ARAR	98	1	Archaeoglobales	Methanomicrobia
ARAR	104	1	Archaeoglobales	Methanosarcinales
ARAR	108	2	-	-
ARAR	110	2	-	-
ARAR	111	6	-	-
ARAR	ARFU	1	Archaeoglobales	Archaeoglobales
ARAR	ARSU	3	Archaeoglobales	Archaeoglobales
ARAR	ARVE	3	Archaeoglobales	Archaeoglobales
ARAR	CAME	15	Archaeoglobales	Methanosarcinales
ARAR	CASYB	2	Archaeoglobales	Syntrophoarchaea
ARAR	CASYC	7	Archaeoglobales	Syntrophoarchaea
ARAR	EUARJ0G	2	Archaeoglobales	Methanosarcinales
ARAR	EUARJ2	3	Archaeoglobales	Archaeoglobales
ARAR	FEPL	7	Archaeoglobales	Archaeoglobales
ARAR	GEAC	1	Archaeoglobales	Archaeoglobales
ARAR	HA3A	1	Archaeoglobales	Halobacteria
ARAR	HABO	1	Archaeoglobales	Halobacteria
ARAR	HAJE	1	Archaeoglobales	Halobacteria
ARAR	HARU	1	Archaeoglobales	Halobacteria
ARAR	HATI	1	Archaeoglobales	Halobacteria
ARAR	HATU	1	Archaeoglobales	Halobacteria
ARAR	HAWA	1	Archaeoglobales	Halobacteria
ARAR	MEAC	3	Archaeoglobales	Methanosarcinales
ARAR	MEARJ1	8	Archaeoglobales	Methanosarcinales
ARAR	MEARMR	1	Archaeoglobales	Methanocellales
ARAR	MEPA	1	Archaeoglobales	Methanomicrobia
ARAR	MEPASA	1	Archaeoglobales	Methanocellales
ARAR	MEPE	1	Archaeoglobales	Methanomicrobia
ARAR	MESH	4	Archaeoglobales	Methanosarcinales
ARAR	NAMA	1	Archaeoglobales	Halobacteria
ARFU	61	1	Archaeoglobales	Methanosarcinales
ARFU	62	2	Archaeoglobales	Syntrophoarchaea
ARFU	63	1	Archaeoglobales	Methanosarcinales
ARFU	64	3	Archaeoglobales	Archaeoglobales
ARFU	71	1	Archaeoglobales	Halobacteria
ARFU	93	1	Archaeoglobales	Hikarchaea
ARFU	96	1	Archaeoglobales	Halobacteria
ARFU	100	1	Archaeoglobales	Halobacteria
ARFU	110	2	-	-
ARFU	111	4	-	-
ARFU	ARAR	2	Archaeoglobales	Archaeoglobales
ARFU	ARSU	1	Archaeoglobales	Archaeoglobales
ARFU	CAME	2	Archaeoglobales	Methanosarcinales
ARFU	CASYB	1	Archaeoglobales	Syntrophoarchaea
ARFU	CASYC	1	Archaeoglobales	Syntrophoarchaea
ARFU	EUARJ0G	1	Archaeoglobales	Methanosarcinales
ARFU	EUARJ2	24	Archaeoglobales	Archaeoglobales
ARFU	FEPL	17	Archaeoglobales	Archaeoglobales
ARFU	GEAC	12	Archaeoglobales	Archaeoglobales
ARFU	HAARJ07HX	1	Archaeoglobales	Halobacteria
ARFU	HABO	1	Archaeoglobales	Halobacteria
ARFU	HATU	1	Archaeoglobales	Halobacteria
ARFU	MEAC	3	Archaeoglobales	Methanosarcinales
ARFU	MEARJ1	5	Archaeoglobales	Methanosarcinales
ARFU	MEARME03	2	Archaeoglobales	Methanosarcinales
ARFU	MEARME07	1	Archaeoglobales	Methanomicrobia
ARFU	MECOG	2	Archaeoglobales	Methanosarcinales
ARFU	MEHU	1	Archaeoglobales	Methanomicrobia
ARFU	MEPE	1	Archaeoglobales	Methanomicrobia
ARFU	MESH	10	Archaeoglobales	Methanosarcinales
ARFU	NAPH	1	Archaeoglobales	Halobacteria
ARSU	61	1	Archaeoglobales	Methanosarcinales
ARSU	62	7	Archaeoglobales	Syntrophoarchaea
ARSU	64	18	Archaeoglobales	Archaeoglobales
ARSU	75	2	Archaeoglobales	Methanosarcinales
ARSU	80	1	Archaeoglobales	Methanocellales
ARSU	82	1	Archaeoglobales	Halobacteria
ARSU	89	1	Archaeoglobales	Methanosarcinales
ARSU	91	3	Archaeoglobales	Methanocellales
ARSU	97	1	Archaeoglobales	Methanosarcinales
ARSU	104	1	Archaeoglobales	Methanosarcinales
ARSU	105	1	Archaeoglobales	Halobacteria
ARSU	107	3	Archaeoglobales	Halobacteria
ARSU	110	3	-	-
ARSU	111	1	-	-
ARSU	ARAR	13	Archaeoglobales	Archaeoglobales
ARSU	ARFU	3	Archaeoglobales	Archaeoglobales
ARSU	CAME	3	Archaeoglobales	Methanosarcinales
ARSU	CASYB	1	Archaeoglobales	Syntrophoarchaea
ARSU	EUARJ0G	1	Archaeoglobales	Methanosarcinales
ARSU	EUARJ2	15	Archaeoglobales	Archaeoglobales
ARSU	FEPL	13	Archaeoglobales	Archaeoglobales
ARSU	GEAC	18	Archaeoglobales	Archaeoglobales
ARSU	HAARJ07HX	1	Archaeoglobales	Halobacteria
ARSU	HACI	1	Archaeoglobales	Halobacteria
ARSU	HAJE	1	Archaeoglobales	Halobacteria
ARSU	HATI	1	Archaeoglobales	Halobacteria
ARSU	HATU	1	Archaeoglobales	Halobacteria
ARSU	HAVO	1	Archaeoglobales	Halobacteria
ARSU	MEAC	3	Archaeoglobales	Methanosarcinales
ARSU	MEAR51	1	Archaeoglobales	Methanomicrobia
ARSU	MEARJ1	6	Archaeoglobales	Methanosarcinales
ARSU	MEARMR	1	Archaeoglobales	Methanocellales
ARSU	MECOG	2	Archaeoglobales	Methanosarcinales
ARSU	MECOH	1	Archaeoglobales	Methanocellales
ARSU	MELAZ	1	Archaeoglobales	Methanomicrobia
ARSU	MESH	10	Archaeoglobales	Methanosarcinales
ARVE	61	3	Archaeoglobales	Methanosarcinales
ARVE	62	4	Archaeoglobales	Syntrophoarchaea
ARVE	64	19	Archaeoglobales	Archaeoglobales
ARVE	77	1	Archaeoglobales	Methanosarcinales
ARVE	78	2	Archaeoglobales	Methanomicrobia
ARVE	80	1	Archaeoglobales	Methanocellales
ARVE	89	1	Archaeoglobales	Methanosarcinales
ARVE	90	1	Archaeoglobales	Methanomicrobia
ARVE	91	1	Archaeoglobales	Methanocellales
ARVE	97	2	Archaeoglobales	Methanosarcinales
ARVE	104	2	Archaeoglobales	Methanosarcinales
ARVE	108	1	-	-
ARVE	111	4	-	-
ARVE	ARAR	16	Archaeoglobales	Archaeoglobales
ARVE	ARFU	1	Archaeoglobales	Archaeoglobales
ARVE	CAME	4	Archaeoglobales	Methanosarcinales
ARVE	CASYB	1	Archaeoglobales	Syntrophoarchaea
ARVE	EUARJ2	6	Archaeoglobales	Archaeoglobales
ARVE	FEPL	7	Archaeoglobales	Archaeoglobales
ARVE	GEAC	9	Archaeoglobales	Archaeoglobales
ARVE	MEAC	3	Archaeoglobales	Methanosarcinales
ARVE	MEAR51	2	Archaeoglobales	Methanomicrobia
ARVE	MEARJ1	4	Archaeoglobales	Methanosarcinales
ARVE	MEARME03	1	Archaeoglobales	Methanosarcinales
ARVE	MEHU	1	Archaeoglobales	Methanomicrobia
ARVE	MELAZ	1	Archaeoglobales	Methanomicrobia
ARVE	MEPA	3	Archaeoglobales	Methanomicrobia
ARVE	MEPASA	1	Archaeoglobales	Methanocellales
ARVE	MEPE	1	Archaeoglobales	Methanomicrobia
ARVE	MESH	5	Archaeoglobales	Methanosarcinales
CAHA	65	6	Halobacteria	Halobacteria
CAHA	66	1	Halobacteria	Halobacteria
CAHA	68	1	Halobacteria	Halobacteria
CAHA	69	2	Halobacteria	Halobacteria
CAHA	71	4	Halobacteria	Halobacteria
CAHA	73	4	Halobacteria	Halobacteria
CAHA	78	1	Halobacteria	Methanomicrobia
CAHA	87	3	Halobacteria	Halobacteria
CAHA	88	4	Halobacteria	Halobacteria
CAHA	92	2	Halobacteria	Halobacteria
CAHA	93	1	Halobacteria	Hikarchaea
CAHA	100	2	Halobacteria	Halobacteria
CAHA	103	1	Halobacteria	Halobacteria
CAHA	105	1	Halobacteria	Halobacteria
CAHA	106	2	Halobacteria	Halobacteria
CAHA	HA3A	4	Halobacteria	Halobacteria
CAHA	HAAR	1	Halobacteria	Halobacteria
CAHA	HAARJ07HB	1	Halobacteria	Halobacteria
CAHA	HAARJ07HX	5	Halobacteria	Halobacteria
CAHA	HABO	7	Halobacteria	Halobacteria
CAHA	HACI	10	Halobacteria	Halobacteria
CAHA	HAHI	3	Halobacteria	Halobacteria
CAHA	HAJE	3	Halobacteria	Halobacteria
CAHA	HALA	4	Halobacteria	Halobacteria
CAHA	HALAX4D1	9	Halobacteria	Halobacteria
CAHA	HAMU	7	Halobacteria	Halobacteria
CAHA	HANA	13	Halobacteria	Halobacteria
CAHA	HARU	5	Halobacteria	Halobacteria
CAHA	HASA	14	Halobacteria	Halobacteria
CAHA	HASAB1	14	Halobacteria	Halobacteria
CAHA	HATI	8	Halobacteria	Halobacteria
CAHA	HATU	10	Halobacteria	Halobacteria
CAHA	HAVO	17	Halobacteria	Halobacteria
CAHA	HAWA	5	Halobacteria	Halobacteria
CAHA	MEAC	2	Halobacteria	Methanosarcinales
CAHA	MEARME06	1	Halobacteria	Methanomicrobia
CAHA	MEARME07	1	Halobacteria	Methanomicrobia
CAHA	NAMA	1	Halobacteria	Halobacteria
CAHA	NAOC	2	Halobacteria	Halobacteria
CAHA	NAPH	3	Halobacteria	Halobacteria
CAHISPBIN4	91	1	Hikarchaea	Methanocellales
CAHISPBIN4	CAHISPBIN5	3	Hikarchaea	Hikarchaea
CAHISPBIN4	HA3A	1	Hikarchaea	Halobacteria
CAHISPBIN4	HAJE	1	Hikarchaea	Halobacteria
CAHISPBIN4	MEARME03	1	Hikarchaea	Methanosarcinales
CAHISPBIN4	MELAZ	1	Hikarchaea	Methanomicrobia
CAHISPBIN5	59	1	Hikarchaea	Hikarchaea
CAHISPBIN5	CAHIYAMABIN3	1	Hikarchaea	Hikarchaea
CAHIYAMABIN1	CAHIYAMABIN3	4	Hikarchaea	Hikarchaea
CAHIYAMABIN2	CAHIYAMABIN3	3	Hikarchaea	Hikarchaea
CAHIYAMABIN3	CAHISPBIN5	1	Hikarchaea	Hikarchaea
CAHIYAMABIN3	CAHIYAMABIN1	1	Hikarchaea	Hikarchaea
CAME	57	1	Methanosarcinales	Archaeoglobales
CAME	62	21	Methanosarcinales	Syntrophoarchaea
CAME	63	1	Methanosarcinales	Methanosarcinales
CAME	73	1	Methanosarcinales	Halobacteria
CAME	74	1	Methanosarcinales	Methanomicrobia
CAME	75	6	Methanosarcinales	Methanosarcinales
CAME	76	1	Methanosarcinales	Methanosarcinales
CAME	80	3	Methanosarcinales	Methanocellales
CAME	81	1	Methanosarcinales	Methanomicrobia
CAME	82	2	Methanosarcinales	Halobacteria
CAME	85	1	Methanosarcinales	Archaeoglobales
CAME	87	2	Methanosarcinales	Halobacteria
CAME	90	2	Methanosarcinales	Methanomicrobia
CAME	91	34	Methanosarcinales	Methanocellales
CAME	92	1	Methanosarcinales	Halobacteria
CAME	94	8	Methanosarcinales	Archaeoglobales
CAME	98	4	Methanosarcinales	Methanomicrobia
CAME	99	3	-	-
CAME	101	13	Methanosarcinales	Archaeoglobales
CAME	107	1	Methanosarcinales	Halobacteria
CAME	108	3	-	-
CAME	109	2	-	-
CAME	ARAR	12	Methanosarcinales	Archaeoglobales
CAME	ARFU	1	Methanosarcinales	Archaeoglobales
CAME	ARSU	5	Methanosarcinales	Archaeoglobales
CAME	ARVE	4	Methanosarcinales	Archaeoglobales
CAME	CAHA	2	Methanosarcinales	Halobacteria
CAME	CASYB	4	Methanosarcinales	Syntrophoarchaea
CAME	CASYC	11	Methanosarcinales	Syntrophoarchaea
CAME	EUARJ0G	1	Methanosarcinales	Methanosarcinales
CAME	EUARJ2	9	Methanosarcinales	Archaeoglobales
CAME	FEPL	1	Methanosarcinales	Archaeoglobales
CAME	GEAC	2	Methanosarcinales	Archaeoglobales
CAME	HA3A	1	Methanosarcinales	Halobacteria
CAME	HAARJ07HB	1	Methanosarcinales	Halobacteria
CAME	HAHI	1	Methanosarcinales	Halobacteria
CAME	HAJE	1	Methanosarcinales	Halobacteria
CAME	HANA	1	Methanosarcinales	Halobacteria
CAME	HARU	1	Methanosarcinales	Halobacteria
CAME	HASAB1	1	Methanosarcinales	Halobacteria
CAME	HATU	1	Methanosarcinales	Halobacteria
CAME	MEAC	3	Methanosarcinales	Methanosarcinales
CAME	MEAR51	6	Methanosarcinales	Methanomicrobia
CAME	MEARJ1	4	Methanosarcinales	Methanosarcinales
CAME	MEARME01	4	Methanosarcinales	Methanosarcinales
CAME	MEARME07	2	Methanosarcinales	Methanomicrobia
CAME	MEARMR	11	Methanosarcinales	Methanocellales
CAME	MECOG	6	Methanosarcinales	Methanosarcinales
CAME	MECOH	4	Methanosarcinales	Methanocellales
CAME	MEHU	4	Methanosarcinales	Methanomicrobia
CAME	MELAZ	2	Methanosarcinales	Methanomicrobia
CAME	MEPA	15	Methanosarcinales	Methanomicrobia
CAME	MEPASA	6	Methanosarcinales	Methanocellales
CAME	MEPE	3	Methanosarcinales	Methanomicrobia
CAME	MESH	2	Methanosarcinales	Methanosarcinales
CAME	NAMA	1	Methanosarcinales	Halobacteria
CAME	NAPH	1	Methanosarcinales	Halobacteria
CASYB	63	1	Syntrophoarchaea	Methanosarcinales
CASYB	70	1	Syntrophoarchaea	Halobacteria
CASYB	76	1	Syntrophoarchaea	Methanosarcinales
CASYB	79	1	Syntrophoarchaea	Methanomicrobia
CASYB	83	1	Syntrophoarchaea	Archaeoglobales
CASYB	85	1	Syntrophoarchaea	Archaeoglobales
CASYB	94	2	Syntrophoarchaea	Archaeoglobales
CASYB	97	1	Syntrophoarchaea	Methanosarcinales
CASYB	ARFU	1	Syntrophoarchaea	Archaeoglobales
CASYB	ARSU	3	Syntrophoarchaea	Archaeoglobales
CASYB	CAME	5	Syntrophoarchaea	Methanosarcinales
CASYB	CASYC	1	Syntrophoarchaea	Syntrophoarchaea
CASYB	EUARJ0G	1	Syntrophoarchaea	Methanosarcinales
CASYB	FEPL	2	Syntrophoarchaea	Archaeoglobales
CASYB	HAHI	1	Syntrophoarchaea	Halobacteria
CASYB	HANA	2	Syntrophoarchaea	Halobacteria
CASYB	HATI	2	Syntrophoarchaea	Halobacteria
CASYB	HAWA	1	Syntrophoarchaea	Halobacteria
CASYB	MEARJ1	1	Syntrophoarchaea	Methanosarcinales
CASYB	MEARME01	1	Syntrophoarchaea	Methanosarcinales
CASYB	MEARMR	1	Syntrophoarchaea	Methanocellales
CASYB	MECOH	1	Syntrophoarchaea	Methanocellales
CASYB	MEPA	1	Syntrophoarchaea	Methanomicrobia
CASYB	MEPASA	2	Syntrophoarchaea	Methanocellales
CASYB	NAOC	1	Syntrophoarchaea	Halobacteria
CASYC	61	1	Syntrophoarchaea	Methanosarcinales
CASYC	63	1	Syntrophoarchaea	Methanosarcinales
CASYC	75	1	Syntrophoarchaea	Methanosarcinales
CASYC	80	1	Syntrophoarchaea	Methanocellales
CASYC	89	1	Syntrophoarchaea	Methanosarcinales
CASYC	ARAR	2	Syntrophoarchaea	Archaeoglobales
CASYC	ARFU	3	Syntrophoarchaea	Archaeoglobales
CASYC	ARSU	1	Syntrophoarchaea	Archaeoglobales
CASYC	ARVE	1	Syntrophoarchaea	Archaeoglobales
CASYC	CAME	2	Syntrophoarchaea	Methanosarcinales
CASYC	CASYB	4	Syntrophoarchaea	Syntrophoarchaea
CASYC	EUARJ2	1	Syntrophoarchaea	Archaeoglobales
CASYC	FEPL	1	Syntrophoarchaea	Archaeoglobales
CASYC	GEAC	1	Syntrophoarchaea	Archaeoglobales
CASYC	HATU	2	Syntrophoarchaea	Halobacteria
CASYC	MEAC	1	Syntrophoarchaea	Methanosarcinales
CASYC	MEARJ1	3	Syntrophoarchaea	Methanosarcinales
CASYC	MEARME01	1	Syntrophoarchaea	Methanosarcinales
CASYC	MEARME02	1	Syntrophoarchaea	Methanosarcinales
CASYC	MEARME06	1	Syntrophoarchaea	Methanomicrobia
CASYC	MEARMR	1	Syntrophoarchaea	Methanocellales
CASYC	MECOG	1	Syntrophoarchaea	Methanosarcinales
CASYC	MEPE	1	Syntrophoarchaea	Methanomicrobia
EUARJ0G	61	1	Methanosarcinales	Methanosarcinales
EUARJ0G	76	8	Methanosarcinales	Methanosarcinales
EUARJ0G	85	1	Methanosarcinales	Archaeoglobales
EUARJ0G	91	3	Methanosarcinales	Methanocellales
EUARJ0G	98	1	Methanosarcinales	Methanomicrobia
EUARJ0G	101	2	Methanosarcinales	Archaeoglobales
EUARJ0G	ARSU	1	Methanosarcinales	Archaeoglobales
EUARJ0G	CAME	2	Methanosarcinales	Methanosarcinales
EUARJ0G	FEPL	1	Methanosarcinales	Archaeoglobales
EUARJ0G	HAARJ07HB	1	Methanosarcinales	Halobacteria
EUARJ0G	HASAB1	1	Methanosarcinales	Halobacteria
EUARJ0G	MEAC	1	Methanosarcinales	Methanosarcinales
EUARJ0G	MEAR51	1	Methanosarcinales	Methanomicrobia
EUARJ0G	MEARME01	2	Methanosarcinales	Methanosarcinales
EUARJ0G	MEARME02	3	Methanosarcinales	Methanosarcinales
EUARJ0G	MEARME03	2	Methanosarcinales	Methanosarcinales
EUARJ0G	MECOH	1	Methanosarcinales	Methanocellales
EUARJ0G	MEHU	4	Methanosarcinales	Methanomicrobia
EUARJ0G	MEPA	2	Methanosarcinales	Methanomicrobia
EUARJ0G	MEPASA	1	Methanosarcinales	Methanocellales
EUARJ0G	MEPE	3	Methanosarcinales	Methanomicrobia
EUARJ2	61	2	Archaeoglobales	Methanosarcinales
EUARJ2	62	1	Archaeoglobales	Syntrophoarchaea
EUARJ2	75	10	Archaeoglobales	Methanosarcinales
EUARJ2	76	1	Archaeoglobales	Methanosarcinales
EUARJ2	81	2	Archaeoglobales	Methanomicrobia
EUARJ2	89	1	Archaeoglobales	Methanosarcinales
EUARJ2	90	1	Archaeoglobales	Methanomicrobia
EUARJ2	91	11	Archaeoglobales	Methanocellales
EUARJ2	98	2	Archaeoglobales	Methanomicrobia
EUARJ2	99	2	-	-
EUARJ2	104	2	Archaeoglobales	Methanosarcinales
EUARJ2	108	2	-	-
EUARJ2	110	4	-	-
EUARJ2	111	10	-	-
EUARJ2	ARSU	4	Archaeoglobales	Archaeoglobales
EUARJ2	CAME	4	Archaeoglobales	Methanosarcinales
EUARJ2	CASYB	1	Archaeoglobales	Syntrophoarchaea
EUARJ2	CASYC	3	Archaeoglobales	Syntrophoarchaea
EUARJ2	EUARJ0G	2	Archaeoglobales	Methanosarcinales
EUARJ2	FEPL	1	Archaeoglobales	Archaeoglobales
EUARJ2	GEAC	2	Archaeoglobales	Archaeoglobales
EUARJ2	HA3A	2	Archaeoglobales	Halobacteria
EUARJ2	HAAR	1	Archaeoglobales	Halobacteria
EUARJ2	HASA	1	Archaeoglobales	Halobacteria
EUARJ2	HATI	2	Archaeoglobales	Halobacteria
EUARJ2	MEAC	1	Archaeoglobales	Methanosarcinales
EUARJ2	MEAR51	1	Archaeoglobales	Methanomicrobia
EUARJ2	MEARJ1	1	Archaeoglobales	Methanosarcinales
EUARJ2	MEARME03	2	Archaeoglobales	Methanosarcinales
EUARJ2	MEARME07	1	Archaeoglobales	Methanomicrobia
EUARJ2	MEARMR	1	Archaeoglobales	Methanocellales
EUARJ2	MECOG	1	Archaeoglobales	Methanosarcinales
EUARJ2	MEHU	1	Archaeoglobales	Methanomicrobia
EUARJ2	MEPA	1	Archaeoglobales	Methanomicrobia
FEPL	78	1	Archaeoglobales	Methanomicrobia
FEPL	83	2	Archaeoglobales	Archaeoglobales
FEPL	97	1	Archaeoglobales	Methanosarcinales
FEPL	98	2	Archaeoglobales	Methanomicrobia
FEPL	111	1	-	-
FEPL	ARAR	5	Archaeoglobales	Archaeoglobales
FEPL	ARFU	16	Archaeoglobales	Archaeoglobales
FEPL	ARSU	4	Archaeoglobales	Archaeoglobales
FEPL	ARVE	15	Archaeoglobales	Archaeoglobales
FEPL	CAME	5	Archaeoglobales	Methanosarcinales
FEPL	CASYC	1	Archaeoglobales	Syntrophoarchaea
FEPL	EUARJ0G	3	Archaeoglobales	Methanosarcinales
FEPL	EUARJ2	7	Archaeoglobales	Archaeoglobales
FEPL	GEAC	1	Archaeoglobales	Archaeoglobales
FEPL	HAARD	1	Archaeoglobales	Halobacteria
FEPL	HAJE	1	Archaeoglobales	Halobacteria
FEPL	MEAC	1	Archaeoglobales	Methanosarcinales
FEPL	MEARJ1	2	Archaeoglobales	Methanosarcinales
FEPL	MEPE	2	Archaeoglobales	Methanomicrobia
FEPL	MESH	2	Archaeoglobales	Methanosarcinales
GEAC	57	1	Archaeoglobales	Archaeoglobales
GEAC	83	3	Archaeoglobales	Archaeoglobales
GEAC	98	2	Archaeoglobales	Methanomicrobia
GEAC	103	1	Archaeoglobales	Halobacteria
GEAC	107	1	Archaeoglobales	Halobacteria
GEAC	109	1	-	-
GEAC	111	2	-	-
GEAC	ARAR	3	Archaeoglobales	Archaeoglobales
GEAC	ARFU	14	Archaeoglobales	Archaeoglobales
GEAC	ARSU	14	Archaeoglobales	Archaeoglobales
GEAC	ARVE	7	Archaeoglobales	Archaeoglobales
GEAC	CAME	1	Archaeoglobales	Methanosarcinales
GEAC	EUARJ2	11	Archaeoglobales	Archaeoglobales
GEAC	FEPL	2	Archaeoglobales	Archaeoglobales
GEAC	HALAX4D1	1	Archaeoglobales	Halobacteria
GEAC	HANA	1	Archaeoglobales	Halobacteria
GEAC	MEAC	2	Archaeoglobales	Methanosarcinales
GEAC	MEARJ1	4	Archaeoglobales	Methanosarcinales
GEAC	MEARME03	1	Archaeoglobales	Methanosarcinales
GEAC	MEARME07	1	Archaeoglobales	Methanomicrobia
GEAC	MESH	5	Archaeoglobales	Methanosarcinales
HA3A	58	2	Halobacteria	Halobacteria
HA3A	67	1	Halobacteria	Halobacteria
HA3A	69	5	Halobacteria	Halobacteria
HA3A	72	1	Halobacteria	Halobacteria
HA3A	73	2	Halobacteria	Halobacteria
HA3A	82	2	Halobacteria	Halobacteria
HA3A	87	3	Halobacteria	Halobacteria
HA3A	88	1	Halobacteria	Halobacteria
HA3A	92	2	Halobacteria	Halobacteria
HA3A	93	2	Halobacteria	Hikarchaea
HA3A	94	1	Halobacteria	Archaeoglobales
HA3A	100	5	Halobacteria	Halobacteria
HA3A	103	2	Halobacteria	Halobacteria
HA3A	105	1	Halobacteria	Halobacteria
HA3A	106	2	Halobacteria	Halobacteria
HA3A	CAHA	7	Halobacteria	Halobacteria
HA3A	HAARD	4	Halobacteria	Halobacteria
HA3A	HAARJ07HB	2	Halobacteria	Halobacteria
HA3A	HAARJ07HX	6	Halobacteria	Halobacteria
HA3A	HABO	3	Halobacteria	Halobacteria
HA3A	HACI	1	Halobacteria	Halobacteria
HA3A	HAHI	9	Halobacteria	Halobacteria
HA3A	HAJE	8	Halobacteria	Halobacteria
HA3A	HALA	1	Halobacteria	Halobacteria
HA3A	HALAX4D1	6	Halobacteria	Halobacteria
HA3A	HAMU	6	Halobacteria	Halobacteria
HA3A	HANA	13	Halobacteria	Halobacteria
HA3A	HARU	2	Halobacteria	Halobacteria
HA3A	HASA	13	Halobacteria	Halobacteria
HA3A	HASAB1	4	Halobacteria	Halobacteria
HA3A	HATI	4	Halobacteria	Halobacteria
HA3A	HATU	5	Halobacteria	Halobacteria
HA3A	HAVO	5	Halobacteria	Halobacteria
HA3A	HAWA	12	Halobacteria	Halobacteria
HA3A	MEARMR	1	Halobacteria	Methanocellales
HA3A	NAMA	5	Halobacteria	Halobacteria
HA3A	NAOC	1	Halobacteria	Halobacteria
HA3A	NAPH	10	Halobacteria	Halobacteria
HAAR	58	4	Halobacteria	Halobacteria
HAAR	68	3	Halobacteria	Halobacteria
HAAR	69	4	Halobacteria	Halobacteria
HAAR	70	1	Halobacteria	Halobacteria
HAAR	71	2	Halobacteria	Halobacteria
HAAR	73	6	Halobacteria	Halobacteria
HAAR	82	6	Halobacteria	Halobacteria
HAAR	83	1	Halobacteria	Archaeoglobales
HAAR	87	2	Halobacteria	Halobacteria
HAAR	88	8	Halobacteria	Halobacteria
HAAR	92	10	Halobacteria	Halobacteria
HAAR	93	2	Halobacteria	Hikarchaea
HAAR	96	5	Halobacteria	Halobacteria
HAAR	97	1	Halobacteria	Methanosarcinales
HAAR	100	7	Halobacteria	Halobacteria
HAAR	101	1	Halobacteria	Archaeoglobales
HAAR	103	3	Halobacteria	Halobacteria
HAAR	105	2	Halobacteria	Halobacteria
HAAR	106	10	Halobacteria	Halobacteria
HAAR	CAHA	11	Halobacteria	Halobacteria
HAAR	HA3A	1	Halobacteria	Halobacteria
HAAR	HAARD	9	Halobacteria	Halobacteria
HAAR	HAARJ07HB	2	Halobacteria	Halobacteria
HAAR	HAARJ07HX	10	Halobacteria	Halobacteria
HAAR	HABO	7	Halobacteria	Halobacteria
HAAR	HACI	3	Halobacteria	Halobacteria
HAAR	HAHI	13	Halobacteria	Halobacteria
HAAR	HAJE	19	Halobacteria	Halobacteria
HAAR	HALA	3	Halobacteria	Halobacteria
HAAR	HALAX4D1	1	Halobacteria	Halobacteria
HAAR	HAMU	4	Halobacteria	Halobacteria
HAAR	HANA	13	Halobacteria	Halobacteria
HAAR	HARU	12	Halobacteria	Halobacteria
HAAR	HASA	4	Halobacteria	Halobacteria
HAAR	HASAB1	13	Halobacteria	Halobacteria
HAAR	HATI	3	Halobacteria	Halobacteria
HAAR	HATU	8	Halobacteria	Halobacteria
HAAR	HAVO	11	Halobacteria	Halobacteria
HAAR	HAWA	10	Halobacteria	Halobacteria
HAAR	MELAZ	1	Halobacteria	Methanomicrobia
HAAR	MEPE	1	Halobacteria	Methanomicrobia
HAAR	NAMA	3	Halobacteria	Halobacteria
HAAR	NAOC	8	Halobacteria	Halobacteria
HAAR	NAPH	21	Halobacteria	Halobacteria
HAARD	65	12	Halobacteria	Halobacteria
HAARD	66	1	Halobacteria	Halobacteria
HAARD	68	4	Halobacteria	Halobacteria
HAARD	69	4	Halobacteria	Halobacteria
HAARD	70	3	Halobacteria	Halobacteria
HAARD	71	8	Halobacteria	Halobacteria
HAARD	73	2	Halobacteria	Halobacteria
HAARD	82	4	Halobacteria	Halobacteria
HAARD	87	2	Halobacteria	Halobacteria
HAARD	88	11	Halobacteria	Halobacteria
HAARD	92	3	Halobacteria	Halobacteria
HAARD	93	3	Halobacteria	Hikarchaea
HAARD	96	1	Halobacteria	Halobacteria
HAARD	99	1	-	-
HAARD	100	6	Halobacteria	Halobacteria
HAARD	101	1	Halobacteria	Archaeoglobales
HAARD	103	2	Halobacteria	Halobacteria
HAARD	105	7	Halobacteria	Halobacteria
HAARD	106	16	Halobacteria	Halobacteria
HAARD	ARFU	1	Halobacteria	Archaeoglobales
HAARD	ARSU	1	Halobacteria	Archaeoglobales
HAARD	CAHA	1	Halobacteria	Halobacteria
HAARD	CAME	1	Halobacteria	Methanosarcinales
HAARD	HA3A	8	Halobacteria	Halobacteria
HAARD	HAAR	6	Halobacteria	Halobacteria
HAARD	HAARJ07HB	5	Halobacteria	Halobacteria
HAARD	HAARJ07HX	2	Halobacteria	Halobacteria
HAARD	HABO	11	Halobacteria	Halobacteria
HAARD	HACI	9	Halobacteria	Halobacteria
HAARD	HAHI	12	Halobacteria	Halobacteria
HAARD	HAJE	12	Halobacteria	Halobacteria
HAARD	HALA	47	Halobacteria	Halobacteria
HAARD	HAMU	7	Halobacteria	Halobacteria
HAARD	HANA	26	Halobacteria	Halobacteria
HAARD	HARU	1	Halobacteria	Halobacteria
HAARD	HASA	14	Halobacteria	Halobacteria
HAARD	HASAB1	14	Halobacteria	Halobacteria
HAARD	HATI	9	Halobacteria	Halobacteria
HAARD	HATU	5	Halobacteria	Halobacteria
HAARD	HAVO	9	Halobacteria	Halobacteria
HAARD	HAWA	14	Halobacteria	Halobacteria
HAARD	MEAC	2	Halobacteria	Methanosarcinales
HAARD	MESH	1	Halobacteria	Methanosarcinales
HAARD	NAMA	3	Halobacteria	Halobacteria
HAARD	NAPH	9	Halobacteria	Halobacteria
HAARJ07HB	65	5	Halobacteria	Halobacteria
HAARJ07HB	66	1	Halobacteria	Halobacteria
HAARJ07HB	69	3	Halobacteria	Halobacteria
HAARJ07HB	70	3	Halobacteria	Halobacteria
HAARJ07HB	71	4	Halobacteria	Halobacteria
HAARJ07HB	73	1	Halobacteria	Halobacteria
HAARJ07HB	87	1	Halobacteria	Halobacteria
HAARJ07HB	88	1	Halobacteria	Halobacteria
HAARJ07HB	92	1	Halobacteria	Halobacteria
HAARJ07HB	93	1	Halobacteria	Hikarchaea
HAARJ07HB	98	1	Halobacteria	Methanomicrobia
HAARJ07HB	99	1	-	-
HAARJ07HB	103	1	Halobacteria	Halobacteria
HAARJ07HB	105	3	Halobacteria	Halobacteria
HAARJ07HB	106	4	Halobacteria	Halobacteria
HAARJ07HB	CAHA	2	Halobacteria	Halobacteria
HAARJ07HB	EUARJ0G	1	Halobacteria	Methanosarcinales
HAARJ07HB	HA3A	2	Halobacteria	Halobacteria
HAARJ07HB	HAAR	6	Halobacteria	Halobacteria
HAARJ07HB	HAARD	1	Halobacteria	Halobacteria
HAARJ07HB	HAARJ07HX	12	Halobacteria	Halobacteria
HAARJ07HB	HABO	9	Halobacteria	Halobacteria
HAARJ07HB	HACI	6	Halobacteria	Halobacteria
HAARJ07HB	HAHI	2	Halobacteria	Halobacteria
HAARJ07HB	HAJE	1	Halobacteria	Halobacteria
HAARJ07HB	HALA	12	Halobacteria	Halobacteria
HAARJ07HB	HAMU	4	Halobacteria	Halobacteria
HAARJ07HB	HANA	16	Halobacteria	Halobacteria
HAARJ07HB	HARU	1	Halobacteria	Halobacteria
HAARJ07HB	HASA	7	Halobacteria	Halobacteria
HAARJ07HB	HASAB1	4	Halobacteria	Halobacteria
HAARJ07HB	HATI	4	Halobacteria	Halobacteria
HAARJ07HB	HATU	3	Halobacteria	Halobacteria
HAARJ07HB	HAVO	1	Halobacteria	Halobacteria
HAARJ07HB	HAWA	15	Halobacteria	Halobacteria
HAARJ07HB	MEPASA	1	Halobacteria	Methanocellales
HAARJ07HB	NAMA	2	Halobacteria	Halobacteria
HAARJ07HB	NAOC	2	Halobacteria	Halobacteria
HAARJ07HB	NAPH	5	Halobacteria	Halobacteria
HAARJ07HX	58	1	Halobacteria	Halobacteria
HAARJ07HX	65	2	Halobacteria	Halobacteria
HAARJ07HX	66	2	Halobacteria	Halobacteria
HAARJ07HX	70	3	Halobacteria	Halobacteria
HAARJ07HX	72	1	Halobacteria	Halobacteria
HAARJ07HX	76	1	Halobacteria	Methanosarcinales
HAARJ07HX	82	2	Halobacteria	Halobacteria
HAARJ07HX	86	2	Halobacteria	Halobacteria
HAARJ07HX	88	1	Halobacteria	Halobacteria
HAARJ07HX	91	3	Halobacteria	Methanocellales
HAARJ07HX	92	1	Halobacteria	Halobacteria
HAARJ07HX	93	10	Halobacteria	Hikarchaea
HAARJ07HX	99	1	-	-
HAARJ07HX	100	9	Halobacteria	Halobacteria
HAARJ07HX	101	1	Halobacteria	Archaeoglobales
HAARJ07HX	102	5	Halobacteria	Halobacteria
HAARJ07HX	105	3	Halobacteria	Halobacteria
HAARJ07HX	ARFU	1	Halobacteria	Archaeoglobales
HAARJ07HX	CAHA	4	Halobacteria	Halobacteria
HAARJ07HX	CASYB	2	Halobacteria	Syntrophoarchaea
HAARJ07HX	HA3A	2	Halobacteria	Halobacteria
HAARJ07HX	HAAR	8	Halobacteria	Halobacteria
HAARJ07HX	HAARD	6	Halobacteria	Halobacteria
HAARJ07HX	HAARJ07HB	20	Halobacteria	Halobacteria
HAARJ07HX	HABO	4	Halobacteria	Halobacteria
HAARJ07HX	HACI	4	Halobacteria	Halobacteria
HAARJ07HX	HAHI	4	Halobacteria	Halobacteria
HAARJ07HX	HAJE	4	Halobacteria	Halobacteria
HAARJ07HX	HALA	10	Halobacteria	Halobacteria
HAARJ07HX	HALAX4D1	2	Halobacteria	Halobacteria
HAARJ07HX	HAMU	6	Halobacteria	Halobacteria
HAARJ07HX	HANA	12	Halobacteria	Halobacteria
HAARJ07HX	HARU	5	Halobacteria	Halobacteria
HAARJ07HX	HASA	16	Halobacteria	Halobacteria
HAARJ07HX	HASAB1	1	Halobacteria	Halobacteria
HAARJ07HX	HATU	3	Halobacteria	Halobacteria
HAARJ07HX	HAVO	1	Halobacteria	Halobacteria
HAARJ07HX	HAWA	15	Halobacteria	Halobacteria
HAARJ07HX	MEAC	2	Halobacteria	Methanosarcinales
HAARJ07HX	MEPASA	1	Halobacteria	Methanocellales
HAARJ07HX	NAMA	7	Halobacteria	Halobacteria
HAARJ07HX	NAOC	2	Halobacteria	Halobacteria
HAARJ07HX	NAPH	2	Halobacteria	Halobacteria
HABO	58	1	Halobacteria	Halobacteria
HABO	65	1	Halobacteria	Halobacteria
HABO	67	1	Halobacteria	Halobacteria
HABO	69	5	Halobacteria	Halobacteria
HABO	70	1	Halobacteria	Halobacteria
HABO	71	2	Halobacteria	Halobacteria
HABO	82	1	Halobacteria	Halobacteria
HABO	86	2	Halobacteria	Halobacteria
HABO	91	1	Halobacteria	Methanocellales
HABO	93	3	Halobacteria	Hikarchaea
HABO	96	1	Halobacteria	Halobacteria
HABO	98	1	Halobacteria	Methanomicrobia
HABO	100	2	Halobacteria	Halobacteria
HABO	103	1	Halobacteria	Halobacteria
HABO	105	1	Halobacteria	Halobacteria
HABO	106	3	Halobacteria	Halobacteria
HABO	CAHA	12	Halobacteria	Halobacteria
HABO	HA3A	4	Halobacteria	Halobacteria
HABO	HAAR	8	Halobacteria	Halobacteria
HABO	HAARD	5	Halobacteria	Halobacteria
HABO	HAARJ07HB	9	Halobacteria	Halobacteria
HABO	HAARJ07HX	2	Halobacteria	Halobacteria
HABO	HACI	6	Halobacteria	Halobacteria
HABO	HAHI	11	Halobacteria	Halobacteria
HABO	HAJE	4	Halobacteria	Halobacteria
HABO	HALA	5	Halobacteria	Halobacteria
HABO	HALAX4D1	3	Halobacteria	Halobacteria
HABO	HAMU	5	Halobacteria	Halobacteria
HABO	HANA	10	Halobacteria	Halobacteria
HABO	HARU	7	Halobacteria	Halobacteria
HABO	HASA	10	Halobacteria	Halobacteria
HABO	HASAB1	9	Halobacteria	Halobacteria
HABO	HATI	3	Halobacteria	Halobacteria
HABO	HATU	4	Halobacteria	Halobacteria
HABO	HAVO	4	Halobacteria	Halobacteria
HABO	MEAC	1	Halobacteria	Methanosarcinales
HABO	MEARJ1	1	Halobacteria	Methanosarcinales
HABO	MEPE	1	Halobacteria	Methanomicrobia
HABO	NAMA	7	Halobacteria	Halobacteria
HABO	NAOC	4	Halobacteria	Halobacteria
HABO	NAPH	3	Halobacteria	Halobacteria
HACI	58	1	Halobacteria	Halobacteria
HACI	66	1	Halobacteria	Halobacteria
HACI	67	4	Halobacteria	Halobacteria
HACI	68	2	Halobacteria	Halobacteria
HACI	69	8	Halobacteria	Halobacteria
HACI	70	10	Halobacteria	Halobacteria
HACI	71	3	Halobacteria	Halobacteria
HACI	73	6	Halobacteria	Halobacteria
HACI	84	1	Halobacteria	Hikarchaea
HACI	86	1	Halobacteria	Halobacteria
HACI	87	5	Halobacteria	Halobacteria
HACI	88	5	Halobacteria	Halobacteria
HACI	93	16	Halobacteria	Hikarchaea
HACI	95	9	Halobacteria	Halobacteria
HACI	96	1	Halobacteria	Halobacteria
HACI	101	1	Halobacteria	Archaeoglobales
HACI	102	5	Halobacteria	Halobacteria
HACI	103	4	Halobacteria	Halobacteria
HACI	104	1	Halobacteria	Methanosarcinales
HACI	CAHA	12	Halobacteria	Halobacteria
HACI	HA3A	5	Halobacteria	Halobacteria
HACI	HAAR	7	Halobacteria	Halobacteria
HACI	HAARD	14	Halobacteria	Halobacteria
HACI	HAARJ07HB	8	Halobacteria	Halobacteria
HACI	HAARJ07HX	2	Halobacteria	Halobacteria
HACI	HABO	11	Halobacteria	Halobacteria
HACI	HAHI	7	Halobacteria	Halobacteria
HACI	HAJE	65	Halobacteria	Halobacteria
HACI	HALA	4	Halobacteria	Halobacteria
HACI	HALAX4D1	2	Halobacteria	Halobacteria
HACI	HAMU	6	Halobacteria	Halobacteria
HACI	HANA	3	Halobacteria	Halobacteria
HACI	HASA	21	Halobacteria	Halobacteria
HACI	HASAB1	30	Halobacteria	Halobacteria
HACI	HATI	6	Halobacteria	Halobacteria
HACI	HATU	7	Halobacteria	Halobacteria
HACI	HAVO	3	Halobacteria	Halobacteria
HACI	MEAC	1	Halobacteria	Methanosarcinales
HACI	MEARME03	1	Halobacteria	Methanosarcinales
HACI	MEARMR	1	Halobacteria	Methanocellales
HACI	NAMA	3	Halobacteria	Halobacteria
HACI	NAOC	1	Halobacteria	Halobacteria
HACI	NAPH	7	Halobacteria	Halobacteria
HAHI	57	1	Halobacteria	Archaeoglobales
HAHI	58	2	Halobacteria	Halobacteria
HAHI	65	3	Halobacteria	Halobacteria
HAHI	66	2	Halobacteria	Halobacteria
HAHI	67	2	Halobacteria	Halobacteria
HAHI	70	4	Halobacteria	Halobacteria
HAHI	72	2	Halobacteria	Halobacteria
HAHI	73	4	Halobacteria	Halobacteria
HAHI	82	5	Halobacteria	Halobacteria
HAHI	86	2	Halobacteria	Halobacteria
HAHI	88	1	Halobacteria	Halobacteria
HAHI	91	1	Halobacteria	Methanocellales
HAHI	92	3	Halobacteria	Halobacteria
HAHI	93	3	Halobacteria	Hikarchaea
HAHI	95	4	Halobacteria	Halobacteria
HAHI	99	1	-	-
HAHI	100	4	Halobacteria	Halobacteria
HAHI	102	5	Halobacteria	Halobacteria
HAHI	105	3	Halobacteria	Halobacteria
HAHI	CAHA	11	Halobacteria	Halobacteria
HAHI	CAME	1	Halobacteria	Methanosarcinales
HAHI	EUARJ2	2	Halobacteria	Archaeoglobales
HAHI	HA3A	11	Halobacteria	Halobacteria
HAHI	HAAR	12	Halobacteria	Halobacteria
HAHI	HAARD	8	Halobacteria	Halobacteria
HAHI	HAARJ07HB	10	Halobacteria	Halobacteria
HAHI	HAARJ07HX	9	Halobacteria	Halobacteria
HAHI	HABO	12	Halobacteria	Halobacteria
HAHI	HACI	5	Halobacteria	Halobacteria
HAHI	HAJE	4	Halobacteria	Halobacteria
HAHI	HALA	7	Halobacteria	Halobacteria
HAHI	HALAX4D1	5	Halobacteria	Halobacteria
HAHI	HANA	13	Halobacteria	Halobacteria
HAHI	HARU	2	Halobacteria	Halobacteria
HAHI	HASA	11	Halobacteria	Halobacteria
HAHI	HASAB1	9	Halobacteria	Halobacteria
HAHI	HATI	3	Halobacteria	Halobacteria
HAHI	HATU	7	Halobacteria	Halobacteria
HAHI	HAVO	17	Halobacteria	Halobacteria
HAHI	HAWA	13	Halobacteria	Halobacteria
HAHI	MEARME01	1	Halobacteria	Methanosarcinales
HAHI	NAMA	2	Halobacteria	Halobacteria
HAHI	NAOC	3	Halobacteria	Halobacteria
HAHI	NAPH	8	Halobacteria	Halobacteria
HAJE	58	2	Halobacteria	Halobacteria
HAJE	60	1	Halobacteria	Hikarchaea
HAJE	63	1	Halobacteria	Methanosarcinales
HAJE	65	3	Halobacteria	Halobacteria
HAJE	66	1	Halobacteria	Halobacteria
HAJE	67	4	Halobacteria	Halobacteria
HAJE	69	10	Halobacteria	Halobacteria
HAJE	71	2	Halobacteria	Halobacteria
HAJE	72	3	Halobacteria	Halobacteria
HAJE	73	4	Halobacteria	Halobacteria
HAJE	82	14	Halobacteria	Halobacteria
HAJE	84	2	Halobacteria	Hikarchaea
HAJE	86	2	Halobacteria	Halobacteria
HAJE	88	6	Halobacteria	Halobacteria
HAJE	92	18	Halobacteria	Halobacteria
HAJE	93	5	Halobacteria	Hikarchaea
HAJE	95	7	Halobacteria	Halobacteria
HAJE	97	2	Halobacteria	Methanosarcinales
HAJE	98	1	Halobacteria	Methanomicrobia
HAJE	100	20	Halobacteria	Halobacteria
HAJE	102	13	Halobacteria	Halobacteria
HAJE	104	3	Halobacteria	Methanosarcinales
HAJE	105	17	Halobacteria	Halobacteria
HAJE	ARSU	1	Halobacteria	Archaeoglobales
HAJE	CAHA	12	Halobacteria	Halobacteria
HAJE	HA3A	9	Halobacteria	Halobacteria
HAJE	HAAR	12	Halobacteria	Halobacteria
HAJE	HAARD	6	Halobacteria	Halobacteria
HAJE	HAARJ07HB	1	Halobacteria	Halobacteria
HAJE	HAARJ07HX	4	Halobacteria	Halobacteria
HAJE	HABO	7	Halobacteria	Halobacteria
HAJE	HACI	27	Halobacteria	Halobacteria
HAJE	HAHI	12	Halobacteria	Halobacteria
HAJE	HALA	5	Halobacteria	Halobacteria
HAJE	HALAX4D1	8	Halobacteria	Halobacteria
HAJE	HAMU	4	Halobacteria	Halobacteria
HAJE	HANA	9	Halobacteria	Halobacteria
HAJE	HARU	4	Halobacteria	Halobacteria
HAJE	HASA	3	Halobacteria	Halobacteria
HAJE	HASAB1	19	Halobacteria	Halobacteria
HAJE	HATI	8	Halobacteria	Halobacteria
HAJE	HATU	17	Halobacteria	Halobacteria
HAJE	HAVO	5	Halobacteria	Halobacteria
HAJE	HAWA	2	Halobacteria	Halobacteria
HAJE	MEAC	1	Halobacteria	Methanosarcinales
HAJE	MEARME07	1	Halobacteria	Methanomicrobia
HAJE	MEARMR	1	Halobacteria	Methanocellales
HAJE	MEPE	1	Halobacteria	Methanomicrobia
HAJE	NAMA	7	Halobacteria	Halobacteria
HAJE	NAOC	21	Halobacteria	Halobacteria
HAJE	NAPH	4	Halobacteria	Halobacteria
HALA	58	5	Halobacteria	Halobacteria
HALA	61	1	Halobacteria	Methanosarcinales
HALA	62	1	Halobacteria	Syntrophoarchaea
HALA	67	2	Halobacteria	Halobacteria
HALA	70	2	Halobacteria	Halobacteria
HALA	71	1	Halobacteria	Halobacteria
HALA	72	1	Halobacteria	Halobacteria
HALA	73	3	Halobacteria	Halobacteria
HALA	80	2	Halobacteria	Methanocellales
HALA	87	1	Halobacteria	Halobacteria
HALA	88	2	Halobacteria	Halobacteria
HALA	91	1	Halobacteria	Methanocellales
HALA	92	1	Halobacteria	Halobacteria
HALA	96	1	Halobacteria	Halobacteria
HALA	100	2	Halobacteria	Halobacteria
HALA	103	1	Halobacteria	Halobacteria
HALA	105	1	Halobacteria	Halobacteria
HALA	106	3	Halobacteria	Halobacteria
HALA	ARVE	1	Halobacteria	Archaeoglobales
HALA	CAHA	3	Halobacteria	Halobacteria
HALA	CASYB	1	Halobacteria	Syntrophoarchaea
HALA	FEPL	1	Halobacteria	Archaeoglobales
HALA	HAAR	9	Halobacteria	Halobacteria
HALA	HAARD	40	Halobacteria	Halobacteria
HALA	HAARJ07HB	6	Halobacteria	Halobacteria
HALA	HAARJ07HX	5	Halobacteria	Halobacteria
HALA	HABO	5	Halobacteria	Halobacteria
HALA	HACI	2	Halobacteria	Halobacteria
HALA	HAHI	5	Halobacteria	Halobacteria
HALA	HAJE	8	Halobacteria	Halobacteria
HALA	HALAX4D1	3	Halobacteria	Halobacteria
HALA	HAMU	5	Halobacteria	Halobacteria
HALA	HANA	15	Halobacteria	Halobacteria
HALA	HARU	2	Halobacteria	Halobacteria
HALA	HASA	7	Halobacteria	Halobacteria
HALA	HASAB1	4	Halobacteria	Halobacteria
HALA	HATI	4	Halobacteria	Halobacteria
HALA	HATU	4	Halobacteria	Halobacteria
HALA	HAVO	6	Halobacteria	Halobacteria
HALA	HAWA	8	Halobacteria	Halobacteria
HALA	MEAR51	1	Halobacteria	Methanomicrobia
HALA	MEPASA	1	Halobacteria	Methanocellales
HALA	NAMA	4	Halobacteria	Halobacteria
HALA	NAOC	4	Halobacteria	Halobacteria
HALA	NAPH	10	Halobacteria	Halobacteria
HALAX4D1	60	1	Halobacteria	Hikarchaea
HALAX4D1	65	2	Halobacteria	Halobacteria
HALAX4D1	70	1	Halobacteria	Halobacteria
HALAX4D1	71	1	Halobacteria	Halobacteria
HALAX4D1	72	2	Halobacteria	Halobacteria
HALAX4D1	82	1	Halobacteria	Halobacteria
HALAX4D1	85	1	Halobacteria	Archaeoglobales
HALAX4D1	87	1	Halobacteria	Halobacteria
HALAX4D1	88	1	Halobacteria	Halobacteria
HALAX4D1	93	3	Halobacteria	Hikarchaea
HALAX4D1	94	3	Halobacteria	Archaeoglobales
HALAX4D1	95	1	Halobacteria	Halobacteria
HALAX4D1	103	2	Halobacteria	Halobacteria
HALAX4D1	CAHA	3	Halobacteria	Halobacteria
HALAX4D1	EUARJ0G	1	Halobacteria	Methanosarcinales
HALAX4D1	HA3A	21	Halobacteria	Halobacteria
HALAX4D1	HAAR	4	Halobacteria	Halobacteria
HALAX4D1	HAARD	4	Halobacteria	Halobacteria
HALAX4D1	HAARJ07HX	5	Halobacteria	Halobacteria
HALAX4D1	HABO	2	Halobacteria	Halobacteria
HALAX4D1	HACI	2	Halobacteria	Halobacteria
HALAX4D1	HAHI	6	Halobacteria	Halobacteria
HALAX4D1	HAJE	12	Halobacteria	Halobacteria
HALAX4D1	HALA	10	Halobacteria	Halobacteria
HALAX4D1	HAMU	3	Halobacteria	Halobacteria
HALAX4D1	HANA	1	Halobacteria	Halobacteria
HALAX4D1	HARU	4	Halobacteria	Halobacteria
HALAX4D1	HASA	6	Halobacteria	Halobacteria
HALAX4D1	HASAB1	9	Halobacteria	Halobacteria
HALAX4D1	HATI	4	Halobacteria	Halobacteria
HALAX4D1	HATU	36	Halobacteria	Halobacteria
HALAX4D1	HAVO	8	Halobacteria	Halobacteria
HALAX4D1	MEAC	1	Halobacteria	Methanosarcinales
HALAX4D1	MEARMR	1	Halobacteria	Methanocellales
HALAX4D1	MEPA	1	Halobacteria	Methanomicrobia
HALAX4D1	NAMA	17	Halobacteria	Halobacteria
HALAX4D1	NAOC	1	Halobacteria	Halobacteria
HALAX4D1	NAPH	5	Halobacteria	Halobacteria
HAMU	58	4	Halobacteria	Halobacteria
HAMU	61	1	Halobacteria	Methanosarcinales
HAMU	65	4	Halobacteria	Halobacteria
HAMU	67	1	Halobacteria	Halobacteria
HAMU	70	1	Halobacteria	Halobacteria
HAMU	72	1	Halobacteria	Halobacteria
HAMU	79	1	Halobacteria	Methanomicrobia
HAMU	82	1	Halobacteria	Halobacteria
HAMU	85	1	Halobacteria	Archaeoglobales
HAMU	86	2	Halobacteria	Halobacteria
HAMU	88	2	Halobacteria	Halobacteria
HAMU	92	2	Halobacteria	Halobacteria
HAMU	93	7	Halobacteria	Hikarchaea
HAMU	95	2	Halobacteria	Halobacteria
HAMU	99	2	-	-
HAMU	100	3	Halobacteria	Halobacteria
HAMU	102	10	Halobacteria	Halobacteria
HAMU	105	4	Halobacteria	Halobacteria
HAMU	ARFU	1	Halobacteria	Archaeoglobales
HAMU	ARSU	1	Halobacteria	Archaeoglobales
HAMU	CAHA	5	Halobacteria	Halobacteria
HAMU	EUARJ2	1	Halobacteria	Archaeoglobales
HAMU	HA3A	7	Halobacteria	Halobacteria
HAMU	HAAR	6	Halobacteria	Halobacteria
HAMU	HAARD	4	Halobacteria	Halobacteria
HAMU	HAARJ07HB	7	Halobacteria	Halobacteria
HAMU	HAARJ07HX	15	Halobacteria	Halobacteria
HAMU	HABO	8	Halobacteria	Halobacteria
HAMU	HACI	6	Halobacteria	Halobacteria
HAMU	HAHI	1	Halobacteria	Halobacteria
HAMU	HAJE	5	Halobacteria	Halobacteria
HAMU	HALA	5	Halobacteria	Halobacteria
HAMU	HALAX4D1	5	Halobacteria	Halobacteria
HAMU	HANA	12	Halobacteria	Halobacteria
HAMU	HARU	7	Halobacteria	Halobacteria
HAMU	HASA	19	Halobacteria	Halobacteria
HAMU	HASAB1	6	Halobacteria	Halobacteria
HAMU	HATI	2	Halobacteria	Halobacteria
HAMU	HATU	5	Halobacteria	Halobacteria
HAMU	HAVO	9	Halobacteria	Halobacteria
HAMU	HAWA	9	Halobacteria	Halobacteria
HAMU	MEHU	1	Halobacteria	Methanomicrobia
HAMU	MEPE	2	Halobacteria	Methanomicrobia
HAMU	NAMA	1	Halobacteria	Halobacteria
HAMU	NAPH	10	Halobacteria	Halobacteria
HANA	58	13	Halobacteria	Halobacteria
HANA	62	1	Halobacteria	Syntrophoarchaea
HANA	65	10	Halobacteria	Halobacteria
HANA	67	1	Halobacteria	Halobacteria
HANA	68	8	Halobacteria	Halobacteria
HANA	69	9	Halobacteria	Halobacteria
HANA	70	2	Halobacteria	Halobacteria
HANA	71	8	Halobacteria	Halobacteria
HANA	73	19	Halobacteria	Halobacteria
HANA	86	1	Halobacteria	Halobacteria
HANA	87	6	Halobacteria	Halobacteria
HANA	93	2	Halobacteria	Hikarchaea
HANA	96	2	Halobacteria	Halobacteria
HANA	100	1	Halobacteria	Halobacteria
HANA	ARSU	2	Halobacteria	Archaeoglobales
HANA	CAHA	14	Halobacteria	Halobacteria
HANA	CASYB	1	Halobacteria	Syntrophoarchaea
HANA	HA3A	11	Halobacteria	Halobacteria
HANA	HAAR	9	Halobacteria	Halobacteria
HANA	HAARD	16	Halobacteria	Halobacteria
HANA	HAARJ07HB	14	Halobacteria	Halobacteria
HANA	HAARJ07HX	8	Halobacteria	Halobacteria
HANA	HABO	9	Halobacteria	Halobacteria
[truncated: 924 more rows]
