# Supplementary material for: Hikarchaeia demonstrate an intermediate stage in the methanogen-to-halophile transition
Source: Nat Commun. 2020 Oct 30;11:5490. doi: 10.1038/s41467-020-19200-2 (PMC7599335; doi:10.1038/s41467-020-19200-2)
Supplement: Supplementary file 7 — Supplementary Data 4 [file 41467_2020_19200_MOESM7_ESM.xlsx]

## Sheet: Table-S6new
Supplementary Data 4: Inferred copy numbers and annotations of gene families putatively associated with methanogenesis, aerobic respiration, salt adaptation, UV resistance, rhodopsin and other metabolic pathways in the LMHHCA, LHHCA, LHiCA and LHaCA
For some gene families it is unclear whether they encode subunits of NADH dehydrogenase, Mnh Na+/H+ antiporter, coenzyme F420 reducing hydrogenase or [Ni-Fe]-hydrogenases. These families are listed in grey
Copy numbers are color coded:
0.30-0.53	low support
0.54-0.77	medium support
0.78-1.00	good support
>1.00	high support
cluster	Gene name	eurNOG_cat	eurNOG_description	NOG	NOG_cat	NOG_description	arCOG / arNOG	arCOG annotation	LHaCA	LHiCA	LHHCA	LMHHCA	Comment		Copy # Ca. Hikarchaeum yamanae Bin1	Copy # Ca. Hikarchaeum yamanae Bin2	Copy # Ca. Hikarchaeum yamanae Bin3	Copy # Ca. Hikarchaeum sp. Bin4	Copy # Ca. Hikarchaeum sp. Bin5		Accessions Ca. Hikarchaeum yamanae Bin1	Accessions Ca. Hikarchaeum yamanae Bin2	Accessions Ca. Hikarchaeum yamanae Bin3	Accessions Ca. Hikarchaeum sp. Bin4	Accessions Ca. Hikarchaeum sp. Bin5
Complex I (NADH dehydrogenase and related hydrogenases)
Membrane embedded subunits (P-module) and other subunits
0KUWH	nuoA	C	NADH-ubiquinone plastoquinone oxidoreductase chain 3	COG0838	C	NADH:ubiquinone oxidoreductase subunit 3 (chain A)	arCOG01557	NADH dehydrogenase subunit A	0.117339	1.06169	0	0			1	1	0	1	1		bin_91..bin_91_01120	bin_172..bin_172_00908	0	bin_125..bin_125_00990	bin_160..bin_160_00290
0KYQG	nuoA	C	NADH dehydrogenase subunit A	COG0838	C	NADH:ubiquinone oxidoreductase subunit 3 (chain A)	arCOG01557	NADH dehydrogenase subunit A	0	0	0	0			0	0	0	0	0		0	0	0	0	0
0KRS9	nuoH	C	NDH-1 shuttles electrons from NADH, via FMN and iron- sulfur (Fe-S) centers, to quinones in the respiratory chain. The immediate electron acceptor for the enzyme in this species is believed to be ubiquinone. Couples the redox reaction to proton translocation (for every two electrons transferred, four hydrogen ions are translocated across the cytoplasmic membrane), and thus conserves the redox ene…	COG1005	C	NADH:ubiquinone oxidoreductase subunit 1 (chain H)	arCOG01546	NADH dehydrogenase subunit H	1.06582	1.10561	1.06631	1.03327			1	1	1	1	1		bin_91..bin_91_01117	bin_172..bin_172_00905	bin_117..bin_117_00807	bin_125..bin_125_00322	bin_160..bin_160_00293
0KUHP	nuoJ	C	NADH dehydrogenase subunit j	COG0839	C	NADH:ubiquinone oxidoreductase subunit 6 (chain J)	arCOG04654	NADH dehydrogenase subunit J	0.0945058	1.01208	0.0315072	0			1	1	0	1	1		bin_91..bin_91_01115	bin_172..bin_172_00903	0	bin_125..bin_125_00324	bin_160..bin_160_00295
0KYA2	nuoJ	C	NADH dehydrogenase subunit J	COG0839	C	NADH:ubiquinone oxidoreductase subunit 6 (chain J)	arCOG04654	NADH dehydrogenase subunit J	0	0	0	0			0	0	0	0	0		0	0	0	0	0
0KYKY	nuoJ	C	Inherit from arCOG: Oxidoreductase	COG0839	C	NADH:ubiquinone oxidoreductase subunit 6 (chain J)	arCOG10166	NADH-quinone oxidoreductase subunit J	0	0	0	0			0	0	0	0	0		0	0	0	0	0
0KUPV	nuoJ?	C	F420H2 dehydrogenase, subunit	COG0839	C	NADH:ubiquinone oxidoreductase subunit 6 (chain J)	arCOG05181	NADH dehydrogenase subunit J	0	0	0	0			0	0	0	0	0		0	0	0	0	0
0M10P	nuoJ?	C	Inherit from arCOG: NADH dehydrogenase-like complex subunit J2	0YWN1	C	NA	arCOG07914	NADH:ubiquinone oxidoreductase subunit 6	0	0	0	0			0	0	0	0	0		0	0	0	0	0
0M072	nuoJ?	C	NADH dehydrogenase-like complex subunit J2	0YWN1	C	NA	arCOG07914	NADH:ubiquinone oxidoreductase subunit 6	0	0	0	0			0	0	1	0	0		0	0	bin_117..bin_117_00677	0	0
0KU2F	nuoK	C	subunit K	COG0713	C	NADH:ubiquinone oxidoreductase subunit 11 or 4L (chain K)	arCOG03073	NADH dehydrogenase subunit 4L (K,kappa)	0.723186	0.64	0.602976	0.580792			1	1	1	1	1		bin_91..bin_91_01114	bin_172..bin_172_00902	bin_117..bin_117_00678	bin_125..bin_125_00325	bin_160..bin_160_00296
0KYQ0	nuoK	C	Inherit from arCOG: NADH-ubiquinone oxidoreductase, chain 4L	COG0713	C	NADH:ubiquinone oxidoreductase subunit 11 or 4L (chain K)	arCOG03073	NADH dehydrogenase subunit 4L (K,kappa)	0	0	0	0			0	0	0	0	0		0	0	0	0	0
0KTM9	nuoK/mnhC	P	NADH-ubiquinone oxidoreductase, chain 4L	COG1006	P	Multisubunit Na+/H+ antiporter, MnhC subunit	arCOG03072	Multisubunit Na+/H+ antiporter, MnhC subunit	0.670708	1.39755	0.71442	0.260761			1	1	1	1	1		bin_91..bin_91_00907	bin_172..bin_172_00346	bin_117..bin_117_00354	bin_125..bin_125_00929	bin_160..bin_160_00402
0KTY8	nuoK/mnhC	P	NADH-ubiquinone/plastoquinone oxidoreductase chain 4L	COG1006	P	Multisubunit Na+/H+ antiporter, MnhC subunit	arCOG03072	Multisubunit Na+/H+ antiporter, MnhC subunit	0	0	0	0.208766			0	0	0	0	0		0	0	0	0	0
0KUEK	nuoK/mnhC	P	monovalent cation H antiporter subunit C	COG1006	P	Multisubunit Na+/H+ antiporter, MnhC subunit	arCOG03072	Multisubunit Na+/H+ antiporter, MnhC subunit	1.03227	0.0578349	0.446185	0.273332			0	0	0	0	0		0	0	0	0	0
0KS6Y_COG1009	nuoL/mnhA	C	NADH Ubiquinone plastoquinone (Complex I)	COG1009	CP	NADH:ubiquinone oxidoreductase subunit 5 (chain L)/Multisubunit Na+/H+ antiporter, MnhA subunit	arCOG01539 | arCOG01542	NADH dehydrogenase subunit L | NADH dehydrogenase subunit L	1.39473	1.42658	1.4166	1.37238			1	1	1	0	1		bin_91..bin_91_00905_COG1009	bin_172..bin_172_00344_COG1009	bin_117..bin_117_00352_COG1009	0	bin_160..bin_160_00400_COG1009
0KS3D	nuoL/mnhA	C	subunit l	COG1009	CP	NADH:ubiquinone oxidoreductase subunit 5 (chain L)/Multisubunit Na+/H+ antiporter, MnhA subunit	arCOG01539	NADH dehydrogenase subunit L	1.0796	1.08645	1.08005	1.07966			1	1	1	1	1		bin_91..bin_91_01113	bin_172..bin_172_00901	bin_117..bin_117_00679	bin_125..bin_125_00326	bin_160..bin_160_00297
0M0DS	nuoL/mnhA	C	pH adaptation potassium efflux system protein A	COG1009	CP	NADH:ubiquinone oxidoreductase subunit 5 (chain L)/Multisubunit Na+/H+ antiporter, MnhA subunit	arCOG01542	NADH dehydrogenase subunit L	0.237854	0.0141077	0.0561293	0.0140262			0	0	0	0	0		0	0	0	0	0
0KRVF	nuoM	C	subunit m	COG1008	C	NADH:ubiquinone oxidoreductase subunit 4 (chain M)	arCOG01538	NADH dehydrogenase subunit M	0.353838	1.0443	0.23939	0.228956			1	1	1	1	1		bin_91..bin_91_01112	bin_172..bin_172_00900	bin_117..bin_117_00680	bin_125..bin_125_00327	bin_160..bin_160_00298
0KRW8	nuoN	C	subunit N	COG1007	C	NADH:ubiquinone oxidoreductase subunit 2 (chain N)	arCOG01540	NADH dehydrogenase subunit N	1.03024	1.04534	0.126177	0.0210256			1	1	0	0	1		bin_91..bin_91_01111	bin_172..bin_172_00899	0	0	bin_160..bin_160_00299
0KYJD	nuoN	C	NADH-Ubiquinone/plastoquinone (complex I), various chains	COG1007	C	NADH:ubiquinone oxidoreductase subunit 2 (chain N)	arCOG01540	NADH dehydrogenase subunit N	0	0	0	0			0	0	0	0	0		0	0	0	0	0
Connecting module (Q module)
0KSHK_COG0377	frhG/nuoB	C	subunit B'	COG0377	C	NADH:ubiquinone oxidoreductase 20 kD subunit (chhain B) or related Fe-S oxidoreductase	arCOG01554	F420H2 dehydrogenase subunit, related to NADH:ubiquinone oxidoreductase 20 kD subunit	1.22792	1.23007	1.20607	0.939641			1	1	1	0	1		bin_91..bin_91_01119_COG0377	bin_172..bin_172_00907_COG0377	bin_117..bin_117_00805_COG0377	0	bin_160..bin_160_00291_COG0377
0KRZ4	frhG/nuoB	C	NADH ubiquinone oxidoreductase 20 kda subunit	COG1941	C	Coenzyme F420-reducing hydrogenase, gamma subunit	arCOG02472	Coenzyme F420-reducing hydrogenase, gamma subunit	0.0599608	0.0301846	0.0754107	1.4023			0	0	0	0	0		0	0	0	0	0
0KRQA	frhG/nuoB	C	hydrogenase subunit gamma	COG1941	C	Coenzyme F420-reducing hydrogenase, gamma subunit	arCOG02473	Coenzyme F420-reducing hydrogenase, gamma subunit	0	0	0.0107161	0.139268			0	0	0	0	0		0	0	0	0	0
0KS1A_COG0852	nuoC	C	NADH-ubiquinone oxidoreductase chain 49kDa	COG0852	C	NADH:ubiquinone oxidoreductase 27 kD subunit (chain C)	arCOG01555 | arCOG01551	NADH dehydrogenase subunit C | NADH dehydrogenase subunit C	1.25124	1.27941	1.20456	1.2773			1	1	1	1	1		bin_91..bin_91_01118_COG0852	bin_172..bin_172_00906_COG0852	bin_117..bin_117_00806_COG0852	bin_125..bin_125_00321_COG0852	bin_160..bin_160_00292_COG0852
0KWQA	nuoC	C	Ech hydrogenase, subunit D	COG0852	C	NADH:ubiquinone oxidoreductase 27 kD subunit (chain C)	arCOG01551	NADH dehydrogenase subunit C	0	0	0	0			0	0	0	0	0		0	0	0	0	0
0KTSY	nuoC	C	NADH dehydrogenase subunit C (EC 1.6.5.3)	COG0852	C	NADH:ubiquinone oxidoreductase 27 kD subunit (chain C)	arCOG01551	NADH dehydrogenase subunit C	0	0	0.0244176	0.0247261			0	0	0	0	0		0	0	0	0	0
0KSWY	nuoC	C	NADH dehydrogenase subunit c	COG0852	C	NADH:ubiquinone oxidoreductase 27 kD subunit (chain C)	arCOG01551	NADH dehydrogenase subunit C	0.0179785	0.0177865	0.0363349	0.109528			0	0	0	0	0		0	0	0	0	0
0KS1A_COG3261	nuoD/hycE	C	NADH-ubiquinone oxidoreductase chain 49kDa	COG3261	C	Ni,Fe-hydrogenase III large subunit	arCOG01547	Ni,Fe-hydrogenase III large subunit and subunit G	0	0	0.0250461	0.187614			0	0	0	0	0		0	0	0	0	0
0KS1A_COG0649	nuoD/hycE	C	NADH-ubiquinone oxidoreductase chain 49kDa	COG0649	C	NADH:ubiquinone oxidoreductase 49 kD subunit (chain D)	arCOG01548	NADH dehydrogenase subunit D	1.24411	1.23453	1.22228	1.20852			1	1	1	1	1		bin_91..bin_91_01118_COG0649	bin_172..bin_172_00906_COG0649	bin_117..bin_117_00806_COG0649	bin_125..bin_125_00321_COG0649	bin_160..bin_160_00292_COG0649
0M21Z	nuoD	C	NADH dehydrogenase subunit D	COG0649	C	NADH:ubiquinone oxidoreductase 49 kD subunit (chain D)	02TCC	NADH dehydrogenase subunit D	0	0	0	0			0	0	0	0	0		0	0	0	0	0
0KRY3	nuoI	C	NADH-quinone oxidoreductase, chain i	COG1143	C	Formate hydrogenlyase subunit 6/NADH:ubiquinone oxidoreductase 23 kD subunit (chain I)	arCOG01543	NADH dehydrogenase subunit I	0.534801	1.13712	0.432829	0.0455257			1	1	1	1	1		bin_91..bin_91_01116	bin_172..bin_172_00904	bin_117..bin_117_00808	bin_125..bin_125_00323	bin_160..bin_160_00294
0KT31	nuoI	C	4fe-4S ferredoxin iron-sulfur binding domain protein	COG1143	C	Formate hydrogenlyase subunit 6/NADH:ubiquinone oxidoreductase 23 kD subunit (chain I)	arCOG01543	NADH dehydrogenase subunit I	0	0	0	0.0341389			0	0	0	0	0		0	0	0	0	0
0KT0D_COG3260	nuoI/hycG	C	NADH ubiquinone oxidoreductase 20 kDa subunit	COG3260	C	Ni,Fe-hydrogenase III small subunit	arCOG01553	Ni,Fe-hydrogenase III small subunit	0	0	0.0154731	0.0928915			0	0	0	0	0		0	0	0	0	0
0KT0D_COG1143	nuoI/hycG	C	NADH ubiquinone oxidoreductase 20 kDa subunit	COG1143	C	Formate hydrogenlyase subunit 6/NADH:ubiquinone oxidoreductase 23 kD subunit (chain I)	arCOG01543	NADH dehydrogenase subunit I	0	0	0	0			0	0	0	0	0		0	0	0	0	0
0KU8H	nuoI	C	4Fe-4S ferredoxin iron-sulfur binding domain protein	COG1143	C	Formate hydrogenlyase subunit 6/NADH:ubiquinone oxidoreductase 23 kD subunit (chain I)	arCOG01543	NADH dehydrogenase subunit I	0	0	0	0.0644108			0	0	0	0	0		0	0	0	0	0
0KVGU	nuoI	C	4Fe-4S binding domain	COG1143	C	Formate hydrogenlyase subunit 6/NADH:ubiquinone oxidoreductase 23 kD subunit (chain I)	arCOG01543	NADH dehydrogenase subunit I	0	0	0	0			0	0	0	0	0		0	0	0	0	0
Hydrophilic NADH oxidizing module (N-module)
0KUHG	nuoE	C	NADH dehydrogenase (Ubiquinone), 24 kDa subunit	COG1905	C	NADH:ubiquinone oxidoreductase 24 kD subunit (chain E)	arCOG04890	NADH:ubiquinone oxidoreductase 24 kD subunit	0.0177692	0.0176404	0	0.125729			0	0	0	0	0		0	0	0	0	0
0KSCY_COG1894	nuoF	C	Nadh dehydrogenase	COG1894	C	NADH:ubiquinone oxidoreductase, NADH-binding 51 kD subunit (chain F)	arCOG04537	NADH:ubiquinone oxidoreductase, NADH-binding 51 kD subunit (chain F)	0.410662	0.0458611	0.152719	0.0763874			0	0	0	0	0		0	0	0	0	0
0KUB3_COG1034	nuoG	C	NADH-ubiquinone oxidoreductase-G iron-sulfur binding region	COG1034	C	NADH dehydrogenase/NADH:ubiquinone oxidoreductase 75 kD subunit (chain G)	arCOG01492 | arCOG02650	Coenzyme F420-reducing hydrogenase, beta subunit | Formate dehydrogenase subunit alpha	0.0639997	0.0320652	0.0642958	0.0965561			0	0	0	0	0		0	0	0	0	0
Complex II (Succinate dehydrogenase or fumarate reductase)
0M09X	sdhA?	C	FAD dependent oxidoreductase	COG1053	C	Succinate dehydrogenase/fumarate reductase, flavoprotein subunit	02TWY	FAD dependent oxidoreductase	0.0146749	0	0.0147177	0			0	0	0	0	0		0	0	0	0	0
0KRBI	sdhA	C	succinate dehydrogenase	COG1053	C	Succinate dehydrogenase/fumarate reductase, flavoprotein subunit	arCOG00571	Succinate dehydrogenase/fumarate reductase, flavoprotein subunit	1.55201	1.38699	0.907862	0.207252			1	1	1	1	1		bin_91..bin_91_00828	bin_172..bin_172_00267	bin_117..bin_117_00199	bin_125..bin_125_00828	bin_160..bin_160_00812
0KYJ1	sdhA	C	adenylylsulfate reductase subunit alpha	COG1053	C	Succinate dehydrogenase/fumarate reductase, flavoprotein subunit	arCOG00573	Succinate dehydrogenase/fumarate reductase, flavoprotein subunit	0	0	0	0			0	0	0	0	0		0	0	0	0	0
0KTQ6_COG0479	sdhB	C	Succinate dehydrogenase and fumarate reductase iron-sulfur protein	COG0479	C	Succinate dehydrogenase/fumarate reductase, Fe-S protein subunit	arCOG00962 | arCOG00963	Succinate dehydrogenase/fumarate reductase, Fe-S protein subunit | Succinate dehydrogenase/fumarate reductase, Fe-S protein subunit	0.714478	1.14763	0.48084	0.0585864			1	1	1	1	1		bin_91..bin_91_00829_COG0479	bin_172..bin_172_00268_COG0479	bin_117..bin_117_00200_COG0479	bin_125..bin_125_00829_COG0479	bin_160..bin_160_00813_COG0479
0KRF3_COG0479	sdhB	C	succinate dehydrogenase fumarate reductase iron-sulfur subunit	COG0479	C	Succinate dehydrogenase/fumarate reductase, Fe-S protein subunit	arCOG00962 | arCOG00963	Succinate dehydrogenase/fumarate reductase, Fe-S protein subunit | Succinate dehydrogenase/fumarate reductase, Fe-S protein subunit	0	0	0	0.0122139			0	0	0	0	0		0	0	0	0	0
0KZPT	sdhC	C	Succinate dehydrogenase, cytochrome b556 subunit	COG2009	C	Succinate dehydrogenase/fumarate reductase, cytochrome b subunit	arCOG02244	Succinate dehydrogenase/fumarate reductase, cytochrome b subunit	0.143871	0	0.0110743	0			0	0	0	0	0		0	0	0	0	0
0KXST	sdhC	C	succinate dehydrogenase subunit C	COG2009	C	Succinate dehydrogenase/fumarate reductase, cytochrome b subunit	arCOG02244	Succinate dehydrogenase/fumarate reductase, cytochrome b subunit	0	0	0	0			0	0	0	0	0		0	0	0	0	0
0M0XA	sdhD?	C	Succinate dehydrogenase, subunit D	0Y5DW	C	succinate dehydrogenase, subunit D	arCOG04162	Succinate dehydrogenase, hydrophobic anchor subunit	0.101392	0	0.0112755	0			0	0	0	0	0		0	0	0	0	0
Complex III (cytochrome bc1 complex)
0M048	petA	P	rieske (2fe-2S) domain-containing protein	COG0723	C	Rieske Fe-S protein	arCOG04595	Rieske Fe-S protein	0	1.00003	0	0			1	1	1	0	1		bin_91..bin_91_00659	bin_172..bin_172_01112	bin_117..bin_117_00826	0	bin_160..bin_160_00909
0KZJK	petA	P	Rieske (2Fe-2S) domain protein	COG0723	C	Rieske Fe-S protein	arCOG01720	Rieske Fe-S protein	0	0.0142499	0.0141858	0.0283681			0	0	0	0	0		0	0	0	0	0
0KSI5_COG0723	petA	E	FAD dependent oxidoreductase	COG0723	C	Rieske Fe-S protein	arCOG01720 | arCOG07022 | arCOG04595	Rieske Fe-S protein | Rieske Fe-S protein | Rieske Fe-S protein	0.133604	0.0122716	0.0243304	0.0121539			0	0	0	0	0		0	0	0	0	0
0M0DJ	petB	C	cytochrome	COG1290	C	Cytochrome b subunit of the bc complex	arCOG04594	Cytochrome b subunit of the bc complex	0.615418	1.13895	0.488402	0.127778			1	1	1	1	1		bin_91..bin_91_00661	bin_172..bin_172_01114	bin_117..bin_117_00828	bin_125..bin_125_00804	bin_160..bin_160_00907
0KX15	petB	C	Cytochrome b	COG1290	C	Cytochrome b subunit of the bc complex	arCOG01721	Cytochrome b subunit of the bc complex	0.0145566	0	0	0			0	0	0	0	0		0	0	0	0	0
0KS3S	petB	C	Cytochrome b	COG1290	C	Cytochrome b subunit of the bc complex	arCOG01721	Cytochrome b subunit of the bc complex	1.06602	1.07605	0.385966	0.0340298			1	1	1	0	1		bin_91..bin_91_00660	bin_172..bin_172_01113	bin_117..bin_117_00827	0	bin_160..bin_160_00908
Complex IV (Heme/copper-type cytochrome/quinol oxidase)
0KS8F_COG0843	coxA	C	cytochrome c oxidase, subunit I	COG0843	C	Heme/copper-type cytochrome/quinol oxidase, subunit 1	arCOG01237 | arCOG01238	Heme/copper-type cytochrome/quinol oxidase, subunit 1 and 3 | Heme/copper-type cytochrome/quinol oxidase, subunit 1	1.37744	1.51966	0.544634	0.147155			1	1	1	1	1		bin_91..bin_91_01104_COG0843	bin_172..bin_172_00892_COG0843	bin_117..bin_117_00711_COG0843	bin_125..bin_125_00179_COG0843	bin_160..bin_160_00306_COG0843
0M1BG	coxA	C	cytochrome c oxidase, subunit I	COG0843	C	Heme/copper-type cytochrome/quinol oxidase, subunit 1	arCOG01238	Heme/copper-type cytochrome/quinol oxidase, subunit 1	0.388657	0.0451444	0.120152	0.015018			0	0	0	0	0		0	0	0	0	0
0M11Q	coxB	C	Cytochrome C oxidase, subunit II	COG1622	C	Heme/copper-type cytochrome/quinol oxidase, subunit 2	arCOG01235	Heme/copper-type cytochrome/quinol oxidase, subunit 2	0.707072	0.0121327	0.108073	0.0119924			0	0	0	0	0		0	0	0	0	0
0KXWQ	coxB	C	oxidase, subunit II	COG1622	C	Heme/copper-type cytochrome/quinol oxidase, subunit 2	arCOG01236	Heme/copper-type cytochrome/quinol oxidase, subunit 2	0.505391	0.0283611	0.169163	0.0422529			0	0	0	0	0		0	0	0	0	0
0KUT6	coxB	C	Cytochrome C oxidase, subunit II	COG1622	C	Heme/copper-type cytochrome/quinol oxidase, subunit 2	arCOG01235	Heme/copper-type cytochrome/quinol oxidase, subunit 2	0.875325	1.24094	0.789808	0.17527			1	1	1	1	1		bin_91..bin_91_01105	bin_172..bin_172_00893	bin_117..bin_117_00710	bin_125..bin_125_00180	bin_160..bin_160_00305
0KZJD	coxB	C	Cytochrome C oxidase, subunit II	COG1622	C	Heme/copper-type cytochrome/quinol oxidase, subunit 2	arCOG01235	Heme/copper-type cytochrome/quinol oxidase, subunit 2	0.118145	0	0.0594127	0.0199129			0	0	0	0	0		0	0	0	0	0
0KYJJ	coxB	C	Cytochrome C oxidase, subunit II	COG1622	C	Heme/copper-type cytochrome/quinol oxidase, subunit 2	02TT1	Cytochrome C oxidase, subunit II	0	0	0	0			0	0	0	0	0		0	0	0	0	0
0KZ26	coxC	C	Cytochrome c oxidase subunit III	COG1845	C	Heme/copper-type cytochrome/quinol oxidase, subunit 3	arCOG04650	Heme/copper-type cytochrome/quinol oxidase, subunit 3	0.0530516	0.0176104	0.0177662	0			0	0	0	0	0		0	0	0	0	0
0KS8F_COG1845	coxC	C	cytochrome c oxidase, subunit I	COG1845	C	Heme/copper-type cytochrome/quinol oxidase, subunit 3	arCOG04650	Heme/copper-type cytochrome/quinol oxidase, subunit 3	0.803851	1.28383	0.780622	0.0628717			1	1	1	1	1
0M0D4	coxC	C	oxidase subunit III	COG1845	C	Heme/copper-type cytochrome/quinol oxidase, subunit 3	arCOG04650	Heme/copper-type cytochrome/quinol oxidase, subunit 3	1.055	0.0130391	0.142001	0.0386648			0	0	0	0	0		0	0	0	0	0
Cytochrome bd-type quinol oxidase
0KUQP	cydA	C	Cytochrome bd ubiquinol oxidase subunit I	COG1271	C	Cytochrome bd-type quinol oxidase, subunit 1	arCOG02721	Cytochrome bd-type quinol oxidase, subunit I	0.255617	0.0129155	0.0512343	0.0255927			0	0	0	0	0		0	0	0	0	0
0KSXP	cydA	C	ubiquinol oxidase subunit I	COG1271	C	Cytochrome bd-type quinol oxidase, subunit 1	arCOG02721	Cytochrome bd-type quinol oxidase, subunit I	0	0	0	0			0	0	0	0	0		0	0	0	0	0
0KX3C	cydB	C	ubiquinol oxidase, subunit II	COG1294	C	Cytochrome bd-type quinol oxidase, subunit 2	arCOG04791	Cytochrome bd-type quinol oxidase, subunit II	0.196725	0.0283403	0.0563822	0.0281779			0	0	0	0	0		0	0	0	0	0
0KV0U	cydB	C	cytochrome d ubiquinol oxidase, subunit II	COG1294	C	Cytochrome bd-type quinol oxidase, subunit 2	arCOG04791	Cytochrome bd-type quinol oxidase, subunit II	0	0	0	0			0	0	0	0	0		0	0	0	0	0
Other terminal oxidases
0M0KD		S	Inherit from arCOG: Ba3-type terminal oxidase subunit CbaD	111P4	S	Ba3-type terminal oxidase subunit CbaD	arCOG08132	ba3-type terminal oxidase subunit CbaD	0	0	0	0			0	0	0	0	0		0	0	0	0	0
0KZI4		S	NA	0Z9HF	S	NA	arCOG08921	Caa(3)-type oxidase, subunit IV	0	0	0	0			0	0	0	0	0		0	0	0	0	0
0KZI3		C	NA	0Z9HF	S	NA	arCOG08921	Caa(3)-type oxidase, subunit IV	1.34938	1.46617	1.02558	0.201976			1	1	1	1	1		bin_91..bin_91_01102	bin_172..bin_172_00890	bin_117..bin_117_00713	bin_125..bin_125_00177	bin_160..bin_160_00308
0KXS7		S	NA	0ZKMU	S	NA	arCOG06270	Cytochrome cbb3 oxidase subunit I	0.78916	0.0749707	0.329147	0.119672			0	0	0	0	0		0	0	0	0	0
0M0B2		S	NA	111AP	S	NA	arCOG10155	ba3-type terminal oxidase subunit CbaE	0	0	0	0			0	0	0	0	0		0	0	0	0	0
Complex V (A1A0-type ATP synthase)
0KRJ3	atpA	C	Produces ATP from ADP in the presence of a proton gradient across the membrane. The archaeal alpha chain is a catalytic subunit	COG1155	C	Archaeal/vacuolar-type H+-ATPase catalytic subunit A/Vma1	arCOG00868	Archaeal/vacuolar-type H+-ATPase subunit A	1.1708	1.19383	92:124	1.8078			1	1	1	2	1		bin_91..bin_91_00465	bin_172..bin_172_01158	bin_117..bin_117_00014	bin_125..bin_125_00212,bin_125..bin_125_00213	bin_160..bin_160_00928
0KRFX	atpB	C	Produces ATP from ADP in the presence of a proton gradient across the membrane. The archaeal beta chain is a regulatory subunit	COG1156	C	Archaeal/vacuolar-type H+-ATPase subunit B/Vma2	arCOG00865	Archaeal/vacuolar-type H+-ATPase subunit B	1.16911	1.19358	1.18249	1.67253			1	1	1	1	1		bin_91..bin_91_00464	bin_172..bin_172_01159	bin_117..bin_117_00015	bin_125..bin_125_00214	bin_160..bin_160_00927
0KSBI	atpC	C	Produces ATP from ADP in the presence of a proton gradient across the membrane (By similarity)	COG1527	C	Archaeal/vacuolar-type H+-ATPase subunit C/Vma6	arCOG02459	Archaeal/vacuolar-type H+-ATPase subunit C	1.42313	1.2495	1.31949	2.00045			1	1	1	1	1		bin_91..bin_91_00467	bin_172..bin_172_01156	bin_117..bin_117_00012	bin_125..bin_125_00210	bin_160..bin_160_00930
0KSJB	atpC	C	Produces ATP from ADP in the presence of a proton gradient across the membrane (By similarity)	COG1527	C	Archaeal/vacuolar-type H+-ATPase subunit C/Vma6	arCOG02459	Archaeal/vacuolar-type H+-ATPase subunit C	0	0	0	0.0571075			0	0	0	0	0		0	0	0	0	0
0KRI8	atpD	C	Produces ATP from ADP in the presence of a proton gradient across the membrane (By similarity)	COG1394	C	Archaeal/vacuolar-type H+-ATPase subunit D/Vma8	arCOG04101	Archaeal/vacuolar-type H+-ATPase subunit D	1.05362	1.20725	1.04345	0.632446			1	1	1	1	1		bin_91..bin_91_00463	bin_172..bin_172_01160	bin_117..bin_117_00016	bin_125..bin_125_00215	bin_160..bin_160_00926
0KT8Z	atpD	C	Produces ATP from ADP in the presence of a proton gradient across the membrane (By similarity)	COG1394	C	Archaeal/vacuolar-type H+-ATPase subunit D/Vma8	arCOG04101	Archaeal/vacuolar-type H+-ATPase subunit D	0	0	0	0			0	0	0	0	0		0	0	0	0	0
0KSQF	atpE	C	Produces ATP from ADP in the presence of a proton gradient across the membrane (By similarity)	COG1390	C	Archaeal/vacuolar-type H+-ATPase subunit E/Vma4	arCOG00869	Archaeal/vacuolar-type H+-ATPase subunit E	1.11562	1.12521	1.10535	1.10463			1	1	1	1	1		bin_91..bin_91_00468	bin_172..bin_172_01155	bin_117..bin_117_00011	bin_125..bin_125_00209	bin_160..bin_160_00931
0KT5A	atpE	C	Produces ATP from ADP in the presence of a proton gradient across the membrane (By similarity)	COG1390	C	Archaeal/vacuolar-type H+-ATPase subunit E/Vma4	arCOG00869	Archaeal/vacuolar-type H+-ATPase subunit E	0.014197	0.0143191	0	0.0569619			0	0	0	0	0		0	0	0	0	0
0KYBV	atpE	C	Produces ATP from ADP in the presence of a proton gradient across the membrane (By similarity)	COG1390	C	Archaeal/vacuolar-type H+-ATPase subunit E/Vma4	arCOG00869	Archaeal/vacuolar-type H+-ATPase subunit E	0	0	0	0.350186			0	0	0	0	0		0	0	0	0	0
0KUJF	atpF	C	Produces ATP from ADP in the presence of a proton gradient across the membrane (By similarity)	COG1436	C	Archaeal/vacuolar-type H+-ATPase subunit F/Vma7	arCOG04102	Archaeal/vacuolar-type H+-ATPase subunit F	1.22385	1.20264	1.11985	0.824175			1	1	1	1	1		bin_91..bin_91_00466	bin_172..bin_172_01157	bin_117..bin_117_00013	bin_125..bin_125_00211	bin_160..bin_160_00929
0KU8I	atpF	C	Produces ATP from ADP in the presence of a proton gradient across the membrane (By similarity)	COG1436	C	Archaeal/vacuolar-type H+-ATPase subunit F/Vma7	arCOG04102	Archaeal/vacuolar-type H+-ATPase subunit F	0	0	0	0			0	0	0	0	0		0	0	0	0	0
0KX81	atpF	C	ATP synthase (F/14-kDa) subunit	COG1436	C	Archaeal/vacuolar-type H+-ATPase subunit F/Vma7	arCOG04102	Archaeal/vacuolar-type H+-ATPase subunit F	0	0	0	0.461609			0	0	0	0	0		0	0	0	0	0
0M02F	atpH	C	ATP synthase, h subunit	COG2811	C	Archaeal/vacuolar-type H+-ATPase subunit H	arCOG03363	Archaeal/vacuolar-type H+-ATPase subunit H	0.974389	0.0120245	0.14285	0.0118898			0	0	0	0	0		0	0	0	0	0
0KYPP	atpH	C	ATP synthase	COG2811	C	Archaeal/vacuolar-type H+-ATPase subunit H	arCOG03363	Archaeal/vacuolar-type H+-ATPase subunit H	0	0	0	0			0	0	0	0	0		0	0	0	0	0
0KURH	atpH	C	V-type H -transporting ATPase subunit E	COG2811	C	Archaeal/vacuolar-type H+-ATPase subunit H	arCOG03363	Archaeal/vacuolar-type H+-ATPase subunit H	0	0	0	0			0	0	0	0	0		0	0	0	0	0
0KUS4	atpH	C	H( )-transporting ATP synthase subunit H	COG2811	C	Archaeal/vacuolar-type H+-ATPase subunit H	arCOG03363	Archaeal/vacuolar-type H+-ATPase subunit H	0	0	0	0			0	0	0	0	0		0	0	0	0	0
0KRG0	atpI	C	V-type ATP synthase subunit I	COG1269	C	Archaeal/vacuolar-type H+-ATPase subunit I/STV1	arCOG04138	Archaeal/vacuolar-type H+-ATPase subunit I	1.03767	1.19998	0.334785	0.207604			1	1	1	1	1		bin_91..bin_91_00470	bin_172..bin_172_01064	bin_117..bin_117_00009	bin_125..bin_125_00207	bin_160..bin_160_00933
0KVTC	atpI	C	V-type ATPase 116kDa subunit family	COG1269	C	Archaeal/vacuolar-type H+-ATPase subunit I/STV1	arCOG04138	Archaeal/vacuolar-type H+-ATPase subunit I	0	0	0	0.366104			0	0	0	0	0		0	0	0	0	0
0KUES	atpK	C	H transporting two-sector ATPase C subunit	COG0636	C	FoF1-type ATP synthase, membrane subunit c/Archaeal/vacuolar-type H+-ATPase, subunit K	arCOG02455	Archaeal/vacuolar-type Na+/H+-ATPase, subunit K	1.12043	1.14163	1.12141	1.07537			1	1	1	1	1		bin_91..bin_91_00469	bin_172..bin_172_01154	bin_117..bin_117_00010	bin_125..bin_125_00208	bin_160..bin_160_00932
0KT34	atpK	C	ATP synthase, subunit K	COG0636	C	FoF1-type ATP synthase, membrane subunit c/Archaeal/vacuolar-type H+-ATPase, subunit K	arCOG02455	Archaeal/vacuolar-type Na+/H+-ATPase, subunit K	0	0	0	1.84097			0	0	0	0	0		0	0	0	0	0
Pyrophosphatase
0KR96		C	Proton pump that utilizes the energy of pyrophosphate hydrolysis as the driving force for proton movement across the membrane. Generates a proton motive force (By similarity)	COG3808	C	Na+ or H+-translocating membrane pyrophosphatase	arCOG04949	Na+ or H+-translocating membrane pyrophosphatase	0.0143755	0.0145429	0.0434156	1.28625			0	0	0	0	0		0	0	0	0	0
Archaeal Wood-Ljungdahl pathway
0KRP6	fmdA	C	formylmethanofuran dehydrogenase, subunit a	COG1229	C	Formylmethanofuran dehydrogenase subunit A	arCOG04461	Formylmethanofuran dehydrogenase subunit A	0.0263005	0	0.0263961	2.43786			0	0	0	0	0		0	0	0	0	0
0KR9D_COG1029	fmdB	C	formylmethanofuran dehydrogenase subunit B	COG1029	C	Formylmethanofuran dehydrogenase subunit B	arCOG01498 | arCOG01499	Formylmethanofuran dehydrogenase subunit B | Formylmethanofuran dehydrogenase subunit B	0.0517763	0.0917416	0.129848	1.9319			0	0	0	0	0		0	0	0	0	0
0KRNP	fmdB	C	formylmethanofuran dehydrogenase subunit B	COG1029	C	Formylmethanofuran dehydrogenase subunit B	arCOG01498	Formylmethanofuran dehydrogenase subunit B	0	0	0	0			0	0	0	0	0		0	0	0	0	0
0KW1X	fmdB	C	Formylmethanofuran dehydrogenase, subunit B	COG1029	C	Formylmethanofuran dehydrogenase subunit B	arCOG01499	Formylmethanofuran dehydrogenase subunit B	0	0	0	0.123053			0	0	0	0	0		0	0	0	0	0
0KRFI_COG2218	fmdC	C	formylmethanofuran dehydrogenase subunit C	COG2218	C	Formylmethanofuran dehydrogenase subunit C	arCOG00098 | arCOG00097	Formylmethanofuran dehydrogenase subunit C | Formylmethanofuran dehydrogenase subunit C	0.042764	0.0719446	0.143253	1.93217			0	0	0	0	0		0	0	0	0	0
0KSU1	fmdC	C	formylmethanofuran dehydrogenase, subunit C	COG2218	C	Formylmethanofuran dehydrogenase subunit C	arCOG00097	Formylmethanofuran dehydrogenase subunit C	0	0.0133303	0	0.0791641			0	0	0	0	0		0	0	0	0	0
0KS9M	fmdC	C	Glutamate synthase alpha subunit domain protein	COG2218	C	Formylmethanofuran dehydrogenase subunit C	arCOG00098	Formylmethanofuran dehydrogenase subunit C	0	0	0	0			0	0	0	0	0		0	0	0	0	0
0KW90	fmdC	C	GXGXG motif	COG2218	C	Formylmethanofuran dehydrogenase subunit C	arCOG00097	Formylmethanofuran dehydrogenase subunit C	0	0	0	0			0	0	0	0	0		0	0	0	0	0
0KT6G	fmdD	C	formylmethanofuran dehydrogenase subunit D	COG1153	C	Formylmethanofuran dehydrogenase subunit D	arCOG02674	Formylmethanofuran dehydrogenase subunit D	0	0	0	0.462294			0	0	0	0	0		0	0	0	0	0
0KUTZ	fmdD	C	dinucleotide-binding region	COG1153	C	Formylmethanofuran dehydrogenase subunit D	arCOG02674	Formylmethanofuran dehydrogenase subunit D	0	0	0	0.111193			0	0	0	0	0		0	0	0	0	0
0KU2E	fmdD	C	Molydopterin dinucleotide binding domain	COG1153	C	Formylmethanofuran dehydrogenase subunit D	arCOG02674	Formylmethanofuran dehydrogenase subunit D	0	0	0	0			0	0	0	0	0		0	0	0	0	0
0KT4S	fmdD	C	dinucleotide-binding region	COG1153	C	Formylmethanofuran dehydrogenase subunit D	arCOG02674	Formylmethanofuran dehydrogenase subunit D	0	0	0	0.0556505			0	0	0	0	0		0	0	0	0	0
0KTCB	fmdD	C	formylmethanofuran dehydrogenase subunit D	COG1153	C	Formylmethanofuran dehydrogenase subunit D	arCOG02674	Formylmethanofuran dehydrogenase subunit D	0	0	0	0			0	0	0	0	0		0	0	0	0	0
0KTTZ	fmdD	C	formylmethanofuran dehydrogenase subunit D	COG1153	C	Formylmethanofuran dehydrogenase subunit D	arCOG02674	Formylmethanofuran dehydrogenase subunit D	0	0	0	0.288036			0	0	0	0	0		0	0	0	0	0
0KU7C	fmdD	C	formylmethanofuran dehydrogenase subunit D	COG1153	C	Formylmethanofuran dehydrogenase subunit D	arCOG02674	Formylmethanofuran dehydrogenase subunit D	0	0	0	0			0	0	0	0	0		0	0	0	0	0
0KSXY	fmdE	C	formylmethanofuran dehydrogenase, subunit E	COG2191	C	Formylmethanofuran dehydrogenase subunit E	arCOG00763	Formylmethanofuran dehydrogenase subunit E	0.0301106	0.0303554	0.151657	1.28844			0	0	0	0	0		0	0	0	0	0
0KT3X	fmdE	C	formylmethanofuran dehydrogenase, subunit E	COG2191	C	Formylmethanofuran dehydrogenase subunit E	arCOG00762	Formylmethanofuran dehydrogenase subunit E	0	0	0	0.233019			0	0	0	0	0		0	0	0	0	0
0KSBC	fmdE	C	formylmethanofuran dehydrogenase, subunit E	COG2191	C	Formylmethanofuran dehydrogenase subunit E	arCOG00002 | arCOG00762	Transcriptional regulator, PadR family | Formylmethanofuran dehydrogenase subunit E	0.520175	0.0366378	0.43136	0.490427			0	0	0	0	0		0	0	0	0	0
0KT33_COG2191	fmdE	C	formylmethanofuran dehydrogenase, subunit E	COG2191	C	Formylmethanofuran dehydrogenase subunit E	arCOG00762 | arCOG00763 | arCOG00764	Formylmethanofuran dehydrogenase subunit E | Formylmethanofuran dehydrogenase subunit E | Formylmethanofuran dehydrogenase subunit E	0.0544428	0.0137629	0.0819723	0.736887			0	0	0	0	0		0	0	0	0	0
0KS8R	fmdF	C	formylmethanofuran dehydrogenase subunit F	0ZN2K	C	formylmethanofuran dehydrogenase subunit F	arCOG02180	Polyferredoxin	0	0	0	1.46514			0	0	0	0	0		0	0	0	0	0
0KRCW	ftr	C	Catalyzes the reversible transfer of a formyl group from formylmethanofuran (formyl-MFR) to tetrahydromethanopterin (H(4)MPT) so as to produce 5-formyl tetrahydromethanopterin (5- formyl-H(4)MPT) and methanofuran (MFR)	COG2037	C	Formylmethanofuran:tetrahydromethanopterin formyltransferase	arCOG02695	Formylmethanofuran:tetrahydromethanopterin formyltransferase	0	0	0	0.517952			0	0	0	0	0		0	0	0	0	0
0KRFB	ftr	C	formylmethanofuran-tetrahydromethanopterin formyltransferase (EC 2.3.1.101)	COG2037	C	Formylmethanofuran:tetrahydromethanopterin formyltransferase	arCOG02695	Formylmethanofuran:tetrahydromethanopterin formyltransferase	0	0	0	0			0	0	0	0	0		0	0	0	0	0
0KVZN	ftr	C	Formylmethanofuran-tetrahydromethanopterin formyltransferase	COG2037	C	Formylmethanofuran:tetrahydromethanopterin formyltransferase	arCOG02695	Formylmethanofuran:tetrahydromethanopterin formyltransferase	0	0	0	0.0796803			0	0	0	0	0		0	0	0	0	0
0KRT9	mch	H	Catalyzes the reversible interconversion of 5-formyl- H(4)MPT to methenyl-H(4)MPT( ) (By similarity)	COG3252	H	Methenyltetrahydromethanopterin cyclohydrolase	arCOG02675	Methenyltetrahydromethanopterin cyclohydrolase	1.17085	0.106629	1.16108	1.18314			0	0	0	0	0		0	0	0	0	0
0KVZB	mch	H	Catalyzes the reversible interconversion of 5-formyl- H(4)MPT to methenyl-H(4)MPT( ) (By similarity)	COG3252	H	Methenyltetrahydromethanopterin cyclohydrolase	arCOG02675	Methenyltetrahydromethanopterin cyclohydrolase	0.0237339	0	0	0.0484616			0	0	0	0	0		0	0	0	0	0
0KW2R	mch	H	Catalyzes the reversible interconversion of 5-formyl- H(4)MPT to methenyl-H(4)MPT( ) (By similarity)	COG3252	H	Methenyltetrahydromethanopterin cyclohydrolase	arCOG02675	Methenyltetrahydromethanopterin cyclohydrolase	0	0	0	0			0	0	0	0	0		0	0	0	0	0
0KRGF	mtd	C	Catalyzes the reversible reduction of methenyl- H(4)MPT( ) to methylene-H(4)MPT (By similarity)	COG1927	C	F420-dependent methylenetetrahydromethanopterin dehydrogenase	arCOG04382	Coenzyme F420-dependent N(5),N(10)-methenyltetrahydromethanopterin dehydrogenase	0	0	0	1.11458			0	0	0	0	0		0	0	0	0	0
0KRKG	mer	C	Catalyzes the reversible reduction of methylene-H(4)MPT to methyl-H(4)MPT (By similarity)	COG2141	HR	Flavin-dependent oxidoreductase, luciferase family (includes alkanesulfonate monooxygenase SsuD and methylene tetrahydromethanopterin reductase)	arCOG02410	Coenzyme F420-dependent N5,N10-methylene tetrahydromethanopterin reductase or related flavin-dependent oxidoreductase	1.13981	5.89222	1.35313	1.13997			6	6	3	6	4		bin_91..bin_91_00128,bin_91..bin_91_00494,bin_91..bin_91_00564,bin_91..bin_91_00852,bin_91..bin_91_00978,bin_91..bin_91_01039	bin_172..bin_172_00128,bin_172..bin_172_00291,bin_172..bin_172_00562,bin_172..bin_172_00776,bin_172..bin_172_01000,bin_172..bin_172_01088	bin_117..bin_117_00187,bin_117..bin_117_00252,bin_117..bin_117_01018	bin_125..bin_125_00046,bin_125..bin_125_00059,bin_125..bin_125_00064,bin_125..bin_125_00135,bin_125..bin_125_00163,bin_125..bin_125_00700	bin_160..bin_160_00170,bin_160..bin_160_00277,bin_160..bin_160_00362,bin_160..bin_160_01064
0KYP3	mer	C	Inherit from arCOG: Catalyzes the reversible reduction of methylene-H(4)MPT to methyl-H(4)MPT (By similarity)	COG2141	HR	Flavin-dependent oxidoreductase, luciferase family (includes alkanesulfonate monooxygenase SsuD and methylene tetrahydromethanopterin reductase)	arCOG02410	Coenzyme F420-dependent N5,N10-methylene tetrahydromethanopterin reductase or related flavin-dependent oxidoreductase	0	0	0	0			0	0	0	0	0		0	0	0	0	0
0KW46	mer	C	Luciferase-like monooxygenase	COG2141	HR	Flavin-dependent oxidoreductase, luciferase family (includes alkanesulfonate monooxygenase SsuD and methylene tetrahydromethanopterin reductase)	arCOG02410	Coenzyme F420-dependent N5,N10-methylene tetrahydromethanopterin reductase or related flavin-dependent oxidoreductase	0.015766	0	0	0			0	0	0	0	0		0	0	0	0	0
0KWNR	mer	C	Luciferase-like monooxygenase	COG2141	HR	Flavin-dependent oxidoreductase, luciferase family (includes alkanesulfonate monooxygenase SsuD and methylene tetrahydromethanopterin reductase)	arCOG02410	Coenzyme F420-dependent N5,N10-methylene tetrahydromethanopterin reductase or related flavin-dependent oxidoreductase	0	0	0	0.01768			0	0	0	0	0		0	0	0	0	0
0KZSD	mer	C	Luciferase-like monooxygenase	COG2141	HR	Flavin-dependent oxidoreductase, luciferase family (includes alkanesulfonate monooxygenase SsuD and methylene tetrahydromethanopterin reductase)	arCOG02410	Coenzyme F420-dependent N5,N10-methylene tetrahydromethanopterin reductase or related flavin-dependent oxidoreductase	0	0	0	0			0	0	0	0	0		0	0	0	0	0
0KSQR	mer	C	F420-dependent oxidoreductase, G6PDH family	COG2141	HR	Flavin-dependent oxidoreductase, luciferase family (includes alkanesulfonate monooxygenase SsuD and methylene tetrahydromethanopterin reductase)	arCOG02410	Coenzyme F420-dependent N5,N10-methylene tetrahydromethanopterin reductase or related flavin-dependent oxidoreductase	1.39874	1.4695	1.40641	1.28732			1	1	1	1	1		bin_91..bin_91_00850	bin_172..bin_172_00289	bin_117..bin_117_00834	bin_125..bin_125_00870	bin_160..bin_160_00834
0KZFP	mer	C	Luciferase-like monooxygenase	COG2141	HR	Flavin-dependent oxidoreductase, luciferase family (includes alkanesulfonate monooxygenase SsuD and methylene tetrahydromethanopterin reductase)	arCOG02410	Coenzyme F420-dependent N5,N10-methylene tetrahydromethanopterin reductase or related flavin-dependent oxidoreductase	0.167972	0.0153518	0.0153456	0.0153498			0	0	0	0	0		0	0	0	0	0
0M03T	mer	C	luciferase-type oxidoreductase	COG2141	HR	Flavin-dependent oxidoreductase, luciferase family (includes alkanesulfonate monooxygenase SsuD and methylene tetrahydromethanopterin reductase)	arCOG02410	Coenzyme F420-dependent N5,N10-methylene tetrahydromethanopterin reductase or related flavin-dependent oxidoreductase	0	0	0	0			0	0	0	0	0		0	0	0	0	0
0M11Y	mer	C	reductase	COG2141	HR	Flavin-dependent oxidoreductase, luciferase family (includes alkanesulfonate monooxygenase SsuD and methylene tetrahydromethanopterin reductase)	arCOG02410	Coenzyme F420-dependent N5,N10-methylene tetrahydromethanopterin reductase or related flavin-dependent oxidoreductase	0.538704	0.0734503	0.175619	0.0438761			0	0	0	0	0		0	0	0	0	0
0M1FZ	mer	C	Luciferase-like monooxygenase	COG2141	HR	Flavin-dependent oxidoreductase, luciferase family (includes alkanesulfonate monooxygenase SsuD and methylene tetrahydromethanopterin reductase)	arCOG02410	Coenzyme F420-dependent N5,N10-methylene tetrahydromethanopterin reductase or related flavin-dependent oxidoreductase	0.222403	0	0.0524576	0.0262048			0	0	0	0	0		0	0	0	0	0
0KZWQ	mer	C	Luciferase-like monooxygenase	COG2141	HR	Flavin-dependent oxidoreductase, luciferase family (includes alkanesulfonate monooxygenase SsuD and methylene tetrahydromethanopterin reductase)	arCOG02410	Coenzyme F420-dependent N5,N10-methylene tetrahydromethanopterin reductase or related flavin-dependent oxidoreductase	1.05441	0.0149714	0.298756	0.104516			0	0	0	0	0		0	0	0	0	0
0KZF3	mer	C	Luciferase-like monooxygenase	COG2141	HR	Flavin-dependent oxidoreductase, luciferase family (includes alkanesulfonate monooxygenase SsuD and methylene tetrahydromethanopterin reductase)	arCOG02410	Coenzyme F420-dependent N5,N10-methylene tetrahydromethanopterin reductase or related flavin-dependent oxidoreductase	0.59026	0.0290475	0.159057	0.0433533			0	0	0	0	0		0	0	0	0	0
0KZAX	mer	C	monooxygenase	COG2141	HR	Flavin-dependent oxidoreductase, luciferase family (includes alkanesulfonate monooxygenase SsuD and methylene tetrahydromethanopterin reductase)	arCOG02410	Coenzyme F420-dependent N5,N10-methylene tetrahydromethanopterin reductase or related flavin-dependent oxidoreductase	0.357949	0.297154	0.243431	0.0255984			1	1	1	1	0		bin_91..bin_91_01175	bin_172..bin_172_00202	bin_117..bin_117_00856	bin_125..bin_125_00760	0
0KYP2		C	Luciferase-like monooxygenase	COG2141	HR	Flavin-dependent oxidoreductase, luciferase family (includes alkanesulfonate monooxygenase SsuD and methylene tetrahydromethanopterin reductase)	arCOG02410	Coenzyme F420-dependent N5,N10-methylene tetrahydromethanopterin reductase or related flavin-dependent oxidoreductase	0.0469092	3.49133	0.246543	0.0234622			3	3	3	5	2		bin_91..bin_91_00024,bin_91..bin_91_00411,bin_91..bin_91_01202	bin_172..bin_172_00024,bin_172..bin_172_00659,bin_172..bin_172_01150	bin_117..bin_117_00037,bin_117..bin_117_00417,bin_117..bin_117_00892	bin_125..bin_125_00023,bin_125..bin_125_00097,bin_125..bin_125_00136,bin_125..bin_125_00162,bin_125..bin_125_00658	bin_160..bin_160_00703,bin_160..bin_160_00726
0KRH0	cdhA	C	Part of a complex that catalyzes the reversible cleavage of acetyl-CoA, allowing	COG1152	C	CO dehydrogenase/acetyl-CoA synthase alpha subunit	arCOG02428	CO dehydrogenase/acetyl-CoA synthase alpha subunit	0.0562114	0.0851727	0.296442	1.05765			0	0	0	0	0		0	0	0	0	0
0KT6Z	cdhB	C	Probably has a structural role in stabilizing the alpha-epsilon subcomponent of the ACDS complex by forming a structural link between the two alpha subunits (By similarity)	COG1880	C	CO dehydrogenase/acetyl-CoA synthase epsilon subunit	arCOG04408	CO dehydrogenase/acetyl-CoA synthase epsilon subunit	0.029931	0.0301274	0.105406	1.53556			0	0	0	0	0		0	0	0	0	0
0KRDW	cdhC	C	Part of a complex that catalyzes the reversible cleavage of acetyl-CoA, allowing	COG1614	C	CO dehydrogenase/acetyl-CoA synthase beta subunit	arCOG04360	CO dehydrogenase/acetyl-CoA synthase beta subunit	0.0631492	0.0474541	0.0636353	1.67201			0	0	0	0	0		0	0	0	0	0
0KRD2	cdhD	C	Part of a complex that catalyzes the reversible cleavage of acetyl-CoA, allowing autotrophic growth from CO(2). Probably maintains the overall quaternary structure of the ACDS complex (By similarity)	COG2069	C	CO dehydrogenase/acetyl-CoA synthase delta subunit (corrinoid Fe-S protein)	arCOG01980	CO dehydrogenase/acetyl-CoA synthase delta subunit (corrinoid Fe-S protein)	0.0669089	0.067776	0.161253	1.19407			0	0	0	0	0		0	0	0	0	0
0KR9G	cdhE	C	acetyl-CoA decarbonylase synthase complex subunit gamma	COG1456	C	CO dehydrogenase/acetyl-CoA synthase gamma subunit (corrinoid Fe-S protein)	arCOG01979	CO dehydrogenase/acetyl-CoA synthase gamma subunit (corrinoid Fe-S protein)	0.1181	0.163685	0.133675	1.66259			0	0	0	0	0		0	0	0	0	0
Methanogenesis
0KSI6_COG4063	mtrA	H	tetrahydromethanopterin S-methyltransferase subunit A	COG4063	H	Tetrahydromethanopterin S-methyltransferase, subunit A	arCOG03220 | arCOG03221	Tetrahydromethanopterin S-methyltransferase, subunit A | Tetrahydromethanopterin S-methyltransferase, subunit A	0	0	0	0			0	0	0	0	0		0	0	0	0	0
0KSJM	mtrA	H	Part of a complex that catalyzes the formation of methyl-coenzyme M and tetrahydromethanopterin from coenzyme M and methyl-tetrahydromethanopterin. This is an energy-conserving, sodium-ion translocating step	COG4063	H	Tetrahydromethanopterin S-methyltransferase, subunit A	arCOG03221	Tetrahydromethanopterin S-methyltransferase, subunit A	0.011681	0.0118065	0.0116974	0.631027			0	0	0	0	0		0	0	0	0	0
0KT5B	mtrA	H	tetrahydromethanopterin S-methyltransferase, subunit A	COG4063	H	Tetrahydromethanopterin S-methyltransferase, subunit A	arCOG03220	Tetrahydromethanopterin S-methyltransferase, subunit A	0	0	0	0			0	0	0	0	0		0	0	0	0	0
0KVUC	mtrA	H	tetrahydromethanopterin S-methyltransferase, subunit A (EC 2.1.1.86)	COG4063	H	Tetrahydromethanopterin S-methyltransferase, subunit A	arCOG03221	Tetrahydromethanopterin S-methyltransferase, subunit A	0	0	0	0			0	0	0	0	0		0	0	0	0	0
0KTXF	mtrB	H	Part of a complex that catalyzes the formation of methyl-coenzyme M and tetrahydromethanopterin from coenzyme M and methyl-tetrahydromethanopterin. This is an energy-conserving, sodium-ion translocating step	COG4062	H	Tetrahydromethanopterin S-methyltransferase, subunit B	arCOG04867	Tetrahydromethanopterin S-methyltransferase, subunit B	0	0	0	0.30763			0	0	0	0	0		0	0	0	0	0
0KS7D	mtrC	H	Part of a complex that catalyzes the formation of methyl-coenzyme M and tetrahydromethanopterin from coenzyme M and methyl-tetrahydromethanopterin. This is an energy-conserving, sodium-ion translocating step (By similarity)	COG4061	H	Tetrahydromethanopterin S-methyltransferase, subunit C	arCOG04868	Tetrahydromethanopterin S-methyltransferase, subunit C	0	0	0	1.09649			0	0	0	0	0		0	0	0	0	0
0KSKE	mtrD	H	Part of a complex that catalyzes the formation of methyl-coenzyme M and tetrahydromethanopterin from coenzyme M and methyl-tetrahydromethanopterin. This is an energy-conserving, sodium-ion translocating step (By similarity)	COG4060	H	Tetrahydromethanopterin S-methyltransferase, subunit D	arCOG04869	Tetrahydromethanopterin S-methyltransferase, subunit D	0	0	0	0.958449			0	0	0	0	0		0	0	0	0	0
0KRG4	mtrE	H	Part of a complex that catalyzes the formation of methyl-coenzyme M and tetrahydromethanopterin from coenzyme M and methyl-tetrahydromethanopterin. This is an energy-conserving, sodium-ion translocating step (By similarity)	COG4059	H	Tetrahydromethanopterin S-methyltransferase, subunit E	arCOG04870	Tetrahydromethanopterin S-methyltransferase, subunit E	0	0	0	0.476966			0	0	0	0	0		0	0	0	0	0
0KUDK	mtrF	H	Part of a complex that catalyzes the formation of methyl-coenzyme M and tetrahydromethanopterin from coenzyme M and methyl-tetrahydromethanopterin. This is an energy-conserving, sodium-ion translocating step	COG4218	H	Tetrahydromethanopterin S-methyltransferase, subunit F	arCOG03381	Tetrahydromethanopterin S-methyltransferase, subunit F	0	0	0	0			0	0	0	0	0		0	0	0	0	0
0KVG0	mtrF	C	Tetrahydromethanopterin S-methyltransferase, subunit F	COG4218	H	Tetrahydromethanopterin S-methyltransferase, subunit F	arCOG03381	Tetrahydromethanopterin S-methyltransferase, subunit F	0	0	0	0			0	0	0	0	0		0	0	0	0	0
0KUPF	mtrG	H	Part of a complex that catalyzes the formation of methyl-coenzyme M and tetrahydromethanopterin from coenzyme M and methyl-tetrahydromethanopterin. This is an energy-conserving, sodium-ion translocating step (By similarity)	COG4064	H	Tetrahydromethanopterin S-methyltransferase, subunit G	arCOG03380	Tetrahydromethanopterin S-methyltransferase, subunit G	0	0	0.0123953	0.371297			0	0	0	0	0		0	0	0	0	0
0KRP2	mtrH	H	Part of a complex that catalyzes the formation of methyl-coenzyme M and tetrahydromethanopterin from coenzyme M and methyl-tetrahydromethanopterin. This is an energy-conserving, sodium-ion translocating step. MtrH catalyzes the transfer of the methyl group from methyl-tetrahydromethanopterin to the corrinoid prosthetic group of MtrA	COG1962	H	Tetrahydromethanopterin S-methyltransferase, subunit H	arCOG04336	Tetrahydromethanopterin S-methyltransferase, subunit H	0.0121885	0.0617797	0.0244394	0.902815			0	0	0	0	0		0	0	0	0	0
0KS52	mtrH	H	Tetrahydromethanopterin S-methyltransferase	COG1962	H	Tetrahydromethanopterin S-methyltransferase, subunit H	arCOG04336	Tetrahydromethanopterin S-methyltransferase, subunit H	0.0165573	0	0.0166064	0			0	0	0	0	0		0	0	0	0	0
0KRNK	mcrA	H	Methyl-coenzyme M reductase, alpha subunit	COG4058	H	Methyl coenzyme M reductase, alpha subunit	arCOG04857	Methyl coenzyme M reductase, alpha subunit	0	0	0	1.69113			0	0	0	0	0		0	0	0	0	0
0KRV4	mcrB	H	methyl-coenzyme M reductase, beta subunit	COG4054	H	Methyl coenzyme M reductase, beta subunit	arCOG04860	Methyl coenzyme M reductase, beta subunit	0	0	0	1.61034			0	0	0	0	0		0	0	0	0	0
0KRPV	mcrG	H	Methyl-coenzyme M reductase gamma subunit	COG4057	H	Methyl coenzyme M reductase, gamma subunit	arCOG04858	Methyl coenzyme M reductase, gamma subunit	0	0	0	1.60053			0	0	0	0	0		0	0	0	0	0
0KTNZ	mcrD	H	methyl-coenzyme m reductase operon protein d	COG4055	H	Methyl coenzyme M reductase, subunit D	arCOG04859	Methyl coenzyme M reductase, subunit D	0	0	0.0386517	1.59491			0	0	0	0	0		0	0	0	0	0
0KSNI	mcrC	H	methyl-coenzyme M reductase i operon protein C	COG4056	H	Methyl coenzyme M reductase, subunit C	arCOG03225	Methyl coenzyme M reductase, subunit C	0	0.0369054	0.0973751	1.05744			0	0	0	0	0		0	0	0	0	0
Additional hydrogenases of interest
0KRRE_COG1035	frhB	C	Coenzyme F420 hydrogenase	COG1035	C	Coenzyme F420-reducing hydrogenase, beta subunit	arCOG02650 | arCOG02652 | arCOG02061 | arCOG02653 | arCOG02651	Coenzyme F420-reducing hydrogenase, beta subunit | Coenzyme F420-reducing hydrogenase, beta subunit | Coenzyme F420-reducing hydrogenase, beta subunit fused to dissimilatory sulfite reductase | Coenzyme F420-reducing hydrogenase, beta subunit (with C-terminal ferredoxin domain) | Coenzyme F420-reducing hydrogenase, beta subunit	0.169902	0.026452	0.262189	0.746286			0	0	0	0	0		0	0	0	0	0
0KRJA_COG1035	frhB	C	dehydrogenase, beta subunit	COG1035	C	Coenzyme F420-reducing hydrogenase, beta subunit	arCOG02650 | arCOG02652 | arCOG02061 | arCOG02653 | arCOG02651	Coenzyme F420-reducing hydrogenase, beta subunit | Coenzyme F420-reducing hydrogenase, beta subunit | Coenzyme F420-reducing hydrogenase, beta subunit fused to dissimilatory sulfite reductase | Coenzyme F420-reducing hydrogenase, beta subunit (with C-terminal ferredoxin domain) | Coenzyme F420-reducing hydrogenase, beta subunit	0	0	0.0168819	2.08276			0	0	0	0	0		0	0	0	0	0
0KVRQ_COG1035	frhB	C	formate dehydrogenase, beta subunit	COG1035	C	Coenzyme F420-reducing hydrogenase, beta subunit	arCOG02650 | arCOG02652 | arCOG02061 | arCOG02653 | arCOG02651	Coenzyme F420-reducing hydrogenase, beta subunit | Coenzyme F420-reducing hydrogenase, beta subunit | Coenzyme F420-reducing hydrogenase, beta subunit fused to dissimilatory sulfite reductase | Coenzyme F420-reducing hydrogenase, beta subunit (with C-terminal ferredoxin domain) | Coenzyme F420-reducing hydrogenase, beta subunit	0	0	0	0.558336			0	0	0	0	0		0	0	0	0	0
0KRJG_COG1035	frhB	C	hydrogenase, subunit beta	COG1035	C	Coenzyme F420-reducing hydrogenase, beta subunit	arCOG02650 | arCOG02652 | arCOG02061 | arCOG02653 | arCOG02651	Coenzyme F420-reducing hydrogenase, beta subunit | Coenzyme F420-reducing hydrogenase, beta subunit | Coenzyme F420-reducing hydrogenase, beta subunit fused to dissimilatory sulfite reductase | Coenzyme F420-reducing hydrogenase, beta subunit (with C-terminal ferredoxin domain) | Coenzyme F420-reducing hydrogenase, beta subunit	0.0116662	0.0235562	0.0233594	0.828582			0	0	0	0	0		0	0	0	0	0
0KSHK_COG0377	frhG/nuoB	C	subunit B'	COG0377	C	NADH:ubiquinone oxidoreductase 20 kD subunit (chhain B) or related Fe-S oxidoreductase	arCOG01554	F420H2 dehydrogenase subunit, related to NADH:ubiquinone oxidoreductase 20 kD subunit	1.22792	1.23007	1.20607	0.939641			1	1	1	0	1		bin_91..bin_91_01119_COG0377	bin_172..bin_172_00907_COG0377	bin_117..bin_117_00805_COG0377	0	bin_160..bin_160_00291_COG0377
0KRZ4	frhG/nuoB	C	NADH ubiquinone oxidoreductase 20 kda subunit	COG1941	C	Coenzyme F420-reducing hydrogenase, gamma subunit	arCOG02472	Coenzyme F420-reducing hydrogenase, gamma subunit	0.0599608	0.0301846	0.0754107	1.4023			0	0	0	0	0		0	0	0	0	0
0KRQA	frhG/nuoB	C	hydrogenase subunit gamma	COG1941	C	Coenzyme F420-reducing hydrogenase, gamma subunit	arCOG02473	Coenzyme F420-reducing hydrogenase, gamma subunit	0	0	0.0107161	0.139268			0	0	0	0	0		0	0	0	0	0
0KRD4_COG1148	hdrA	C	heterodisulfide reductase subunit A	COG1148	C	Heterodisulfide reductase, subunit A (polyferredoxin)	arCOG04117 | arCOG02235 | arCOG02234 | arCOG02476 | arCOG02236	Ferredoxin | Heterodisulfide reductase, subunit A or related polyferredoxin | Heterodisulfide reductase, subunit A, polyferredoxin | Heterodisulfide reductase, subunit A; ferredoxin domain | Heterodisulfide reductase, subunit A or related polyferredoxin	0.0292972	0.0294508	0.0441105	1.67607			0	0	0	0	0		0	0	0	0	0
0KYKA	hdrA	C	HI0933-like protein	COG1148	C	Heterodisulfide reductase, subunit A (polyferredoxin)	arCOG02235	Heterodisulfide reductase, subunit A or related polyferredoxin	0	0	0	0			0	0	0	0	0		0	0	0	0	0
0KRSB	hdrA	C	Heterodisulfide reductase subunit	COG1148	C	Heterodisulfide reductase, subunit A (polyferredoxin)	arCOG02236	Heterodisulfide reductase, subunit A or related polyferredoxin	0	0	0	1.33777			0	0	0	0	0		0	0	0	0	0
0KS3R	hdrA	C	4fe-4S ferredoxin iron-sulfur binding domain protein	COG1148	C	Heterodisulfide reductase, subunit A (polyferredoxin)	arCOG02234	Heterodisulfide reductase, subunit A, polyferredoxin	0	0	0	0			0	0	0	0	0		0	0	0	0	0
0KRJ7	hdrB	C	heterodisulfide reductase subunit b	COG2048	C	Heterodisulfide reductase, subunit B	arCOG00338	Succinate dehydrogenase subunit C	0.101419	0.102236	0.116484	1.17868			0	0	0	0	0		0	0	0	0	0
0KSH4	hdrB	C	heterodisulfide reductase	COG2048	C	Heterodisulfide reductase, subunit B	arCOG00342	Heterodisulfide reductase, subunit B	0	0	0	1.93368			0	0	0	0	0		0	0	0	0	0
0KVV9	hdrB	C	Fe-S cluster-binding oxidoreductase component	COG2048	C	Heterodisulfide reductase, subunit B	arCOG00338	Succinate dehydrogenase subunit C	0	0	0	0			0	0	0	0	0		0	0	0	0	0
0KRGD	hdrC	C	heterodisulfide reductase subunit C	COG1150	C	Heterodisulfide reductase, subunit C	arCOG00964	Heterodisulfide reductase, subunit CTh	0	0	0	1.58057			0	0	0	0	0		0	0	0	0	0
0KTB6	hdrC	C	Heterodisulfide reductase subunit	COG1150	C	Heterodisulfide reductase, subunit C	arCOG00965	Heterodisulfide reductase, subunit C	0	0	0.0216846	0.0218954			0	0	0	0	0		0	0	0	0	0
0KTS3	hdrC	C	Inherit from arCOG: Heterodisulfide reductase subunit	COG1150	C	Heterodisulfide reductase, subunit C	arCOG00965	Heterodisulfide reductase, subunit C	0	0	0	0			0	0	0	0	0		0	0	0	0	0
Salt adaptation
Compatible solute synthesis and transport
0KRAR	opuCC	E	substrate-binding region of ABC-type glycine betaine transport system	COG1732	M	Periplasmic glycine betaine/choline-binding (lipo)protein of an ABC-type transport system (osmoprotectant binding protein)	arCOG02311	Periplasmic glycine betaine/choline-binding (lipo)protein of an ABC-type transport system (osmoprotectant binding protein)	0	0.0165179	0.0165959	0.0166249			0	0	0	0	0		0	0	0	0	0
0KRNX	opuD	P	choline carnitine betaine transporter	COG1292	M	Choline-glycine betaine transporter	arCOG04540	Choline-glycine betaine transporter	1.11816	0.0591913	0.191891	0.0295234			0	0	0	0	0		0	0	0	0	0
0M044	opuD	P	BCCT family transporter	COG1292	M	Choline-glycine betaine transporter	arCOG04540	Choline-glycine betaine transporter	0.981264	0.0347993	0.318236	0.141957			0	0	0	0	0		0	0	0	0	0
0KRAZ	opuE	E	Na solute symporter	COG0591	E	Na+/proline symporter	arCOG01316	Na+/proline symporter	0.763344	0.106579	0.581018	0.896729			0	0	0	0	0		0	0	0	0	0
0KRC7	opuE	E	Sodium proline symporter	COG0591	E	Na+/proline symporter	arCOG01316	Na+/proline symporter	0.198395	0.0766485	0.0765685	0.122576			0	0	0	0	0		0	0	0	0	0
0KRMC	opuE	E	Na solute symporter	COG0591	E	Na+/proline symporter	arCOG01316	Na+/proline symporter	0.63604	0	0.276043	0.39198			0	0	0	0	0		0	0	0	0	0
0KRCS	gbsA	C	Aldehyde dehydrogenase	COG1012	C	Acyl-CoA reductase or other NAD-dependent aldehyde dehydrogenase	arCOG01252	Lactaldehyde dehydrogenase, Succinate semialdehyde dehydrogenase, a-ketoglutarate semialdehyde dehydrogenase or other NAD-dependent aldehyde dehydrogenase	2.55164	0.414516	1.25163	0.810354	The LHiCA ancestor appears to have decent support for presence of a copy, despite zero copies in all Hikarchaeia MAGs. However, this copy number is inflated due to the high copy numbers of this family in all taxa in general		0	0	0	0	0		0	0	0	0	0
0KVXV	gbsA	C	Aldehyde dehydrogenase	COG1012	C	Acyl-CoA reductase or other NAD-dependent aldehyde dehydrogenase	arCOG01252	Lactaldehyde dehydrogenase, Succinate semialdehyde dehydrogenase, a-ketoglutarate semialdehyde dehydrogenase or other NAD-dependent aldehyde dehydrogenase	0.0368164	0.0247786	0.0245803	0			0	0	0	0	0		0	0	0	0	0
0KVNZ	gbsA	E	Dehydrogenase	COG1012	C	Acyl-CoA reductase or other NAD-dependent aldehyde dehydrogenase	arCOG01252	Lactaldehyde dehydrogenase, Succinate semialdehyde dehydrogenase, a-ketoglutarate semialdehyde dehydrogenase or other NAD-dependent aldehyde dehydrogenase	0.0886469	0.0176048	0.0355941	0.017854			0	0	0	0	0		0	0	0	0	0
0KZZ3	gbsB	C	alcohol dehydrogenase	COG1454	C	Alcohol dehydrogenase, class IV	arCOG00984	Alcohol dehydrogenase, class IV	0.435969	0.0312429	0.156611	0.0313426			0	0	0	0	0		0	0	0	0	0
0KRJV	gbsB	C	alcohol dehydrogenase	COG1454	C	Alcohol dehydrogenase, class IV	arCOG00984	Alcohol dehydrogenase, class IV	0	0.0158901	0.0479007	0.52748			0	0	0	0	0		0	0	0	0	0
0KRSC_COG0380	otsA	G	synthase	COG0380	G	Trehalose-6-phosphate synthase	arCOG02831	Trehalose-6-phosphate synthase	0.689211	0.0301716	0.376517	0.271056			0	0	0	0	0		0	0	0	0	0
0M2EI	otsB	G	K01087 trehalose 6-phosphate phosphatase EC 3.1.3.12	COG1877	G	Trehalose-6-phosphatase	02U8B	K01087 trehalose 6-phosphate phosphatase EC 3.1.3.12	1.48594	0	0.330686	0.0717949			0	0	0	0	0		0	0	0	0	0
0KSHX	treT	M	glycosyl transferase group 1	COG0438	M	Glycosyltransferase involved in cell wall bisynthesis	arCOG01407	Glycosyltransferase	1.15469	1.37102	0.879271	0.412384			1	1	1	1	1		bin_91..bin_91_00778	bin_172..bin_172_00839	bin_117..bin_117_00800	bin_125..bin_125_00882	bin_160..bin_160_00465
0M0S0		S	Trehalose utilisation	129KF	S	Trehalose utilisation	arCOG10292	Glutamine amidotransferase (GATase1)-like domain	0	0.0324829	0.032639	0			0	0	0	0	0		0	0	0	0	0
0KYYA		G	Trehalose utilisation	COG4813	G	Trehalose utilization protein	arCOG08124	Trehalose utilization protein	0.763751	1.35516	0.658767	0.120858			1	1	1	1	1		bin_91..bin_91_00086	bin_172..bin_172_00086	bin_117..bin_117_00525	bin_125..bin_125_00083	bin_160..bin_160_00623
Ion channels
0KSQ4	kch	P	TrkA-N domain protein	COG1226	P	Voltage-gated potassium channel Kch	arCOG01960	K+ transport system, NAD-binding component fused to Ion channel	1.0666	0.111942	0.889794	0.888999			0	0	0	0	0		0	0	0	0	0
0KSMM	kch	P	TrkA-N domain protein	COG1226	P	Voltage-gated potassium channel Kch	arCOG01584 | arCOG01958	DNA-binding transcriptional regulator, Lrp family | Kef-type K+ transport system, predicted NAD-binding component	1.09444	0.0486714	0.180737	0.012035			0	0	0	0	0		0	0	0	0	0
0KS6C_COG1226	kch	P	domain protein	COG1226	P	Voltage-gated potassium channel Kch	arCOG03127 | arCOG01960 | arCOG01964 | arCOG01958	Ion channel fused to ion transporting domain | K+ transport system, NAD-binding component fused to Ion channel | Kef-type K+ transport system, predicted NAD-binding component | Kef-type K+ transport system, predicted NAD-binding component	2.11111	0.022422	1.36782	1.10016			0	0	0	0	0		0	0	0	0	0
0KSYZ	kch	P	Ion transport protein	COG1226	P	Voltage-gated potassium channel Kch	arCOG01964	Kef-type K+ transport system, predicted NAD-binding component	1.25731	0.14533	0.958244	1.28458			0	0	0	0	0		0	0	0	0	0
0KU64	MscL	M	Large-conductance mechanosensitive	COG1970	M	Large-conductance mechanosensitive channel	arCOG05213	Large-conductance mechanosensitive channel	0.0195014	0	0.0593964	1.37905			0	0	0	0	0		0	0	0	0	0
0KRJY	MscS	M	Mechanosensitive ion channel	COG0668	M	Small-conductance mechanosensitive channel	arCOG01568	Small-conductance mechanosensitive channel	1.70782	0.192043	0.469253	0.126664			0	0	0	0	0		0	0	0	0	0
0M0XP	MscS	M	Mechanosensitive ion channel	COG0668	M	Small-conductance mechanosensitive channel	arCOG01570	Small-conductance mechanosensitive channel	1.00699	1.01874	1.00701	0			1	1	1	1	1		bin_91..bin_91_01192	bin_172..bin_172_01140	bin_117..bin_117_01042	bin_125..bin_125_00271	bin_160..bin_160_00983
0KZZX	MscS	M	Mechanosensitive ion channel	COG0668	M	Small-conductance mechanosensitive channel	arCOG01568	Small-conductance mechanosensitive channel	0.919746	0	0.195686	0.0230009			0	0	0	0	0		0	0	0	0	0
0KZ4U	MscS	M	Mechanosensitive ion channel MscS	COG0668	M	Small-conductance mechanosensitive channel	arCOG01568	Small-conductance mechanosensitive channel	0.0162795	0	0	0			0	0	0	0	0		0	0	0	0	0
0M162	MscS	M	Mechanosensitive ion channel	COG0668	M	Small-conductance mechanosensitive channel	arCOG01568	Small-conductance mechanosensitive channel	0.183775	0	0.0709774	0.0141841			0	0	0	0	0		0	0	0	0	0
0KSVD	MscS	M	Mechanosensitive ion channel	COG0668	M	Small-conductance mechanosensitive channel	arCOG01568 | arCOG02566	Small-conductance mechanosensitive channel | Uncharacterized membrane protein	0.920915	1.60618	1.31084	1.5683			0	0	0	1	1		0	0	0	bin_125..bin_125_00329	bin_160..bin_160_00143
0M26H	MscK	M	Mechanosensitive ion channel	COG3264	M	Small-conductance mechanosensitive channel	02TPX	mechanosensitive ion channel	0	0	0.0145284	0.014524			0	0	0	0	0		0	0	0	0	0
Ion transporters
0KS6Y_COG1009	nuoL/mnhA	C	NADH Ubiquinone plastoquinone (Complex I)	COG1009	CP	NADH:ubiquinone oxidoreductase subunit 5 (chain L)/Multisubunit Na+/H+ antiporter, MnhA subunit	arCOG01539 | arCOG01542	NADH dehydrogenase subunit L | NADH dehydrogenase subunit L	1.39473	1.42658	1.4166	1.37238			1	1	1	0	1		bin_91..bin_91_00905_COG1009	bin_172..bin_172_00344_COG1009	bin_117..bin_117_00352_COG1009	0	bin_160..bin_160_00400_COG1009
0KS3D	nuoL/mnhA	C	subunit l	COG1009	CP	NADH:ubiquinone oxidoreductase subunit 5 (chain L)/Multisubunit Na+/H+ antiporter, MnhA subunit	arCOG01539	NADH dehydrogenase subunit L	1.0796	1.08645	1.08005	1.07966			1	1	1	1	1		bin_91..bin_91_01113	bin_172..bin_172_00901	bin_117..bin_117_00679	bin_125..bin_125_00326	bin_160..bin_160_00297
0M0DS	nuoL/mnhA	C	pH adaptation potassium efflux system protein A	COG1009	CP	NADH:ubiquinone oxidoreductase subunit 5 (chain L)/Multisubunit Na+/H+ antiporter, MnhA subunit	arCOG01542	NADH dehydrogenase subunit L	0.237854	0.0141077	0.0561293	0.0140262			0	0	0	0	0		0	0	0	0	0
0KS6Y_COG2111	mnhB	C	NADH Ubiquinone plastoquinone (Complex I)	COG2111	P	Multisubunit Na+/H+ antiporter, MnhB subunit	arCOG03077 | arCOG03079	Multisubunit Na+/H+ antiporter, MnhB subunit | Multisubunit Na+/H+ antiporter, MnhB subunit	1.28734	1.47894	1.2357	0.60248			1	1	1	0	1		bin_91..bin_91_00905_COG2111	bin_172..bin_172_00344_COG2111	bin_117..bin_117_00352_COG2111	0	bin_160..bin_160_00400_COG2111
0KTMB	mnhB	P	monovalent cation H antiporter subunit B	COG2111	P	Multisubunit Na+/H+ antiporter, MnhB subunit	arCOG03079	Multisubunit Na+/H+ antiporter, MnhB subunit	0.788466	0.0676033	0.402304	0.281264			0	0	0	0	0		0	0	0	0	0
0KV01	mnhB	P	monovalent cation H antiporter subunit B	COG2111	P	Multisubunit Na+/H+ antiporter, MnhB subunit	arCOG03077	Multisubunit Na+/H+ antiporter, MnhB subunit	0.719473	0.0279494	0.347134	0.208102			0	0	0	0	0		0	0	0	0	0
0KTJF	mnhB	P	Na H antiporter MnhB subunit-related protein	COG2111	P	Multisubunit Na+/H+ antiporter, MnhB subunit	arCOG03079	Multisubunit Na+/H+ antiporter, MnhB subunit	1.13721	1.43677	1.0574	0.256926			1	1	1	1	1		bin_91..bin_91_00906	bin_172..bin_172_00345	bin_117..bin_117_00353	bin_125..bin_125_00930	bin_160..bin_160_00401
0KTCM	mnhB	P	monovalent cation H antiporter subunit B	COG2111	P	Multisubunit Na+/H+ antiporter, MnhB subunit	arCOG03079	Multisubunit Na+/H+ antiporter, MnhB subunit	0	0	0	0			0	0	0	0	0		0	0	0	0	0
0KUEK	nuoK/mnhC	P	monovalent cation H antiporter subunit C	COG1006	P	Multisubunit Na+/H+ antiporter, MnhC subunit	arCOG03072	Multisubunit Na+/H+ antiporter, MnhC subunit	1.03227	0.0578349	0.446185	0.273332			0	0	0	0	0		0	0	0	0	0
0KTM9	nuoK/mnhC	P	NADH-ubiquinone oxidoreductase, chain 4L	COG1006	P	Multisubunit Na+/H+ antiporter, MnhC subunit	arCOG03072	Multisubunit Na+/H+ antiporter, MnhC subunit	0.670708	1.39755	0.71442	0.260761			1	1	1	1	1		bin_91..bin_91_00907	bin_172..bin_172_00346	bin_117..bin_117_00354	bin_125..bin_125_00929	bin_160..bin_160_00402
0KTY8	nuoK/mnhC	P	NADH-ubiquinone/plastoquinone oxidoreductase chain 4L	COG1006	P	Multisubunit Na+/H+ antiporter, MnhC subunit	arCOG03072	Multisubunit Na+/H+ antiporter, MnhC subunit	0	0	0	0.208766			0	0	0	0	0		0	0	0	0	0
0KSER	mnhD	C	Monovalent cation H antiporter subunit D	COG0651	CP	Formate hydrogenlyase subunit 3/Multisubunit Na+/H+ antiporter, MnhD subunit	arCOG01541 | arCOG07873	Multisubunit Na+/H+ antiporter, MnhD subunit | Uncharacterized membrane protein	0.879167	0.0715319	0.455461	0.398292			0	0	0	0	0		0	0	0	0	0
0M1YT	mnhD	C	NADH-Ubiquinone/plastoquinone (complex I), various chains	COG0651	CP	Formate hydrogenlyase subunit 3/Multisubunit Na+/H+ antiporter, MnhD subunit	02TAC	NADH-Ubiquinone/plastoquinone (complex I), various chains	0	0	0	0			0	0	0	0	0		0	0	0	0	0
0KS5B	mnhD	C	Hydrogenase, membrane subunit	COG0651	CP	Formate hydrogenlyase subunit 3/Multisubunit Na+/H+ antiporter, MnhD subunit	arCOG01537	NADH:ubiquinone oxidoreductase subunit 4 (chain M)	0	0	0	0.0619414			0	0	0	0	0		0	0	0	0	0
0KS97	mnhD	C	Monovalent cation H antiporter subunit D	COG0651	CP	Formate hydrogenlyase subunit 3/Multisubunit Na+/H+ antiporter, MnhD subunit	arCOG01537	NADH:ubiquinone oxidoreductase subunit 4 (chain M)	2.30481	1.43537	1.72562	1.01211			1	1	1	1	1		bin_91..bin_91_00908	bin_172..bin_172_00347	bin_117..bin_117_00355	bin_125..bin_125_00928	bin_160..bin_160_00403
0KSKV	mnhD	C	hydrogenase	COG0651	CP	Formate hydrogenlyase subunit 3/Multisubunit Na+/H+ antiporter, MnhD subunit	arCOG01537	NADH:ubiquinone oxidoreductase subunit 4 (chain M)	0.062587	0.0313968	0.109949	0.125763			0	0	0	0	0		0	0	0	0	0
0KSQ2	mnhD	C	NADH dehydrogenase subunit M	COG0651	CP	Formate hydrogenlyase subunit 3/Multisubunit Na+/H+ antiporter, MnhD subunit	arCOG01537	NADH:ubiquinone oxidoreductase subunit 4 (chain M)	0.581317	0.0698665	0.236076	0.083259			0	0	0	0	0		0	0	0	0	0
0KSWH	mnhD	C	NADH dehydrogenase subunit N	COG0651	CP	Formate hydrogenlyase subunit 3/Multisubunit Na+/H+ antiporter, MnhD subunit	arCOG01537	NADH:ubiquinone oxidoreductase subunit 4 (chain M)	0	0	0	0			0	0	0	0	0		0	0	0	0	0
0KTAH	mnhE	P	monovalent cation H antiporter subunit E	COG1863	P	Multisubunit Na+/H+ antiporter, MnhE subunit	arCOG03099	Multisubunit Na+/H+ antiporter, MnhE subunit	0.843479	1.40677	0.819181	0.183412			1	1	1	0	1		bin_91..bin_91_00909	bin_172..bin_172_00348	bin_117..bin_117_00356	0	bin_160..bin_160_00404
0KV2G	mnhE	P	monovalent cation H antiporter subunit E	COG1863	P	Multisubunit Na+/H+ antiporter, MnhE subunit	arCOG03099 | arCOG02053	Multisubunit Na+/H+ antiporter, MnhE subunit | Nucleotide-binding protein, UspA family	0.968014	0.127515	0.366217	0.253321			0	0	0	0	0		0	0	0	0	0
0KTMU	mnhE	P	Cation antiporter	COG1863	P	Multisubunit Na+/H+ antiporter, MnhE subunit	arCOG03099	Multisubunit Na+/H+ antiporter, MnhE subunit	0	0	0	0.0260033			0	0	0	0	0		0	0	0	0	0
0KUNA	mnhF	P	Monovalent cation H antiporter subunit F	COG2212	P	Multisubunit Na+/H+ antiporter, MnhF subunit	arCOG03121	Multisubunit Na+/H+ antiporter, MnhF subunit	0.313129	1.26659	0.379399	0.22216			1	1	1	0	1		bin_91..bin_91_00910	bin_172..bin_172_00349	bin_117..bin_117_00357	0	bin_160..bin_160_00405
0KVMK	mnhF	P	Monovalent cation H antiporter subunit F	COG2212	P	Multisubunit Na+/H+ antiporter, MnhF subunit	arCOG03120	Multisubunit Na+/H+ antiporter, MnhF subunit	0.800413	0.0135005	0.107101	0.0133702			0	0	0	0	0		0	0	0	0	0
0KU62	mnhF	P	Monovalent cation H antiporter subunit F	COG2212	P	Multisubunit Na+/H+ antiporter, MnhF subunit	arCOG03121	Multisubunit Na+/H+ antiporter, MnhF subunit	0	0	0	0			0	0	0	0	0		0	0	0	0	0
0KXJE	mnhG	P	monovalent cation H antiporter subunit G	COG1320	P	Multisubunit Na+/H+ antiporter, MnhG subunit	arCOG03082	Multisubunit Na+/H+ antiporter, MnhG subunit	1.1247	0.0267822	0.252248	0.0265179			0	0	0	0	0		0	0	0	0	0
0KU2W	mnhG	P	monovalent cation H antiporter subunit G	COG1320	P	Multisubunit Na+/H+ antiporter, MnhG subunit	arCOG03082	Multisubunit Na+/H+ antiporter, MnhG subunit	1.23455	1.41875	1.25474	0.464681			1	1	1	0	1		bin_91..bin_91_00911	bin_172..bin_172_00350	bin_117..bin_117_00358	0	bin_160..bin_160_00406
0KUXJ	mnhG	P	monovalent cation H antiporter subunit G	COG1320	P	Multisubunit Na+/H+ antiporter, MnhG subunit	arCOG03082	Multisubunit Na+/H+ antiporter, MnhG subunit	0	0	0	0.0922081			0	0	0	0	0		0	0	0	0	0
0M1G0	nhaC	C	Na H antiporter	COG1757	C	Na+/H+ antiporter NhaC	arCOG02010	Na+/H+ antiporter	0.337546	0.0283534	0.0846297	0.0422997			0	0	0	0	0		0	0	0	0	0
0M041	nhaC	C	Na H antiporter	COG1757	C	Na+/H+ antiporter NhaC	arCOG02009	Na+/H+ antiporter	0.766834	0.0276681	0.316017	0.0549096			0	0	0	0	0		0	0	0	0	0
0KRUQ	nhaC	C	Na H antiporter	COG1757	C	Na+/H+ antiporter NhaC	arCOG02009	Na+/H+ antiporter	0.634372	0.0284411	0.18389	0.0141376			0	0	0	0	0		0	0	0	0	0
0M0SX	nhaD	P	Sodium:sulfate symporter transmembrane region	COG1055	P	Na+/H+ antiporter NhaD or related arsenite permease	arCOG00238	Na+/H+ antiporter NhaD or related arsenite permease	0	0	0	0			0	0	0	0	0		0	0	0	0	0
0KRXP	nhaD	P	Citrate transporter	COG1055	P	Na+/H+ antiporter NhaD or related arsenite permease	arCOG00238	Na+/H+ antiporter NhaD or related arsenite permease	0.0123969	0	0	0.198552			0	0	0	0	0		0	0	0	0	0
0KYT4_COG0025	nhaP	P	Sodium/hydrogen exchanger family	COG0025	P	NhaP-type Na+/H+ or K+/H+ antiporter	arCOG01961	NhaP-type Na+/H+ and K+/H+ antiporter	1.39642	1.32144	1.13916	0.222273			1	1	1	1	1		bin_91..bin_91_00005_COG0025	bin_172..bin_172_00005_COG0025	bin_117..bin_117_00663_COG0025	bin_125..bin_125_00499_COG0025	bin_160..bin_160_00686_COG0025
0KUZ0	nhaP	P	Sodium hydrogen exchanger	COG0025	P	NhaP-type Na+/H+ or K+/H+ antiporter	arCOG01961	NhaP-type Na+/H+ and K+/H+ antiporter	0.130381	0	0.0327635	0.0328128			0	0	0	0	0		0	0	0	0	0
0KY3V	nhaP	P	Sodium/hydrogen exchanger family	COG0025	P	NhaP-type Na+/H+ or K+/H+ antiporter	arCOG01961	NhaP-type Na+/H+ and K+/H+ antiporter	0	0	0	0.465682			0	0	0	0	0		0	0	0	0	0
0KW22_COG0745		T	Response regulator receiver sensor signal transduction histidine kinase	COG0745	TK	DNA-binding response regulator, OmpR family, contains REC and winged-helix (wHTH) domain	arCOG02598 | arCOG02595	REC domain containing protein | REC domain	0	0	0	0.143257			0	0	0	0	0		0	0	0	0	0
0KU5V_COG0475	kefBC	P	Sodium hydrogen exchanger	COG0475	P	Kef-type K+ transport system, membrane component KefB	arCOG01955 | arCOG01956 | arCOG01969 | arCOG01954 | arCOG01953	Potassium-efflux system protein KefB | Kef-type K+ transport system, membrane component fused to CBS domains | Kef-type K+ transport system, membrane component | Kef-type K+ transport system, membrane component | Potassium-efflux system protein KefB	0	0	0	0			0	0	0	0	0		0	0	0	0	0
0KSZ1	kefBC	P	Sodium hydrogen exchanger	COG0475	P	Kef-type K+ transport system, membrane component KefB	arCOG01955	Potassium-efflux system protein KefB	0.369754	0.0138255	0.13736	0.0549034			0	0	0	0	0		0	0	0	0	0
0KSGH	kefBC	P	Na H antiporter	COG0475	P	Kef-type K+ transport system, membrane component KefB	arCOG01953	Potassium-efflux system protein KefB	0.860949	0.0463902	0.448826	0.356005			0	0	0	0	0		0	0	0	0	0
0KRTC	kefBC	P	antiporter	COG0475	P	Kef-type K+ transport system, membrane component KefB	arCOG01953	Potassium-efflux system protein KefB	0.0359596	0.070894	0.126946	1.89649			0	0	0	0	0		0	0	0	0	0
0KS73	kefBC	P	Sodium hydrogen exchanger	COG0475	P	Kef-type K+ transport system, membrane component KefB	arCOG01955	Potassium-efflux system protein KefB	0	0.0143432	0.0142902	1.14276			0	0	0	0	0		0	0	0	0	0
0KZQ7_COG0569	trkA	K	AsnC family transcriptional regulator	COG0569	P	Trk K+ transport system, NAD-binding component	arCOG01959 | arCOG01957 | arCOG07570 | arCOG04783	TrkA, K+ transport system, NAD-binding component | TrkA, K+ transport system, NAD-binding component | TrkA, K+ transport system, NAD-binding component | TrkA, K+ transport system, NAD-binding component	0	0	0	0			0	0	0	0	0		0	0	0	0	0
0KYT4_COG0569	trkA	P	Sodium/hydrogen exchanger family	COG0569	P	Trk K+ transport system, NAD-binding component	arCOG01959 | arCOG01957 | arCOG07570 | arCOG04783	TrkA, K+ transport system, NAD-binding component | TrkA, K+ transport system, NAD-binding component | TrkA, K+ transport system, NAD-binding component | TrkA, K+ transport system, NAD-binding component	0.936295	1.13521	0.758531	0.122628			1	1	1	1	1		bin_91..bin_91_00005_COG0569	bin_172..bin_172_00005_COG0569	bin_117..bin_117_00663_COG0569	bin_125..bin_125_00499_COG0569	bin_160..bin_160_00686_COG0569
0KU1D	trkA	P	TrkA-N domain protein	COG0569	P	Trk K+ transport system, NAD-binding component	arCOG01957	TrkA, K+ transport system, NAD-binding component	0.375178	0	0.075336	0.0452116			0	0	0	0	0		0	0	0	0	0
0M12F	trkA	P	TrkA-N domain protein	COG0569	P	Trk K+ transport system, NAD-binding component	arCOG01957	TrkA, K+ transport system, NAD-binding component	0.687251	0.0113766	0.0789459	0.0112688			0	0	0	0	0		0	0	0	0	0
0KS56_COG0569	trkA	P	TrkA-N domain protein	COG0569	P	Trk K+ transport system, NAD-binding component	arCOG01959 | arCOG01957 | arCOG07570 | arCOG04783	TrkA, K+ transport system, NAD-binding component | TrkA, K+ transport system, NAD-binding component | TrkA, K+ transport system, NAD-binding component | TrkA, K+ transport system, NAD-binding component	2.28186	2.32636	2.22708	2.00853	Hikarchaeia encode one gene but since this family encodes two domains that were split, two copies are reported here		2	2	2	2	2		bin_91..bin_91_00913_COG0569,bin_91..bin_91_00913_COG0569_1	bin_172..bin_172_00352_COG0569,bin_172..bin_172_00352_COG0569_1	bin_117..bin_117_00360_COG0569,bin_117..bin_117_00360_COG0569_1	bin_125..bin_125_00964_COG0569,bin_125..bin_125_00964_COG0569_1	bin_160..bin_160_00408_COG0569,bin_160..bin_160_00408_COG0569_1
0M16T	trkA	P	TRK potassium uptake system protein	COG0569	P	Trk K+ transport system, NAD-binding component	arCOG01957	TrkA, K+ transport system, NAD-binding component	1.14468	0	0.240744	0.0229016			0	0	0	0	0		0	0	0	0	0
0KZWT	trkA	P	Ketopantoate reductase PanE/ApbA	COG0569	P	Trk K+ transport system, NAD-binding component	arCOG01959	TrkA, K+ transport system, NAD-binding component	0.0231909	0.022497	0.0233694	0			0	0	0	0	0		0	0	0	0	0
0KRD0	trkGHI	P	cation transporter	COG0168	P	Trk-type K+ transport system, membrane component	arCOG04145	Trk-type K+ transport system, membrane component	4.46345	0.147701	2.21994	1.87632			0	0	0	0	0		0	0	0	0	0
0KYXZ	trkGHI	P	Cation transport protein	COG0168	P	Trk-type K+ transport system, membrane component	arCOG04145	Trk-type K+ transport system, membrane component	1.57542	1.3816	0.776999	0.118376			1	1	0	1	1		bin_91..bin_91_00914	bin_172..bin_172_00353	0	bin_125..bin_125_00528	bin_160..bin_160_00409
0KTGF	YrbG	P	Na Ca antiporter, CaCA family	COG0530	P	Ca2+/Na+ antiporter	arCOG02881	Ca2+/Na+ antiporter	1.58934	0.184611	1.03078	0.902992			0	0	0	0	0		0	0	0	0	0
0KSAP	YrbG	P	Na Ca antiporter, CaCA family	COG0530	P	Ca2+/Na+ antiporter	arCOG02881	Ca2+/Na+ antiporter	1.41209	0.0757652	1.42314	1.4222			0	0	0	0	0		0	0	0	0	0
0KVYP	YrbG	P	Sodium calcium exchanger membrane region	COG0530	P	Ca2+/Na+ antiporter	arCOG02881	Ca2+/Na+ antiporter	1.05725	0.0888259	0.295154	0.0885058			0	0	0	0	0		0	0	0	0	0
0M0T1	YrbG	P	Sodium calcium exchanger membrane region	COG0530	P	Ca2+/Na+ antiporter	arCOG02881	Ca2+/Na+ antiporter	0.304854	0	0.122724	0.0205901			0	0	0	0	0		0	0	0	0	0
0M0N5	YrbG	P	Sodium calcium exchanger membrane region	COG0530	P	Ca2+/Na+ antiporter	arCOG02881	Ca2+/Na+ antiporter	0.264207	0	0.0818163	0.0411802			0	0	0	0	0		0	0	0	0	0
0KSUJ	YrbG	P	Sodium calcium	COG0530	P	Ca2+/Na+ antiporter	arCOG02881	Ca2+/Na+ antiporter	0	1.6176	1.59398	1.65835			1	1	1	0	1		bin_91..bin_91_00605	bin_172..bin_172_00521	bin_117..bin_117_00744	0	bin_160..bin_160_00237
UV resistance
Photoreactivation
0KRHQ	phr	L	deoxyribodipyrimidine photo-lyase (EC 4.1.99.3)	COG0415	L	Deoxyribodipyrimidine photolyase	arCOG02840	Deoxyribodipyrimidine photolyase	1.14799	1.15995	1.13791	0.172252			1	1	1	0	1		bin_91..bin_91_00742	bin_172..bin_172_00693	bin_117..bin_117_00114	0	bin_160..bin_160_00498
Nucleotide Excision Repair
0KRIU	uvrA	L	The UvrABC repair system catalyzes the recognition and processing of DNA lesions. UvrA is an ATPase and a DNA-binding protein. A damage recognition complex composed of 2 UvrA and 2 UvrB subunits scans DNA for abnormalities. When the presence of a lesion has been verified by UvrB, the UvrA molecules dissociate (By similarity)	COG0178	L	Excinuclease UvrABC ATPase subunit	arCOG04694	Excinuclease ABC subunit A, ATPase	1.14638	1.15833	1.14779	1.14673			1	1	1	0	1		bin_91..bin_91_00902	bin_172..bin_172_00341	bin_117..bin_117_00504	0	bin_160..bin_160_00397
0KS67	uvrB	L	damaged site, the DNA wraps around one UvrB monomer. DNA wrap is dependent on ATP binding by UvrB and probably causes local melting of the DNA helix, facilitating insertion of UvrB beta-hairpin between the DNA strands. Then UvrB probes one DNA strand for the presence of a lesion. If a lesion is found the UvrA subunits dissociate and the UvrB-DNA preincision complex is formed. This complex is subs…	COG0556	L	Excinuclease UvrABC helicase subunit UvrB	arCOG04748	Excinuclease ABC subunit B, helicase	1.1677	1.23054	1.09836	0.85846			1	1	1	1	1		bin_91..bin_91_00398	bin_172..bin_172_00646	bin_117..bin_117_00068	bin_125..bin_125_00010	bin_160..bin_160_00738
0KRFH	uvrC	L	The UvrABC repair system catalyzes the recognition and processing of DNA lesions. UvrC both incises the 5' and 3' sides of the lesion. The N-terminal half is responsible for the 3' incision and the C-terminal half is responsible for the 5' incision (By similarity)	COG0322	L	Excinuclease UvrABC, nuclease subunit	arCOG00873 | arCOG04753 | arCOG04206 | arCOG00872	Excinuclease-associated helix-hairpin-helix domain | Excinuclease ABC subunit C | ERCC4-type nuclease | ERCC4-like helicase	1.12267	1.15671	1.12389	1.06623			1	1	1	1	1		bin_91..bin_91_00397	bin_172..bin_172_00645	bin_117..bin_117_00067	bin_125..bin_125_00009	bin_160..bin_160_00739
0KYTF	uvrD	L	UvrD/REP helicase N-terminal domain	COG0210	L	Superfamily I DNA or RNA helicase	arCOG00787 | arCOG00802	UvrD/Rep family helicase fused to exonuclease family domain | ATP-dependent exoDNAse (exonuclease V) beta subunit (contains helicase and exonuclease domains)	2.18888	0	0.803921	0.22735			0	0	0	0	0		0	0	0	0	0
0KVIT	uvrD	L	Helicase	COG0210	L	Superfamily I DNA or RNA helicase	arCOG00797	Superfamily I DNA and RNA helicase	1.02815	1.05324	0.996835	0.14688			1	1	1	1	1		bin_91..bin_91_01145	bin_172..bin_172_00232	bin_117..bin_117_00391	bin_125..bin_125_00351	bin_160..bin_160_00875
0M0SR	uvrD	L	Inherit from arCOG: UvrD REP helicase	COG0210	L	Superfamily I DNA or RNA helicase	arCOG00798	Superfamily I DNA and RNA helicase	0.128574	0.0575926	0.0573325	0.0286569			0	0	0	0	0		0	0	0	0	0
0KS06_COG0210	uvrD	L	UvrD REP helicase	COG0210	L	Superfamily I DNA or RNA helicase	arCOG00797 | arCOG00798 | arCOG07811	Superfamily I DNA and RNA helicase | Superfamily I DNA and RNA helicase | DNA helicase, fragment?	0	0	0.0180824	1.19991			0	0	0	0	0		0	0	0	0	0
0KRD9	rad2	L	Structure-specific nuclease with 5'-flap endonuclease and 5'-3' exonuclease activities involved in DNA replication and repair. During DNA replication, cleaves the 5'-overhanging flap structure that is generated by displacement synthesis when DNA polymerase encounters the 5'-end of a downstream Okazaki fragment. Binds the unpaired 3'-DNA end and kinks the DNA to facilitate 5' cleavage specificity.…	COG0258	L	5'-3' exonuclease	arCOG04050	5'-3' exonuclease	1.09543	1.18143	1.12902	1.07362			1	1	1	1	0		bin_91..bin_91_00352	bin_172..bin_172_00491	bin_117..bin_117_00929	bin_125..bin_125_00883	0
0KRHU	rad3	K	Helicase	COG1199	L	Rad3-related DNA helicase	arCOG00770 | arCOG02966	Rad3-related DNA helicase | HEAT repeats containing protein	1.17361	0.134801	0.67905	1.64679			0	0	0	0	0		0	0	0	0	0
0KRUX	rad3	K	Helicase	COG1199	L	Rad3-related DNA helicase	arCOG00770	Rad3-related DNA helicase	0.79942	0	0.0102495	0			0	0	0	0	0		0	0	0	0	0
0KZZK	rad3	K	Helicase	COG1199	L	Rad3-related DNA helicase	arCOG00770	Rad3-related DNA helicase	1.03934	0	0.165606	0.0118165			0	0	0	0	0		0	0	0	0	0
0KWFG	rad25	K	DNA repair helicase	COG1061	KL	Superfamily II DNA or RNA helicase	arCOG02242 | arCOG00874	Viral transcriptional activator, contains HTH domain | ssDNA-dependent ATPase, helicase superfamily II	1.0237	0	0.0204749	0			0	0	0	0	0		0	0	0	0	0
0KYXK	rad25	K	DNA repair helicase rad25	COG1061	KL	Superfamily II DNA or RNA helicase	arCOG00874	ssDNA-dependent ATPase, helicase superfamily II	0.34876	0	0.0584737	0.0196415			0	0	0	0	0		0	0	0	0	0
0KSRK		L	Protein of unknown function (DUF790)	COG3372	R	Predicted nuclease of restriction endonuclease-like (RecB) superfamily, implicated in nucleotide excision repair	arCOG04356	Nuclease of restriction endonuclease-like fold, implicated in nucleotide excision repair	0.987573	0.0500182	0.346509	0.284224			0	0	0	0	0		0	0	0	0	0
Base Excision Repair
0KRBW	mutY	L	HhH-GPD family	COG1194	L	Adenine-specific DNA glycosylase, acts on AG and A-oxoG pairs	arCOG00462	A/G-specific DNA glycosylase	1.17099	1.31767	0.574364	0.143384			1	1	1	0	1		bin_91..bin_91_00488	bin_172..bin_172_01082	bin_117..bin_117_01012	0	bin_160..bin_160_01058
0KUYX	alkA	L	Glycosylase	COG0122	L	3-methyladenine DNA glycosylase/8-oxoguanine DNA glycosylase	arCOG00464	3-methyladenine DNA glycosylase/8-oxoguanine DNA glycosylase	0.914277	1.27266	0.802146	0.724782			1	1	1	1	1		bin_91..bin_91_00824	bin_172..bin_172_00263	bin_117..bin_117_00543	bin_125..bin_125_00660	bin_160..bin_160_00808
0KST9	alkA	L	8-oxoguanine DNA glycosylase	COG0122	L	3-methyladenine DNA glycosylase/8-oxoguanine DNA glycosylase	arCOG00464	3-methyladenine DNA glycosylase/8-oxoguanine DNA glycosylase	0.867933	1.14918	0.541574	0.236758			1	1	1	1	1		bin_91..bin_91_01156	bin_172..bin_172_00221	bin_117..bin_117_00550	bin_125..bin_125_00711	bin_160..bin_160_00886
0KS7U	nth	L	endonuclease III	COG0177	L	Endonuclease III	arCOG00459	EndoIII-related endonuclease	1.17702	1.20226	1.17895	0.999241			1	1	1	1	1		bin_91..bin_91_00766	bin_172..bin_172_00851	bin_117..bin_117_00278	bin_125..bin_125_00878	bin_160..bin_160_00477
0KT5K	nth	L	DNA-(Apurinic or apyrimidinic site) lyase	COG0177	L	Endonuclease III	arCOG00459	EndoIII-related endonuclease	0.719424	0.0251039	0.149179	0.0124162			0	0	0	0	0		0	0	0	0	0
Homologous Recombination
0KTCS	mre11	L	DNA repair exonuclease	COG0420	L	DNA repair exonuclease SbcCD nuclease subunit	arCOG00397	DNA repair exonuclease, SbcD	0.114992	0.0145305	0.130176	1.0835			0	0	0	0	0		0	0	0	0	0
0KS7S	mre11	L	Metallophosphoesterase	COG0420	L	DNA repair exonuclease SbcCD nuclease subunit	arCOG00397	DNA repair exonuclease, SbcD	1.08268	1.16375	1.0725	0.5876			1	1	1	1	1		bin_91..bin_91_00621	bin_172..bin_172_01057	bin_117..bin_117_00091	bin_125..bin_125_00251	bin_160..bin_160_00221
0KYYP	mre11	L	Calcineurin-like phosphoesterase	COG0420	L	DNA repair exonuclease SbcCD nuclease subunit	arCOG00397	DNA repair exonuclease, SbcD	0.777262	0.0182021	0.205339	0			0	0	0	0	0		0	0	0	0	0
0KWPM	rad50	L	Kinetochore-Ndc80 complex, subunit Spc25	COG0419	L	DNA repair exonuclease SbcCD ATPase subunit	arCOG00373	Predicted ATPase	1.17528	0.0153157	0.321717	0.061313			0	0	0	0	0		0	0	0	0	0
0KRAS	rad50	L	Involved in DNA double-strand break repair (DSBR). The Rad50 Mre11 complex possesses single-strand endonuclease activity and ATP-dependent double-strand-specific 3'-5' exonuclease activity. Rad50 provides an ATP-dependent control of Mre11 by unwinding and or repositioning DNA ends into the Mre11 active site (By similarity)	COG0419	L	DNA repair exonuclease SbcCD ATPase subunit	arCOG00368	ATPase involved in DNA repair, SbcC	1.07789	1.11883	1.06748	0.0219998			1	1	1	0	1		bin_91..bin_91_00620	bin_172..bin_172_01058	bin_117..bin_117_00090	0	bin_160..bin_160_00222
0KYV8	herA	L	Inherit from COG: Aaa atpase	COG0433	L	Archaeal DNA helicase HerA or a related bacterial ATPase, contains HAS-barrel and ATPase domains	arCOG04816	TraG/TraD/VirD4 family enzyme, ATPase	0.278807	0	0.0658836	0.0165037			0	0	0	0	0		0	0	0	0	0
0KSFN	herA	L	Domain of unknown function DUF87	COG0433	L	Archaeal DNA helicase HerA or a related bacterial ATPase, contains HAS-barrel and ATPase domains	arCOG00280	HerA helicase	0.474433	0.0533581	0.409905	0.435768			0	0	0	0	0		0	0	0	0	0
0KRUB	herA	L	Domain of unknown function DUF87	COG0433	L	Archaeal DNA helicase HerA or a related bacterial ATPase, contains HAS-barrel and ATPase domains	arCOG00280	HerA helicase	1.0127	1.048	0.96064	0.073082			1	1	1	1	1		bin_91..bin_91_00235	bin_172..bin_172_00951	bin_117..bin_117_00411	bin_125..bin_125_00856	bin_160..bin_160_00028
0KRAJ	herA	L	Bipolar DNA helicase	COG0433	L	Archaeal DNA helicase HerA or a related bacterial ATPase, contains HAS-barrel and ATPase domains	arCOG00280	HerA helicase	0.134484	0.109032	0.162109	1.86116			0	0	0	0	0		0	0	0	0	0
0KZQC		L	Domain of unknown function DUF87	COG0433	L	Archaeal DNA helicase HerA or a related bacterial ATPase, contains HAS-barrel and ATPase domains	arCOG06224	HerA helicase	1.2681	1.29753	1.00725	0.150859			1	1	1	1	1		bin_91..bin_91_01018	bin_172..bin_172_00979	bin_117..bin_117_00348	bin_125..bin_125_00831	bin_160..bin_160_00193
0KV1H	nurA	L	NurA domain	COG1630	L	NurA 5'-3' nuclease	arCOG00367	NurA 5'-3' nuclease	0.0826092	0.0418796	0.0692398	1.11961			0	0	0	0	0		0	0	0	0	0
0KRBH	radA	L	Involved in DNA repair and in homologous recombination. Binds and assemble on single-stranded DNA to form a nucleoprotein filament. Hydrolyzes ATP in a ssDNA-dependent manner and promotes DNA strand exchange between homologous DNA molecules (By similarity)	COG0468	L	RecA/RadA recombinase	arCOG00415	RecA/RadA recombinase, contains N-terminal HHH domain	0.810411	1.18154	0.46369	0.683303			1	1	1	1	1		bin_91..bin_91_00530	bin_172..bin_172_00596	bin_117..bin_117_00621	bin_125..bin_125_00600	bin_160..bin_160_00553
0KSB4	radA	L	Involved in DNA repair and in homologous recombination. May regulate the cleavage reactions of the branch-structured DNA. Has a very weak ATPase activity that is not stimulated by DNA. Binds DNA but does not promote DNA strands exchange (By similarity)	COG0468	L	RecA/RadA recombinase	arCOG00417	RecA/RadA recombinase	1.0433	1.04725	1.04346	1.04331			1	1	1	1	0		bin_91..bin_91_00502	bin_172..bin_172_01096	bin_117..bin_117_00403	bin_125..bin_125_00146	0
0KTCF	hjc	L	Holliday junction resolvase	COG1591	L	Holliday junction resolvase, archaeal type	arCOG00919	Holliday junction resolvase, archaeal type	1.08018	1.09912	1.08079	0.0654709			1	1	1	1	1		bin_91..bin_91_00059	bin_172..bin_172_00059	bin_117..bin_117_00175	bin_125..bin_125_00847	bin_160..bin_160_00595
Carotenoid biosynthesis
0KUXK	cruF	S	Carotene biosynthesis associated membrane protein	COG2324	S	Uncharacterized membrane protein	arCOG02835	Uncharacterized membrane protein YcaP, DUF422 family	0.0874641	1.07928	0.0109392	0			1	1	1	0	1		bin_91..bin_91_00636	bin_172..bin_172_01042	bin_117..bin_117_00774	0	bin_160..bin_160_00204
0KSPB	LyeJ	H	Prenyltransferase	COG0382	H	4-hydroxybenzoate polyprenyltransferase	arCOG00478	4-hydroxybenzoate polyprenyltransferase or related prenyltransferase	0.351557	0.974216	0.0426239	0			1	1	0	0	1		bin_91..bin_91_00637	bin_172..bin_172_01041	0	0	bin_160..bin_160_00203
0KTKG	LyeJ	H	Prenyltransferase that catalyzes the transfer of the geranylgeranyl moiety of geranylgeranyl diphosphate (GGPP) to the C2 hydroxyl of (S)-3-O-geranylgeranylglyceryl phosphate (GGGP). This reaction is the second ether-bond-formation step in the biosynthesis of archaeal membrane lipids (By similarity)	COG0382	H	4-hydroxybenzoate polyprenyltransferase	arCOG00476	4-hydroxybenzoate polyprenyltransferase or related prenyltransferase	1.22296	1.23969	1.22612	1.19971			1	1	1	0	1		bin_91..bin_91_00782	bin_172..bin_172_00835	bin_117..bin_117_00795	0	bin_160..bin_160_00460
0KSJZ	LyeJ	H	UbiA prenyltransferase	COG0382	H	4-hydroxybenzoate polyprenyltransferase	arCOG00481	4-hydroxybenzoate polyprenyltransferase or related prenyltransferase	0.468168	0.0405617	0.161012	0.0804202			0	0	0	0	0		0	0	0	0	0
0KSN2	LyeJ	H	Phosphoribose diphosphate decaprenyl-phosphate phosphoribosyltransferase	COG0382	H	4-hydroxybenzoate polyprenyltransferase	arCOG00476	4-hydroxybenzoate polyprenyltransferase or related prenyltransferase	1.73758	0.0741503	0.66962	0.289084			0	0	0	0	0		0	0	0	0	0
0KRIE	crtD	Q	phytoene	COG1233	Q	Phytoene dehydrogenase-related protein	arCOG01521	Phytoene dehydrogenase or related enzyme	0.127315	0.948447	0.0212237	0			1	1	0	0	1		bin_91..bin_91_00638	bin_172..bin_172_01040	0	0	bin_160..bin_160_00202
0KYDF	crtD	Q	amine oxidase	COG1233	Q	Phytoene dehydrogenase-related protein	arCOG01523	Phytoene dehydrogenase or related enzyme	0.355237	0	0.0114727	0			0	0	0	0	0		0	0	0	0	0
ROS scavenging
0KS8M	cod	P	radicals which are normally produced within the cells and which are toxic to biological systems	COG0605	P	Superoxide dismutase	arCOG04147	Superoxide dismutase	0.13747	0	0.012518	0			0	0	0	0	0		0	0	0	0	0
0KRN2	katG	P	Bifunctional enzyme with both catalase and broad- spectrum peroxidase activity (By similarity)	COG0376	P	Catalase (peroxidase I)	arCOG04487	Catalase (peroxidase I)	0.374665	0.0700781	0.20891	0.166984			0	0	0	0	0		0	0	0	0	0
Rhodopsins and functionally related proteins
0KZU4	bop	S	rhodopsin	COG5524	CT	Bacteriorhodopsin	arCOG02810	Bacteriorhodopsin	0.271724	0	0.0955286	0.027253			0	0	0	0	0		0	0	0	0	0
0M0P0		O	cell division control protein 48	COG0464	MDT	AAA+-type ATPase, SpoVK/Ycf46/Vps4 family	arCOG01308	ATPase of the AAA+ class , CDC48 family	0.963406	0.0108941	0.0866353	0			0	0	0	0	0		0	0	0	0	0
Gas vesicle biosynthesis
0KU7Y		Q	Gas vesicle synthesis GvpLGvpF	1209X	S	Gas vesicle synthesis GvpLGvpF	arCOG03090	Gas vesicle synthesis protein GvpL/GvpF.	0.779727	0	0.178514	0.0137164			0	0	0	0	0		0	0	0	0	0
Keyword "flagella", "chemotaxis", "archaellum"
0KZXY		S	Protein of unknown function (DUF1628)	COG3430	N	Archaeal flagellin (archaellin), FlaG/FlaF family	arCOG02425	Pilin/Flagellin, FlaG/FlaF family	0.127114	0	0.0231394	0			0	0	0	0	0		0	0	0	0	0
0KTGU		N	K07325 archaeal flagellin FlaB	COG1681	N	Archaellin (archaeal flagellin)	arCOG01829	Archaeal flagellins	0.229266	0.0135786	0.013509	0			0	0	0	0	0		0	0	0	0	0
0KTJ6		U	Part of the twin-arginine translocation (Tat) system that transports large folded proteins containing a characteristic twin-arginine motif in their signal peptide across membranes	COG0805	U	Sec-independent protein secretion pathway component TatC	arCOG04689 | arCOG02963 | arCOG04653 | arCOG01919 | arCOG07873	Zn-finger domains containing protein | Archaellum protein D/E | HEAT repeats containing protein | Sec-independent protein secretion pathway component TatC | Uncharacterized membrane protein	1.08005	1.08757	1.08057	1.08011			1	1	1	1	1		bin_91..bin_91_00050	bin_172..bin_172_00050	bin_117..bin_117_00135	bin_125..bin_125_00335	bin_160..bin_160_00586
0KRFF		N	type II secretion system protein	COG0630	U	Type IV secretory pathway ATPase VirB11/Archaellum biosynthesis ATPase	arCOG01817 | arCOG06224 | arCOG03730	ATPase involved in archaellum/pili biosynthesis | HerA helicase | Uncharacterized protein	4.12193	0.697687	1.30349	2.48938	The LHiCA ancestor appears to have decent support for presence of a copy, despite zero copies in all Hikarchaeia MAGs. However, this copy number is inflated due to the high copy numbers of this family in all taxa in general		0	0	0	0	0		0	0	0	0	0
0KS1R		N	type II secretion system protein	COG0630	U	Type IV secretory pathway ATPase VirB11/Archaellum biosynthesis ATPase	arCOG01817	ATPase involved in archaellum/pili biosynthesis	0.901528	0.145581	0.655543	0.824749			0	0	0	0	0		0	0	0	0	0
0KTIV		S	NA	11S57	S	NA	arCOG02396	Archaellum protein D/E	0	0	0	0.591395			0	0	0	0	0		0	0	0	0	0
0KTQD		K	Chemotaxis signal transduction system protein F from archaea	COG2469	S	Uncharacterized protein, contains HTH domain	arCOG02394	Component of chemotaxis system associated with archaellum, contains CheF-like and HTH domain	1.08359	0.080389	0.34502	0.993514			0	0	0	0	0		0	0	0	0	0
0KWKY		K	Chemotaxis signal transduction system protein F from archaea	COG2469	S	Uncharacterized protein, contains HTH domain	arCOG02394	Component of chemotaxis system associated with archaellum, contains CheF-like and HTH domain	1.01264	0.029613	0.221393	0.0589995			0	0	0	0	0		0	0	0	0	0
0KRF6		T	Flagellar accessory protein FlaH	COG2874	N	Archaellum biogenesis protein FlaH, an ATPase	arCOG04148	KaiC family ATPase involved in biogenesis of archaellum	1.28893	0.194363	0.826583	0.77035			0	0	0	0	0		0	0	0	0	0
0KRQU		N	flagellar assembly protein J	COG1955	N	Archaellum biogenesis protein FlaJ, TadC family	arCOG01809	Archaellum assembly protein J, TadC family	1.06721	0.198705	0.677129	0.803237			0	0	0	0	0		0	0	0	0	0
0KSPP_COG3351		N	flagella protein	COG3351	N	Archaellum component FlaD/FlaE	arCOG02964 | arCOG02963 | 02TXK	Archaellum protein D/E | Archaellum protein D/E | NO_ARNOG_ANNOTATION_FOUND	1	0.03	0.44	0.3			0	0	0	0	0		0	0	0	0	0
0KSPP_COG3352		N	flagella protein	COG3352	N	Archaellum component FlaC	arCOG05119	Archaellum protein C	1.44	0.04	1.26	1.2			0	0	0	0	0		0	0	0	0	0
0KXM2		N	archaeal flagellar protein	COG3353	N	Archaellum component FlaF, FlaF/FlaG flagellin family	arCOG01824	Archaellum protein F, archaellin of FlaG/FlaF family	1.12031	0.0410147	0.311796	0.135356			0	0	0	0	0		0	0	0	0	0
0KVDK		N	Inherit from arCOG: Flagellar protein	COG3353	N	Archaellum component FlaF, FlaF/FlaG flagellin family	arCOG01824	Archaellum protein F, archaellin of FlaG/FlaF family	0	0.012172	0.0120497	0.300859			0	0	0	0	0		0	0	0	0	0
0KU9P		N	K07330 archaeal flagellar protein FlaG	COG3354	N	Archaellum component FlaG, FlaF/FlaG flagellin family	arCOG01822	Archaellum protein G, archaellin of FlaG/FlaF family	1.50767	0.0295294	1.08935	0.985645			0	0	0	0	0		0	0	0	0	0
0KSSU_COG2208		T	stage II sporulation	COG2208	TK	Serine phosphatase RsbU, regulator of sigma subunit	arCOG06893	Serine phosphatase RsbU, regulator of sigma subunit	0	0.0267539	0.0132659	0.132493			0	0	0	0	0		0	0	0	0	0
0KU04_COG1776		N	CheC, inhibitor of MCP methylation	COG1776	T	Chemotaxis protein CheY-P-specific phosphatase CheC	arCOG02381	Chemotaxis protein CheC, phosphatase	1.67794	0.014134	0.477619	0.729647			0	0	0	0	0		0	0	0	0	0
0KUFK		N	CheC, inhibitor of MCP methylation	COG1776	T	Chemotaxis protein CheY-P-specific phosphatase CheC	arCOG02381	Chemotaxis protein CheC, phosphatase	0.208523	0.014049	0.0418749	0.0139442			0	0	0	0	0		0	0	0	0	0
0KWSD		N	CheC, inhibitor of MCP methylation	COG1776	T	Chemotaxis protein CheY-P-specific phosphatase CheC	arCOG02381	Chemotaxis protein CheC, phosphatase	0	0	0	0.229472			0	0	0	0	0		0	0	0	0	0
0KW1U_COG0784		T	methyl-accepting chemotaxis sensory transducer with Pas Pac sensor	COG0784	T	CheY chemotaxis protein or a CheY-like REC (receiver) domain	arCOG02594 | arCOG06537 | arCOG06919 | arCOG02391 | arCOG02387 | arCOG02599 | arCOG02601 | arCOG02393 | arCOG02600 | arCOG06315 | arCOG02385 | arCOG02383 | arCOG02389 | arCOG02592 | arCOG02597 | arCOG02591 | arCOG02589 | arCOG02392 | arCOG02590	Rec domain | Rec and PAS domains | PAS domain | Rec domain | Signal transduction regulator, contains Rec and HTH domains | Rec domain | Rec domain fused to HalX domain | Rec domain | Signal transduction regulator, contains Rec and HTH domains | Rec domain | Rec domain | Rec domain | Rec domain | Rec domain fused to V4R domain | Rec domain | Rec domain | Rec domain | Rec domain | Rec domain	0	0	0	0.155848			0	0	0	0	0		0	0	0	0	0
0KRXJ_COG0643		N	CheA signal transduction histidine kinase	COG0643	NT	Chemotaxis protein histidine kinase CheA	arCOG04403	Chemotaxis protein histidine kinase or related kinase	1.30985	0.146009	1.26213	1.31261			0	0	0	0	0		0	0	0	0	0
0KVXC		T	CheA signal transduction histidine	COG0643	NT	Chemotaxis protein histidine kinase CheA	arCOG04403 | arCOG02590	Chemotaxis protein histidine kinase or related kinase | Rec domain	0	0	0	0.152081			0	0	0	0	0		0	0	0	0	0
0KUA5		N	Probably deamidates glutamine residues to glutamate on methyl-accepting chemotaxis receptors (MCPs), playing an important role in chemotaxis (By similarity)	COG1871	NT	Chemotaxis receptor (MCP) glutamine deamidase CheD	arCOG02380	Chemotaxis protein; stimulates methylation of MCP protein	1.34438	0.0674597	1.26993	1.32116			0	0	0	0	0		0	0	0	0	0
0KRB8		N	catalyzes the demethylation of specific methylglutamate residues introduced into the chemoreceptors (methyl-accepting chemotaxis proteins) by CheR (By similarity)	COG2201	NT	Chemotaxis response regulator CheB, contains REC and protein-glutamate methylesterase domains	arCOG02382	Chemotaxis response regulator containing a CheY-like receiver domain and a methylesterase domain	1.17353	0.180964	1.03645	1.09871			0	0	0	0	0		0	0	0	0	0
0KVVB		N	catalyzes the demethylation of specific methylglutamate residues introduced into the chemoreceptors (methyl-accepting chemotaxis proteins) by CheR (By similarity)	COG2201	NT	Chemotaxis response regulator CheB, contains REC and protein-glutamate methylesterase domains	arCOG02382	Chemotaxis response regulator containing a CheY-like receiver domain and a methylesterase domain	0	0	0	0.303441			0	0	0	0	0		0	0	0	0	0
0KT2E		N	CheW protein	COG0835	NT	Chemotaxis signal transduction protein	arCOG06192 | arCOG02395 | arCOG02318	Signal transduction histidine kinase, contains PAS domain | Chemotaxis signal transduction protein | Sensory protein; contains PAS, HAMP and Methyl-accepting chemotaxis-like domain	7.53229	0.0342419	2.42141	3.51631			0	0	0	0	0		0	0	0	0	0
0KXSP		N	CheW	COG0835	NT	Chemotaxis signal transduction protein	arCOG02395	Chemotaxis signal transduction protein	0	0	0	0.193099			0	0	0	0	0		0	0	0	0	0
0KW7Y		N	CheW protein	COG0835	NT	Chemotaxis signal transduction protein	arCOG02395	Chemotaxis signal transduction protein	0	0	0	0.235482			0	0	0	0	0		0	0	0	0	0
0KT83_COG0840		N	Methyl-accepting chemotaxis sensory transducer	COG0840	NT	Methyl-accepting chemotaxis protein	arCOG02320 | arCOG02325 | arCOG02372 | arCOG02362 | arCOG02344 | arCOG02318 | arCOG06364 | arCOG03642	Methyl-accepting chemotaxis protein | Methyl-accepting chemotaxis protein | Methyl-accepting chemotaxis protein | Methyl-accepting chemotaxis protein | Methyl-accepting chemotaxis protein | Sensory protein; contains PAS, HAMP and Methyl-accepting chemotaxis-like domain | Methyl-accepting chemotaxis protein | Methyl-accepting chemotaxis protein	1.95356	0.029756	0.549601	0.252536			0	0	0	0	0		0	0	0	0	0
0KS50_COG0840		N	Methyl-accepting chemotaxis sensory transducer	COG0840	NT	Methyl-accepting chemotaxis protein	arCOG02320 | arCOG02325 | arCOG02372 | arCOG02362 | arCOG02344 | arCOG02318 | arCOG06364 | arCOG03642	Methyl-accepting chemotaxis protein | Methyl-accepting chemotaxis protein | Methyl-accepting chemotaxis protein | Methyl-accepting chemotaxis protein | Methyl-accepting chemotaxis protein | Sensory protein; contains PAS, HAMP and Methyl-accepting chemotaxis-like domain | Methyl-accepting chemotaxis protein | Methyl-accepting chemotaxis protein	1.03158	0.0308789	0.278271	0.17017			0	0	0	0	0		0	0	0	0	0
0M1FG		T	transducer	COG0840	NT	Methyl-accepting chemotaxis protein	arCOG06192 | arCOG02320 | arCOG02318	Signal transduction histidine kinase, contains PAS domain | Methyl-accepting chemotaxis protein | Sensory protein; contains PAS, HAMP and Methyl-accepting chemotaxis-like domain	0.0280594	0	0.0140566	0			0	0	0	0	0		0	0	0	0	0
0KT9A		N	Methyl-accepting chemotaxis sensory transducer	COG0840	NT	Methyl-accepting chemotaxis protein	arCOG02362 | arCOG02342 | arCOG02320 | arCOG02322	Methyl-accepting chemotaxis protein | Signal transduction histidine kinase, contains Cache and PAS domains | Methyl-accepting chemotaxis protein | HAMP domain	0.938265	0.0172291	0.768817	0.824209			0	0	0	0	0		0	0	0	0	0
0KW78_COG0840		N	Methyl-accepting chemotaxis sensory transducer	COG0840	NT	Methyl-accepting chemotaxis protein	arCOG02320 | arCOG02325 | arCOG02372 | arCOG02362 | arCOG02344 | arCOG02318 | arCOG06364 | arCOG03642	Methyl-accepting chemotaxis protein | Methyl-accepting chemotaxis protein | Methyl-accepting chemotaxis protein | Methyl-accepting chemotaxis protein | Methyl-accepting chemotaxis protein | Sensory protein; contains PAS, HAMP and Methyl-accepting chemotaxis-like domain | Methyl-accepting chemotaxis protein | Methyl-accepting chemotaxis protein	0	0	0	0.145112			0	0	0	0	0		0	0	0	0	0
0KW1U_COG0840		T	methyl-accepting chemotaxis sensory transducer with Pas Pac sensor	COG0840	NT	Methyl-accepting chemotaxis protein	arCOG02320 | arCOG02325 | arCOG02372 | arCOG02362 | arCOG02344 | arCOG02318 | arCOG06364 | arCOG03642	Methyl-accepting chemotaxis protein | Methyl-accepting chemotaxis protein | Methyl-accepting chemotaxis protein | Methyl-accepting chemotaxis protein | Methyl-accepting chemotaxis protein | Sensory protein; contains PAS, HAMP and Methyl-accepting chemotaxis-like domain | Methyl-accepting chemotaxis protein | Methyl-accepting chemotaxis protein	0	0	0	0.170434			0	0	0	0	0		0	0	0	0	0
0KY58		N	Methyl-accepting chemotaxis sensory transducer	COG0840	NT	Methyl-accepting chemotaxis protein	arCOG02320	Methyl-accepting chemotaxis protein	0	0	0	0.188797			0	0	0	0	0		0	0	0	0	0
0KSXX		N	Cache, type 2 domain protein	COG0840	NT	Methyl-accepting chemotaxis protein	arCOG03007 | arCOG03642	Sensory protein; Cache domain | Methyl-accepting chemotaxis protein	0	0	0.0152362	0.091471			0	0	0	0	0		0	0	0	0	0
0KT5P		N	ec 2.1.1.80	COG1352	NT	Methylase of chemotaxis methyl-accepting proteins	arCOG04402	Methylase of chemotaxis methyl-accepting protein	1.31147	0.295399	1.27697	1.31467			0	0	0	0	0		0	0	0	0	0
0KWHK		N	chemotaxis protein CheR (EC 2.1.1.80)	COG1352	NT	Methylase of chemotaxis methyl-accepting proteins	arCOG03032 | arCOG04402	TPR repeats containing protein | Methylase of chemotaxis methyl-accepting protein	0	0	0	0.303441			0	0	0	0	0		0	0	0	0	0
0KSWS_COG0834		E	Bacterial extracellular solute-binding proteins, family 3	COG0834	ET	ABC-type amino acid transport/signal transduction system, periplasmic component/domain	arCOG01799 | arCOG03643	ABC-type amino acid transport/signal transduction system, periplasmic component/domain | Periplasmic domain fused to Cache domains	0	0	0	0.156455			0	0	0	0	0		0	0	0	0	0
0KRY5		N	type II secretion system protein	COG0630	U	Type IV secretory pathway ATPase VirB11/Archaellum biosynthesis ATPase	arCOG01818	ATPase involved in pili biosynthesis	1.11773	0.0390372	0.96652	0.887908			0	0	0	0	0		0	0	0	0	0
Keyword "pili"																					#N/A	#N/A	#N/A	#N/A	#N/A
0KT7C		S	NA	0Y99T	S	NA	arCOG02911	Predicted pilin/flagellin	1.85411	0.158486	1.23295	1.18874			0	0	0	0	0		0	0	0	0	0
0M0IK		S	NA	0ZEGQ	S	NA	arCOG10216	Predicted pilin/flagellin	0.423583	0.0147528	0.0588019	0.0146864			0	0	0	0	0		0	0	0	0	0
0KTF0		S	NA	11REB	S	NA	arCOG04652	Predicted pilin/flagellin	1.76132	0.106084	1.40861	1.37806			0	0	0	0	0		0	0	0	0	0
0M0VP		S	NA	0YXW4	S	NA	arCOG09029	Membrane protein, associated with type IV pili like system	0.243691	0	0.0288338	0			0	0	0	0	0
0M07N		S	NA	0YXRR	S	NA	arCOG03053	Potential component of type IV pili like system	0.147525	0	0	0			0	0	0	0	0		0	0	0	0	0
0M15H		S	NA	0YTEX	S	NA	arCOG04679	Predicted pilin/flagellin	1.45083	0	0.350547	0.0583595			0	0	0	0	0		0	0	0	0	0
0M0BA		S	NA	0YZ74	S	NA	arCOG05166	Predicted pilin/flagellin	1.33855	0	0.28265	0.05372			0	0	0	0	0		0	0	0	0	0
0M02P		S	NA	0YNW3	S	NA	arCOG06291	Predicted pilin/flagellin	0.539702	0	0.0948432	0.0270582			0	0	0	0	0		0	0	0	0	0
0KV33		S	NA	129K9	S	NA	arCOG02981	Predicted pilin/flagellin	1.25418	0	0.178013	0.0380711			0	0	0	0	0		0	0	0	0	0
0KZF0		S	NA	0YIVH	S	NA	arCOG03052	Secreted protein, component of type IV pili like system	0.917484	1.09711	0.453534	0.021589			1	1	1	1	1		bin_91..bin_91_00473	bin_172..bin_172_01067	bin_117..bin_117_00006	bin_125..bin_125_00965	bin_160..bin_160_00936
0M0WC		S	NA	0ZDZY	S	NA	arCOG07564	Predicted component of type IV pili like system, aspartate-rich	1.148	0.030036	0.254787	0.0599354			0	0	0	0	0		0	0	0	0	0
0KUSW		S	NA	0Y5ZR	S	NA	arCOG03926	Pilin/Flagellin, FlaG/FlaF family	0.782233	0	0.0723414	0.0120426			0	0	0	0	0		0	0	0	0	0
0M15K		S	NA	0Z0YQ	S	NA	arCOG04673	Predicted pilin/flagellin	0.741171	0	0.146114	0.0397923			0	0	0	0	0		0	0	0	0	0
0KSCZ		M	Inherit from arCOG: S-layer domain-like protein	0Y99T	S	NA	arCOG02079 | arCOG02911	S-layer protein, possibly associated with type IV pili like system | Predicted pilin/flagellin	2.09938	0.160338	1.35439	1.29164			0	0	0	0	0		0	0	0	0	0
0KZBQ		S	NA	0YZ74	S	NA	arCOG05166	Predicted pilin/flagellin	0.0350302	0	0.0176766	0			0	0	0	0	0		0	0	0	0	0
0KZ12		S	NA	0XW1P	S	NA	arCOG06117	Predicted pilin/flagellin	0	0	0	0			0	0	0	0	0		0	0	0	0	0
0KUAX		S	NA	1213A	S	NA	arCOG02945	Surface protein, possibly associated with type IV pili like system	0.844472	0.0259186	0.410667	0.307555			0	0	0	0	0		0	0	0	0	0
0M0KY		S	NA	0YXRR	S	NA	arCOG03053	Potential component of type IV pili like system	0.0975604	0	0	0			0	0	0	0	0		0	0	0	0	0
0KZ1G		S	NA	0YSDR	S	NA	arCOG03933	Predicted pilin/flagellin	1.34259	0	0.351035	0.0404154			0	0	0	0	0		0	0	0	0	0
0KVCS		S	NA	0XW1P	S	NA	arCOG06117	Predicted pilin/flagellin	0	0	0	1.68293			0	0	0	0	0		0	0	0	0	0
0KV6R		S	NA	0Y5ZR	S	NA	arCOG03926	Pilin/Flagellin, FlaG/FlaF family	0	0	0	1.64618			0	0	0	0	0		0	0	0	0	0
0KY6R		S	NA	0Y99T	S	NA	arCOG02911	Predicted pilin/flagellin	0	0	0	0.136825			0	0	0	0	0		0	0	0	0	0
0KX18		S	NA	0YUCA	S	NA	arCOG06912	Predicted pilin/flagellin	0	0	0	0.135928			0	0	0	0	0		0	0	0	0	0
0KUEM		S	NA	0Y99T	S	NA	arCOG02911	Predicted pilin/flagellin	0	0	0	0.139175			0	0	0	0	0		0	0	0	0	0
0KVAA		S	NA	0Y7HY	S	NA	arCOG06552	Predicted pilin/flagellin	0	0	0	0.365242			0	0	0	0	0		0	0	0	0	0
0KY6D		G	Inherit from arCOG: Fibronectin type III domain protein	0YHHY	S	PKD domain containing protein	arCOG07781 | arCOG07581 | arCOG02916	Cell surface protein | Glycosyl hydrolase family 18, contains cellulose binding domain | Predicted pilin/flagellin	0.914507	0.043919	0.247902	0.116599			0	0	0	0	0		0	0	0	0	0
0KWWA		N	PKD domain containing protein	COG3291	S	PKD repeat	arCOG07813 | arCOG02480 | arCOG02416 | arCOG02508	LamG-like jellyroll fold domain | Secreted protein, with PKD repeat domain | Major pilin/Flagellin, FlaG/FlaF family | Secreted protein, with PKD repeat domain	0	0	0	0.15656			0	0	0	0	0		0	0	0	0	0
0KXA0		S	Protein of unknown function (DUF1628)	12BYH	S	Protein of unknown function (DUF1628)	arCOG02423	Pilin/Flagellin, FlaG/FlaF family	0	0	0	0.305646			0	0	0	0	0		0	0	0	0	0
0KWI0		S	Protein of unknown function (DUF1628)	120TF	S	Protein of unknown function (DUF1628)	arCOG02421	Pilin/Flagellin, FlaG/FlaF family	0	0	0	0.222288			0	0	0	0	0		0	0	0	0	0
0KWJ7		S	Protein of unknown function (DUF1628)	120TF	S	Protein of unknown function (DUF1628)	arCOG02421	Pilin/Flagellin, FlaG/FlaF family	0	0	0	0.0740116			0	0	0	0	0		0	0	0	0	0
0KXQK		S	Protein of unknown function (DUF1628)	120TF	S	Protein of unknown function (DUF1628)	arCOG02421	Pilin/Flagellin, FlaG/FlaF family	0	0	0	0.116779			0	0	0	0	0		0	0	0	0	0
0KUXX		S	Protein of unknown function (DUF1628)	12BYH	S	Protein of unknown function (DUF1628)	arCOG02424	Pilin/Flagellin, FlaG/FlaF family	0	0	0	0.131505			0	0	0	0	0		0	0	0	0	0
0KTHH		S	Protein of unknown function (DUF1628)	120TF	S	Protein of unknown function (DUF1628)	arCOG02421	Pilin/Flagellin, FlaG/FlaF family	0	0	0	0.075234			0	0	0	0	0		0	0	0	0	0
0KY95		S	Protein of unknown function (DUF1628)	0YYU0	S	Protein of unknown function (DUF1628)	arCOG05189 | arCOG02914 | arCOG02419	Secreted protein, with PKD repeat domain | Surface protein, possibly associated with type IV pili like system | Pilin/Flagellin, FlaG/FlaF family	0	0	0	0.155346			0	0	0	0	0		0	0	0	0	0
0KZJF		S	Inherit from arCOG: domain protein	0YUKE	S	S-layer-related duplication domain protein	arCOG02085 | arCOG02981 | arCOG02170 | arCOG03256	Uncharacterized membrane protein | Predicted pilin/flagellin | Uncharacterized protein | S-layer protein, contains zincin protease domain and Ig-fold domain	0	0	0	0			0	0	0	0	0		0	0	0	0	0
0KX3Q		M	Inherit from arCOG: S-layer domain-like protein	COG1361	S	Uncharacterized conserved protein	arCOG02079 | arCOG02089	S-layer protein, possibly associated with type IV pili like system | S-layer domain	0.763699	1.31714	0.390023	0.167046			1	1	1	0	1		bin_91..bin_91_00331	bin_172..bin_172_00470	bin_117..bin_117_00268	0	bin_160..bin_160_00124
0KS6G		M	S-layer domain-like protein	COG1361	S	Uncharacterized conserved protein	arCOG02086 | arCOG02079	S-layer domain | S-layer protein, possibly associated with type IV pili like system	1.21267	0.0441669	1.11604	1.36501			0	0	0	0	0		0	0	0	0	0
0M03Q		L	ribonuclease BN	COG1295	S	Uncharacterized membrane protein, BrkB/YihY/UPF0761 family (not an RNase)	arCOG04965 | arCOG05613 | arCOG03730 | arCOG00379	Uncharacterized membrane protein, BrkB/YihY/UPF0761 family | Predicted component of type IV pili like system | Uncharacterized protein | Uncharacterized protein	1.12337	0	0.216344	0.0927796			0	0	0	0	0		0	0	0	0	0
0KSTC		N	peptidase	COG1989	NU	Prepilin signal peptidase PulO (type II secretory pathway) or related peptidase	arCOG02298	Peptidase A24A, prepilin type IV	0.0616585	0	0.0102769	0.0102764			0	0	0	0	0		0	0	0	0	0
0KVEQ		N	Inherit from arCOG: peptidase	COG1989	NU	Prepilin signal peptidase PulO (type II secretory pathway) or related peptidase	arCOG02298	Peptidase A24A, prepilin type IV	1.23188	1.31569	1.13268	0.129948			1	1	1	1	1		bin_91..bin_91_00610	bin_172..bin_172_00516	bin_117..bin_117_00895	bin_125..bin_125_00515	bin_160..bin_160_00232
0KZXY		S	Protein of unknown function (DUF1628)	COG3430	N	Archaeal flagellin (archaellin), FlaG/FlaF family	arCOG02425	Pilin/Flagellin, FlaG/FlaF family	0.127114	0	0.0231394	0			0	0	0	0	0		0	0	0	0	0
0KRGE		D	site-determining protein	COG0455	DN	MinD-like ATPase involved in chromosome partitioning or flagellar assembly	arCOG00589 | arCOG06224	FleN family ATPase involved in pili biosynthesis | HerA helicase	2.46567	0.159372	1.2766	1.24843			0	0	0	0	0		0	0	0	0	0
0KYX7		D	Cell division inhibitor	COG0455	DN	MinD-like ATPase involved in chromosome partitioning or flagellar assembly	arCOG00589	FleN family ATPase involved in pili biosynthesis	1.27271	0	0.247711	0.0549439			0	0	0	0	0		0	0	0	0	0
Mevalonate pathway (Acetyl-CoA to Mevalonate)																					#N/A	#N/A	#N/A	#N/A	#N/A
0KSNN		I	Hydroxymethylglutaryl-CoA synthase	COG3425	I	3-hydroxy-3-methylglutaryl CoA synthase	arCOG01767	3-hydroxy-3-methylglutaryl CoA synthase	0.913895	1.06815	0.54211	0.0850158			1	1	1	0	1		bin_91..bin_91_00303	bin_172..bin_172_00442	bin_117..bin_117_00673	0	bin_160..bin_160_00096
0KRFS		I	UPF0219 protein	COG3425	I	3-hydroxy-3-methylglutaryl CoA synthase	arCOG01767	3-hydroxy-3-methylglutaryl CoA synthase	0	0	0	1.04067			0	0	0	0	0		0	0	0	0	0
0KREN		I	A reductase	COG1257	I	Hydroxymethylglutaryl-CoA reductase	arCOG04260	Hydroxymethylglutaryl-CoA reductase	1.07059	1.11163	1.03842	0.874027			1	1	1	1	1		bin_91..bin_91_00609	bin_172..bin_172_00517	bin_117..bin_117_00896	bin_125..bin_125_00516	bin_160..bin_160_00233
0KT15		I	mevalonate kinase	COG1577	I	Mevalonate kinase	arCOG01028	Mevalonate kinase	0.449875	1.02938	0.0523195	0.167397			1	1	1	0	1
0KSPV		I	Aspartate glutamate uridylate kinase	COG1608	I	Isopentenyl phosphate kinase	arCOG00860	Isopentenyl phosphate kinase, enzyme of modified mevalonate pathway	1.08092	1.14954	1.08219	1.09259			1	1	1	1	1		bin_91..bin_91_00714	bin_172..bin_172_00721	bin_117..bin_117_00954	bin_125..bin_125_00820	bin_160..bin_160_00803
0KRCT		H	FMN-dependent alpha-hydroxy acid dehydrogenase	COG1304	CIR	FMN-dependent dehydrogenase, includes L-lactate dehydrogenase and type II isopentenyl diphosphate isomerase	arCOG00613	FMN-dependent dehydrogenase, includes L-lactate dehydrogenase and type II isopentenyl diphosphate isomerase	1.76829	1.39838	1.37452	0.914997			1	1	1	1	1		bin_91..bin_91_00188	bin_172..bin_172_00188	bin_117..bin_117_00331	bin_125..bin_125_00194	bin_160..bin_160_00957
0KZK5		I	isopentenyl-diphosphate delta-isomerase (EC 5.3.3.2)	COG1443	I	Isopentenyldiphosphate isomerase	arCOG01081	Isopentenyldiphosphate isomerase	0.552698	1.05764	0.0106317	0			1	1	1	1	1		bin_91..bin_91_00240	bin_172..bin_172_00956	bin_117..bin_117_00750	bin_125..bin_125_00481	bin_160..bin_160_00033
Archaeal lipid biosynthesis																					#N/A	#N/A	#N/A	#N/A	#N/A
0KS40		H	Bifunctional short chain isoprenyl diphosphate synthase	COG0142	H	Geranylgeranyl pyrophosphate synthase	arCOG01726	Geranylgeranyl pyrophosphate synthase	1.27232	1.11557	1.10717	1.09543			1	1	1	0	1		bin_91..bin_91_00716	bin_172..bin_172_00719	bin_117..bin_117_01015	0	bin_160..bin_160_00525
0KTI8		H	Polyprenyl synthetase	COG0142	H	Geranylgeranyl pyrophosphate synthase	arCOG01726	Geranylgeranyl pyrophosphate synthase	0.764376	1.10482	0.355411	0.23686			1	1	1	1	1		bin_91..bin_91_00477	bin_172..bin_172_01071	bin_117..bin_117_00002	bin_125..bin_125_00727	bin_160..bin_160_00940
0KRCA		C	Catalyzes the NAD(P)H-dependent reduction of dihydroxyacetonephosphate (DHAP or glycerone phosphate) to glycerol 1-phosphate (G1P). The G1P thus generated is used as the glycerophosphate backbone of phospholipids in the cellular membranes of Archaea (By similarity)	COG0371	C	Glycerol dehydrogenase or related enzyme, iron-containing ADH family	arCOG00982	Glycerol dehydrogenase or related enzyme	1.06482	1.09195	1.06513	1.0542			1	1	1	1	1		bin_91..bin_91_00584	bin_172..bin_172_00542	bin_117..bin_117_00149	bin_125..bin_125_00218	bin_160..bin_160_00257
0KYXX		S	Prenyltransferase that catalyzes the transfer of the geranylgeranyl moiety of geranylgeranyl diphosphate (GGPP) to the C3 hydroxyl of sn-glycerol-1-phosphate (G1P). This reaction is the first ether-bond-formation step in the biosynthesis of archaeal membrane lipids (By similarity)	COG1646	I	Heptaprenylglyceryl phosphate synthase	arCOG01085	(S)-3-O-geranylgeranylglyceryl phosphate synthase, TIM-barrel fold	0.0412515	0	0	0			0	0	0	0	0
0KS9Q		S	Prenyltransferase that catalyzes the transfer of the geranylgeranyl moiety of geranylgeranyl diphosphate (GGPP) to the C3 hydroxyl of sn-glycerol-1-phosphate (G1P). This reaction is the first ether-bond-formation step in the biosynthesis of archaeal membrane lipids (By similarity)	COG1646	I	Heptaprenylglyceryl phosphate synthase	arCOG01085	(S)-3-O-geranylgeranylglyceryl phosphate synthase, TIM-barrel fold	2.24233	1.27054	1.33204	1.26697			1	1	1	1	1		bin_91..bin_91_00287	bin_172..bin_172_00426	bin_117..bin_117_00221	bin_125..bin_125_00938	bin_160..bin_160_00080
0KSPB		H	Prenyltransferase	COG0382	H	4-hydroxybenzoate polyprenyltransferase	arCOG00478	4-hydroxybenzoate polyprenyltransferase or related prenyltransferase	0.351557	0.974216	0.0426239	0			1	1	0	0	1		bin_91..bin_91_00637	bin_172..bin_172_01041	0	0	bin_160..bin_160_00203
0KTKG		H	Prenyltransferase that catalyzes the transfer of the geranylgeranyl moiety of geranylgeranyl diphosphate (GGPP) to the C2 hydroxyl of (S)-3-O-geranylgeranylglyceryl phosphate (GGGP). This reaction is the second ether-bond-formation step in the biosynthesis of archaeal membrane lipids (By similarity)	COG0382	H	4-hydroxybenzoate polyprenyltransferase	arCOG00476	4-hydroxybenzoate polyprenyltransferase or related prenyltransferase	1.22296	1.23969	1.22612	1.19971			1	1	1	0	1		bin_91..bin_91_00782	bin_172..bin_172_00835	bin_117..bin_117_00795	0	bin_160..bin_160_00460
0KSJZ		H	UbiA prenyltransferase	COG0382	H	4-hydroxybenzoate polyprenyltransferase	arCOG00481	4-hydroxybenzoate polyprenyltransferase or related prenyltransferase	0.468168	0.0405617	0.161012	0.0804202			0	0	0	0	0		0	0	0	0	0
0KSN2		H	Phosphoribose diphosphate decaprenyl-phosphate phosphoribosyltransferase	COG0382	H	4-hydroxybenzoate polyprenyltransferase	arCOG00476	4-hydroxybenzoate polyprenyltransferase or related prenyltransferase	1.73758	0.0741503	0.66962	0.289084			0	0	0	0	0		0	0	0	0	0
0KTBS		I	UPF0290 protein	COG0575	I	CDP-diglyceride synthetase	arCOG04106	CDP-archaeol synthetase	1.09435	1.10234	1.10592	0.985002			1	1	1	1	1		bin_91..bin_91_00446	bin_172..bin_172_01177	bin_117..bin_117_00943	bin_125..bin_125_00415	bin_160..bin_160_00842
0KT1F		I	O-phosphatidyltransferase	COG1183	I	Phosphatidylserine synthase	arCOG00671	Phosphatidylserine synthase	0.183101	1.07302	0.129301	0.107712			1	1	1	1	1		bin_91..bin_91_01127	bin_172..bin_172_00915	bin_117..bin_117_00717	bin_125..bin_125_00358	bin_160..bin_160_00283
0KZUK		I	CDP-alcohol phosphatidyltransferase	COG1183	I	Phosphatidylserine synthase	arCOG00671	Phosphatidylserine synthase	0	0	0	0			0	0	0	0	0		0	0	0	0	0
0KTI7		I	CDP-alcohol phosphatidyltransferase	COG0558	I	Phosphatidylglycerophosphate synthase	arCOG00670	Phosphatidylglycerophosphate synthase	1.11686	1.11524	1.11771	1.11701			1	1	1	1	1		bin_91..bin_91_00984	bin_172..bin_172_00782	bin_117..bin_117_00604	bin_125..bin_125_00784	bin_160..bin_160_01080
0KSVM		I	CDP-alcohol phosphatidyltransferase	COG0558	I	Phosphatidylglycerophosphate synthase	arCOG00670	Phosphatidylglycerophosphate synthase	0	0	0	0.310149			0	0	0	0	0		0	0	0	0	0
0KRAM		C	Is involved in the reduction of 2,3- digeranylgeranylglycerophospholipids (unsaturated archaeols) into 2,3-diphytanylglycerophospholipids (saturated archaeols) in the biosynthesis of archaeal membrane lipids. Catalyzes the formation of archaetidic acid (2,3-di-O-phytanyl-sn-glyceryl phosphate) from 2,3-di-O-geranylgeranylglyceryl phosphate (DGGGP) via the hydrogenation of each double bond of the …	COG0644	C	Dehydrogenase (flavoprotein)	arCOG00570	Geranylgeranyl reductase, flavoprotein	1.77097	1.32879	1.11716	1.17768			1	1	1	0	1		bin_91..bin_91_00320	bin_172..bin_172_00459	bin_117..bin_117_00785	0	bin_160..bin_160_00113
0KRTN		C	geranylgeranyl reductase	COG0644	C	Dehydrogenase (flavoprotein)	arCOG00570	Geranylgeranyl reductase, flavoprotein	1.08946	1.20642	0.870403	0.695653			1	1	1	1	1		bin_91..bin_91_00901	bin_172..bin_172_00340	bin_117..bin_117_00947	bin_125..bin_125_00535	bin_160..bin_160_00396
0KTBH		C	Inherit from arCOG: Is involved in the reduction of 2,3- digeranylgeranylglycerophospholipids (unsaturated archaeols) into 2,3-diphytanylglycerophospholipids (saturated archaeols) in the biosynthesis of archaeal membrane lipids. Catalyzes the formation of archaetidic acid (2,3-di-O-phytanyl-sn-glyceryl phosphate) from 2,3-di-O-geranylgeranylglyceryl phosphate (DGGGP) via the hydrogenation of each…	COG0644	C	Dehydrogenase (flavoprotein)	arCOG01984 | arCOG00570	Ferredoxin-like protein | Geranylgeranyl reductase, flavoprotein	1.18522	1.26399	1.13891	0.148318			1	1	1	1	1		bin_91..bin_91_01054	bin_172..bin_172_01015	bin_117..bin_117_00390	bin_125..bin_125_00079	bin_160..bin_160_00156
0KZVE		C	Oxidoreductase	COG0644	C	Dehydrogenase (flavoprotein)	arCOG00570	Geranylgeranyl reductase, flavoprotein	0.872645	1.02907	0.071869	0			1	1	1	1	1		bin_91..bin_91_00333	bin_172..bin_172_00472	bin_117..bin_117_00746	bin_125..bin_125_00887	bin_160..bin_160_00126
Rubisco. Key enzyme of Calvin cycle and related carbon fixation pathways. AMP salvage pathway																					#N/A	#N/A	#N/A	#N/A	#N/A
0KRSJ		G	ribulose bisphosphate carboxylase	COG1850	G	Ribulose 1,5-bisphosphate carboxylase, large subunit, or a RuBisCO-like protein	arCOG04443	Ribulose 1,5-bisphosphate carboxylase, large subunit	0.750205	0.10382	0.473172	1.10847			0	0	0	0	0		0	0	0	0	0
0KRQC		F	thymidine phosphorylase	COG0213	F	Thymidine phosphorylase	arCOG02013	Thymidine phosphorylase/AMP phosphorylase	0.165178	0	0.101913	1.22135			0	0	0	0	0		0	0	0	0	0
0KRAC		J	Catalyzes the interconversion of methylthioribose-1- phosphate (MTR-1-P) into methylthioribulose-1-phosphate (MTRu-1-P) (By similarity)	COG0182	E	Methylthioribose-1-phosphate isomerase (methionine salvage pathway), a paralog of eIF-2B alpha subunit	arCOG01123	Methylthioribose-1-phosphate isomerase (methionine salvage pathway), a paralog of eIF-2B alpha subunit	0.0910788	0.0114954	0.102572	0.842686			0	0	0	0	0		0	0	0	0	0
0KRTQ		J	Translation initiation factor	COG1184	J	Translation initiation factor 2B subunit, eIF-2B alpha/beta/delta family	arCOG01124	Ribose-1,5-bisphosphate isomerase, eIF-2B alpha/beta/delta family	0.93362	0.0126283	0.16233	0.685567			0	0	0	0	0
0KZJY		J	Initiation factor	COG1184	J	Translation initiation factor 2B subunit, eIF-2B alpha/beta/delta family	arCOG01124	Ribose-1,5-bisphosphate isomerase, eIF-2B alpha/beta/delta family	0.145346	0	0.0223815	0			0	0	0	0	0		0	0	0	0	0
0KTHN		G	6-phosphogluconate dehydrogenase	COG1023	G	6-phosphogluconate dehydrogenase (decarboxylating)	arCOG00248	Predicted 6-phosphogluconate dehydrogenase	1.01496	1.17843	0.805993	0.595208			1	1	0	1	1		bin_91..bin_91_00556	bin_172..bin_172_00570	0	bin_125..bin_125_00050	bin_160..bin_160_00580
Oxidative Pentose phosphate pathway (also candidates for Entner-Doudoroff)																					#N/A	#N/A	#N/A	#N/A	#N/A
0KTM7		G	SMP-30/Gluconolaconase/LRE-like region	COG3386	G	Sugar lactone lactonase YvrE	arCOG05370	Gluconolactonase	0.106011	0	0.0177605	0.0178159			0	0	0	0	0		0	0	0	0	0
0KTHN		G	6-phosphogluconate dehydrogenase	COG1023	G	6-phosphogluconate dehydrogenase (decarboxylating)	arCOG00248	Predicted 6-phosphogluconate dehydrogenase	1.01496	1.17843	0.805993	0.595208			1	1	0	1	1		bin_91..bin_91_00556	bin_172..bin_172_00570	0	bin_125..bin_125_00050	bin_160..bin_160_00580
0KTZU		G	Class II aldolase adducin family protein	COG0235	G	Ribulose-5-phosphate 4-epimerase/Fuculose-1-phosphate aldolase	arCOG04226	Ribulose-5-phosphate 4-epimerase/Fuculose-1-phosphate aldolase	0.274906	1.12516	0.626199	1.05075			2	2	1	0	1		bin_91..bin_91_00842,bin_91..bin_91_00856	bin_172..bin_172_00281,bin_172..bin_172_00295	bin_117..bin_117_00819	0	bin_160..bin_160_00826
Nonoxidative Pentose phosphate pathway
0KSM0		G	Phosphoriboisomerase A	COG0120	G	Ribose 5-phosphate isomerase	arCOG01122	Ribose 5-phosphate isomerase	1.06533	1.13011	1.06612	1.05438			1	1	1	1	1		bin_91..bin_91_00046	bin_172..bin_172_00046	bin_117..bin_117_00131	bin_125..bin_125_00339	bin_160..bin_160_01124
				COG0036	G	Pentose-5-phosphate-3-epimerase							key enzymes missing								#N/A	#N/A	#N/A	#N/A	#N/A
				COG3958	G	Transketolase, C-terminal subunit															#N/A	#N/A	#N/A	#N/A	#N/A
				COG3959	G	Transketolase, N-terminal subunit
				COG00176	G	Transaldolase															#N/A	#N/A	#N/A	#N/A	#N/A
Key enzymes of the ribulose-5-phosphate pathway
0KS4B		F	ribose-phosphate pyrophosphokinase (EC 2.7.6.1)		FE	Phosphoribosylpyrophosphate synthetase	arCOG00067	Phosphoribosylpyrophosphate synthetase	1.15802	1.15862	1.04467	1.10103			1	1	1	1	1
0KSWI		M	isomerase	COG0794	GM	D-arabinose 5-phosphate isomerase GutQ	arCOG00068	D-arabinose 5-phosphate isomerase GutQ	0	0	0	1.79691			0	0	0	0	0
0KWF7		M	SIS domain	COG0794	GM	D-arabinose 5-phosphate isomerase GutQ	arCOG00068	D-arabinose 5-phosphate isomerase GutQ	0	0	0	0.0471494			0	0	0	0	0
0KRW9_COG0269		G	Bifunctional hexulose-6-phosphate synthase ribonuclease regulator	COG0269	G	3-keto-L-gulonate-6-phosphate decarboxylase	arCOG00053 | arCOG00103	3-hexulose-6-phosphate synthase or related protein | D-arabino 3-hexulose 6-phosphate formaldehyde lyase	0.0233565	0	0.0116993	1.10999			0	0	0	0	0
0KRAA_COG0269		G	Catalyzes the condensation of formaldehyde with tetrahydromethanopterin (H(4)MPT) to 5,10- methylenetetrahydromethanopterin (By similarity)	COG0269	G	3-keto-L-gulonate-6-phosphate decarboxylase	arCOG00053 | arCOG00103	3-hexulose-6-phosphate synthase or related protein | D-arabino 3-hexulose 6-phosphate formaldehyde lyase	0	0	0	1.12413			0	0	0	0	0		0	0	0	0	0
Citric acid cycle																					#N/A	#N/A	#N/A	#N/A	#N/A
0KRNU		C	citrate synthase	COG0372	C	Citrate synthase	arCOG04237	Citrate synthase	1.06437	1.14229	1.04264	0.215182			1	1	1	1	1		bin_91..bin_91_00458	bin_172..bin_172_01165	bin_117..bin_117_00021	bin_125..bin_125_00505	bin_160..bin_160_01099
0KSHT		C	Aconitate hydratase	COG1048	C	Aconitase A	arCOG01697	Aconitase A	1.50733	1.50526	1.51892	1.50283			1	1	1	1	1		bin_91..bin_91_00093	bin_172..bin_172_00093	bin_117..bin_117_00637	bin_125..bin_125_00674	bin_160..bin_160_00630
0KRAP		C	Aconitate hydratase	COG1048	C	Aconitase A	arCOG01697	Aconitase A	0.749317	0.0271095	0.161231	0.0134151			0	0	0	0	0		0	0	0	0	0
0KRCE		C	aconitase subunit 1	COG1679	C	Predicted aconitase	arCOG04278	Mevalonate 5-phosphate dehydratase, subunit 1	0	0	0	0.928759			0	0	0	0	0
0KRWT		C	dehydrogenase (EC 1.1.1.85)	COG0473	CE	Isocitrate/isopropylmalate dehydrogenase	arCOG01163	Isocitrate/isopropylmalate dehydrogenase	1.15302	1.12885	1.12031	1.65703			1	1	1	0	1		bin_91..bin_91_00989	bin_172..bin_172_00787	bin_117..bin_117_00609	0	bin_160..bin_160_01085
0KS43		C	Isocitrate dehydrogenase	COG0538	C	Isocitrate dehydrogenase	arCOG01164	Isocitrate dehydrogenase	1.20114	1.2159	1.19149	1.00967			1	1	0	1	1		bin_91..bin_91_00495	bin_172..bin_172_01089	0	bin_125..bin_125_00047	bin_160..bin_160_01065
0KRMS		C	Aldehyde ferredoxin oxidoreductase	COG2414	C	Aldehyde:ferredoxin oxidoreductase	arCOG00706	Aldehyde:ferredoxin oxidoreductase	1.43164	0.216413	0.742989	1.64148			0	0	0	0	0		0	0	0	0	0
0KVVX		C	Aldehyde ferredoxin oxidoreductase	COG2414	C	Aldehyde:ferredoxin oxidoreductase	arCOG00707	Aldehyde:ferredoxin oxidoreductase	1.10302	0.0307959	0.246322	0.0462009			0	0	0	0	0		0	0	0	0	0
0KVVY		C	Aldehyde ferredoxin oxidoreductase	COG2414	C	Aldehyde:ferredoxin oxidoreductase	arCOG00706	Aldehyde:ferredoxin oxidoreductase	1.03811	0.0424807	0.183037	0.0422094			0	0	0	0	0		0	0	0	0	0
0KRTF_COG0674		C	Pyruvate flavodoxin ferredoxin oxidoreductase domain protein	COG0674	C	Pyruvate:ferredoxin oxidoreductase or related 2-oxoacid:ferredoxin oxidoreductase, alpha subunit	arCOG01607 | arCOG01608 | arCOG01606	Pyruvate:ferredoxin oxidoreductase or related 2-oxoacid:ferredoxin oxidoreductase, alpha subunit | Pyruvate:ferredoxin oxidoreductase or related 2-oxoacid:ferredoxin oxidoreductase, alpha subunit | Pyruvate:ferredoxin oxidoreductase or related 2-oxoacid:ferredoxin oxidoreductase, alpha subunit and gamma	1.93574	2.27306	1.4509	0.487017			2	2	1	1	2		bin_91..bin_91_00318_COG0674,bin_91..bin_91_00695_COG0674	bin_172..bin_172_00457_COG0674,bin_172..bin_172_00740_COG0674	bin_117..bin_117_00787_COG0674	bin_125..bin_125_00821_COG0674	bin_160..bin_160_00111_COG0674,bin_160..bin_160_00783_COG0674
0KRF8		C	Ferredoxin oxidoreductase	COG0674	C	Pyruvate:ferredoxin oxidoreductase or related 2-oxoacid:ferredoxin oxidoreductase, alpha subunit	arCOG01608	Pyruvate:ferredoxin oxidoreductase or related 2-oxoacid:ferredoxin oxidoreductase, alpha subunit	0.0349044	0.0705619	0.116509	1.48983			0	0	0	0	0		0	0	0	0	0
0KRSG		C	2-oxoglutarate ferredoxin oxidoreductase subunit beta	COG1013	C	Pyruvate:ferredoxin oxidoreductase or related 2-oxoacid:ferredoxin oxidoreductase, beta subunit	arCOG01599	Pyruvate:ferredoxin oxidoreductase or related 2-oxoacid:ferredoxin oxidoreductase, beta subunit	0.688934	1.1318	0.433694	0.0444536			1	1	1	0	1		bin_91..bin_91_00696	bin_172..bin_172_00739	bin_117..bin_117_00939	0	bin_160..bin_160_00784
0KRT8		C	oxidoreductase, subunit beta	COG1013	C	Pyruvate:ferredoxin oxidoreductase or related 2-oxoacid:ferredoxin oxidoreductase, beta subunit	arCOG01599	Pyruvate:ferredoxin oxidoreductase or related 2-oxoacid:ferredoxin oxidoreductase, beta subunit	1.14247	1.1657	1.16669	0.742815			1	1	1	1	1		bin_91..bin_91_00319	bin_172..bin_172_00458	bin_117..bin_117_00786	bin_125..bin_125_00822	bin_160..bin_160_00112
0KRU0		C	ferredoxin oxidoreductase, subunit beta	COG1013	C	Pyruvate:ferredoxin oxidoreductase or related 2-oxoacid:ferredoxin oxidoreductase, beta subunit	arCOG01601	Pyruvate:ferredoxin oxidoreductase or related 2-oxoacid:ferredoxin oxidoreductase, beta subunit	0.0597903	0.0363045	0.0599019	1.35211			0	0	0	0	0		0	0	0	0	0
0KUI2		C	pyruvate ferredoxin flavodoxin oxidoreductase, delta subunit	COG1144	C	Pyruvate:ferredoxin oxidoreductase or related 2-oxoacid:ferredoxin oxidoreductase, delta subunit	arCOG01605	Pyruvate:ferredoxin oxidoreductase or related 2-oxoacid:ferredoxin oxidoreductase, delta subunit	0.107352	0.0482971	0.0956069	1.28904			0	0	0	0	0		0	0	0	0	0
0KSXU		C	oxidoreductase, subunit beta	COG1014	C	Pyruvate:ferredoxin oxidoreductase or related 2-oxoacid:ferredoxin oxidoreductase, gamma subunit	arCOG01602	Pyruvate:ferredoxin oxidoreductase or related 2-oxoacid:ferredoxin oxidoreductase, gamma subunit	0	0.012579	0.0373415	0.497127			0	0	0	0	0		0	0	0	0	0
0KT8M		C	2-oxoglutarate ferredoxin oxidoreductase subunit gamma	COG1014	C	Pyruvate:ferredoxin oxidoreductase or related 2-oxoacid:ferredoxin oxidoreductase, gamma subunit	arCOG01602	Pyruvate:ferredoxin oxidoreductase or related 2-oxoacid:ferredoxin oxidoreductase, gamma subunit	0	0	0	0.100981			0	0	0	0	0		0	0	0	0	0
0KT02		C	oxidoreductase gamma subunit	COG1014	C	Pyruvate:ferredoxin oxidoreductase or related 2-oxoacid:ferredoxin oxidoreductase, gamma subunit	arCOG01603	Pyruvate:ferredoxin oxidoreductase or related 2-oxoacid:ferredoxin oxidoreductase, gamma subunit	0.0138293	0.013977	0.0277722	1.08193			0	0	0	0	0		0	0	0	0	0
0KSRY_COG1014		C	oxidoreductase subunit gamma	COG1014	C	Pyruvate:ferredoxin oxidoreductase or related 2-oxoacid:ferredoxin oxidoreductase, gamma subunit	arCOG01600 | arCOG01603 | arCOG01602	Pyruvate:ferredoxin oxidoreductase or related 2-oxoacid:ferredoxin oxidoreductase, beta and gamma subunit | Pyruvate:ferredoxin oxidoreductase or related 2-oxoacid:ferredoxin oxidoreductase, gamma subunit | Pyruvate:ferredoxin oxidoreductase or related 2-oxoacid:ferredoxin oxidoreductase, gamma subunit	0	0.0116128	0.0230164	0.402418			0	0	0	0	0		0	0	0	0	0
0KRVD		C	indolepyruvate ferredoxin oxidoreductase	COG4231	C	TPP-dependent indolepyruvate ferredoxin oxidoreductase, alpha subunit	arCOG01612 | arCOG01609	Indolepyruvate ferredoxin oxidoreductase, alpha and beta subunit | Indolepyruvate ferredoxin oxidoreductase, alpha and beta subunit	0	0	0	1.16128			0	0	0	0	0		0	0	0	0	0
0KRBD		C	indolepyruvate ferredoxin oxidoreductase, alpha subunit	COG4231	C	TPP-dependent indolepyruvate ferredoxin oxidoreductase, alpha subunit	arCOG01609	Indolepyruvate ferredoxin oxidoreductase, alpha and beta subunit	0	0	0.0127843	1.1231			0	0	0	0	0		0	0	0	0	0
0KS1K		C	branched-chain alpha-keto acid dehydrogenase subunit E2	COG0508	C	Pyruvate/2-oxoglutarate dehydrogenase complex, dihydrolipoamide acyltransferase (E2) component	arCOG02699 | arCOG02095 | arCOG02700 | arCOG01706	Biotin carboxyl carrier protein | Pyruvate/oxaloacetate carboxyltransferase | Pyruvate/2-oxoglutarate dehydrogenase complex, dihydrolipoamide acyltransferase (E2) component (C-terminal fragment) | Pyruvate/2-oxoglutarate dehydrogenase complex, dihydrolipoamide acyltransferase (E2) component or related enzyme	0.176805	0	0.0354019	0.0117915			0	0	0	0	0		0	0	0	0	0
0M0KU		C	Biotin-requiring enzyme	COG0508	C	Pyruvate/2-oxoglutarate dehydrogenase complex, dihydrolipoamide acyltransferase (E2) component	arCOG02700	Pyruvate/2-oxoglutarate dehydrogenase complex, dihydrolipoamide acyltransferase (E2) component (C-terminal fragment)	0	0	0	0			0	0	0	0	0		0	0	0	0	0
0KS32		C	dihydrolipoamide dehydrogenase	COG1249	C	Pyruvate/2-oxoglutarate dehydrogenase complex, dihydrolipoamide dehydrogenase (E3) component or related enzyme	arCOG01068	Pyruvate/2-oxoglutarate dehydrogenase complex, dihydrolipoamide dehydrogenase (E3) component or related enzyme	2.03117	0.0997394	0.69419	0.353856			0	0	0	0	0		0	0	0	0	0
0KRZJ		C	dihydrolipoamide dehydrogenase	COG1249	C	Pyruvate/2-oxoglutarate dehydrogenase complex, dihydrolipoamide dehydrogenase (E3) component or related enzyme	arCOG01068	Pyruvate/2-oxoglutarate dehydrogenase complex, dihydrolipoamide dehydrogenase (E3) component or related enzyme	1.25575	1.27036	1.18371	0.958268			1	1	1	0	1		bin_91..bin_91_00433	bin_172..bin_172_00681	bin_117..bin_117_00592	0	bin_160..bin_160_00855
0KRYA		C	pyruvate dehydrogenase E1 component subunit beta (EC 1.2.4.1)	COG0022	C	Pyruvate/2-oxoglutarate/acetoin dehydrogenase complex, dehydrogenase (E1) component	arCOG01052	Pyruvate/2-oxoglutarate/acetoin dehydrogenase complex, dehydrogenase (E1) component	0.651065	0	0.0966066	0.0120639			0	0	0	0	0		0	0	0	0	0
0KS1N		C	Dehydrogenase E1 component	COG0022	C	Pyruvate/2-oxoglutarate/acetoin dehydrogenase complex, dehydrogenase (E1) component	arCOG01052	Pyruvate/2-oxoglutarate/acetoin dehydrogenase complex, dehydrogenase (E1) component	0	0	0	0			0	0	0	0	0		0	0	0	0	0
0M0NX		C	Dehydrogenase E1 component	COG0022	C	Pyruvate/2-oxoglutarate/acetoin dehydrogenase complex, dehydrogenase (E1) component	arCOG01052	Pyruvate/2-oxoglutarate/acetoin dehydrogenase complex, dehydrogenase (E1) component	1.1498	0.0160168	0.38656	0.0806016			0	0	0	0	0		0	0	0	0	0
0KRH8_COG0074		C	Succinyl-CoA ligase ADP-forming subunit alpha	COG0074	C	Succinyl-CoA synthetase, alpha subunit	arCOG01339	Succinyl-CoA synthetase, alpha subunit	1.20675	1.23355	1.20914	1.09895			1	1	1	1	1		bin_91..bin_91_00642_COG0074	bin_172..bin_172_01036_COG0074	bin_117..bin_117_00521_COG0074	bin_125..bin_125_00377_COG0074	bin_160..bin_160_00198_COG0074
0KRH5		C	succinyl-CoA synthetase subunit beta	COG0045	C	Succinyl-CoA synthetase, beta subunit	arCOG01337	Succinyl-CoA synthetase, beta subunit	1.16498	1.18969	1.16674	0.647513			1	1	1	1	1		bin_91..bin_91_00641	bin_172..bin_172_01037	bin_117..bin_117_00522	bin_125..bin_125_00376	bin_160..bin_160_00199
0M0XA		C	Succinate dehydrogenase, subunit D	0Y5DW	C	succinate dehydrogenase, subunit D	arCOG04162	Succinate dehydrogenase, hydrophobic anchor subunit	0.101392	0	0.0112755	0			0	0	0	0	0		0	0	0	0	0
0KZPT		C	Succinate dehydrogenase, cytochrome b556 subunit	COG2009	C	Succinate dehydrogenase/fumarate reductase, cytochrome b subunit	arCOG02244	Succinate dehydrogenase/fumarate reductase, cytochrome b subunit	0.143871	0	0.0110743	0			0	0	0	0	0		0	0	0	0	0
0KTQ6_COG0479		C	Succinate dehydrogenase and fumarate reductase iron-sulfur protein	COG0479	C	Succinate dehydrogenase/fumarate reductase, Fe-S protein subunit	arCOG00962 | arCOG00963	Succinate dehydrogenase/fumarate reductase, Fe-S protein subunit | Succinate dehydrogenase/fumarate reductase, Fe-S protein subunit	0.714478	1.14763	0.48084	0.0585864			1	1	1	1	1		bin_91..bin_91_00829_COG0479	bin_172..bin_172_00268_COG0479	bin_117..bin_117_00200_COG0479	bin_125..bin_125_00829_COG0479	bin_160..bin_160_00813_COG0479
0M09X		C	FAD dependent oxidoreductase	COG1053	C	Succinate dehydrogenase/fumarate reductase, flavoprotein subunit	02TWY	FAD dependent oxidoreductase	0.0146749	0	0.0147177	0			0	0	0	0	0		0	0	0	0	0
0KRBI		C	succinate dehydrogenase	COG1053	C	Succinate dehydrogenase/fumarate reductase, flavoprotein subunit	arCOG00571	Succinate dehydrogenase/fumarate reductase, flavoprotein subunit	1.55201	1.38699	0.907862	0.207252			1	1	1	1	1		bin_91..bin_91_00828	bin_172..bin_172_00267	bin_117..bin_117_00199	bin_125..bin_125_00828	bin_160..bin_160_00812
0KSBV		C	fumarate hydratase class II	COG0114	C	Fumarate hydratase class II	arCOG01749	Fumarase	0.0513098	0.15422	0.0410495	0			1	1	1	2	0		bin_91..bin_91_00351	bin_172..bin_172_00490	bin_117..bin_117_00928	bin_125..bin_125_00586,bin_125..bin_125_00884	0
0KRKC		C	hydro-lyase, Fe-S type, tartrate fumarate subfamily, alpha subunit	COG1951	C	Tartrate dehydratase alpha subunit/Fumarate hydratase class I, N-terminal domain	arCOG04407	Tartrate dehydratase alpha subunit/Fumarate hydratase class I, N-terminal domain	0	0.0114648	0.011362	1.06708			0	0	0	0	0		0	0	0	0	0
0KTDU		C	Hydro-lyase, Fe-S type, tartrate fumarate subfamily, beta subunit	COG1838	C	Tartrate dehydratase beta subunit/Fumarate hydratase class I, C-terminal domain	arCOG04406	Tartrate dehydratase beta subunit/Fumarate hydratase class I, C-terminal domain	0	0.0234441	0.0232093	1.06641			0	0	0	0	0		0	0	0	0	0
0KRI5		C	Catalyzes the reversible oxidation of malate to oxaloacetate (By similarity)	COG0039	C	Malate/lactate dehydrogenase	arCOG00246	Malate/lactate dehydrogenase	2.22585	2.56891	2.45581	1.21994			2	2	2	2	1		bin_91..bin_91_00336,bin_91..bin_91_00404	bin_172..bin_172_00475,bin_172..bin_172_00652	bin_117..bin_117_00074,bin_117..bin_117_00734	bin_125..bin_125_00016,bin_125..bin_125_00114	bin_160..bin_160_00732
Putative candidates for Entner-Doudoroff pathway III (semi-phosphorylative)																					#N/A	#N/A	#N/A	#N/A	#N/A
0KS3T		C	alcohol dehydrogenase	COG1063	ER	Threonine dehydrogenase or related Zn-dependent dehydrogenase	arCOG01459	Threonine dehydrogenase or related Zn-dependent dehydrogenase	1.07999	2.59385	0.795142	0.287706			2	2	2	1	2		bin_91..bin_91_00510,bin_91..bin_91_01051	bin_172..bin_172_00616,bin_172..bin_172_01012	bin_117..bin_117_00387,bin_117..bin_117_00567	bin_125..bin_125_00076	bin_160..bin_160_00159,bin_160..bin_160_00533
0KT46		E	Catalyzes the NAD(P)( )-dependent oxidation of D-glucose to D-gluconate via gluconolactone. Can utilize both NAD( ) and NADP( ) as electron acceptor. Is involved in the degradation of glucose through a	COG1063	ER	Threonine dehydrogenase or related Zn-dependent dehydrogenase	arCOG01459	Threonine dehydrogenase or related Zn-dependent dehydrogenase	0.743871	0.0410565	0.35301	0.271196			0	0	0	0	0		0	0	0	0	0
0M0I4		E	Alcohol dehydrogenase GroES domain protein	COG1063	ER	Threonine dehydrogenase or related Zn-dependent dehydrogenase	arCOG01459	Threonine dehydrogenase or related Zn-dependent dehydrogenase	0.500076	0.0152139	0.121682	0.0304333			0	0	0	0	0		0	0	0	0	0
0KTV5		E	L-threonine 3-dehydrogenase	COG1063	ER	Threonine dehydrogenase or related Zn-dependent dehydrogenase	arCOG01459	Threonine dehydrogenase or related Zn-dependent dehydrogenase	0.110511	0.0158315	0.0633933	0.0634563			0	0	0	0	0
0KX1D		M	mandelate racemase	COG4948	MR	L-alanine-DL-glutamate epimerase or related enzyme of enolase superfamily	arCOG01168	L-alanine-DL-glutamate epimerase or related enzyme of enolase superfamily	1.34526	0.10417	0.35618	0.103882			0	0	0	0	0		0	0	0	0	0
0M1AX		M	Mandelate racemase muconate lactonizing protein	COG4948	MR	L-alanine-DL-glutamate epimerase or related enzyme of enolase superfamily	arCOG01168	L-alanine-DL-glutamate epimerase or related enzyme of enolase superfamily	0.0250571	0	0.0125509	0			0	0	0	0	0		0	0	0	0	0
0KTPB		M	mandelate racemase muconate lactonizing	COG4948	MR	L-alanine-DL-glutamate epimerase or related enzyme of enolase superfamily	arCOG01168	L-alanine-DL-glutamate epimerase or related enzyme of enolase superfamily	0.749304	0	0.155521	0.0258824			0	0	0	0	0		0	0	0	0	0
0KZFV		M	Mandelate racemase muconate lactonizing enzyme family protein	COG4948	MR	L-alanine-DL-glutamate epimerase or related enzyme of enolase superfamily	arCOG01168	L-alanine-DL-glutamate epimerase or related enzyme of enolase superfamily	0.571629	0.0620565	0.155145	0.0310477			0	0	0	0	0		0	0	0	0	0
0M12B		M	mandelate racemase muconate lactonizing	COG4948	MR	L-alanine-DL-glutamate epimerase or related enzyme of enolase superfamily	arCOG01168	L-alanine-DL-glutamate epimerase or related enzyme of enolase superfamily	0.33857	0.0131586	0.0913761	0.0130408			0	0	0	0	0		0	0	0	0	0
0KZV7		M	Galactonate dehydratase	COG4948	MR	L-alanine-DL-glutamate epimerase or related enzyme of enolase superfamily	arCOG01168	L-alanine-DL-glutamate epimerase or related enzyme of enolase superfamily	0.0564131	0	0.0282795	0			0	0	0	0	0		0	0	0	0	0
0KZK2		M	Mandelate racemase muconate lactonizing protein	COG4948	MR	L-alanine-DL-glutamate epimerase or related enzyme of enolase superfamily	arCOG01168	L-alanine-DL-glutamate epimerase or related enzyme of enolase superfamily	0.694756	1.10015	0.0551743	0			1	1	1	1	1		bin_91..bin_91_00927	bin_172..bin_172_00366	bin_117..bin_117_00514	bin_125..bin_125_00315	bin_160..bin_160_00422
0KTRF		G	pfkb domain protein	COG0524	G	Sugar or nucleoside kinase, ribokinase family	arCOG00014	Sugar kinase, ribokinase family	1.00378	0.0250791	0.149037	0.0372125			0	0	0	0	0		0	0	0	0	0
0KZAB		G	pfkB family carbohydrate kinase	COG0524	G	Sugar or nucleoside kinase, ribokinase family	arCOG00014	Sugar kinase, ribokinase family	0.417662	0	0.146039	0.0732873			0	0	0	0	0		0	0	0	0	0
0KT6F		G	sugar kinase	COG0524	G	Sugar or nucleoside kinase, ribokinase family	arCOG00014	Sugar kinase, ribokinase family	1.1964	0	0.239874	0.0478953			0	0	0	0	0		0	0	0	0	0
0KWWF		G	pfkb domain protein	COG0524	G	Sugar or nucleoside kinase, ribokinase family	arCOG00014	Sugar kinase, ribokinase family	0.152237	0.0278983	0.0138752	0			0	0	0	0	0		0	0	0	0	0
0M1FF		G	pfkB family carbohydrate kinase	COG0524	G	Sugar or nucleoside kinase, ribokinase family	arCOG00014	Sugar kinase, ribokinase family	0.0510091	0.0169551	0.0171071	0			0	0	0	0	0		0	0	0	0	0
0KS1D		G	pfkb domain protein	COG0524	G	Sugar or nucleoside kinase, ribokinase family	arCOG00014	Sugar kinase, ribokinase family	0	0	0.0515174	0.565862			0	0	0	0	0		0	0	0	0	0
0KRIQ		E	Catalyzes the condensation of (S)-aspartate-beta- semialdehyde (S)-ASA and pyruvate to 4-hydroxy- tetrahydrodipicolinate (HTPA) (By similarity)	COG0329	EM	Dihydrodipicolinate synthase/N-acetylneuraminate lyase	arCOG04172	Dihydrodipicolinate synthase/N-acetylneuraminate lyase	2.71386	3.94823	2.06277	1.28912			3	3	2	2	3		bin_91..bin_91_00426,bin_91..bin_91_00573,bin_91..bin_91_00833	bin_172..bin_172_00272,bin_172..bin_172_00553,bin_172..bin_172_00674	bin_117..bin_117_00138,bin_117..bin_117_00204	bin_125..bin_125_00559,bin_125..bin_125_00851	bin_160..bin_160_00268,bin_160..bin_160_00817,bin_160..bin_160_01053
0KZ28		G	2-dehydro-3-deoxyphosphogluconate aldolase 4-hydroxy-2-oxoglutarate aldolase	COG0800	G	2-keto-3-deoxy-6-phosphogluconate aldolase	arCOG01090	2-keto-3-deoxy-6-phosphogluconate aldolase	0.794266	0.0138486	0.151254	0.0274668			0	0	0	0	0		0	0	0	0	0
0KRCS		C	Aldehyde dehydrogenase	COG1012	C	Acyl-CoA reductase or other NAD-dependent aldehyde dehydrogenase	arCOG01252	Lactaldehyde dehydrogenase, Succinate semialdehyde dehydrogenase, a-ketoglutarate semialdehyde dehydrogenase or other NAD-dependent aldehyde dehydrogenase	2.55164	0.414516	1.25163	0.810354	check		0	0	0	0	0		0	0	0	0	0
0KVXV		C	Aldehyde dehydrogenase	COG1012	C	Acyl-CoA reductase or other NAD-dependent aldehyde dehydrogenase	arCOG01252	Lactaldehyde dehydrogenase, Succinate semialdehyde dehydrogenase, a-ketoglutarate semialdehyde dehydrogenase or other NAD-dependent aldehyde dehydrogenase	0.0368164	0.0247786	0.0245803	0			0	0	0	0	0		0	0	0	0	0
0KVNZ		E	Dehydrogenase	COG1012	C	Acyl-CoA reductase or other NAD-dependent aldehyde dehydrogenase	arCOG01252	Lactaldehyde dehydrogenase, Succinate semialdehyde dehydrogenase, a-ketoglutarate semialdehyde dehydrogenase or other NAD-dependent aldehyde dehydrogenase	0.0886469	0.0176048	0.0355941	0.017854			0	0	0	0	0		0	0	0	0	0
0KRI0_COG0469		G	pyruvate kinase (EC 2.7.1.40)	COG0469	G	Pyruvate kinase	arCOG04120	Pyruvate kinase	1.1719	1.18562	1.17382	1.17246			1	1	1	1	1		bin_91..bin_91_00281_COG0469	bin_172..bin_172_00420_COG0469	bin_117..bin_117_00226_COG0469	bin_125..bin_125_00908_COG0469	bin_160..bin_160_00074_COG0469
Embden-Meyerhoff pathway, gluconeogenesis																					#N/A	#N/A	#N/A	#N/A	#N/A
0KSVB		G	Phosphohexose isomerase	COG0166	G	Glucose-6-phosphate isomerase	arCOG00052	Glucose-6-phosphate isomerase	0.901974	1.1119	0.501495	0.07796			1	1	1	1	1		bin_91..bin_91_00140	bin_172..bin_172_00140	bin_117..bin_117_00168	bin_125..bin_125_00398	bin_160..bin_160_00666
0M00S		G	Pfam:Mif2	COG2140	G	Oxalate decarboxylase/archaeal phosphoglucose isomerase, cupin superfamily	02TMW	Pfam:Mif2	0.0179818	0	0	0.0181509			0	0	0	0	0		0	0	0	0	0
0KSNM		G	glucose-6-phosphate isomerase	COG2140	G	Oxalate decarboxylase/archaeal phosphoglucose isomerase, cupin superfamily	arCOG02602	Oxalate decarboxylase/archaeal phosphoglucose isomerase, cupin superfamily	0.0109586	0.0331264	0.0109652	0.0657576			0	0	0	0	0		0	0	0	0	0
0KRBE		G	ec 2.7.1.11	COG0205	G	6-phosphofructokinase	arCOG03641	6-phosphofructokinase	0	0	0	0.659721			0	0	0	0	0
0KSS8		G	6-phosphofructokinase	COG0205	G	6-phosphofructokinase	arCOG03640	6-phosphofructokinase	0	0	0	0.710384			0	0	0	0	0		0	0	0	0	0
0KU85		G	1-phosphofructokinase EC	COG1105	G	Fructose-1-phosphate kinase or kinase (PfkB)	arCOG00015	Fructose-1-phosphate kinase or kinase (PfkB)	0.0126266	0	0	0			0	0	0	0	0		0	0	0	0	0
0KRV6		G	D-fructose-1,6-bisphosphate 1-phosphohydrolase class 1	COG0158	G	Fructose-1,6-bisphosphatase	arCOG04603	Fructose-1,6-bisphosphatase	1.36025	1.36339	1.33856	1.3233			1	1	1	1	1		bin_91..bin_91_01094	bin_172..bin_172_00882	bin_117..bin_117_00704	bin_125..bin_125_00522	bin_160..bin_160_00316
0KSRM		G	fructose-bisphosphate aldolase	COG1830	G	Fructose-bisphosphate aldolase class Ia, DhnA family	arCOG04044	2-amino-3,7-dideoxy-D-threo-hept-6-ulosonic acid synthase, DhnA-aldolase family	1.15469	1.22917	1.0484	0.613839			1	1	1	1	1		bin_91..bin_91_01095	bin_172..bin_172_00883	bin_117..bin_117_00703	bin_125..bin_125_00521	bin_160..bin_160_00315
0KRDD		E	aldolase (EC 4.1.2.13)	COG1830	G	Fructose-bisphosphate aldolase class Ia, DhnA family	arCOG04044	2-amino-3,7-dideoxy-D-threo-hept-6-ulosonic acid synthase, DhnA-aldolase family	1.79648	1.36459	1.20074	1.41135			1	1	1	1	1		bin_91..bin_91_00269	bin_172..bin_172_00408	bin_117..bin_117_00312	bin_125..bin_125_00992	bin_160..bin_160_00062
0KSUF_COG0483		G	bifunctional inositol-1 monophosphatase fructose-1,6-bisphosphatase	COG0483	G	Archaeal fructose-1,6-bisphosphatase or related enzyme of inositol monophosphatase family	arCOG01349	Archaeal fructose-1,6-bisphosphatase or related enzyme of inositol monophosphatase family	0.848519	1.20387	0.860902	0.860226			1	1	1	1	1		bin_91..bin_91_00004_COG0483	bin_172..bin_172_00004_COG0483	bin_117..bin_117_00662_COG0483	bin_125..bin_125_00498_COG0483	bin_160..bin_160_00685_COG0483
0KRA9		G	triose-phosphate isomerase (EC 5.3.1.1)	COG0149	G	Triosephosphate isomerase	arCOG01087	Triosephosphate isomerase	1.12854	1.1517	1.12988	1.09465			1	1	0	0	1		bin_91..bin_91_00982	bin_172..bin_172_00780	0	0	bin_160..bin_160_01078
0KRAH		G	NAD(P)-dependent glyceraldehyde-3-phosphate dehydrogenase	COG0057	G	Glyceraldehyde-3-phosphate dehydrogenase/erythrose-4-phosphate dehydrogenase	arCOG00493	Glyceraldehyde-3-phosphate dehydrogenase/erythrose-4-phosphate dehydrogenase	1.37565	1.1378	1.15118	1.11652			1	1	1	0	1		bin_91..bin_91_00683	bin_172..bin_172_00752	bin_117..bin_117_00999	0	bin_160..bin_160_00770
0KSI9		G	Glyceraldehyde-3-phosphate dehydrogenase	COG0057	G	Glyceraldehyde-3-phosphate dehydrogenase/erythrose-4-phosphate dehydrogenase	arCOG00493	Glyceraldehyde-3-phosphate dehydrogenase/erythrose-4-phosphate dehydrogenase	1.56675	0	1.58095	1.59741			0	0	0	0	0		0	0	0	0	0
0KR9Q		G	phosphoglycerate kinase (EC 2.7.2.3)	COG0126	G	3-phosphoglycerate kinase	arCOG00496	3-phosphoglycerate kinase	1.22737	1.19381	1.19409	1.08757			1	1	1	1	1		bin_91..bin_91_00812	bin_172..bin_172_00251	bin_117..bin_117_00539	bin_125..bin_125_00459	bin_160..bin_160_01034
0KS9S		G	phosphoglycerate kinase	COG0126	G	3-phosphoglycerate kinase	arCOG00496	3-phosphoglycerate kinase	0	0	0.0542821	0.727174			0	0	0	0	0		0	0	0	0	0
0KSGS		G	Catalyzes the interconversion of 2-phosphoglycerate and 3-phosphoglycerate (By similarity)	COG0696	G	Phosphoglycerate mutase (BPG-independent, AlkP superfamily)	arCOG03068	Phosphoglyceromutase	1.13396	1.14532	1.13521	1.06618			1	1	1	1	1		bin_91..bin_91_00233	bin_172..bin_172_00949	bin_117..bin_117_00413	bin_125..bin_125_00485	bin_160..bin_160_00026
0KRBQ		G	Catalyzes the reversible conversion of 2- phosphoglycerate into phosphoenolpyruvate. It is essential for the degradation of carbohydrates via glycolysis (By similarity)	COG0148	G	Enolase	arCOG01169	Enolase	2.27515	1.22136	1.72067	1.90449			1	1	1	1	1		bin_91..bin_91_00711	bin_172..bin_172_00724	bin_117..bin_117_00593	bin_125..bin_125_00704	bin_160..bin_160_00800
Acetate biosynthesis																					#N/A	#N/A	#N/A	#N/A	#N/A
0KS0W_COG0280		C	Malic enzyme	COG0280	C	Phosphotransacetylase	arCOG00855	Phosphotransacetylase	1.09282	0	0.133697	0.0267076			0	0	0	0	0		0	0	0	0	0
0KRK4_COG1042		C	synthetase	COG1042	C	Acyl-CoA synthetase (NDP forming)	arCOG01338 | arCOG01340	Acyl-CoA synthetase, ATP-grasp containing subunit | Acyl-CoA synthetase (NDP forming)	1.08599	0.238931	0.92235	2.49936			0	0	0	0	0		0	0	0	0	0
Pyruvate conversions																					#N/A	#N/A	#N/A	#N/A	#N/A
0KS0W_COG0281		C	Malic enzyme	COG0281	C	Malic enzyme	arCOG00853	Malic enzyme	1.1733	1.2371	0.587906	0.30581			1	1	1	1	1
0KRR9		G	phosphoenolpyruvate synthase (EC 2.7.9.2)	COG0574	G	Phosphoenolpyruvate synthase/pyruvate phosphate dikinase	arCOG01111	Phosphoenolpyruvate synthase/pyruvate phosphate dikinase	1.29208	1.41122	1.09035	1.49886			1	1	1	0	1		bin_91..bin_91_00279	bin_172..bin_172_00418	bin_117..bin_117_00228	0	bin_160..bin_160_00072
0KRI0_COG0469		G	pyruvate kinase (EC 2.7.1.40)	COG0469	G	Pyruvate kinase	arCOG04120	Pyruvate kinase	1.1719	1.18562	1.17382	1.17246			1	1	1	1	1		bin_91..bin_91_00281_COG0469	bin_172..bin_172_00420_COG0469	bin_117..bin_117_00226_COG0469	bin_125..bin_125_00908_COG0469	bin_160..bin_160_00074_COG0469
0KX8G		C	phosphoenolpyruvate carboxykinase	COG1866	C	Phosphoenolpyruvate carboxykinase, ATP-dependent	arCOG06073	Phosphoenolpyruvate carboxykinase (ATP)	0	0.960002	0	0			1	1	1	0	1
Sugar kinases, isomerases																					#N/A	#N/A	#N/A	#N/A	#N/A
0KZZ5		C	Phosphoenolpyruvate carboxylase (EC 4.1.1.31)	COG2352	C	Phosphoenolpyruvate carboxylase	arCOG06225	Phosphoenolpyruvate carboxylase	3.28257	0	0.473521	0.118341			0	0	0	0	0		0	0	0	0	0
0KTRF		G	pfkb domain protein	COG0524	G	Sugar or nucleoside kinase, ribokinase family	arCOG00014	Sugar kinase, ribokinase family	1.00378	0.0250791	0.149037	0.0372125			0	0	0	0	0		0	0	0	0	0
0KZAB		G	pfkB family carbohydrate kinase	COG0524	G	Sugar or nucleoside kinase, ribokinase family	arCOG00014	Sugar kinase, ribokinase family	0.417662	0	0.146039	0.0732873			0	0	0	0	0		0	0	0	0	0
0KT6F		G	sugar kinase	COG0524	G	Sugar or nucleoside kinase, ribokinase family	arCOG00014	Sugar kinase, ribokinase family	1.1964	0	0.239874	0.0478953			0	0	0	0	0
0KWWF		G	pfkb domain protein	COG0524	G	Sugar or nucleoside kinase, ribokinase family	arCOG00014	Sugar kinase, ribokinase family	0.152237	0.0278983	0.0138752	0			0	0	0	0	0		0	0	0	0	0
0M1FF		G	pfkB family carbohydrate kinase	COG0524	G	Sugar or nucleoside kinase, ribokinase family	arCOG00014	Sugar kinase, ribokinase family	0.0510091	0.0169551	0.0171071	0			0	0	0	0	0		0	0	0	0	0
0KS1D		G	pfkb domain protein	COG0524	G	Sugar or nucleoside kinase, ribokinase family	arCOG00014	Sugar kinase, ribokinase family	0	0	0.0515174	0.565862			0	0	0	0	0		0	0	0	0	0
0KZEE		G	Xylose isomerase domain protein TIM barrel	COG1082	G	Sugar phosphate isomerase/epimerase	arCOG01902	Sugar phosphate isomerase/epimerase	0.363704	0.0457099	0.0456572	0.0304463			0	0	0	0	0		0	0	0	0	0
0KZB3		G	Xylose isomerase domain protein TIM barrel	COG1082	G	Sugar phosphate isomerase/epimerase	arCOG01895	Sugar phosphate isomerase/epimerase	0.567876	0	0.0759127	0			0	0	0	0	0		0	0	0	0	0
0KSW9		G	Xylose isomerase domain protein TIM barrel	COG1082	G	Sugar phosphate isomerase/epimerase	arCOG01895	Sugar phosphate isomerase/epimerase	0	0	0	1.51277			0	0	0	0	0		0	0	0	0	0
Candidate proteins for key enzymes of the 3-hydroxypropionate/4-hydroxybutyrate																					#N/A	#N/A	#N/A	#N/A	#N/A
0KT9I		G	Xylose isomerase domain protein TIM barrel	COG1082	G	Sugar phosphate isomerase/epimerase	arCOG01897	Sugar phosphate isomerase/epimerase	0	0	0	1.38454			0	0	0	0	0		0	0	0	0	0
0KS5W		I	Methylmalonyl-CoA decarboxylase, subunit alpha	COG4799	I	Acetyl-CoA carboxylase, carboxyltransferase component	arCOG02705	Acetyl-CoA carboxylase, carboxyltransferase component	0.810535	0.105271	0.27824	0.0579148			0	0	0	0	0		0	0	0	0	0
0M0T5		I	propionyl-CoA carboxylase	COG4799	I	Acetyl-CoA carboxylase, carboxyltransferase component	arCOG02705	Acetyl-CoA carboxylase, carboxyltransferase component	1.11812	0.0263374	0.247847	0.0390761			0	0	0	0	0		0	0	0	0	0
0KRKZ_COG0511		C	pyruvate carboxylase subunit b	COG0511	HI	Biotin carboxyl carrier protein	arCOG02699	Biotin carboxyl carrier protein	0	0	0	0.184755			0	0	0	0	0
0KTJE		S	BioY protein	COG1268	H	Biotin transporter BioY	arCOG02986	Biotin transporter BioY	0.945405	0.0847353	0.851164	1.04179			0	0	0	0	0		0	0	0	0	0
0KSFZ_COG0340		H	biotin acetyl-CoA-carboxylase ligase	COG0340	H	Biotin-(acetyl-CoA carboxylase) ligase	arCOG01940	Biotin-(acetyl-CoA carboxylase) ligase	0.733355	0.0486808	0.578221	1.03465			0	0	0	0	0		0	0	0	0	0
0KTRG		I	Methylmalonyl-CoA mutase	COG2185	I	Methylmalonyl-CoA mutase, C-terminal domain/subunit (cobalamin-binding)	arCOG01710	Methylmalonyl-CoA mutase, C-terminal domain/subunit (cobalamin-binding)	1.18637	0.0413339	0.52	0.287069			0	0	0	0	0		0	0	0	0	0
0M180		E	Glutamate mutase subunit sigma	COG2185	I	Methylmalonyl-CoA mutase, C-terminal domain/subunit (cobalamin-binding)	arCOG01710	Methylmalonyl-CoA mutase, C-terminal domain/subunit (cobalamin-binding)	0.0186398	0	0	0			0	0	0	0	0		0	0	0	0	0
0KRKF		I	Methylmalonyl-CoA mutase	COG1884	I	Methylmalonyl-CoA mutase, N-terminal domain/subunit	arCOG04677 | arCOG04232	NO_ARNOG_ANNOTATION_FOUND | Methylmalonyl-CoA mutase	1.18194	0.0263034	0.286664	0.156136			0	0	0	0	0		0	0	0	0	0
Beta oxidation																					#N/A	#N/A	#N/A	#N/A	#N/A
0KRW5		I	amp-dependent synthetase and ligase	COG0318	IQ	Acyl-CoA synthetase (AMP-forming)/AMP-acid ligase II	arCOG00856	Acyl-CoA synthetase (AMP-forming)/AMP-acid ligase II	2.06787	1.56473	1.72286	2.017			1	1	1	1	1		bin_91..bin_91_00936	bin_172..bin_172_00375	bin_117..bin_117_00927	bin_125..bin_125_00789	bin_160..bin_160_00431
0M1BE		I	amp-dependent synthetase and ligase	COG0318	IQ	Acyl-CoA synthetase (AMP-forming)/AMP-acid ligase II	arCOG00856	Acyl-CoA synthetase (AMP-forming)/AMP-acid ligase II	0.494436	0	0.0939068	0.0133957			0	0	0	0	0		0	0	0	0	0
0KZVQ		I	AMP-binding enzyme	COG0318	IQ	Acyl-CoA synthetase (AMP-forming)/AMP-acid ligase II	arCOG00856	Acyl-CoA synthetase (AMP-forming)/AMP-acid ligase II	0	0	0	0			0	0	0	0	0		0	0	0	0	0
0KZBA		H	O-succinylbenzoic acid--CoA ligase	COG0318	IQ	Acyl-CoA synthetase (AMP-forming)/AMP-acid ligase II	arCOG00856	Acyl-CoA synthetase (AMP-forming)/AMP-acid ligase II	0.884746	1.07193	0.831714	0.0532997			1	1	1	1	1
0KZQ9		I	amp-dependent synthetase and ligase	COG0318	IQ	Acyl-CoA synthetase (AMP-forming)/AMP-acid ligase II	arCOG00856	Acyl-CoA synthetase (AMP-forming)/AMP-acid ligase II	0.24341	0	0.0272032	0			0	0	0	0	0		0	0	0	0	0
0KRI7		I	Catalyzes the conversion of acetate into acetyl-CoA (AcCoA), an essential intermediate at the junction of anabolic and catabolic pathways. AcsA undergoes a two-step reaction. In the first half reaction, AcsA combines acetate with ATP to form acetyl-adenylate (AcAMP) intermediate. In the second half reaction, it can then transfer the acetyl group from AcAMP to the sulfhydryl group of CoA, forming …	COG0365	I	Acyl-coenzyme A synthetase/AMP-(fatty) acid ligase	arCOG01529	Acyl-coenzyme A synthetase/AMP-(fatty) acid ligase	2.65884	1.52372	2.07051	1.45788			1	1	1	0	1		bin_91..bin_91_01109	bin_172..bin_172_00897	bin_117..bin_117_01061	0	bin_160..bin_160_00301
0KY4N		I	synthetase	COG0365	I	Acyl-coenzyme A synthetase/AMP-(fatty) acid ligase	arCOG04201	Acyl-coenzyme A synthetase/AMP-(fatty) acid ligase	0.522167	0.0427268	0.198346	0.042472			0	0	0	0	0		0	0	0	0	0
0KR9W		I	amp-dependent synthetase and ligase	COG0365	I	Acyl-coenzyme A synthetase/AMP-(fatty) acid ligase	arCOG04201	Acyl-coenzyme A synthetase/AMP-(fatty) acid ligase	0	0.0140373	0.0139481	1.21198			0	0	0	0	0		0	0	0	0	0
0KRK0_COG1250		I	3-hydroxyacyl-CoA dehydrogenase	COG1250	I	3-hydroxyacyl-CoA dehydrogenase	arCOG00249 | arCOG00251 | arCOG00250	3-hydroxyacyl-CoA dehydrogenase, some fused to Enoyl-CoA hydratase | 3-hydroxyacyl-CoA dehydrogenase | 3-hydroxyacyl-CoA dehydrogenase	2.23007	2.80738	2.05445	0.493473			2	2	2	2	2		bin_91..bin_91_00822_COG1250,bin_91..bin_91_00822_COG1250_1	bin_172..bin_172_00261_COG1250,bin_172..bin_172_00261_COG1250_1	bin_117..bin_117_00545_COG1250,bin_117..bin_117_00545_COG1250_1	bin_125..bin_125_00662_COG1250,bin_125..bin_125_00662_COG1250_1	bin_160..bin_160_00806_COG1250,bin_160..bin_160_00806_COG1250_1
0KS2Y		I	dehydrogenase (EC	COG1250	I	3-hydroxyacyl-CoA dehydrogenase	arCOG00250	3-hydroxyacyl-CoA dehydrogenase	0.756238	0.0149206	0.193605	0.104241			0	0	0	0	0		0	0	0	0	0
0KUB0_COG1250		I	3-hydroxyacyl-CoA dehydrogenase	COG1250	I	3-hydroxyacyl-CoA dehydrogenase	arCOG00249 | arCOG00251 | arCOG00250	3-hydroxyacyl-CoA dehydrogenase, some fused to Enoyl-CoA hydratase | 3-hydroxyacyl-CoA dehydrogenase | 3-hydroxyacyl-CoA dehydrogenase	0	0	0	0			0	0	0	0	0		0	0	0	0	0
0KSRS		I	Dehydrogenase	COG1250	I	3-hydroxyacyl-CoA dehydrogenase	arCOG00250	3-hydroxyacyl-CoA dehydrogenase	0.96195	0.0274036	0.285553	0.0543284			0	0	0	0	0		0	0	0	0	0
0KRGJ		I	acyl-coa dehydrogenase	COG1960	I	Acyl-CoA dehydrogenase related to the alkylation response protein AidB	arCOG01707	Acyl-CoA dehydrogenase	2.66317	1.41365	1.56908	0.349637			1	1	1	1	1		bin_91..bin_91_00823	bin_172..bin_172_00262	bin_117..bin_117_00544	bin_125..bin_125_00661	bin_160..bin_160_00807
0KZ6Z		I	acyl-coa dehydrogenase	COG1960	I	Acyl-CoA dehydrogenase related to the alkylation response protein AidB	arCOG01708	Acyl-CoA dehydrogenase	0.0422487	0	0.0141233	0.0141184			0	0	0	0	0		0	0	0	0	0
0KW73		I	acyl-CoA dehydrogenase	COG1960	I	Acyl-CoA dehydrogenase related to the alkylation response protein AidB	arCOG04350	Acyl-CoA dehydrogenase	0.204621	0.0147033	0.043989	0.0439881			0	0	0	0	0		0	0	0	0	0
0KS3B		I	Dehydrogenase	COG1960	I	Acyl-CoA dehydrogenase related to the alkylation response protein AidB	arCOG01709	Acyl-CoA dehydrogenase	1.03897	0	0.224489	0.0395466			0	0	0	0	0		0	0	0	0	0
0KW0G		I	Dehydrogenase	COG1960	I	Acyl-CoA dehydrogenase related to the alkylation response protein AidB	arCOG01707	Acyl-CoA dehydrogenase	0.917288	0.0280611	0.195241	0.0557423			0	0	0	0	0		0	0	0	0	0
0KZF7		I	acyl-coa dehydrogenase	COG1960	I	Acyl-CoA dehydrogenase related to the alkylation response protein AidB	arCOG01707	Acyl-CoA dehydrogenase	0.268441	0	0	0			0	0	0	0	0		0	0	0	0	0
0KRJN		I	acyl-coa dehydrogenase	COG1960	I	Acyl-CoA dehydrogenase related to the alkylation response protein AidB	arCOG04100	Acyl-CoA dehydrogenase	0.28372	0	0.0776012	0.0129167			0	0	0	0	0		0	0	0	0	0
0KUXE		I	enoyl-CoA hydratase	COG1024	I	Enoyl-CoA hydratase/carnithine racemase	arCOG00241	Enoyl-CoA hydratase/carnithine racemase	0.421812	0.0275009	0.109221	0.0272786			0	0	0	0	0		0	0	0	0	0
0KU3G		I	enoyl-CoA hydratase	COG1024	I	Enoyl-CoA hydratase/carnithine racemase	arCOG00239	Enoyl-CoA hydratase/carnithine racemase	1.95873	0.183685	0.730361	0.364873			0	0	0	0	0		0	0	0	0	0
0KRK0_COG1024		I	3-hydroxyacyl-CoA dehydrogenase	COG1024	I	Enoyl-CoA hydratase/carnithine racemase	arCOG00239 | arCOG00242 | arCOG00241	Enoyl-CoA hydratase/carnithine racemase | Enoyl-CoA hydratase/carnithine racemase | Enoyl-CoA hydratase/carnithine racemase	0.499021	1.30229	0.421562	0.0526265			1	1	1	1	1		bin_91..bin_91_00822_COG1024	bin_172..bin_172_00261_COG1024	bin_117..bin_117_00545_COG1024	bin_125..bin_125_00662_COG1024	bin_160..bin_160_00806_COG1024
0KUB0_COG1024		I	3-hydroxyacyl-CoA dehydrogenase	COG1024	I	Enoyl-CoA hydratase/carnithine racemase	arCOG00239 | arCOG00242 | arCOG00241	Enoyl-CoA hydratase/carnithine racemase | Enoyl-CoA hydratase/carnithine racemase | Enoyl-CoA hydratase/carnithine racemase	0.0247894	0	0	0			0	0	0	0	0		0	0	0	0	0
0M0SC		I	enoyl-CoA hydratase	COG1024	I	Enoyl-CoA hydratase/carnithine racemase	arCOG00239	Enoyl-CoA hydratase/carnithine racemase	0.205813	0	0.0228928	0			0	0	0	0	0		0	0	0	0	0
0M0AJ		I	Enoyl-CoA hydratase/isomerase family	COG1024	I	Enoyl-CoA hydratase/carnithine racemase	arCOG00239	Enoyl-CoA hydratase/carnithine racemase	0.0126235	0	0	0			0	0	0	0	0		0	0	0	0	0
0KRB2		I	acetyl-CoA acetyltransferase (EC 2.3.1.9)	COG0183	I	Acetyl-CoA acetyltransferase	arCOG01278	Acetyl-CoA acetyltransferase	2.56488	0.0675583	0.884675	1.84749			0	0	0	0	0		0	0	0	0	0
0KZVC		I	C-acyltransferase (EC	COG0183	I	Acetyl-CoA acetyltransferase	arCOG01278	Acetyl-CoA acetyltransferase	1.06511	1.22613	0.785099	0.0612628			1	1	1	0	1		bin_91..bin_91_00732	bin_172..bin_172_00703	bin_117..bin_117_00124	0	bin_160..bin_160_00508
0KRUZ		I	acetyl-CoA acetyltransferase (EC	COG0183	I	Acetyl-CoA acetyltransferase	arCOG01282	Acetyl-CoA acetyltransferase	1.26585	1.4548	1.25697	0.277463			1	1	1	1	1		bin_91..bin_91_00003	bin_172..bin_172_00003	bin_117..bin_117_00661	bin_125..bin_125_00497	bin_160..bin_160_00684
0M1AV		I	ec 2.3.1.16	COG0183	I	Acetyl-CoA acetyltransferase	arCOG01282	Acetyl-CoA acetyltransferase	0	0	0	0			0	0	0	0	0		0	0	0	0	0
Electron transfer flavoproteins																					#N/A	#N/A	#N/A	#N/A	#N/A
0KWPP		C	Electron transfer flavoprotein	COG2086	C	Electron transfer flavoprotein, alpha and beta subunits	arCOG00446	Electron transfer flavoprotein, beta subunit	1.52043	1.3538	1.31525	1.22137			1	1	1	1	1		bin_91..bin_91_00475	bin_172..bin_172_01069	bin_117..bin_117_00004	bin_125..bin_125_00729	bin_160..bin_160_00938
0KT35		C	Electron transfer flavoprotein	COG2086	C	Electron transfer flavoprotein, alpha and beta subunits	arCOG00446	Electron transfer flavoprotein, beta subunit	0.667177	1.17407	0.468555	0.0534863			1	1	1	1	1		bin_91..bin_91_01056	bin_172..bin_172_01017	bin_117..bin_117_00765	bin_125..bin_125_00686	bin_160..bin_160_00154
0KTMK_COG2025		C	Electron transfer flavoprotein subunit alpha	COG2025	C	Electron transfer flavoprotein, alpha subunit	arCOG00447	Electron transfer flavoprotein, alpha subunit	2.21644	2.47734	2.2088	1.56005			2	2	2	1	2		bin_91..bin_91_00476_COG2025,bin_91..bin_91_01055_COG2025	bin_172..bin_172_01070_COG2025,bin_172..bin_172_01016_COG2025	bin_117..bin_117_00003_COG2025,bin_117..bin_117_00764_COG2025	bin_125..bin_125_00728_COG2025	bin_160..bin_160_00939_COG2025,bin_160..bin_160_00155_COG2025
CO or xanthine dehydrogenase
0KU9E		C	FAD binding domain in molybdopterin dehydrogenase	COG1319	C	CO or xanthine dehydrogenase, FAD-binding subunit	arCOG01926	Aerobic-type carbon monoxide dehydrogenase, middle subunit CoxM/CutM homolog	2.85132	8.67052	5.26483	0.771344			6	6	4	3	6		bin_91..bin_91_00109,bin_91..bin_91_00758,bin_91..bin_91_00801,bin_91..bin_91_01009,bin_91..bin_91_01088,bin_91..bin_91_01204	bin_172..bin_172_00109,bin_172..bin_172_00807,bin_172..bin_172_00816,bin_172..bin_172_00859,bin_172..bin_172_00876,bin_172..bin_172_01152	bin_117..bin_117_00236,bin_117..bin_117_00415,bin_117..bin_117_00577,bin_117..bin_117_00945	bin_125..bin_125_00126,bin_125..bin_125_00656,bin_125..bin_125_00771	bin_160..bin_160_00322,bin_160..bin_160_00484,bin_160..bin_160_00993,bin_160..bin_160_01008,bin_160..bin_160_01019,bin_160..bin_160_01072
0KTQ7		C	Aldehyde oxidase and xanthine dehydrogenase, a/b hammerhead domain	COG1529	C	CO or xanthine dehydrogenase, Mo-binding subunit	arCOG01167	Aerobic-type carbon monoxide dehydrogenase, large subunit CoxL/CutL homolog	1.42483	15.1264	2.41875	0.732557			10	10	9	7	9		bin_91..bin_91_00228,bin_91..bin_91_00409,bin_91..bin_91_00759,bin_91..bin_91_00764,bin_91..bin_91_00799,bin_91..bin_91_00804,bin_91..bin_91_01008,bin_91..bin_91_01014,bin_91..bin_91_01041,bin_91..bin_91_01090	bin_172..bin_172_00657,bin_172..bin_172_00806,bin_172..bin_172_00812,bin_172..bin_172_00813,bin_172..bin_172_00818,bin_172..bin_172_00853,bin_172..bin_172_00858,bin_172..bin_172_00878,bin_172..bin_172_00944,bin_172..bin_172_01002	bin_117..bin_117_00185,bin_117..bin_117_00233,bin_117..bin_117_00238,bin_117..bin_117_00276,bin_117..bin_117_00426,bin_117..bin_117_00576,bin_117..bin_117_00789,bin_117..bin_117_00899,bin_117..bin_117_01028	bin_125..bin_125_00021,bin_125..bin_125_00066,bin_125..bin_125_00116,bin_125..bin_125_00469,bin_125..bin_125_00665,bin_125..bin_125_00826,bin_125..bin_125_00834	bin_160..bin_160_00021,bin_160..bin_160_00168,bin_160..bin_160_00320,bin_160..bin_160_00478,bin_160..bin_160_00483,bin_160..bin_160_01006,bin_160..bin_160_01011,bin_160..bin_160_01018,bin_160..bin_160_01026
Highlighted Hikarchaea specific clusters( >0.90 in LHiCA, <0.7 in LHaCA, LHHCA and LMHHCA )																					#N/A	#N/A	#N/A	#N/A	#N/A
0KYP2		C	Luciferase-like monooxygenase	COG2141	HR	Flavin-dependent oxidoreductase, luciferase family (includes alkanesulfonate monooxygenase SsuD and methylene tetrahydromethanopterin reductase)	arCOG02410	Coenzyme F420-dependent N5,N10-methylene tetrahydromethanopterin reductase or related flavin-dependent oxidoreductase	0.0469092	3.49133	0.246543	0.0234622			3	3	3	5	2
0M2DT		E	ABC transporter	COG3842	E	ABC-type Fe3+/spermidine/putrescine transport systems, ATPase components	02U6Q	ABC transporter	0.013208	1.29117	0.132304	0.0396708			1	0	0	1	1		bin_91..bin_91_01077	0	0	bin_125..bin_125_00440	bin_160..bin_160_00333
0KY5W		P	binding-protein-dependent transport systems inner membrane component	COG1178	P	ABC-type Fe3+ transport system, permease component	arCOG00163	ABC-type Fe3+ transport system, permease component	0.652182	2.40364	0.505621	0.0492668			2	2	1	1	2		bin_91..bin_91_00736,bin_91..bin_91_01006	bin_172..bin_172_00699,bin_172..bin_172_00804	bin_117..bin_117_00120	bin_125..bin_125_00432	bin_160..bin_160_00503,bin_160..bin_160_01016
0KT35		C	Electron transfer flavoprotein	COG2086	C	Electron transfer flavoprotein, alpha and beta subunits	arCOG00446	Electron transfer flavoprotein, beta subunit	0.667177	1.17407	0.468555	0.0534863			1	1	1	1	1
0KRQY		G	Oxalate formate antiporter	COG0477	GEPR	MFS family permease	arCOG00147	MFS family permease	0.626506	1.15436	0.4615	0.0698438			1	1	0	1	1		bin_91..bin_91_00152	bin_172..bin_172_00152	0	bin_125..bin_125_00161	bin_160..bin_160_00654
0KSXT		I	reductase	COG1028	IQR	NAD(P)-dependent dehydrogenase, short-chain alcohol dehydrogenase family	arCOG01259	Short-chain alcohol dehydrogenase	0.717796	1.66991	0.360735	0.0450888			1	1	1	1	1		bin_91..bin_91_00183	bin_172..bin_172_00183	bin_117..bin_117_00336	bin_125..bin_125_00189	bin_160..bin_160_00962
0M0I5		H	Isochorismate synthase	COG1169	HQ	Isochorismate synthase EntC	arCOG02015	Menaquinone-specific isochorismate synthase	0.418652	1.0801	0.397338	0.0536757			1	1	1	0	1		bin_91..bin_91_00923	bin_172..bin_172_00362	bin_117..bin_117_00790	0	bin_160..bin_160_00418
0M0SB		K	GCN5-related N-acetyltransferase	COG0456	J	Ribosomal protein S18 acetylase RimI and related acetyltransferases	arCOG00848	Acetyltransferase (GNAT) family	0.213105	1.00696	0.0959257	0			1	1	0	1	1		bin_91..bin_91_00491	bin_172..bin_172_01085	0	bin_125..bin_125_00043	bin_160..bin_160_01061
0KTS0		J	Pre-mRNA processing ribonucleoprotein, binding domain protein	COG1498	J	RNA processing factor Prp31, contains Nop domain	arCOG01923	RNA processing factor Prp31, contains Nop domain	0.15285	1.05543	0.043694	0			1	1	1	1	1		bin_91..bin_91_00946	bin_172..bin_172_00385	bin_117..bin_117_00463	bin_125..bin_125_00889	bin_160..bin_160_00440
0KUKM		H	riboflavin synthase, subunit alpha	COG0307	H	Riboflavin synthase alpha chain	arCOG04713	Riboflavin synthase alpha chain	0.0874913	1.10141	0.0656536	0			1	1	1	0	1		bin_91..bin_91_01146	bin_172..bin_172_00231	bin_117..bin_117_00392	0	bin_160..bin_160_00876
0M158		E	Inherit from arCOG: glyoxalase bleomycin resistance protein dioxygenase	125FJ	S	glyoxalase bleomycin resistance protein dioxygenase	arCOG02709	Lactoylglutathione lyase or related enzyme	0.192226	1.14062	0.215028	0.0226194			1	1	1	1	1		bin_91..bin_91_00376	bin_172..bin_172_00624	bin_117..bin_117_00584	bin_125..bin_125_00573	bin_160..bin_160_00761
0KRI0_COG3848		G	pyruvate kinase (EC 2.7.1.40)	COG3848	T	Phosphohistidine swiveling domain of PEP-utilizing enzymes	arCOG01112	Phosphohistidine swiveling domain of PEP-utilizing enzymes	0	0.990002	0	0			1	1	1	1	1		bin_91..bin_91_00281_COG3848	bin_172..bin_172_00420_COG3848	bin_117..bin_117_00226_COG3848	bin_125..bin_125_00908_COG3848	bin_160..bin_160_00074_COG3848
0KZ74		S	NA	0YAY2	S	NA	arCOG04660	Uncharacterized protein	0	1	0	0			1	1	1	1	1		bin_91..bin_91_01059	bin_172..bin_172_01020	bin_117..bin_117_01068	bin_125..bin_125_00683	bin_160..bin_160_00151
0M114		S	NA	0YNHE	S	NA	arCOG01738	2'-5' RNA ligase family protein	0.314584	1.05289	0.0314638	0			1	1	1	1	1		bin_91..bin_91_00380	bin_172..bin_172_00628	bin_117..bin_117_00580	bin_125..bin_125_00568	bin_160..bin_160_00757
0KXM7		S	X-Pro dipeptidyl-peptidase (S15 family)	COG2936	R	Predicted acyl esterase	arCOG07590	Predicted acyl esterase	0.09652	1.20938	0.138249	0.0276347			1	1	0	1	1		bin_91..bin_91_00410	bin_172..bin_172_00658	0	bin_125..bin_125_00022	bin_160..bin_160_00727
0M09S		S	NA	110P9	S	NA	arCOG08128	Uncharacterized protein	0.0966158	1.1956	0.181429	0.0241688			1	1	1	1	1		bin_91..bin_91_00785	bin_172..bin_172_00832	bin_117..bin_117_00453	bin_125..bin_125_00911	bin_160..bin_160_00457
0KZ86		S	NA	111SB	S	NA	arCOG09032	Uncharacterized protein	0	1.17798	0.0816608	0.0233066			1	1	1	0	1		bin_91..bin_91_00630	bin_172..bin_172_01048	bin_117..bin_117_00100	0	bin_160..bin_160_00211
																					#N/A	#N/A	#N/A	#N/A	#N/A
																					#N/A	#N/A	#N/A	#N/A	#N/A
																					#N/A	#N/A	#N/A	#N/A	#N/A
																					#N/A	#N/A	#N/A	#N/A	#N/A
