# Supplementary material for: Hikarchaeia demonstrate an intermediate stage in the methanogen-to-halophile transition
Source: Nat Commun. 2020 Oct 30;11:5490. doi: 10.1038/s41467-020-19200-2 (PMC7599335; doi:10.1038/s41467-020-19200-2)
Supplement: Supplementary file 8 — Supplementary Data 5 [file 41467_2020_19200_MOESM8_ESM.xlsx]

## Sheet: Sheet1
Supplementary Data 5: Gene flow of gene families of interest along the methanogen-to-halophile transition
Weakly (0.30-0.65), moderately (0.65-1.00) and strongly (1.00+) supported events or copy numbers are highlighted with increasing color intensity
					LMHHCA-to-LHHCA transition							LHHCA-to-LHaCA transition							LHHCA-to-LHiCA transition
GeneFamily	GeneName	GeneGroup	Category	eurNOG annotation	Copies (LMHHCA)	Duplication	Transfer	Loss	Origination	Copies (LHHCA)		Copies (LHHCA)	Duplication	Transfer	Loss	Origination	Copies (LHaCA)		Copies (LHHCA)	Duplication	Transfer	Loss	Origination	Copies (LHiCA)
0KRH0	cdhA	Wood-Ljungdahl Pathway	C	Part of a complex that catalyzes the reversible cleavage of acetyl-CoA, allowing	1.05765	0.01	0.03	0.58	0	0.296442		0.296442	0	0.01	0.18	0	0.0562114		0.296442	0	0	0.15	0	0.0851727
0KT6Z	cdhB	Wood-Ljungdahl Pathway	C	Probably has a structural role in stabilizing the alpha-epsilon subcomponent of the ACDS complex by forming a structural link between the two alpha subunits (By similarity)	1.53556	0	0.01	0.96	0	0.105406		0.105406	0	0	0.05	0	0.029931		0.105406	0	0.01	0.06	0	0.0301274
0KRDW	cdhC	Wood-Ljungdahl Pathway	C	Part of a complex that catalyzes the reversible cleavage of acetyl-CoA, allowing	1.67201	0	0.03	1.04	0	0.0636353		0.0636353	0	0.01	0.01	0	0.0631492		0.0636353	0	0.02	0.03	0	0.0474541
0KRD2	cdhD	Wood-Ljungdahl Pathway	C	Part of a complex that catalyzes the reversible cleavage of acetyl-CoA, allowing autotrophic growth from CO(2). Probably maintains the overall quaternary structure of the ACDS complex (By similarity)	1.19407	0	0.01	0.78	0	0.161253		0.161253	0	0.02	0.09	0	0.0669089		0.161253	0	0	0.08	0.01	0.067776
0KR9G	cdhE	Wood-Ljungdahl Pathway	C	acetyl-CoA decarbonylase synthase complex subunit gamma	1.66259	0	0.02	1.05	0	0.133675		0.133675	0	0.05	0.06	0	0.1181		0.133675	0	0.07	0.05	0	0.163685
0KRP6	fmdA	Wood-Ljungdahl Pathway	C	formylmethanofuran dehydrogenase, subunit a	2.43786	0	0	1.83	0	0.0263961		0.0263961	0	0	0	0	0.0263005		0.0263961	0	0	0.02	0	0
0KR9D_COG1029	fmdB	Wood-Ljungdahl Pathway	C	Formylmethanofuran dehydrogenase subunit B	1.9319	0	0.03	1.42	0	0.129848		0.129848	0	0.02	0.08	0	0.0517763		0.129848	0	0.04	0.07	0	0.0917416
0KRNP	fmdB	Wood-Ljungdahl Pathway	C	formylmethanofuran dehydrogenase subunit B	0	0	0	0	0	0		0	0	0	0	0	0		0	0	0	0	0	0
0KW1X	fmdB	Wood-Ljungdahl Pathway	C	Formylmethanofuran dehydrogenase, subunit B	0.123053	0	0	0.07	0	0		0	0	0	0	0	0		0	0	0	0	0	0
0KRFI_COG2218	fmdC	Wood-Ljungdahl Pathway	C	Formylmethanofuran dehydrogenase subunit C	1.93217	0	0	1.25	0	0.143253		0.143253	0	0.01	0.08	0	0.042764		0.143253	0	0.03	0.08	0	0.0719446
0KS9M	fmdC	Wood-Ljungdahl Pathway	C	Glutamate synthase alpha subunit domain protein	0	0	0	0	0	0		0	0	0	0	0	0		0	0	0	0	0	0
0KSU1	fmdC	Wood-Ljungdahl Pathway	C	formylmethanofuran dehydrogenase, subunit C	0.0791641	0	0	0.06	0	0		0	0	0.01	0.01	0	0		0	0	0.01	0	0	0.0133303
0KW90	fmdC	Wood-Ljungdahl Pathway	C	GXGXG motif	0	0	0	0	0	0		0	0	0	0	0	0		0	0	0	0	0	0
0KT4S	fmdD	Wood-Ljungdahl Pathway	C	dinucleotide-binding region	0.0556505	0	0	0.04	0	0		0	0	0	0	0	0		0	0	0	0	0	0
0KT6G	fmdD	Wood-Ljungdahl Pathway	C	formylmethanofuran dehydrogenase subunit D	0.462294	0	0	0.34	0	0		0	0	0	0	0	0		0	0	0	0	0	0
0KTCB	fmdD	Wood-Ljungdahl Pathway	C	formylmethanofuran dehydrogenase subunit D	0	0	0	0	0	0		0	0	0	0	0	0		0	0	0	0	0	0
0KTTZ	fmdD	Wood-Ljungdahl Pathway	C	formylmethanofuran dehydrogenase subunit D	0.288036	0	0	0.15	0	0		0	0	0	0	0	0		0	0	0	0	0	0
0KU2E	fmdD	Wood-Ljungdahl Pathway	C	Molydopterin dinucleotide binding domain	0	0	0	0	0	0		0	0	0	0	0	0		0	0	0	0	0	0
0KU7C	fmdD	Wood-Ljungdahl Pathway	C	formylmethanofuran dehydrogenase subunit D	0	0	0	0	0	0		0	0	0	0	0	0		0	0	0	0	0	0
0KUTZ	fmdD	Wood-Ljungdahl Pathway	C	dinucleotide-binding region	0.111193	0	0	0.07	0	0		0	0	0	0	0	0		0	0	0	0	0	0
0KSBC	fmdE	Wood-Ljungdahl Pathway	C	formylmethanofuran dehydrogenase, subunit E	0.490427	0	0.04	0.08	0.01	0.43136		0.43136	0	0.05	0.01	0.01	0.520175		0.43136	0	0	0.21	0	0.0366378
0KSXY	fmdE	Wood-Ljungdahl Pathway	C	formylmethanofuran dehydrogenase, subunit E	1.28844	0	0	0.75	0	0.151657		0.151657	0	0	0.08	0	0.0301106		0.151657	0	0	0.08	0	0.0303554
0KT33_COG2191	fmdE	Wood-Ljungdahl Pathway	C	Formylmethanofuran dehydrogenase subunit E	0.736887	0	0	0.48	0	0.0819723		0.0819723	0	0	0.02	0	0.0544428		0.0819723	0	0	0.05	0	0.0137629
0KT3X	fmdE	Wood-Ljungdahl Pathway	C	formylmethanofuran dehydrogenase, subunit E	0.233019	0	0	0.12	0	0		0	0	0	0	0	0		0	0	0	0	0	0
0KS8R	fmdF	Wood-Ljungdahl Pathway	C	formylmethanofuran dehydrogenase subunit F	1.46514	0	0	0.99	0	0		0	0	0	0	0	0		0	0	0	0	0	0
0KRFB	ftr	Wood-Ljungdahl Pathway	C	formylmethanofuran-tetrahydromethanopterin formyltransferase (EC 2.3.1.101)	0	0	0.01	0.01	0	0		0	0	0	0	0	0		0	0	0	0	0	0
0KRCW	ftr	Wood-Ljungdahl Pathway	C	Catalyzes the reversible transfer of a formyl group from formylmethanofuran (formyl-MFR) to tetrahydromethanopterin (H(4)MPT) so as to produce 5-formyl tetrahydromethanopterin (5- formyl-H(4)MPT) and methanofuran (MFR)	0.517952	0	0	0.48	0	0		0	0	0	0	0	0		0	0	0	0	0	0
0KVZN	ftr	Wood-Ljungdahl Pathway	C	Formylmethanofuran-tetrahydromethanopterin formyltransferase	0.0796803	0	0	0.03	0	0		0	0	0	0	0	0		0	0	0	0	0	0
0KRT9	mch	Wood-Ljungdahl Pathway	H	Catalyzes the reversible interconversion of 5-formyl- H(4)MPT to methenyl-H(4)MPT( ) (By similarity)	1.18314	0	0.01	0.04	0.01	1.16108		1.16108	0	0.01	0	0	1.17085		1.16108	0	0	0.9	0	0.106629
0KVZB	mch	Wood-Ljungdahl Pathway	H	Catalyzes the reversible interconversion of 5-formyl- H(4)MPT to methenyl-H(4)MPT( ) (By similarity)	0.0484616	0	0	0.02	0	0		0	0	0.01	0.02	0.02	0.0237339		0	0	0.02	0.02	0	0
0KW2R	mch	Wood-Ljungdahl Pathway	H	Catalyzes the reversible interconversion of 5-formyl- H(4)MPT to methenyl-H(4)MPT( ) (By similarity)	0	0	0	0	0	0		0	0	0	0	0	0		0	0	0	0	0	0
0KRKG	mer	Wood-Ljungdahl Pathway	C	Catalyzes the reversible reduction of methylene-H(4)MPT to methyl-H(4)MPT (By similarity)	1.13997	0.06	0.08	0	0.05	1.35313		1.35313	0.02	0.01	0.22	0	1.13981		1.35313	2.7	0.98	0	0.34	5.89222
0KYP3	mer	Wood-Ljungdahl Pathway	C	Inherit from arCOG: Catalyzes the reversible reduction of methylene-H(4)MPT to methyl-H(4)MPT (By similarity)	0	0	0	0	0	0		0	0	0	0	0	0		0	0	0	0	0	0
0KRGF	mtd	Wood-Ljungdahl Pathway	C	Catalyzes the reversible reduction of methenyl- H(4)MPT( ) to methylene-H(4)MPT (By similarity)	1.11458	0	0	0.94	0	0		0	0	0	0	0	0		0	0	0	0	0	0
0KRNK	mcrA	Methanogenesis	H	Methyl-coenzyme M reductase, alpha subunit	1.69113	0	0	1.01	0	0		0	0	0	0	0	0		0	0	0	0	0	0
0KRV4	mcrB	Methanogenesis	H	methyl-coenzyme M reductase, beta subunit	1.61034	0	0	1	0	0		0	0	0	0	0	0		0	0	0	0	0	0
0KSNI	mcrC	Methanogenesis	H	methyl-coenzyme M reductase i operon protein C	1.05744	0	0.01	0.8	0	0.0973751		0.0973751	0	0	0.08	0	0		0.0973751	0	0	0.05	0	0.0369054
0KTNZ	mcrD	Methanogenesis	H	methyl-coenzyme m reductase operon protein d	1.59491	0	0	1.21	0	0.0386517		0.0386517	0	0	0.03	0	0		0.0386517	0	0	0.03	0	0
0KRPV	mcrG	Methanogenesis	H	Methyl-coenzyme M reductase gamma subunit	1.60053	0	0	0.99	0	0		0	0	0	0	0	0		0	0	0	0	0	0
0KSI6_COG4063	mtrA	Methanogenesis	H	Tetrahydromethanopterin S-methyltransferase, subunit A	0	0	0	0	0	0		0	0	0	0	0	0		0	0	0	0	0	0
0KSJM	mtrA	Methanogenesis	H	Part of a complex that catalyzes the formation of methyl-coenzyme M and tetrahydromethanopterin from coenzyme M and methyl-tetrahydromethanopterin. This is an energy-conserving, sodium-ion translocating step	0.631027	0	0.01	0.54	0	0.0116974		0.0116974	0	0.01	0.01	0	0.011681		0.0116974	0	0	0	0	0.0118065
0KT5B	mtrA	Methanogenesis	H	tetrahydromethanopterin S-methyltransferase, subunit A	0	0	0	0	0	0		0	0	0	0	0	0		0	0	0	0	0	0
0KVUC	mtrA	Methanogenesis	H	tetrahydromethanopterin S-methyltransferase, subunit A (EC 2.1.1.86)	0	0	0	0	0	0		0	0	0	0	0	0		0	0	0	0	0	0
0KTXF	mtrB	Methanogenesis	H	Part of a complex that catalyzes the formation of methyl-coenzyme M and tetrahydromethanopterin from coenzyme M and methyl-tetrahydromethanopterin. This is an energy-conserving, sodium-ion translocating step	0.30763	0	0	0.29	0	0		0	0	0	0	0	0		0	0	0	0	0	0
0KS7D	mtrC	Methanogenesis	H	Part of a complex that catalyzes the formation of methyl-coenzyme M and tetrahydromethanopterin from coenzyme M and methyl-tetrahydromethanopterin. This is an energy-conserving, sodium-ion translocating step (By similarity)	1.09649	0	0	1	0	0		0	0	0	0	0	0		0	0	0	0	0	0
0KSKE	mtrD	Methanogenesis	H	Part of a complex that catalyzes the formation of methyl-coenzyme M and tetrahydromethanopterin from coenzyme M and methyl-tetrahydromethanopterin. This is an energy-conserving, sodium-ion translocating step (By similarity)	0.958449	0	0	0.87	0	0		0	0	0	0	0	0		0	0	0	0	0	0
0KRG4	mtrE	Methanogenesis	H	Part of a complex that catalyzes the formation of methyl-coenzyme M and tetrahydromethanopterin from coenzyme M and methyl-tetrahydromethanopterin. This is an energy-conserving, sodium-ion translocating step (By similarity)	0.476966	0	0	0.45	0	0		0	0	0	0	0	0		0	0	0	0	0	0
0KUDK	mtrF	Methanogenesis	H	Part of a complex that catalyzes the formation of methyl-coenzyme M and tetrahydromethanopterin from coenzyme M and methyl-tetrahydromethanopterin. This is an energy-conserving, sodium-ion translocating step	0	0	0	0	0	0		0	0	0	0	0	0		0	0	0	0	0	0
0KVG0	mtrF	Methanogenesis	C	Tetrahydromethanopterin S-methyltransferase, subunit F	0	0	0	0	0	0		0	0	0	0	0	0		0	0	0	0	0	0
0KUPF	mtrG	Methanogenesis	H	Part of a complex that catalyzes the formation of methyl-coenzyme M and tetrahydromethanopterin from coenzyme M and methyl-tetrahydromethanopterin. This is an energy-conserving, sodium-ion translocating step (By similarity)	0.371297	0	0	0.29	0	0.0123953		0.0123953	0	0	0.01	0	0		0.0123953	0	0	0.01	0	0
0KS52	mtrH	Methanogenesis	H	Tetrahydromethanopterin S-methyltransferase	0	0	0.01	0.01	0.01	0.0166064		0.0166064	0	0.01	0.01	0	0.0165573		0.0166064	0	0	0.01	0	0
0KRP2	mtrH	Methanogenesis	H	Part of a complex that catalyzes the formation of methyl-coenzyme M and tetrahydromethanopterin from coenzyme M and methyl-tetrahydromethanopterin. This is an energy-conserving, sodium-ion translocating step. MtrH catalyzes the transfer of the methyl group from methyl-tetrahydromethanopterin to the corrinoid prosthetic group of MtrA	0.902815	0	0.01	0.73	0	0.0244394		0.0244394	0	0	0.01	0	0.0121885		0.0244394	0	0.04	0.01	0	0.0617797
0KRFV	frhA	Additional hydrogenases	C	hydrogenase	0	0	0	0	0	0		0	0	0	0	0	0		0	0	0	0	0	0
0KRMW	frhA	Additional hydrogenases	C	Coenzyme F420 hydrogenase subunit alpha	0.0741164	0	0	0.06	0	0.0105904		0.0105904	0	0	0.01	0	0		0.0105904	0	0	0.01	0	0
0KRJA_COG1035	frhB	Additional hydrogenases	C	Coenzyme F420-reducing hydrogenase, beta subunit	2.08276	0	0	1.22	0	0.0168819		0.0168819	0	0	0.01	0	0		0.0168819	0	0	0.01	0	0
0KRJG_COG1035	frhB/fpoF	Additional hydrogenases	C	Coenzyme F420-reducing hydrogenase, beta subunit	0.828582	0	0	0.69	0	0.0233594		0.0233594	0	0.02	0.03	0	0.0116662		0.0233594	0	0.01	0.01	0	0.0235562
0KRRE_COG1035	frhB	Additional hydrogenases	C	Coenzyme F420-reducing hydrogenase, beta subunit	0.746286	0	0	0.37	0	0.262189		0.262189	0	0.01	0.08	0	0.169902		0.262189	0	0	0.18	0	0.026452
0KVRQ_COG1035	frhB	Additional hydrogenases	C	Coenzyme F420-reducing hydrogenase, beta subunit	0.558336	0	0	0.31	0	0		0	0	0	0	0	0		0	0	0	0	0	0
0KRZ4	frhG/nuoB	Additional hydrogenases	C	NADH ubiquinone oxidoreductase 20 kda subunit	1.4023	0	0	0.88	0	0.0754107		0.0754107	0	0	0.01	0	0.0599608		0.0754107	0	0.01	0.04	0	0.0301846
0KSHK_COG0377	frhG/nuoB	Additional hydrogenases	C	NADH:ubiquinone oxidoreductase 20 kD subunit (chhain B) or related Fe-S oxidoreductase	0.939641	0	0.26	0.04	0	1.20607		1.20607	0	0.02	0	0	1.22792		1.20607	0	0.02	0.01	0	1.23007
0KRQA	frhG/nuoB	Additional hydrogenases	C	hydrogenase subunit gamma	0.139268	0	0	0.12	0	0.0107161		0.0107161	0	0	0.01	0	0		0.0107161	0	0	0.01	0	0
0KSQP	frhD	Additional hydrogenases	C	hydrogenase, subunit delta	0.808559	0	0	0.4	0	0.0731761		0.0731761	0	0.01	0.04	0	0.0181534		0.0731761	0	0	0.03	0	0.0179742
0KSZN	frhD	Additional hydrogenases	C	hydrogenase, delta subunit	2.18061	0	0	1.23	0	0.0347491		0.0347491	0	0	0.02	0	0		0.0347491	0	0	0.01	0	0.0170886
0KYJZ	frhD	Additional hydrogenases	C	Methylviologen-reducing hydrogenase, subunit delta	0	0	0	0	0	0		0	0	0	0	0	0		0	0	0	0	0	0
0KRD4_COG1148	hdrA	Additional hydrogenases	C	Heterodisulfide reductase, subunit A (polyferredoxin)	1.67607	0	0	1.11	0	0.0441105		0.0441105	0	0	0.01	0	0.0292972		0.0441105	0	0.02	0.03	0	0.0294508
0KRSB	hdrA	Additional hydrogenases	C	Heterodisulfide reductase subunit	1.33777	0	0	0.8	0	0		0	0	0	0	0	0		0	0	0	0	0	0
0KS3R	hdrA	Additional hydrogenases	C	4fe-4S ferredoxin iron-sulfur binding domain protein	0	0	0	0	0	0		0	0	0	0	0	0		0	0	0	0	0	0
0KYKA	hdrA	Additional hydrogenases	C	HI0933-like protein	0	0	0	0	0	0		0	0	0	0	0	0		0	0	0	0	0	0
0KRJ7	hdrB	Additional hydrogenases	C	heterodisulfide reductase subunit b	1.17868	0	0.03	0.76	0	0.116484		0.116484	0	0.02	0.03	0	0.101419		0.116484	0	0.05	0.06	0	0.102236
0KSH4	hdrB	Additional hydrogenases	C	heterodisulfide reductase	1.93368	0	0	1	0	0		0	0	0	0	0	0		0	0	0	0	0	0
0KVV9	hdrB	Additional hydrogenases	C	Fe-S cluster-binding oxidoreductase component	0	0	0	0	0	0		0	0	0	0	0	0		0	0	0	0	0	0
0KRGD	hdrC	Additional hydrogenases	C	heterodisulfide reductase subunit C	1.58057	0	0	1	0	0		0	0	0	0	0	0		0	0	0	0	0	0
0KTB6	hdrC	Additional hydrogenases	C	Heterodisulfide reductase subunit	0.0218954	0	0	0	0	0.0216846		0.0216846	0	0	0.01	0	0		0.0216846	0	0	0.01	0	0
0KTS3	hdrC	Additional hydrogenases	C	Inherit from arCOG: Heterodisulfide reductase subunit	0	0	0	0	0	0		0	0	0	0	0	0		0	0	0	0	0	0
0KRS9	nuoH	Respiration - Complex I - P-module	C	NDH-1 shuttles electrons from NADH, via FMN and iron- sulfur (Fe-S) centers, to quinones in the respiratory chain. The immediate electron acceptor for the enzyme in this species is believed to be ubiquinone. Couples the redox reaction to proton translocation (for every two electrons transferred, four hydrogen ions are translocated across the cytoplasmic membrane), and thus conserves the redox ene…	1.03327	0	0.02	0.03	0.04	1.06631		1.06631	0	0	0.01	0.01	1.06582		1.06631	0	0.03	0	0	1.10561
0KRW8	nuoN	Respiration - Complex I - P-module	C	subunit N	0.0210256	0	0.02	0	0.08	0.126177		0.126177	0	0.02	0	0.84	1.03024		0.126177	0	0.93	0.06	0	1.04534
0KYJD	nuoN	Respiration - Complex I - P-module	C	NADH-Ubiquinone/plastoquinone (complex I), various chains	0	0	0	0	0	0		0	0	0	0	0	0		0	0	0	0	0	0
0KUWH	nuoA	Respiration - Complex I - P-module	C	NADH-ubiquinone plastoquinone oxidoreductase chain 3	0	0	0	0	0	0		0	0	0.08	0	0.03	0.117339		0	0	0.99	0	0	1.06169
0KYQG	nuoA	Respiration - Complex I - P-module	C	NADH dehydrogenase subunit A	0	0	0	0	0	0		0	0	0	0	0	0		0	0	0	0	0	0
0KRVF	nuoM	Respiration - Complex I - P-module	C	subunit m	0.228956	0	0.01	0	0	0.23939		0.23939	0	0	0	0.11	0.353838		0.23939	0	0.77	0	0	1.0443
0KS6Y_COG1009	nuoL/mnhA	Respiration - Complex I - P-module	CP	NADH:ubiquinone oxidoreductase subunit 5 (chain L)/Multisubunit Na+/H+ antiporter, MnhA subunit	1.37238	0	0.02	0	0.01	1.4166		1.4166	0	0.01	0.02	0	1.39473		1.4166	0	0	0	0	1.42658
0KS3D	nuoL/mnhA	Respiration - Complex I - P-module	C	subunit l	1.07966	0	0	0	0	1.08005		1.08005	0	0.01	0.01	0	1.0796		1.08005	0	0	0	0	1.08645
0M0DS	nuoL/mnhA	Respiration - Complex I - P-module	C	pH adaptation potassium efflux system protein A	0.0140262	0	0	0	0.03	0.0561293		0.0561293	0	0.01	0	0.12	0.237854		0.0561293	0	0.01	0.04	0	0.0141077
0KUHP	nuoJ1	Respiration - Complex I - P-module	C	NADH dehydrogenase subunit j	0	0	0	0	0.03	0.0315072		0.0315072	0	0	0.01	0.07	0.0945058		0.0315072	0	0.91	0	0.02	1.01208
0M072	nuoJ2	Respiration - Complex I - P-module	C	NADH dehydrogenase-like complex subunit J2	0	0	0	0	0	0		0	0	0	0	0	0		0	0	0	0	0	0
0KYA2	fpoJ	Respiration - Complex I - P-module	C	NADH dehydrogenase subunit J	0	0	0	0	0	0		0	0	0	0	0	0		0	0	0	0	0	0
0KU2F	nuoK	Respiration - Complex I - P-module	C	subunit K	0.580792	0	0.01	0.01	0.02	0.602976		0.602976	0	0.08	0	0.03	0.723186		0.602976	0	0.48	0.46	0.01	0.64
0KYQ0	nuoK	Respiration - Complex I - P-module	C	Inherit from arCOG: NADH-ubiquinone oxidoreductase, chain 4L	0	0	0	0	0	0		0	0	0	0	0	0		0	0	0	0	0	0
0KTM9	nuoK/mnhC	Respiration - Complex I - P-module	P	NADH-ubiquinone oxidoreductase, chain 4L	0.260761	0	0.1	0	0.23	0.71442		0.71442	0	0.02	0.07	0.02	0.670708		0.71442	0	0.51	0.04	0.02	1.39755
0KTY8	nuoK/mnhC	Respiration - Complex I - P-module	P	NADH-ubiquinone/plastoquinone oxidoreductase chain 4L	0.208766	0	0	0.13	0	0		0	0	0	0	0	0		0	0	0	0	0	0
0KUEK	nuoK/mnhC	Respiration - Complex I - P-module	P	monovalent cation H antiporter subunit C	0.273332	0	0.08	0.01	0.05	0.446185		0.446185	0	0.23	0	0.18	1.03227		0.446185	0	0.01	0.28	0	0.0578349
0KRZ4	frhG/nuoB	Respiration - Complex I - Q-module	C	NADH ubiquinone oxidoreductase 20 kda subunit	1.4023	0	0	0.88	0	0.0754107		0.0754107	0	0	0.01	0	0.0599608		0.0754107	0	0.01	0.04	0	0.0301846
0KSHK_COG0377	frhG/nuoB	Respiration - Complex I - Q-module	C	NADH:ubiquinone oxidoreductase 20 kD subunit (chhain B) or related Fe-S oxidoreductase	0.939641	0	0.26	0.04	0	1.20607		1.20607	0	0.02	0	0	1.22792		1.20607	0	0.02	0.01	0	1.23007
0KRQA	frhG/nuoB	Respiration - Complex I - Q-module	C	hydrogenase subunit gamma	0.139268	0	0	0.12	0	0.0107161		0.0107161	0	0	0.01	0	0		0.0107161	0	0	0.01	0	0
0KS1A_COG0852	nuoC	Respiration - Complex I - Q-module	C	NADH:ubiquinone oxidoreductase 27 kD subunit (chain C)	1.2773	0.06	0.02	0.14	0	1.20456		1.20456	0.03	0.03	0.02	0	1.25124		1.20456	0.01	0.06	0.02	0	1.27941
0KSWY	nuoC	Respiration - Complex I - Q-module	C	NADH dehydrogenase subunit c	0.109528	0	0	0.04	0	0.0363349		0.0363349	0	0	0.01	0	0.0179785		0.0363349	0	0	0.01	0	0.0177865
0KTSY	nuoC	Respiration - Complex I - Q-module	C	NADH dehydrogenase subunit C (EC 1.6.5.3)	0.0247261	0	0	0	0	0.0244176		0.0244176	0	0	0.01	0	0		0.0244176	0	0	0.01	0	0
0KWQA	nuoC	Respiration - Complex I - Q-module	C	Ech hydrogenase, subunit D	0	0	0	0	0	0		0	0	0	0	0	0		0	0	0	0	0	0
0M21Z	nuoD	Respiration - Complex I - Q-module	C	NADH dehydrogenase subunit D	0	0	0	0	0	0		0	0	0	0	0	0		0	0	0	0	0	0
0KS1A_COG0649	nuoD/hycE	Respiration - Complex I - Q-module	C	NADH:ubiquinone oxidoreductase 49 kD subunit (chain D)	1.20852	0	0.02	0.01	0	1.22228		1.22228	0.02	0	0	0	1.24411		1.22228	0	0.02	0.02	0	1.23453
0KS1A_COG3261	nuoD/hycE	Respiration - Complex I - Q-module	C	Ni,Fe-hydrogenase III large subunit	0.187614	0	0.01	0.14	0	0.0250461		0.0250461	0	0	0.02	0	0		0.0250461	0	0	0.02	0	0
0KVGU	nuoI	Respiration - Complex I - Q-module	C	4Fe-4S binding domain	0	0	0.01	0.02	0.01	0		0	0	0	0	0	0		0	0	0.01	0.01	0	0
0KRY3	nuoI	Respiration - Complex I - Q-module	C	NADH-quinone oxidoreductase, chain i	0.0455257	0	0.01	0	0.33	0.432829		0.432829	0	0.05	0	0.04	0.534801		0.432829	0	0.62	0.02	0.01	1.13712
0KT31	nuoI	Respiration - Complex I - Q-module	C	4fe-4S ferredoxin iron-sulfur binding domain protein	0.0341389	0	0	0.03	0	0		0	0	0	0	0	0		0	0	0	0	0	0
0KU8H	nuoI	Respiration - Complex I - Q-module	C	4Fe-4S ferredoxin iron-sulfur binding domain protein	0.0644108	0	0	0.05	0	0		0	0	0	0	0	0		0	0	0	0	0	0
0KT0D_COG3260	nuoI/hycG	Respiration - Complex I - Q-module	C	Ni,Fe-hydrogenase III small subunit	0.0928915	0	0	0.05	0	0.0154731		0.0154731	0	0	0.01	0	0		0.0154731	0	0	0.01	0	0
0KUHG	nuoE	Respiration - Complex I - N-module	C	NADH dehydrogenase (Ubiquinone), 24 kDa subunit	0.125729	0	0	0.07	0	0		0	0	0	0.01	0.02	0.0177692		0	0	0.01	0	0	0.0176404
0KSCY_COG1894	nuoF	Respiration - Complex I - N-module	C	NADH:ubiquinone oxidoreductase, NADH-binding 51 kD subunit (chain F)	0.0763874	0	0.02	0.01	0.04	0.152719		0.152719	0	0.04	0	0.13	0.410662		0.152719	0	0.02	0.09	0	0.0458611
0KUB3_COG1034	nuoG	Respiration - Complex I - N-module	C	NADH dehydrogenase/NADH:ubiquinone oxidoreductase 75 kD subunit (chain G)	0.0965561	0	0.01	0.04	0.01	0.0642958		0.0642958	0	0.04	0.04	0	0.0639997		0.0642958	0	0.05	0.07	0	0.0320652
0KRBI	sdhA	Respiration - Complex II	C	succinate dehydrogenase	0.207252	0.03	0.53	0.03	0.01	0.907862		0.907862	0.17	0.39	0.09	0.03	1.55201		0.907862	0.22	0.22	0.2	0.12	1.38699
0KYJ1	sdhA	Respiration - Complex II	C	adenylylsulfate reductase subunit alpha	0	0	0	0	0	0		0	0	0	0	0	0		0	0	0	0	0	0
0M09X	sdhA?	Respiration - Complex II	C	FAD dependent oxidoreductase	0	0	0	0	0.01	0.0147177		0.0147177	0	0	0	0	0.0146749		0.0147177	0	0	0.01	0	0
0KRF3_COG0479	sdhB	Respiration - Complex II	C	Succinate dehydrogenase/fumarate reductase, Fe-S protein subunit	0.0122139	0	0	0.01	0	0		0	0	0	0	0	0		0	0	0	0	0	0
0KTQ6_COG0479	sdhB	Respiration - Complex II	C	Succinate dehydrogenase/fumarate reductase, Fe-S protein subunit	0.0585864	0	0.28	0	0.08	0.48084		0.48084	0.02	0.09	0.12	0.21	0.714478		0.48084	0.07	0.43	0.01	0.07	1.14763
0KXST	sdhC	Respiration - Complex II	C	succinate dehydrogenase subunit C	0	0	0	0	0	0		0	0	0	0	0	0		0	0	0	0	0	0
0KZPT	sdhC	Respiration - Complex II	C	Succinate dehydrogenase, cytochrome b556 subunit	0	0	0	0	0.01	0.0110743		0.0110743	0	0.03	0	0.09	0.143871		0.0110743	0	0	0.01	0	0
0M0XA	sdhD	Respiration - Complex II	C	Succinate dehydrogenase, subunit D	0	0	0	0	0.01	0.0112755		0.0112755	0	0	0.01	0.09	0.101392		0.0112755	0	0.02	0.03	0	0
0KSI5_COG0723	petA	Respiration - Complex III	C	Rieske Fe-S protein	0.0121539	0	0	0.01	0.02	0.0243304		0.0243304	0	0.04	0	0.05	0.133604		0.0243304	0	0	0.01	0	0.0122716
0KZJK	petA	Respiration - Complex III	P	Rieske (2Fe-2S) domain protein	0.0283681	0	0	0.02	0.01	0.0141858		0.0141858	0	0	0.01	0	0		0.0141858	0	0	0.02	0.02	0.0142499
0M048	petA	Respiration - Complex III	P	rieske (2fe-2S) domain-containing protein	0	0	0	0	0	0		0	0	0	0	0	0		0	0	1	0	0	1.00003
0M0DJ	petB	Respiration - Complex III	C	cytochrome	0.127778	0	0.08	0	0.23	0.488402		0.488402	0	0.06	0	0.05	0.615418		0.488402	0	0.55	0.01	0.01	1.13895
0KS3S	petB	Respiration - Complex III	C	Cytochrome b	0.0340298	0	0.05	0	0.26	0.385966		0.385966	0	0.1	0	0.5	1.06602		0.385966	0	0.63	0.05	0.02	1.07605
0KX15	petB	Respiration - Complex III	C	Cytochrome b	0	0	0	0	0	0		0	0	0	0.01	0.02	0.0145566		0	0	0	0	0	0
0KS8F_COG0843	coxA	Respiration - Complex IV	C	Heme/copper-type cytochrome/quinol oxidase, subunit 1	0.147155	0	0.01	0	0.26	0.544634		0.544634	0.16	0.14	0.01	0.28	1.37744		0.544634	0.02	0.78	0.14	0	1.51966
0M1BG	coxA	Respiration - Complex IV	C	cytochrome c oxidase, subunit I	0.015018	0	0	0	0.07	0.120152		0.120152	0	0.04	0	0.14	0.388657		0.120152	0	0.01	0.06	0	0.0451444
0KXWQ	coxB	Respiration - Complex IV	C	oxidase, subunit II	0.0422529	0	0.01	0	0.08	0.169163		0.169163	0	0.06	0	0.18	0.505391		0.169163	0	0.02	0.12	0	0.0283611
0KUT6	coxB	Respiration - Complex IV	C	Cytochrome C oxidase, subunit II	0.17527	0	0.06	0	0.43	0.789808		0.789808	0	0.03	0.01	0.05	0.875325		0.789808	0	0.39	0.05	0.01	1.24094
0KYJJ	coxB	Respiration - Complex IV	C	Cytochrome C oxidase, subunit II	0	0	0	0	0	0		0	0	0	0	0	0		0	0	0	0	0	0
0KZJD	coxB	Respiration - Complex IV	C	Cytochrome C oxidase, subunit II	0.0199129	0	0	0	0.02	0.0594127		0.0594127	0	0.01	0.01	0.03	0.118145		0.0594127	0	0	0.03	0	0
0M11Q	coxB	Respiration - Complex IV	C	Cytochrome C oxidase, subunit II	0.0119924	0	0	0	0.08	0.108073		0.108073	0	0.01	0	0.49	0.707072		0.108073	0	0	0.08	0	0.0121327
0KS8F_COG1845	coxC	Respiration - Complex IV	C	Heme/copper-type cytochrome/quinol oxidase, subunit 3	0.0628717	0	0.04	0.01	0.54	0.780622		0.780622	0	0	0.02	0.04	0.803851		0.780622	0.01	0.37	0	0.01	1.28383
0M0D4	coxC	Respiration - Complex IV	C	oxidase subunit III	0.0386648	0	0.02	0	0.06	0.142001		0.142001	0	0.22	0	0.49	1.055		0.142001	0	0.01	0.11	0	0.0130391
0KZ26	coxC	Respiration - Complex IV	C	Cytochrome c oxidase subunit III	0	0	0	0.01	0.02	0.0177662		0.0177662	0	0.01	0	0.01	0.0530516		0.0177662	0	0	0.01	0.01	0.0176104
0KUQP	cydA	Respiration - Cyt bd	C	Cytochrome bd ubiquinol oxidase subunit I	0.0255927	0	0	0.01	0.03	0.0512343		0.0512343	0	0.03	0.01	0.14	0.255617		0.0512343	0	0.02	0.05	0	0.0129155
0KX3C	cydB	Respiration - Cyt bd	C	ubiquinol oxidase, subunit II	0.0281779	0	0	0	0.02	0.0563822		0.0563822	0	0.03	0	0.07	0.196725		0.0563822	0	0.03	0.05	0	0.0283403
0KRJ3	atpA	Respiration - Complex V	C	Produces ATP from ADP in the presence of a proton gradient across the membrane. The archaeal alpha chain is a catalytic subunit	1.8078	0	0.02	0.57	0	1.18345		1.18345	0	0.04	0.05	0	1.1708		1.18345	0	0.04	0.04	0	1.19383
0KRFX	atpB	Respiration - Complex V	C	Produces ATP from ADP in the presence of a proton gradient across the membrane. The archaeal beta chain is a regulatory subunit	1.67253	0.01	0.01	0.44	0	1.18249		1.18249	0	0	0.01	0	1.16911		1.18249	0	0.01	0.01	0	1.19358
0KSBI	atpC	Respiration - Complex V	C	Produces ATP from ADP in the presence of a proton gradient across the membrane (By similarity)	2.00045	0.01	0.02	0.61	0	1.31949		1.31949	0.15	0.02	0.08	0	1.42313		1.31949	0	0.02	0.09	0	1.2495
0KSJB	atpC	Respiration - Complex V	C	Produces ATP from ADP in the presence of a proton gradient across the membrane (By similarity)	0.0571075	0	0	0.04	0	0		0	0	0	0	0	0		0	0	0	0	0	0
0KRI8	atpD	Respiration - Complex V	C	Produces ATP from ADP in the presence of a proton gradient across the membrane (By similarity)	0.632446	0.01	0.42	0.08	0	1.04345		1.04345	0	0.01	0.01	0.01	1.05362		1.04345	0	0.13	0	0	1.20725
0KT8Z	atpD	Respiration - Complex V	C	Produces ATP from ADP in the presence of a proton gradient across the membrane (By similarity)	0	0	0	0	0	0		0	0	0	0	0	0		0	0	0	0	0	0
0KSQF	atpE	Respiration - Complex V	C	Produces ATP from ADP in the presence of a proton gradient across the membrane (By similarity)	1.10463	0.01	0.02	0.03	0	1.10535		1.10535	0	0	0	0.01	1.11562		1.10535	0	0.01	0	0	1.12521
0KT5A	atpE	Respiration - Complex V	C	Produces ATP from ADP in the presence of a proton gradient across the membrane (By similarity)	0.0569619	0	0	0.05	0.01	0		0	0	0	0	0.01	0.014197		0	0	0.01	0	0	0.0143191
0KYBV	atpE	Respiration - Complex V	C	Produces ATP from ADP in the presence of a proton gradient across the membrane (By similarity)	0.350186	0	0	0.22	0	0		0	0	0	0	0	0		0	0	0	0	0	0
0KU8I	atpF	Respiration - Complex V	C	Produces ATP from ADP in the presence of a proton gradient across the membrane (By similarity)	0	0	0	0	0	0		0	0	0	0	0	0		0	0	0	0	0	0
0KUJF	atpF	Respiration - Complex V	C	Produces ATP from ADP in the presence of a proton gradient across the membrane (By similarity)	0.824175	0	0.29	0.04	0	1.11985		1.11985	0	0.1	0.01	0	1.22385		1.11985	0	0.09	0.03	0	1.20264
0KX81	atpF	Respiration - Complex V	C	ATP synthase (F/14-kDa) subunit	0.461609	0	0	0.29	0	0		0	0	0	0	0	0		0	0	0	0	0	0
0KURH	atpH	Respiration - Complex V	C	V-type H -transporting ATPase subunit E	0	0	0	0	0	0		0	0	0	0	0	0		0	0	0	0	0	0
0KUS4	atpH	Respiration - Complex V	C	H( )-transporting ATP synthase subunit H	0	0	0	0	0	0		0	0	0	0	0	0		0	0	0	0	0	0
0KYPP	atpH	Respiration - Complex V	C	ATP synthase	0	0	0	0	0	0		0	0	0	0	0	0		0	0	0	0	0	0
0M02F	atpH	Respiration - Complex V	C	ATP synthase, h subunit	0.0118898	0	0.02	0	0.09	0.14285		0.14285	0	0.19	0	0.51	0.974389		0.14285	0	0.02	0.13	0	0.0120245
0KVTC	atpI	Respiration - Complex V	C	V-type ATPase 116kDa subunit family	0.366104	0	0	0.23	0	0		0	0	0	0	0	0		0	0	0	0	0	0
0KRG0	atpI	Respiration - Complex V	C	V-type ATP synthase subunit I	0.207604	0	0.18	0.1	0.03	0.334785		0.334785	0	0.66	0.09	0.04	1.03767		0.334785	0	0.91	0.17	0	1.19998
0KT34	atpK	Respiration - Complex V	C	ATP synthase, subunit K	1.84097	0	0	1	0	0		0	0	0	0	0	0		0	0	0	0	0	0
0KUES	atpK	Respiration - Complex V	C	H transporting two-sector ATPase C subunit	1.07537	0	0.04	0	0	1.12141		1.12141	0.01	0.01	0.03	0.01	1.12043		1.12141	0	0.01	0	0	1.14163
0KZI3		Respiration	C	NA	0.201976	0	0.13	0	0.44	1.02558		1.02558	0	0.27	0.04	0	1.34938		1.02558	0	0.13	0.01	0.18	1.46617
0KXS7		Respiration	S	NA	0.119672	0	0.03	0	0.11	0.329147		0.329147	0	0.12	0	0.19	0.78916		0.329147	0	0.05	0.22	0	0.0749707
0KZI4		Respiration	S	NA	0	0	0	0	0	0		0	0	0	0	0	0		0	0	0	0	0	0
0M0B2		Respiration	S	NA	0	0	0	0	0	0		0	0	0	0	0	0		0	0	0	0	0	0
0M0KD		Respiration	S	Inherit from arCOG: Ba3-type terminal oxidase subunit CbaD	0	0	0	0.01	0.01	0		0	0	0	0	0	0		0	0	0	0	0	0
0M26H	MscK	Salt-in (Ion channels and transporters)	M	Mechanosensitive ion channel	0.014524	0	0	0	0	0.0145284		0.0145284	0	0	0.01	0	0		0.0145284	0	0	0.01	0	0
0KU64	MscL	Salt-in (Ion channels and transporters)	M	Large-conductance mechanosensitive	1.37905	0	0	0.66	0	0.0593964		0.0593964	0	0	0.02	0	0.0195014		0.0593964	0	0	0.03	0	0
0KRJY	MscS	Salt-in (Ion channels and transporters)	M	Mechanosensitive ion channel	0.126664	0	0.18	0	0.09	0.469253		0.469253	0.03	0.71	0	0.24	1.70782		0.469253	0	0.05	0.27	0	0.192043
0KSVD	MscS	Salt-in (Ion channels and transporters)	M	Mechanosensitive ion channel	1.5683	0.01	0.11	0.28	0	1.31084		1.31084	0	0.02	0.26	0	0.920915		1.31084	0.05	0.29	0.17	0.02	1.60618
0KZ4U	MscS	Salt-in (Ion channels and transporters)	M	Mechanosensitive ion channel MscS	0	0	0	0	0	0		0	0	0	0	0.01	0.0162795		0	0	0	0	0	0
0KZZX	MscS	Salt-in (Ion channels and transporters)	M	Mechanosensitive ion channel	0.0230009	0	0.01	0	0.14	0.195686		0.195686	0	0.25	0	0.38	0.919746		0.195686	0	0	0.17	0	0
0M0XP	MscS	Salt-in (Ion channels and transporters)	M	Mechanosensitive ion channel	0	0	0	0	0.99	1.00701		1.00701	0	0	0	0	1.00699		1.00701	0	0.01	0	0	1.01874
0M162	MscS	Salt-in (Ion channels and transporters)	M	Mechanosensitive ion channel	0.0141841	0	0	0	0.04	0.0709774		0.0709774	0	0.03	0	0.05	0.183775		0.0709774	0	0.01	0.06	0	0
0KS6C_COG1226	kch	Salt-in (Ion channels and transporters)	P	Voltage-gated potassium channel Kch	1.10016	0.2	0.03	0	0.01	1.36782		1.36782	0.5	0.16	0	0.01	2.11111		1.36782	0	0.01	1.22	0	0.022422
0KSMM	kch	Salt-in (Ion channels and transporters)	P	TrkA-N domain protein	0.012035	0	0.09	0	0.05	0.180737		0.180737	0	0.65	0	0.11	1.09444		0.180737	0	0.03	0.14	0	0.0486714
0KSQ4	kch	Salt-in (Ion channels and transporters)	P	TrkA-N domain protein	0.888999	0	0.03	0.04	0.01	0.889794		0.889794	0	0.06	0.01	0.08	1.0666		0.889794	0	0.04	0.6	0	0.111942
0KSYZ	kch	Salt-in (Ion channels and transporters)	P	Ion transport protein	1.28458	0	0.03	0.23	0	0.958244		0.958244	0	0.19	0.03	0.03	1.25731		0.958244	0	0.01	0.51	0	0.14533
0KSAP	YrbG	Salt-in (Ion channels and transporters)	P	Na Ca antiporter, CaCA family	1.4222	0	0	0	0	1.42314		1.42314	0	0.02	0.02	0	1.41209		1.42314	0	0	0.89	0	0.0757652
0KSUJ	YrbG	Salt-in (Ion channels and transporters)	P	Sodium calcium	1.65835	0.01	0	0.05	0	1.59398		1.59398	0	0	1.01	0	0		1.59398	0.02	0	0	0	1.6176
0KTGF	YrbG	Salt-in (Ion channels and transporters)	P	Na Ca antiporter, CaCA family	0.902992	0	0.12	0.05	0.02	1.03078		1.03078	0	0.34	0.01	0.07	1.58934		1.03078	0	0.03	0.63	0	0.184611
0KVYP	YrbG	Salt-in (Ion channels and transporters)	P	Sodium calcium exchanger membrane region	0.0885058	0	0.07	0.02	0.09	0.295154		0.295154	0	0.06	0	0.46	1.05725		0.295154	0	0.03	0.17	0	0.0888259
0M0N5	YrbG	Salt-in (Ion channels and transporters)	P	Sodium calcium exchanger membrane region	0.0411802	0	0.01	0.01	0.02	0.0818163		0.0818163	0	0.02	0.03	0.1	0.264207		0.0818163	0	0	0.04	0	0
0M0T1	YrbG	Salt-in (Ion channels and transporters)	P	Sodium calcium exchanger membrane region	0.0205901	0	0.01	0	0.04	0.122724		0.122724	0	0.01	0.01	0.09	0.304854		0.122724	0	0	0.06	0	0
0KRTC	kefB/kefC	Salt-in (Ion channels and transporters)	P	antiporter	1.89649	0	0.01	0.98	0	0.126946		0.126946	0	0	0.05	0	0.0359596		0.126946	0	0.01	0.04	0	0.070894
0KS73	kefB/kefC	Salt-in (Ion channels and transporters)	P	Sodium hydrogen exchanger	1.14276	0	0.01	0.8	0	0.0142902		0.0142902	0	0.01	0.02	0	0		0.0142902	0	0.01	0.01	0	0.0143432
0KSGH	kefB/kefC	Salt-in (Ion channels and transporters)	P	Na H antiporter	0.356005	0	0.03	0.01	0.04	0.448826		0.448826	0	0.14	0.01	0.14	0.860949		0.448826	0	0	0.26	0	0.0463902
0KSZ1	kefB/kefC	Salt-in (Ion channels and transporters)	P	Sodium hydrogen exchanger	0.0549034	0	0.01	0	0.05	0.13736		0.13736	0	0.03	0	0.14	0.369754		0.13736	0	0.01	0.1	0	0.0138255
0KU5V_COG0475	kefB/kefC	Salt-in (Ion channels and transporters)	P	Kef-type K+ transport system, membrane component KefB	0	0	0	0	0	0		0	0	0	0	0	0		0	0	0	0	0	0
0KS6Y_COG1009	nuoL/mnhA	Salt-in (Ion channels and transporters)	CP	NADH:ubiquinone oxidoreductase subunit 5 (chain L)/Multisubunit Na+/H+ antiporter, MnhA subunit	1.37238	0	0.02	0	0.01	1.4166		1.4166	0	0.01	0.02	0	1.39473		1.4166	0	0	0	0	1.42658
0KS3D	nuoL/mnhA	Salt-in (Ion channels and transporters)	C	subunit l	1.07966	0	0	0	0	1.08005		1.08005	0	0.01	0.01	0	1.0796		1.08005	0	0	0	0	1.08645
0M0DS	nuoL/mnhA	Salt-in (Ion channels and transporters)	C	pH adaptation potassium efflux system protein A	0.0140262	0	0	0	0.03	0.0561293		0.0561293	0	0.01	0	0.12	0.237854		0.0561293	0	0.01	0.04	0	0.0141077
0KS6Y_COG2111	mnhB	Salt-in (Ion channels and transporters)	P	Multisubunit Na+/H+ antiporter, MnhB subunit	0.60248	0	0.24	0	0.18	1.2357		1.2357	0	0.01	0	0.03	1.28734		1.2357	0	0.17	0.01	0	1.47894
0KTJF	mnhB	Salt-in (Ion channels and transporters)	P	Na H antiporter MnhB subunit-related protein	0.256926	0	0.03	0	0.53	1.0574		1.0574	0	0.01	0	0.05	1.13721		1.0574	0	0.26	0.03	0.03	1.43677
0KTMB	mnhB	Salt-in (Ion channels and transporters)	P	monovalent cation H antiporter subunit B	0.281264	0	0.11	0.05	0.03	0.402304		0.402304	0	0.17	0.01	0.13	0.788466		0.402304	0	0.01	0.26	0	0.0676033
0KV01	mnhB	Salt-in (Ion channels and transporters)	P	monovalent cation H antiporter subunit B	0.208102	0	0.03	0	0.07	0.347134		0.347134	0	0.1	0.01	0.18	0.719473		0.347134	0	0.02	0.25	0	0.0279494
0KTM9	nuoK/mnhC	Salt-in (Ion channels and transporters)	P	NADH-ubiquinone oxidoreductase, chain 4L	0.260761	0	0.1	0	0.23	0.71442		0.71442	0	0.02	0.07	0.02	0.670708		0.71442	0	0.51	0.04	0.02	1.39755
0KTY8	nuoK/mnhC	Salt-in (Ion channels and transporters)	P	NADH-ubiquinone/plastoquinone oxidoreductase chain 4L	0.208766	0	0	0.13	0	0		0	0	0	0	0	0		0	0	0	0	0	0
0KUEK	nuoK/mnhC	Salt-in (Ion channels and transporters)	P	monovalent cation H antiporter subunit C	0.273332	0	0.08	0.01	0.05	0.446185		0.446185	0	0.23	0	0.18	1.03227		0.446185	0	0.01	0.28	0	0.0578349
0KS5B	mnhD	Salt-in (Ion channels and transporters)	C	Hydrogenase, membrane subunit	0.0619414	0	0.01	0.05	0	0		0	0	0	0	0	0		0	0	0	0	0	0
0KS97	mnhD	Salt-in (Ion channels and transporters)	C	Monovalent cation H antiporter subunit D	1.01211	0	0.41	0.04	0.15	1.72562		1.72562	0	0.07	0	0.36	2.30481		1.72562	0	0.07	0.29	0	1.43537
0KSER	mnhD	Salt-in (Ion channels and transporters)	C	Monovalent cation H antiporter subunit D	0.398292	0	0.05	0.05	0.04	0.455461		0.455461	0	0.15	0.02	0.17	0.879167		0.455461	0	0.03	0.3	0	0.0715319
0KSKV	mnhD	Salt-in (Ion channels and transporters)	C	hydrogenase	0.125763	0	0.03	0.05	0.01	0.109949		0.109949	0	0	0.04	0.01	0.062587		0.109949	0	0.01	0.06	0	0.0313968
0KSQ2	mnhD/nuoM	Salt-in (Ion channels and transporters)	C	NADH dehydrogenase subunit M	0.083259	0	0.04	0.03	0.1	0.236076		0.236076	0	0.06	0	0.19	0.581317		0.236076	0	0.04	0.16	0	0.0698665
0KSWH	mnhD/nuoN	Salt-in (Ion channels and transporters)	C	NADH dehydrogenase subunit N	0	0	0	0	0	0		0	0	0	0	0	0		0	0	0	0	0	0
0M1YT	mnhD	Salt-in (Ion channels and transporters)	C	NADH-Ubiquinone/plastoquinone (complex I), various chains	0	0	0	0	0	0		0	0	0	0	0	0		0	0	0	0	0	0
0KTAH	mnhE	Salt-in (Ion channels and transporters)	P	monovalent cation H antiporter subunit E	0.183412	0	0.03	0	0.42	0.819181		0.819181	0	0.01	0.02	0.03	0.843479		0.819181	0	0.42	0.02	0.01	1.40677
0KTMU	mnhE	Salt-in (Ion channels and transporters)	P	Cation antiporter	0.0260033	0	0	0.02	0	0		0	0	0	0	0	0		0	0	0	0	0	0
0KV2G	mnhE	Salt-in (Ion channels and transporters)	P	monovalent cation H antiporter subunit E	0.253321	0	0.03	0	0.05	0.366217		0.366217	0	0.17	0.01	0.27	0.968014		0.366217	0	0.02	0.19	0	0.127515
0KU62	mnhF	Salt-in (Ion channels and transporters)	P	Monovalent cation H antiporter subunit F	0	0	0	0	0	0		0	0	0	0	0	0		0	0	0	0	0	0
0KUNA	mnhF	Salt-in (Ion channels and transporters)	P	Monovalent cation H antiporter subunit F	0.22216	0	0.04	0.01	0.09	0.379399		0.379399	0	0.03	0.09	0.01	0.313129		0.379399	0	0.6	0.01	0.08	1.26659
0KVMK	mnhF	Salt-in (Ion channels and transporters)	P	Monovalent cation H antiporter subunit F	0.0133702	0	0	0	0.07	0.107101		0.107101	0	0.07	0	0.45	0.800413		0.107101	0	0.01	0.08	0	0.0135005
0KU2W	mnhG	Salt-in (Ion channels and transporters)	P	monovalent cation H antiporter subunit G	0.464681	0	0.42	0	0.14	1.25474		1.25474	0	0.01	0.03	0.01	1.23455		1.25474	0	0.11	0	0	1.41875
0KUXJ	mnhG	Salt-in (Ion channels and transporters)	P	monovalent cation H antiporter subunit G	0.0922081	0	0	0.07	0	0		0	0	0	0	0	0		0	0	0	0	0	0
0KXJE	mnhG	Salt-in (Ion channels and transporters)	P	monovalent cation H antiporter subunit G	0.0265179	0	0.01	0	0.16	0.252248		0.252248	0	0.05	0	0.61	1.1247		0.252248	0	0	0.17	0	0.0267822
0KRUQ	nhaC	Salt-in (Ion channels and transporters)	C	Na H antiporter	0.0141376	0	0.05	0.01	0.08	0.18389		0.18389	0	0.16	0	0.16	0.634372		0.18389	0	0.02	0.13	0	0.0284411
0M041	nhaC	Salt-in (Ion channels and transporters)	C	Na H antiporter	0.0549096	0	0.03	0.01	0.17	0.316017		0.316017	0	0.07	0	0.26	0.766834		0.316017	0	0.01	0.22	0	0.0276681
0M1G0	nhaC	Salt-in (Ion channels and transporters)	C	Na H antiporter	0.0422997	0	0	0	0.03	0.0846297		0.0846297	0	0.05	0	0.13	0.337546		0.0846297	0	0.04	0.08	0	0.0283534
0KRXP	nhaD	Salt-in (Ion channels and transporters)	P	Citrate transporter	0.198552	0	0	0.16	0	0		0	0	0.01	0	0	0.0123969		0	0	0	0	0	0
0M0SX	nhaD	Salt-in (Ion channels and transporters)	P	Sodium:sulfate symporter transmembrane region	0	0	0	0	0	0		0	0	0	0	0	0		0	0	0	0	0	0
0KUZ0	nhaP	Salt-in (Ion channels and transporters)	P	Sodium hydrogen exchanger	0.0328128	0	0	0.01	0.01	0.0327635		0.0327635	0	0.03	0	0.03	0.130381		0.0327635	0	0.01	0.03	0	0
0KY3V	nhaP	Salt-in (Ion channels and transporters)	P	Sodium/hydrogen exchanger family	0.465682	0	0	0.17	0	0		0	0	0	0	0	0		0	0	0	0	0	0
0KYT4_COG0025	nhaP	Salt-in (Ion channels and transporters)	P	NhaP-type Na+/H+ or K+/H+ antiporter	0.222273	0.05	0.04	0	0.61	1.13916		1.13916	0.07	0.07	0	0.06	1.39642		1.13916	0	0.2	0.08	0.01	1.32144
0KS56_COG0569	trkA	Salt-in (Ion channels and transporters)	-	TrkA-N domain protein	2.00853	0.03	0.1	0.04	0.1	2.22708		2.22708	0.01	0.03	0	0.01	2.28186		2.22708	0.01	0.1	0.04	0	2.32636
0KU1D	trkA	Salt-in (Ion channels and transporters)	P	TrkA-N domain protein	0.0452116	0.01	0.01	0.02	0.02	0.075336		0.075336	0.05	0.01	0.01	0.15	0.375178		0.075336	0	0	0.05	0	0
0KYT4_COG0569	trkA	Salt-in (Ion channels and transporters)	P	Trk K+ transport system, NAD-binding component	0.122628	0	0.15	0	0.42	0.758531		0.758531	0	0.13	0	0.03	0.936295		0.758531	0	0.34	0.01	0	1.13521
0KZQ7_COG0569	trkA	Salt-in (Ion channels and transporters)	P	Trk K+ transport system, NAD-binding component	0	0	0	0	0	0		0	0	0	0	0	0		0	0	0	0.01	0.01	0
0KZWT	trkA	Salt-in (Ion channels and transporters)	P	Ketopantoate reductase PanE/ApbA	0	0	0	0	0.01	0.0233694		0.0233694	0	0	0	0	0.0231909		0.0233694	0	0.01	0.01	0	0.022497
0M12F	trkA	Salt-in (Ion channels and transporters)	P	TrkA-N domain protein	0.0112688	0	0	0	0.06	0.0789459		0.0789459	0	0	0	0.54	0.687251		0.0789459	0	0	0.06	0	0.0113766
0M16T	trkA	Salt-in (Ion channels and transporters)	P	TRK potassium uptake system protein	0.0229016	0	0	0	0.19	0.240744		0.240744	0	0	0	0.79	1.14468		0.240744	0	0	0.21	0	0
0KRD0	trkG/trkH/trkI	Salt-in (Ion channels and transporters)	P	cation transporter	1.87632	0.33	0.03	0.15	0	2.21994		2.21994	1.41	0.03	0.07	0	4.46345		2.21994	0	0.01	1.26	0	0.147701
0KYXZ	trkG/trkH/trkI	Salt-in (Ion channels and transporters)	P	Cation transport protein	0.118376	0	0.4	0	0.1	0.776999		0.776999	0	0.39	0	0.22	1.57542		0.776999	0	0.58	0.13	0	1.3816
0KRCS	gbsA	Salt-out (Compatible Solute Synthesis and Transport)	C	Aldehyde dehydrogenase	0.810354	0	0.46	0.17	0.02	1.25163		1.25163	0	0.95	0.12	0.09	2.55164		1.25163	0	0.16	0.75	0	0.414516
0KVNZ	gbsA	Salt-out (Compatible Solute Synthesis and Transport)	E	Dehydrogenase	0.017854	0	0	0	0.01	0.0355941		0.0355941	0	0.01	0.01	0.03	0.0886469		0.0355941	0	0.01	0.02	0	0.0176048
0KVXV	gbsA	Salt-out (Compatible Solute Synthesis and Transport)	C	Aldehyde dehydrogenase	0	0	0.01	0	0.01	0.0245803		0.0245803	0	0	0	0.01	0.0368164		0.0245803	0	0.01	0.01	0	0.0247786
0KRJV	gbsB	Salt-out (Compatible Solute Synthesis and Transport)	C	alcohol dehydrogenase	0.52748	0	0.01	0.31	0	0.0479007		0.0479007	0	0	0.03	0	0		0.0479007	0	0	0.02	0	0.0158901
0KZZ3	gbsB	Salt-out (Compatible Solute Synthesis and Transport)	C	alcohol dehydrogenase	0.0313426	0	0	0	0.08	0.156611		0.156611	0	0.01	0	0.17	0.435969		0.156611	0	0	0.08	0	0.0312429
0KRAR	opuCC	Salt-out (Compatible Solute Synthesis and Transport)	E	substrate-binding region of ABC-type glycine betaine transport system	0.0166249	0	0.02	0.02	0	0.0165959		0.0165959	0	0	0.01	0	0		0.0165959	0	0.01	0.01	0	0.0165179
0KRNX	opuD	Salt-out (Compatible Solute Synthesis and Transport)	P	choline carnitine betaine transporter	0.0295234	0	0.04	0	0.07	0.191891		0.191891	0.19	0.2	0.03	0.27	1.11816		0.191891	0	0.03	0.12	0	0.0591913
0M044	opuD	Salt-out (Compatible Solute Synthesis and Transport)	P	BCCT family transporter	0.141957	0	0.01	0	0.09	0.318236		0.318236	0	0.06	0.01	0.33	0.981264		0.318236	0	0	0.16	0	0.0347993
0KRAZ	opuE	Salt-out (Compatible Solute Synthesis and Transport)	E	Na solute symporter	0.896729	0	0.02	0.27	0.01	0.581018		0.581018	0	0.15	0.03	0.02	0.763344		0.581018	0	0.01	0.37	0	0.106579
0KRC7	opuE	Salt-out (Compatible Solute Synthesis and Transport)	E	Sodium proline symporter	0.122576	0	0.01	0.06	0.02	0.0765685		0.0765685	0	0.05	0	0.03	0.198395		0.0765685	0	0.05	0.05	0	0.0766485
0KRMC	opuE	Salt-out (Compatible Solute Synthesis and Transport)	E	Na solute symporter	0.39198	0	0.02	0.14	0.04	0.276043		0.276043	0	0.02	0.01	0.24	0.63604		0.276043	0	0.01	0.2	0	0
0KRSC_COG0380	otsA	Salt-out (Compatible Solute Synthesis and Transport)	G	Trehalose-6-phosphate synthase	0.271056	0	0.02	0.01	0.06	0.376517		0.376517	0	0.02	0	0.19	0.689211		0.376517	0	0	0.23	0	0.0301716
0M2EI	otsB	Salt-out (Compatible Solute Synthesis and Transport)	G	K01087 trehalose 6-phosphate phosphatase EC 3.1.3.12	0.0717949	0	0	0	0.18	0.330686		0.330686	0.03	0	0	0.78	1.48594		0.330686	0	0	0.23	0	0
0KSHX	treT	Salt-out (Compatible Solute Synthesis and Transport)	M	glycosyl transferase group 1	0.412384	0	0.33	0.01	0.03	0.879271		0.879271	0	0.11	0.01	0.11	1.15469		0.879271	0	0.46	0.1	0	1.37102
0KRHQ	phr	UV resistance - Photoreactivation	L	deoxyribodipyrimidine photo-lyase (EC 4.1.99.3)	0.172252	0	0.28	0	0.56	1.13791		1.13791	0	0	0	0.01	1.14799		1.13791	0	0.02	0.01	0	1.15995
0KSPB	LyeJ	UV resistance - Carotene Biosynthesis	H	Prenyltransferase	0	0	0	0	0.04	0.0426239		0.0426239	0	0.09	0	0.2	0.351557		0.0426239	0	0.89	0.02	0	0.974216
0KRIE	crtD	UV resistance - Carotene Biosynthesis	Q	phytoene	0	0	0.01	0.01	0.02	0.0212237		0.0212237	0	0.02	0	0.08	0.127315		0.0212237	0	0.89	0.02	0	0.948447
0KYDF	crtD	UV resistance - Carotene Biosynthesis	Q	amine oxidase	0	0	0.01	0	0	0.0114727		0.0114727	0	0.21	0	0.09	0.355237		0.0114727	0	0	0.01	0	0
0KUXK	cruF	UV resistance - Carotene Biosynthesis	S	Carotene biosynthesis associated membrane protein	0	0	0.01	0	0	0.0109392		0.0109392	0	0.02	0	0.05	0.0874641		0.0109392	0	0.98	0.01	0	1.07928
0KRIU	uvrA	UV resistance - Nucleotide Excision Repair	L	The UvrABC repair system catalyzes the recognition and processing of DNA lesions. UvrA is an ATPase and a DNA-binding protein. A damage recognition complex composed of 2 UvrA and 2 UvrB subunits scans DNA for abnormalities. When the presence of a lesion has been verified by UvrB, the UvrA molecules dissociate (By similarity)	1.14673	0	0.01	0.01	0	1.14779		1.14779	0	0	0	0	1.14638		1.14779	0	0	0	0	1.15833
0KS67	uvrB	UV resistance - Nucleotide Excision Repair	L	damaged site, the DNA wraps around one UvrB monomer. DNA wrap is dependent on ATP binding by UvrB and probably causes local melting of the DNA helix, facilitating insertion of UvrB beta-hairpin between the DNA strands. Then UvrB probes one DNA strand for the presence of a lesion. If a lesion is found the UvrA subunits dissociate and the UvrB-DNA preincision complex is formed. This complex is subs…	0.85846	0	0.23	0.03	0	1.09836		1.09836	0.02	0.04	0	0	1.1677		1.09836	0	0.12	0.02	0	1.23054
0KRFH	uvrC	UV resistance - Nucleotide Excision Repair	L	The UvrABC repair system catalyzes the recognition and processing of DNA lesions. UvrC both incises the 5' and 3' sides of the lesion. The N-terminal half is responsible for the 3' incision and the C-terminal half is responsible for the 5' incision (By similarity)	1.06623	0	0.05	0	0	1.12389		1.12389	0	0	0	0	1.12267		1.12389	0	0.02	0	0	1.15671
0KVIT	uvrD	UV resistance - Nucleotide Excision Repair	L	Helicase	0.14688	0	0.04	0	0.77	0.996835		0.996835	0	0.03	0	0	1.02815		0.996835	0	0.04	0	0.01	1.05324
0KS06_COG0210	uvrD	UV resistance - Nucleotide Excision Repair	L	UvrD REP helicase	1.19991	0	0	0.65	0	0.0180824		0.0180824	0	0	0.01	0	0		0.0180824	0	0	0.01	0	0
0KYTF	uvrD	UV resistance - Nucleotide Excision Repair	L	UvrD/REP helicase N-terminal domain	0.22735	0	0	0	0.26	0.803921		0.803921	0	0	0	0.64	2.18888		0.803921	0	0	0.36	0	0
0M0SR	uvrD	UV resistance - Nucleotide Excision Repair	L	Inherit from arCOG: UvrD REP helicase	0.0286569	0	0	0	0.02	0.0573325		0.0573325	0	0	0.02	0.07	0.128574		0.0573325	0	0.02	0.02	0	0.0575926
0KRD9	rad2	UV resistance - Nucleotide Excision Repair	L	Structure-specific nuclease with 5'-flap endonuclease and 5'-3' exonuclease activities involved in DNA replication and repair. During DNA replication, cleaves the 5'-overhanging flap structure that is generated by displacement synthesis when DNA polymerase encounters the 5'-end of a downstream Okazaki fragment. Binds the unpaired 3'-DNA end and kinks the DNA to facilitate 5' cleavage specificity.…	1.07362	0	0.08	0.03	0	1.12902		1.12902	0	0	0.03	0	1.09543		1.12902	0	0.04	0	0	1.18143
0KWFG	rad25	UV resistance - Nucleotide Excision Repair	K	DNA repair helicase	0	0	0	0	0.02	0.0204749		0.0204749	0	0	0	0.98	1.0237		0.0204749	0	0	0.02	0	0
0KYXK	rad25	UV resistance - Nucleotide Excision Repair	K	DNA repair helicase rad25	0.0196415	0	0	0	0.02	0.0584737		0.0584737	0.02	0.01	0	0.12	0.34876		0.0584737	0	0	0.03	0	0
0KRHU	rad3	UV resistance - Nucleotide Excision Repair	K	Helicase	1.64679	0.02	0.03	0.87	0.02	0.67905		0.67905	0.03	0.26	0.02	0.14	1.17361		0.67905	0	0.05	0.5	0	0.134801
0KZZK	rad3	UV resistance - Nucleotide Excision Repair	K	Helicase	0.0118165	0	0.01	0	0.12	0.165606		0.165606	0	0.1	0	0.64	1.03934		0.165606	0	0	0.14	0	0
0KRUX	rad3	UV resistance - Nucleotide Excision Repair	K	Helicase	0	0	0	0	0.01	0.0102495		0.0102495	0	0.25	0	0.52	0.79942		0.0102495	0	0	0.01	0	0
0KUYX	alkA	UV resistance - Base Excision Repair	L	Glycosylase	0.724782	0	0.05	0	0.01	0.802146		0.802146	0	0.03	0.04	0.1	0.914277		0.802146	0	0.38	0.04	0.02	1.27266
0KST9	alkA	UV resistance - Base Excision Repair	L	8-oxoguanine DNA glycosylase	0.236758	0	0.23	0.08	0.12	0.541574		0.541574	0	0.27	0	0.02	0.867933		0.541574	0	0.55	0.02	0	1.14918
0KRBW	mutY	UV resistance - Base Excision Repair	L	HhH-GPD family	0.143384	0	0.12	0	0.21	0.574364		0.574364	0	0.03	0.07	0.5	1.17099		0.574364	0	0.75	0.19	0	1.31767
0KS7U	nth	UV resistance - Base Excision Repair	L	endonuclease III	0.999241	0	0.13	0	0.02	1.17895		1.17895	0	0	0	0	1.17702		1.17895	0	0.01	0	0	1.20226
0KT5K	nth	UV resistance - Base Excision Repair	L	DNA-(Apurinic or apyrimidinic site) lyase	0.0124162	0	0	0	0.11	0.149179		0.149179	0	0.09	0	0.37	0.719424		0.149179	0	0.04	0.14	0	0.0251039
0KS8M	cod	UV resistance - ROS scavenging	P	radicals which are normally produced within the cells and which are toxic to biological systems	0	0	0	0	0.01	0.012518		0.012518	0.01	0.04	0	0.05	0.13747		0.012518	0	0.02	0.03	0	0
0KRN2	katG	UV resistance - ROS scavenging	P	Bifunctional enzyme with both catalase and broad- spectrum peroxidase activity (By similarity)	0.166984	0	0.02	0.01	0.02	0.20891		0.20891	0	0.06	0	0.06	0.374665		0.20891	0	0	0.1	0	0.0700781
0KRAJ	herA	UV resistance - Homologous Recombination	L	Bipolar DNA helicase	1.86116	0	0.01	1.27	0	0.162109		0.162109	0	0.05	0.07	0	0.134484		0.162109	0	0.06	0.1	0	0.109032
0KRUB	herA	UV resistance - Homologous Recombination	L	Domain of unknown function DUF87	0.073082	0	0.14	0	0.71	0.96064		0.96064	0	0.05	0	0	1.0127		0.96064	0	0.08	0	0	1.048
0KSFN	herA	UV resistance - Homologous Recombination	L	Domain of unknown function DUF87	0.435768	0	0.01	0.03	0	0.409905		0.409905	0	0.03	0.01	0.03	0.474433		0.409905	0	0.03	0.31	0.01	0.0533581
0KYV8	herA	UV resistance - Homologous Recombination	L	Inherit from COG: Aaa atpase	0.0165037	0	0	0	0.03	0.0658836		0.0658836	0.01	0	0	0.12	0.278807		0.0658836	0	0.02	0.06	0	0
0KZQC	herA	UV resistance - Homologous Recombination	L	Domain of unknown function DUF87	0.150859	0.01	0.1	0	0.57	1.00725		1.00725	0.07	0.03	0.01	0.12	1.2681		1.00725	0.01	0.27	0.06	0	1.29753
0KTCF	hjc	UV resistance - Homologous Recombination	L	Holliday junction resolvase	0.0654709	0	0.59	0	0.34	1.08079		1.08079	0	0	0	0	1.08018		1.08079	0	0.01	0	0	1.09912
0KS7S	mre11	UV resistance - Homologous Recombination	L	Metallophosphoesterase	0.5876	0.01	0.33	0	0.08	1.0725		1.0725	0	0.02	0.02	0.01	1.08268		1.0725	0	0.08	0.01	0	1.16375
0KTCS	mre11	UV resistance - Homologous Recombination	L	DNA repair exonuclease	1.0835	0	0	0.66	0	0.130176		0.130176	0	0.02	0.03	0	0.114992		0.130176	0	0.01	0.09	0	0.0145305
0KYYP	mre11	UV resistance - Homologous Recombination	L	Calcineurin-like phosphoesterase	0	0	0	0	0.11	0.205339		0.205339	0.1	0.03	0.02	0.2	0.777262		0.205339	0	0	0.1	0	0.0182021
0KV1H	nurA	UV resistance - Homologous Recombination	L	NurA domain	1.11961	0	0	0.76	0	0.0692398		0.0692398	0	0	0	0.01	0.0826092		0.0692398	0	0.02	0.04	0	0.0418796
0KRAS	rad50	UV resistance - Homologous Recombination	L	Involved in DNA double-strand break repair (DSBR). The Rad50 Mre11 complex possesses single-strand endonuclease activity and ATP-dependent double-strand-specific 3'-5' exonuclease activity. Rad50 provides an ATP-dependent control of Mre11 by unwinding and or repositioning DNA ends into the Mre11 active site (By similarity)	0.0219998	0.01	0.02	0	0.92	1.06748		1.06748	0	0	0.01	0.02	1.07789		1.06748	0	0.05	0.01	0	1.11883
0KWPM	rad50	UV resistance - Homologous Recombination	L	Kinetochore-Ndc80 complex, subunit Spc25	0.061313	0.05	0	0	0.12	0.321717		0.321717	0.2	0.07	0.01	0.3	1.17528		0.321717	0	0.02	0.22	0	0.0153157
0KRBH	radA	UV resistance - Homologous Recombination	L	Involved in DNA repair and in homologous recombination. Binds and assemble on single-stranded DNA to form a nucleoprotein filament. Hydrolyzes ATP in a ssDNA-dependent manner and promotes DNA strand exchange between homologous DNA molecules (By similarity)	0.683303	0	0.14	0.37	0.04	0.46369		0.46369	0.04	0.23	0.02	0.05	0.810411		0.46369	0	0.68	0.07	0	1.18154
0KSB4	radA	UV resistance - Homologous Recombination	L	Involved in DNA repair and in homologous recombination. May regulate the cleavage reactions of the branch-structured DNA. Has a very weak ATPase activity that is not stimulated by DNA. Binds DNA but does not promote DNA strands exchange (By similarity)	1.04331	0	0	0	0	1.04346		1.04346	0	0	0	0	1.0433		1.04346	0	0	0	0	1.04725
0KZU4	bop	Rhodopsins	S	rhodopsin	0.027253	0	0	0	0.05	0.0955286		0.0955286	0	0.01	0	0.12	0.271724		0.0955286	0	0	0.07	0	0

## Sheet: Sheet2
0KRS9	nuoH	Respiration - Complex I - P-module	C	NDH-1 shuttles electrons from NADH, via FMN and iron- sulfur (Fe-S) centers, to quinones in the respiratory chain. The immediate electron acceptor for the enzyme in this species is believed to be ubiquinone. Couples the redox reaction to proton translocation (for every two electrons transferred, four hydrogen ions are translocated across the cytoplasmic membrane), and thus conserves the redox ene…	1.03327	0	0.02	0.03	0.04	1.06631		1.06631	0	0	0.01	0.01	1.06582		1.06631	0	0.03	0	0	1.10561
0KRW8	nuoN	Respiration - Complex I - P-module	C	subunit N	0.0210256	0	0.02	0	0.08	0.126177		0.126177	0	0.02	0	0.84	1.03024		0.126177	0	0.93	0.06	0	1.04534
0KYJD	nuoN	Respiration - Complex I - P-module	C	NADH-Ubiquinone/plastoquinone (complex I), various chains	0	0	0	0	0	0		0	0	0	0	0	0		0	0	0	0	0	0
0KUWH	nuoA	Respiration - Complex I - P-module	C	NADH-ubiquinone plastoquinone oxidoreductase chain 3	0	0	0	0	0	0		0	0	0.08	0	0.03	0.117339		0	0	0.99	0	0	1.06169
0KYQG	nuoA	Respiration - Complex I - P-module	C	NADH dehydrogenase subunit A	0	0	0	0	0	0		0	0	0	0	0	0		0	0	0	0	0	0
0KRVF	nuoM	Respiration - Complex I - P-module	C	subunit m	0.228956	0	0.01	0	0	0.23939		0.23939	0	0	0	0.11	0.353838		0.23939	0	0.77	0	0	1.0443
0KS6Y_COG1009	nuoL/mnhA	Respiration - Complex I - P-module	CP	NADH:ubiquinone oxidoreductase subunit 5 (chain L)/Multisubunit Na+/H+ antiporter, MnhA subunit	1.37238	0	0.02	0	0.01	1.4166		1.4166	0	0.01	0.02	0	1.39473		1.4166	0	0	0	0	1.42658
0KS3D	nuoL/mnhA	Respiration - Complex I - P-module	C	subunit l	1.07966	0	0	0	0	1.08005		1.08005	0	0.01	0.01	0	1.0796		1.08005	0	0	0	0	1.08645
0M0DS	nuoL/mnhA	Respiration - Complex I - P-module	C	pH adaptation potassium efflux system protein A	0.0140262	0	0	0	0.03	0.0561293		0.0561293	0	0.01	0	0.12	0.237854		0.0561293	0	0.01	0.04	0	0.0141077
0KUHP	nuoJ	Respiration - Complex I - P-module	C	NADH dehydrogenase subunit j	0	0	0	0	0.03	0.0315072		0.0315072	0	0	0.01	0.07	0.0945058		0.0315072	0	0.91	0	0.02	1.01208
0KYA2	nuoJ	Respiration - Complex I - P-module	C	NADH dehydrogenase subunit J	0	0	0	0	0	0		0	0	0	0	0	0		0	0	0	0	0	0
0KYKY	nuoJ	Respiration - Complex I - P-module	C	Inherit from arCOG: Oxidoreductase	0	0	0	0	0	0		0	0	0	0	0	0		0	0	0	0	0	0
0M072	nuoJ?	Respiration - Complex I - P-module	C	NADH dehydrogenase-like complex subunit J2	0	0	0	0	0	0		0	0	0	0	0	0		0	0	0	0	0	0
0M10P	nuoJ?	Respiration - Complex I - P-module	C	Inherit from arCOG: NADH dehydrogenase-like complex subunit J2	0	0	0	0	0	0		0	0	0	0	0	0		0	0	0	0	0	0
0KU2F	nuoK	Respiration - Complex I - P-module	C	subunit K	0.580792	0	0.01	0.01	0.02	0.602976		0.602976	0	0.08	0	0.03	0.723186		0.602976	0	0.48	0.46	0.01	0.64
0KYQ0	nuoK	Respiration - Complex I - P-module	C	Inherit from arCOG: NADH-ubiquinone oxidoreductase, chain 4L	0	0	0	0	0	0		0	0	0	0	0	0		0	0	0	0	0	0
0KTM9	nuoK/mnhC	Respiration - Complex I - P-module	P	NADH-ubiquinone oxidoreductase, chain 4L	0.260761	0	0.1	0	0.23	0.71442		0.71442	0	0.02	0.07	0.02	0.670708		0.71442	0	0.51	0.04	0.02	1.39755
0KTY8	nuoK/mnhC	Respiration - Complex I - P-module	P	NADH-ubiquinone/plastoquinone oxidoreductase chain 4L	0.208766	0	0	0.13	0	0		0	0	0	0	0	0		0	0	0	0	0	0
0KUEK	nuoK/mnhC	Respiration - Complex I - P-module	P	monovalent cation H antiporter subunit C	0.273332	0	0.08	0.01	0.05	0.446185		0.446185	0	0.23	0	0.18	1.03227		0.446185	0	0.01	0.28	0	0.0578349
