# Supplementary material for: Hikarchaeia demonstrate an intermediate stage in the methanogen-to-halophile transition
Source: Nat Commun. 2020 Oct 30;11:5490. doi: 10.1038/s41467-020-19200-2 (PMC7599335; doi:10.1038/s41467-020-19200-2)
Supplement: Supplementary file 9 — Supplementary Data 6 [file 41467_2020_19200_MOESM9_ESM.xlsx]

## Sheet: Table-S7-metabolism
Sequence ID	Species	protein length	PROKKA annotation	PROKKA gene	arCOG	arCOG geneID	arCOG description	KO	KEGG description	KEGG pathway	eurNOG	eggNOG annot	eggNOG cat	Pfam	Pfam description	CAZy	CAZy description	TCDB	TCDB description	TIGRFAM	TIGRFAM description	IPR domain	IPR description	IPR pathway	NR hits	NR taxonomy	NR taxID
Glycolysis
0KSVB	Glucose-6-phosphate isomerase (Phosphohexose isomerase)
bin_125_00398	Ca. Hikarchaeum sp. Bin4	438	Glucose-6-phosphate isomerase	pgi	arCOG00052	Pgi	Glucose-6-phosphate isomerase	K01810;K15916	GPI, pgi; glucose-6-phosphate isomerase [EC:5.3.1.9];pgi-pmi; glucose/mannose-6-phosphate isomerase [EC:5.3.1.9 5.3.1.8]	path:map00030:Pentose phosphate pathway;path:map01200:Carbon metabolism;path:map00500:Starch and sucrose metabolism;path:map00520:Amino sugar and nucleotide sugar metabolism;path:map00010:Glycolysis / Gluconeogenesis;path:map00051:Fructose and mannose metabolism	0KSVB	Phosphohexose isomerase	G	PF00342	Phosphoglucose isomerase							IPR035476;IPR035482;IPR001672	Phosphoglucose isomerase, SIS domain 1;Phosphoglucose isomerase (PGI);Phosphoglucose isomerase, SIS domain 2	Reactome: R-HSA-5628897|Reactome: R-HSA-6798695|Reactome: R-HSA-70171|Reactome: R-HSA-70263	PSP40161.1:5.6e-112;PSQ35614.1:1.6e-111;WP_092701561.1:2.1e-111;PSP44177.1:6.2e-111;WP_137705848.1:1.1e-110;WP_137693609.1:1.8e-110;WP_092920341.1:2.3e-110;WP_121597528.1:2.3e-110;WP_089813947.1:4.0e-110;WP_049969576.1:5.2e-110;PSP57081.1:6.8e-110;WP_123124456.1:8.9e-110;WP_153952535.1:8.9e-110;PSP60583.1:8.9e-110;WP_066140826.1:8.9e-110;WP_152133841.1:1.2e-109;WP_121599744.1:1.2e-109;WP_01825714…	Halobacteria	183963
bin_160_00666	Ca. Hikarchaeum sp. Bin5	431	Glucose-6-phosphate isomerase	pgi	arCOG00052	Pgi	Glucose-6-phosphate isomerase	K01810;K15916	GPI, pgi; glucose-6-phosphate isomerase [EC:5.3.1.9];pgi-pmi; glucose/mannose-6-phosphate isomerase [EC:5.3.1.9 5.3.1.8]	path:map00030:Pentose phosphate pathway;path:map01200:Carbon metabolism;path:map00500:Starch and sucrose metabolism;path:map00520:Amino sugar and nucleotide sugar metabolism;path:map00010:Glycolysis / Gluconeogenesis;path:map00051:Fructose and mannose metabolism	0KSVB	Phosphohexose isomerase	G	PF00342	Phosphoglucose isomerase							IPR035482;IPR001672;IPR035476	Phosphoglucose isomerase, SIS domain 1;Phosphoglucose isomerase (PGI);Phosphoglucose isomerase, SIS domain 2	Reactome: R-HSA-5628897|Reactome: R-HSA-6798695|Reactome: R-HSA-70171|Reactome: R-HSA-70263	PSP57081.1:1.7e-108;PSQ18988.1:1.7e-108;PSP40161.1:1.1e-107;PSQ35614.1:4.1e-107;PSP60583.1:5.3e-107;WP_121597528.1:5.3e-107;WP_089813947.1:7.0e-107;WP_089669524.1:1.2e-106;PSP39414.1:1.2e-106;WP_153952535.1:1.6e-106;WP_152133841.1:3.5e-106;WP_121599744.1:3.5e-106	Halobacteria	183963
bin_91_00140	Ca. Hikarchaeum yamanae Bin1	591	Glucose-6-phosphate isomerase	pgi	arCOG00052	Pgi	Glucose-6-phosphate isomerase	K01810;K15916	GPI, pgi; glucose-6-phosphate isomerase [EC:5.3.1.9];pgi-pmi; glucose/mannose-6-phosphate isomerase [EC:5.3.1.9 5.3.1.8]	path:map00030:Pentose phosphate pathway;path:map01200:Carbon metabolism;path:map00500:Starch and sucrose metabolism;path:map00520:Amino sugar and nucleotide sugar metabolism;path:map00010:Glycolysis / Gluconeogenesis;path:map00051:Fructose and mannose metabolism	0KSVB	Phosphohexose isomerase	G	PF00342	Phosphoglucose isomerase							IPR035482;IPR001672	Phosphoglucose isomerase (PGI);Phosphoglucose isomerase, SIS domain 2	Reactome: R-HSA-5628897|Reactome: R-HSA-6798695|Reactome: R-HSA-70171|Reactome: R-HSA-70263	PSP40161.1:1.6e-109;PSQ35614.1:4.6e-109;WP_092920341.1:4.6e-109;WP_089813947.1:4.6e-109;PSP44177.1:6.0e-109;WP_128223873.1:6.0e-109;WP_137705848.1:6.0e-109;WP_137693609.1:7.8e-109;WP_137196692.1:7.8e-109;WP_145845732.1:1.3e-108;WP_138004505.1:1.7e-108;WP_049969576.1:2.3e-108;WP_151136057.1:2.3e-108;PSP95715.1:3.9e-108;WP_066140826.1:3.9e-108;WP_004976293.1:3.9e-108;WP_115805326.1:5.1e-108;WP_0157…	Halobacteria	183963
bin_172_00140	Ca. Hikarchaeum yamanae Bin2	591	Glucose-6-phosphate isomerase	pgi	arCOG00052	Pgi	Glucose-6-phosphate isomerase	K01810;K15916	GPI, pgi; glucose-6-phosphate isomerase [EC:5.3.1.9];pgi-pmi; glucose/mannose-6-phosphate isomerase [EC:5.3.1.9 5.3.1.8]	path:map00030:Pentose phosphate pathway;path:map01200:Carbon metabolism;path:map00500:Starch and sucrose metabolism;path:map00520:Amino sugar and nucleotide sugar metabolism;path:map00010:Glycolysis / Gluconeogenesis;path:map00051:Fructose and mannose metabolism	0KSVB	Phosphohexose isomerase	G	PF00342	Phosphoglucose isomerase							IPR035482;IPR001672	Phosphoglucose isomerase (PGI);Phosphoglucose isomerase, SIS domain 2	Reactome: R-HSA-5628897|Reactome: R-HSA-6798695|Reactome: R-HSA-70171|Reactome: R-HSA-70263	PSP40161.1:1.6e-109;PSQ35614.1:4.6e-109;WP_092920341.1:4.6e-109;WP_089813947.1:4.6e-109;PSP44177.1:6.0e-109;WP_128223873.1:6.0e-109;WP_137705848.1:6.0e-109;WP_137693609.1:7.8e-109;WP_137196692.1:7.8e-109;WP_145845732.1:1.3e-108;WP_138004505.1:1.7e-108;WP_049969576.1:2.3e-108;WP_151136057.1:2.3e-108;PSP95715.1:3.9e-108;WP_066140826.1:3.9e-108;WP_004976293.1:3.9e-108;WP_115805326.1:5.1e-108;WP_0157…	Halobacteria	183963
bin_117_00168	Ca. Hikarchaeum yamanae Bin3	591	Glucose-6-phosphate isomerase	pgi	arCOG00052	Pgi	Glucose-6-phosphate isomerase	K01810;K15916	GPI, pgi; glucose-6-phosphate isomerase [EC:5.3.1.9];pgi-pmi; glucose/mannose-6-phosphate isomerase [EC:5.3.1.9 5.3.1.8]	path:map00030:Pentose phosphate pathway;path:map01200:Carbon metabolism;path:map00500:Starch and sucrose metabolism;path:map00520:Amino sugar and nucleotide sugar metabolism;path:map00010:Glycolysis / Gluconeogenesis;path:map00051:Fructose and mannose metabolism	0KSVB	Phosphohexose isomerase	G	PF00342	Phosphoglucose isomerase							IPR035482;IPR001672	Phosphoglucose isomerase (PGI);Phosphoglucose isomerase, SIS domain 2	Reactome: R-HSA-5628897|Reactome: R-HSA-6798695|Reactome: R-HSA-70171|Reactome: R-HSA-70263	PSP40161.1:1.6e-109;PSQ35614.1:4.6e-109;WP_092920341.1:4.6e-109;WP_089813947.1:4.6e-109;PSP44177.1:6.0e-109;WP_128223873.1:6.0e-109;WP_137705848.1:6.0e-109;WP_137693609.1:7.8e-109;WP_137196692.1:7.8e-109;WP_145845732.1:1.3e-108;WP_138004505.1:1.7e-108;WP_049969576.1:2.3e-108;WP_151136057.1:2.3e-108;PSP95715.1:3.9e-108;WP_066140826.1:3.9e-108;WP_004976293.1:3.9e-108;WP_115805326.1:5.1e-108;WP_0157…	Halobacteria	183963
0KRV6	Fructose-1,6-bisphosphatase (located next to protein below)
bin_125_00522	Ca. Hikarchaeum sp. Bin4	275	Fructose-1-6-bisphosphatase class 1	fbp	arCOG04603	Fbp	Fructose-1,6-bisphosphatase	K03841	FBP, fbp; fructose-1,6-bisphosphatase I [EC:3.1.3.11]	path:map00030:Pentose phosphate pathway;path:map01200:Carbon metabolism;path:map04922:Glucagon signaling pathway;path:map00680:Methane metabolism;path:map04910:Insulin signaling pathway;path:map04152:AMPK signaling pathway;path:map00710:Carbon fixation in photosynthetic organisms;path:map00010:Glycolysis / Gluconeogenesis;path:map00051:Fructose and mannose metabolism	0KRV6	D-fructose-1,6-bisphosphate 1-phosphohydrolase class 1	G	PF00316	Fructose-1-6-bisphosphatase, N-terminal domain							IPR000146;IPR033391	Fructose-1-6-bisphosphatase class I, N-terminal;Fructose-1,6-bisphosphatase class 1	Reactome: R-HSA-70263	WP_117591306.1:4.8e-85;WP_124953905.1:2.4e-84;WP_137049071.1:9.0e-84;WP_058581620.1:1.2e-83;WP_132060488.1:2.0e-83	Halobacteria	183963
bin_160_00316	Ca. Hikarchaeum sp. Bin5	275	Fructose-1-6-bisphosphatase class 1	fbp	arCOG04603	Fbp	Fructose-1,6-bisphosphatase	K03841	FBP, fbp; fructose-1,6-bisphosphatase I [EC:3.1.3.11]	path:map00030:Pentose phosphate pathway;path:map01200:Carbon metabolism;path:map04922:Glucagon signaling pathway;path:map00680:Methane metabolism;path:map04910:Insulin signaling pathway;path:map04152:AMPK signaling pathway;path:map00710:Carbon fixation in photosynthetic organisms;path:map00010:Glycolysis / Gluconeogenesis;path:map00051:Fructose and mannose metabolism	0KRV6	D-fructose-1,6-bisphosphate 1-phosphohydrolase class 1	G	PF00316	Fructose-1-6-bisphosphatase, N-terminal domain							IPR000146;IPR033391	Fructose-1-6-bisphosphatase class I, N-terminal;Fructose-1,6-bisphosphatase class 1	Reactome: R-HSA-70263	WP_135854575.1:6.7e-87;WP_124953905.1:1.5e-86;WP_076429397.1:7.4e-86;WP_137286731.1:3.7e-85;PSP54540.1:4.8e-85	Halobacteriales	2235
bin_91_01094	Ca. Hikarchaeum yamanae Bin1	277	Fructose-1-6-bisphosphatase class 1	fbp	arCOG04603	Fbp	Fructose-1,6-bisphosphatase	K03841	FBP, fbp; fructose-1,6-bisphosphatase I [EC:3.1.3.11]	path:map00030:Pentose phosphate pathway;path:map01200:Carbon metabolism;path:map04922:Glucagon signaling pathway;path:map00680:Methane metabolism;path:map04910:Insulin signaling pathway;path:map04152:AMPK signaling pathway;path:map00710:Carbon fixation in photosynthetic organisms;path:map00010:Glycolysis / Gluconeogenesis;path:map00051:Fructose and mannose metabolism	0KRV6	D-fructose-1,6-bisphosphate 1-phosphohydrolase class 1	G	PF00316	Fructose-1-6-bisphosphatase, N-terminal domain							IPR000146;IPR033391	Fructose-1-6-bisphosphatase class I, N-terminal;Fructose-1,6-bisphosphatase class 1	Reactome: R-HSA-70263	WP_117591306.1:5.1e-87;WP_058581620.1:1.1e-86;WP_076429397.1:2.0e-86;WP_121919234.1:5.7e-86;WP_049970428.1:7.4e-86;WP_137049071.1:7.4e-86;WP_124953905.1:1.3e-85;WP_069451084.1:1.7e-85	Halobacteria	183963
bin_172_00882	Ca. Hikarchaeum yamanae Bin2	277	Fructose-1-6-bisphosphatase class 1	fbp	arCOG04603	Fbp	Fructose-1,6-bisphosphatase	K03841	FBP, fbp; fructose-1,6-bisphosphatase I [EC:3.1.3.11]	path:map00030:Pentose phosphate pathway;path:map01200:Carbon metabolism;path:map04922:Glucagon signaling pathway;path:map00680:Methane metabolism;path:map04910:Insulin signaling pathway;path:map04152:AMPK signaling pathway;path:map00710:Carbon fixation in photosynthetic organisms;path:map00010:Glycolysis / Gluconeogenesis;path:map00051:Fructose and mannose metabolism	0KRV6	D-fructose-1,6-bisphosphate 1-phosphohydrolase class 1	G	PF00316	Fructose-1-6-bisphosphatase, N-terminal domain							IPR000146;IPR033391	Fructose-1-6-bisphosphatase class I, N-terminal;Fructose-1,6-bisphosphatase class 1	Reactome: R-HSA-70263	WP_117591306.1:5.1e-87;WP_058581620.1:1.1e-86;WP_076429397.1:2.0e-86;WP_121919234.1:5.7e-86;WP_049970428.1:7.4e-86;WP_137049071.1:7.4e-86;WP_124953905.1:1.3e-85;WP_069451084.1:1.7e-85	Halobacteria	183963
bin_117_00704	Ca. Hikarchaeum yamanae Bin3	277	Fructose-1-6-bisphosphatase class 1	fbp	arCOG04603	Fbp	Fructose-1,6-bisphosphatase	K03841	FBP, fbp; fructose-1,6-bisphosphatase I [EC:3.1.3.11]	path:map00030:Pentose phosphate pathway;path:map01200:Carbon metabolism;path:map04922:Glucagon signaling pathway;path:map00680:Methane metabolism;path:map04910:Insulin signaling pathway;path:map04152:AMPK signaling pathway;path:map00710:Carbon fixation in photosynthetic organisms;path:map00010:Glycolysis / Gluconeogenesis;path:map00051:Fructose and mannose metabolism	0KRV6	D-fructose-1,6-bisphosphate 1-phosphohydrolase class 1	G	PF00316	Fructose-1-6-bisphosphatase, N-terminal domain							IPR000146;IPR033391	Fructose-1-6-bisphosphatase class I, N-terminal;Fructose-1,6-bisphosphatase class 1	Reactome: R-HSA-70263	WP_117591306.1:5.1e-87;WP_058581620.1:1.1e-86;WP_076429397.1:2.0e-86;WP_121919234.1:5.7e-86;WP_049970428.1:7.4e-86;WP_137049071.1:7.4e-86;WP_124953905.1:1.3e-85;WP_069451084.1:1.7e-85	Halobacteria	183963
0KSRM	fructose-bisphosphate aldolase, class I
bin_125_00521	Ca. Hikarchaeum sp. Bin4	147	2-amino-4-5-dihydroxy-6-oxo-7-(phosphonooxy)heptanoate synthase	griI_1	arCOG04044	-	2-amino-3,7-dideoxy-D-threo-hept-6-ulosonic acid synthase, DhnA-aldolase family	K11645;K16305	fbaB; fructose-bisphosphate aldolase, class I [EC:4.1.2.13];K16305; fructose-bisphosphate aldolase / 6-deoxy-5-ketofructose 1-phosphate synthase [EC:4.1.2.13 2.2.1.11]	path:map00030:Pentose phosphate pathway;path:map01200:Carbon metabolism;path:map00680:Methane metabolism;path:map00710:Carbon fixation in photosynthetic organisms;path:map00400:Phenylalanine, tyrosine and tryptophan biosynthesis;path:map00010:Glycolysis / Gluconeogenesis;path:map00051:Fructose and mannose metabolism	0KSRM	fructose-bisphosphate aldolase	G	PF01791	DeoC/LacD family aldolase							IPR013785;IPR002915	DeoC/FbaB/LacD aldolase;Aldolase-type TIM barrel	Reactome: R-HSA-6798695|Reactome: R-HSA-71336	WP_050048432.1:3.9e-49;WP_054519690.1:1.1e-48	Halanaeroarchaeum sulfurireducens	1604004
bin_160_00315	Ca. Hikarchaeum sp. Bin5	269	putative aldolase LsrF	lsrF	arCOG04044	-	2-amino-3,7-dideoxy-D-threo-hept-6-ulosonic acid synthase, DhnA-aldolase family	K11645;K16305	fbaB; fructose-bisphosphate aldolase, class I [EC:4.1.2.13];K16305; fructose-bisphosphate aldolase / 6-deoxy-5-ketofructose 1-phosphate synthase [EC:4.1.2.13 2.2.1.11]	path:map00030:Pentose phosphate pathway;path:map01200:Carbon metabolism;path:map00680:Methane metabolism;path:map00710:Carbon fixation in photosynthetic organisms;path:map00400:Phenylalanine, tyrosine and tryptophan biosynthesis;path:map00010:Glycolysis / Gluconeogenesis;path:map00051:Fructose and mannose metabolism	0KSRM	fructose-bisphosphate aldolase	G	PF01791	DeoC/LacD family aldolase							IPR041720;IPR013785;IPR002915	DeoC/FbaB/LacD aldolase;Aldolase FbaB-like, archaeal-type;Aldolase-type TIM barrel	Reactome: R-HSA-6798695|Reactome: R-HSA-71336	WP_050048432.1:1.4e-102;WP_054519690.1:4.2e-102;PSQ42849.1:1.8e-100	Halobacteriales	2235
bin_91_01095	Ca. Hikarchaeum yamanae Bin1	269	putative aldolase LsrF	lsrF	arCOG04044	-	2-amino-3,7-dideoxy-D-threo-hept-6-ulosonic acid synthase, DhnA-aldolase family	K11645;K16305	fbaB; fructose-bisphosphate aldolase, class I [EC:4.1.2.13];K16305; fructose-bisphosphate aldolase / 6-deoxy-5-ketofructose 1-phosphate synthase [EC:4.1.2.13 2.2.1.11]	path:map00030:Pentose phosphate pathway;path:map01200:Carbon metabolism;path:map00680:Methane metabolism;path:map00710:Carbon fixation in photosynthetic organisms;path:map00400:Phenylalanine, tyrosine and tryptophan biosynthesis;path:map00010:Glycolysis / Gluconeogenesis;path:map00051:Fructose and mannose metabolism	0KSRM	fructose-bisphosphate aldolase	G	PF01791	DeoC/LacD family aldolase							IPR041720;IPR013785;IPR002915	DeoC/FbaB/LacD aldolase;Aldolase FbaB-like, archaeal-type;Aldolase-type TIM barrel	Reactome: R-HSA-6798695|Reactome: R-HSA-71336	WP_050048432.1:1.9e-102;WP_054519690.1:5.5e-102;PSQ42849.1:1.2e-101;PSP90126.1:1.0e-100	Halobacteriales	2235
bin_172_00883	Ca. Hikarchaeum yamanae Bin2	269	putative aldolase LsrF	lsrF	arCOG04044	-	2-amino-3,7-dideoxy-D-threo-hept-6-ulosonic acid synthase, DhnA-aldolase family	K11645;K16305	fbaB; fructose-bisphosphate aldolase, class I [EC:4.1.2.13];K16305; fructose-bisphosphate aldolase / 6-deoxy-5-ketofructose 1-phosphate synthase [EC:4.1.2.13 2.2.1.11]	path:map00030:Pentose phosphate pathway;path:map01200:Carbon metabolism;path:map00680:Methane metabolism;path:map00710:Carbon fixation in photosynthetic organisms;path:map00400:Phenylalanine, tyrosine and tryptophan biosynthesis;path:map00010:Glycolysis / Gluconeogenesis;path:map00051:Fructose and mannose metabolism	0KSRM	fructose-bisphosphate aldolase	G	PF01791	DeoC/LacD family aldolase							IPR041720;IPR013785;IPR002915	DeoC/FbaB/LacD aldolase;Aldolase FbaB-like, archaeal-type;Aldolase-type TIM barrel	Reactome: R-HSA-6798695|Reactome: R-HSA-71336	WP_050048432.1:1.9e-102;WP_054519690.1:5.5e-102;PSQ42849.1:1.2e-101;PSP90126.1:1.0e-100	Halobacteriales	2235
bin_117_00703	Ca. Hikarchaeum yamanae Bin3	269	putative aldolase LsrF	lsrF	arCOG04044	-	2-amino-3,7-dideoxy-D-threo-hept-6-ulosonic acid synthase, DhnA-aldolase family	K11645;K16305	fbaB; fructose-bisphosphate aldolase, class I [EC:4.1.2.13];K16305; fructose-bisphosphate aldolase / 6-deoxy-5-ketofructose 1-phosphate synthase [EC:4.1.2.13 2.2.1.11]	path:map00030:Pentose phosphate pathway;path:map01200:Carbon metabolism;path:map00680:Methane metabolism;path:map00710:Carbon fixation in photosynthetic organisms;path:map00400:Phenylalanine, tyrosine and tryptophan biosynthesis;path:map00010:Glycolysis / Gluconeogenesis;path:map00051:Fructose and mannose metabolism	0KSRM	fructose-bisphosphate aldolase	G	PF01791	DeoC/LacD family aldolase							IPR041720;IPR013785;IPR002915	DeoC/FbaB/LacD aldolase;Aldolase FbaB-like, archaeal-type;Aldolase-type TIM barrel	Reactome: R-HSA-6798695|Reactome: R-HSA-71336	WP_050048432.1:1.9e-102;WP_054519690.1:5.5e-102;PSQ42849.1:1.2e-101;PSP90126.1:1.0e-100	Halobacteriales	2235
0KRDD	aldolase (EC 4.1.2.13)
bin_125_00992	Ca. Hikarchaeum sp. Bin4	263	2-amino-4-5-dihydroxy-6-oxo-7-(phosphonooxy)heptanoate synthase	griI_2	arCOG04044	-	2-amino-3,7-dideoxy-D-threo-hept-6-ulosonic acid synthase, DhnA-aldolase family	K11645;K16306	fbaB; fructose-bisphosphate aldolase, class I [EC:4.1.2.13];K16306; fructose-bisphosphate aldolase / 2-amino-3,7-dideoxy-D-threo-hept-6-ulosonate synthase [EC:4.1.2.13 2.2.1.10]	path:map00030:Pentose phosphate pathway;path:map01200:Carbon metabolism;path:map00680:Methane metabolism;path:map00710:Carbon fixation in photosynthetic organisms;path:map00400:Phenylalanine, tyrosine and tryptophan biosynthesis;path:map00010:Glycolysis / Gluconeogenesis;path:map00051:Fructose and mannose metabolism	0KRDD	aldolase (EC 4.1.2.13)	E	PF01791	DeoC/LacD family aldolase					TIGR01949	AroFGH_arch: predicted phospho-2-dehydro-3-deoxyheptonate aldolase	IPR013785;IPR041720;IPR010210;IPR002915	DeoC/FbaB/LacD aldolase;Aldolase FbaB-like, archaeal-type;Aldolase-type TIM barrel;2-amino-3,7-dideoxy-D-threo-hept-6-ulosonate synthase	Reactome: R-HSA-6798695|Reactome: R-HSA-71336	WP_135820523.1:1.9e-91;WP_124189508.1:3.3e-91;WP_008427088.1:7.3e-91;WP_005553857.1:9.5e-91;WP_007258318.1:1.2e-90;WP_020444864.1:2.8e-90;WP_097380631.1:3.6e-90;WP_006429140.1:4.7e-90;WP_090377300.1:4.7e-90;WP_144920500.1:4.7e-90;WP_165161989.1:6.2e-90;WP_138778222.1:6.2e-90;WP_096393062.1:6.2e-90;WP_087714608.1:8.0e-90;WP_015319951.1:1.1e-89;OAQ51820.1:1.1e-89;WP_077205513.1:1.1e-89;WP_114576984…	Halobacteria	183963
bin_160_00062	Ca. Hikarchaeum sp. Bin5	263	2-amino-4-5-dihydroxy-6-oxo-7-(phosphonooxy)heptanoate synthase	griI	arCOG04044	-	2-amino-3,7-dideoxy-D-threo-hept-6-ulosonic acid synthase, DhnA-aldolase family	K11645;K16306	fbaB; fructose-bisphosphate aldolase, class I [EC:4.1.2.13];K16306; fructose-bisphosphate aldolase / 2-amino-3,7-dideoxy-D-threo-hept-6-ulosonate synthase [EC:4.1.2.13 2.2.1.10]	path:map00030:Pentose phosphate pathway;path:map01200:Carbon metabolism;path:map00680:Methane metabolism;path:map00710:Carbon fixation in photosynthetic organisms;path:map00400:Phenylalanine, tyrosine and tryptophan biosynthesis;path:map00010:Glycolysis / Gluconeogenesis;path:map00051:Fructose and mannose metabolism	0KRDD	aldolase (EC 4.1.2.13)	E	PF01791	DeoC/LacD family aldolase					TIGR01949	AroFGH_arch: predicted phospho-2-dehydro-3-deoxyheptonate aldolase	IPR013785;IPR041720;IPR010210;IPR002915	DeoC/FbaB/LacD aldolase;Aldolase FbaB-like, archaeal-type;Aldolase-type TIM barrel;2-amino-3,7-dideoxy-D-threo-hept-6-ulosonate synthase	Reactome: R-HSA-6798695|Reactome: R-HSA-71336	WP_092689684.1:1.7e-92;WP_077205513.1:5.0e-92;WP_124189508.1:5.0e-92;WP_129069354.1:6.6e-92;WP_092657488.1:8.6e-92;WP_006169479.1:1.5e-91;WP_165161989.1:1.9e-91;WP_138778222.1:1.9e-91;WP_130171805.1:1.9e-91;WP_135820523.1:2.5e-91;WP_008162737.1:3.3e-91;WP_066378895.1:4.3e-91;WP_020444864.1:5.6e-91;WP_157689100.1:5.6e-91;WP_087714608.1:5.6e-91;WP_007140351.1:5.6e-91;WP_135825502.1:7.3e-91;WP_00642…	Halobacteria	183963
bin_91_00269	Ca. Hikarchaeum yamanae Bin1	263	2-amino-4-5-dihydroxy-6-oxo-7-(phosphonooxy)heptanoate synthase	griI	arCOG04044	-	2-amino-3,7-dideoxy-D-threo-hept-6-ulosonic acid synthase, DhnA-aldolase family	K11645;K16306	fbaB; fructose-bisphosphate aldolase, class I [EC:4.1.2.13];K16306; fructose-bisphosphate aldolase / 2-amino-3,7-dideoxy-D-threo-hept-6-ulosonate synthase [EC:4.1.2.13 2.2.1.10]	path:map00030:Pentose phosphate pathway;path:map01200:Carbon metabolism;path:map00680:Methane metabolism;path:map00710:Carbon fixation in photosynthetic organisms;path:map00400:Phenylalanine, tyrosine and tryptophan biosynthesis;path:map00010:Glycolysis / Gluconeogenesis;path:map00051:Fructose and mannose metabolism	0KRDD	aldolase (EC 4.1.2.13)	E	PF01791	DeoC/LacD family aldolase					TIGR01949	AroFGH_arch: predicted phospho-2-dehydro-3-deoxyheptonate aldolase	IPR010210;IPR041720;IPR013785;IPR002915	DeoC/FbaB/LacD aldolase;Aldolase FbaB-like, archaeal-type;Aldolase-type TIM barrel;2-amino-3,7-dideoxy-D-threo-hept-6-ulosonate synthase	Reactome: R-HSA-6798695|Reactome: R-HSA-71336	WP_135820523.1:5.6e-91;WP_124189508.1:1.6e-90;WP_165161989.1:3.6e-90;WP_007258318.1:3.6e-90;WP_087714608.1:6.2e-90;WP_077205513.1:8.0e-90;WP_008427088.1:8.0e-90;WP_092689684.1:1.1e-89;WP_138778222.1:1.4e-89;WP_092657488.1:1.4e-89;WP_005553857.1:1.4e-89;WP_008009008.1:1.8e-89;WP_020444864.1:2.3e-89;WP_097380631.1:3.1e-89;WP_008528319.1:3.1e-89;WP_015319951.1:4.0e-89;WP_015788929.1:4.0e-89;WP_00665…	Halobacteria	183963
bin_172_00408	Ca. Hikarchaeum yamanae Bin2	263	2-amino-4-5-dihydroxy-6-oxo-7-(phosphonooxy)heptanoate synthase	griI	arCOG04044	-	2-amino-3,7-dideoxy-D-threo-hept-6-ulosonic acid synthase, DhnA-aldolase family	K11645;K16306	fbaB; fructose-bisphosphate aldolase, class I [EC:4.1.2.13];K16306; fructose-bisphosphate aldolase / 2-amino-3,7-dideoxy-D-threo-hept-6-ulosonate synthase [EC:4.1.2.13 2.2.1.10]	path:map00030:Pentose phosphate pathway;path:map01200:Carbon metabolism;path:map00680:Methane metabolism;path:map00710:Carbon fixation in photosynthetic organisms;path:map00400:Phenylalanine, tyrosine and tryptophan biosynthesis;path:map00010:Glycolysis / Gluconeogenesis;path:map00051:Fructose and mannose metabolism	0KRDD	aldolase (EC 4.1.2.13)	E	PF01791	DeoC/LacD family aldolase					TIGR01949	AroFGH_arch: predicted phospho-2-dehydro-3-deoxyheptonate aldolase	IPR010210;IPR041720;IPR013785;IPR002915	DeoC/FbaB/LacD aldolase;Aldolase FbaB-like, archaeal-type;Aldolase-type TIM barrel;2-amino-3,7-dideoxy-D-threo-hept-6-ulosonate synthase	Reactome: R-HSA-6798695|Reactome: R-HSA-71336	WP_135820523.1:5.6e-91;WP_124189508.1:1.6e-90;WP_165161989.1:3.6e-90;WP_007258318.1:3.6e-90;WP_087714608.1:6.2e-90;WP_077205513.1:8.0e-90;WP_008427088.1:8.0e-90;WP_092689684.1:1.1e-89;WP_138778222.1:1.4e-89;WP_092657488.1:1.4e-89;WP_005553857.1:1.4e-89;WP_008009008.1:1.8e-89;WP_020444864.1:2.3e-89;WP_097380631.1:3.1e-89;WP_008528319.1:3.1e-89;WP_015319951.1:4.0e-89;WP_015788929.1:4.0e-89;WP_00665…	Halobacteria	183963
bin_117_00312	Ca. Hikarchaeum yamanae Bin3	263	2-amino-4-5-dihydroxy-6-oxo-7-(phosphonooxy)heptanoate synthase	griI	arCOG04044	-	2-amino-3,7-dideoxy-D-threo-hept-6-ulosonic acid synthase, DhnA-aldolase family	K11645;K16306	fbaB; fructose-bisphosphate aldolase, class I [EC:4.1.2.13];K16306; fructose-bisphosphate aldolase / 2-amino-3,7-dideoxy-D-threo-hept-6-ulosonate synthase [EC:4.1.2.13 2.2.1.10]	path:map00030:Pentose phosphate pathway;path:map01200:Carbon metabolism;path:map00680:Methane metabolism;path:map00710:Carbon fixation in photosynthetic organisms;path:map00400:Phenylalanine, tyrosine and tryptophan biosynthesis;path:map00010:Glycolysis / Gluconeogenesis;path:map00051:Fructose and mannose metabolism	0KRDD	aldolase (EC 4.1.2.13)	E	PF01791	DeoC/LacD family aldolase					TIGR01949	AroFGH_arch: predicted phospho-2-dehydro-3-deoxyheptonate aldolase	IPR010210;IPR041720;IPR013785;IPR002915	DeoC/FbaB/LacD aldolase;Aldolase FbaB-like, archaeal-type;Aldolase-type TIM barrel;2-amino-3,7-dideoxy-D-threo-hept-6-ulosonate synthase	Reactome: R-HSA-6798695|Reactome: R-HSA-71336	WP_135820523.1:5.6e-91;WP_124189508.1:1.6e-90;WP_165161989.1:3.6e-90;WP_007258318.1:3.6e-90;WP_087714608.1:6.2e-90;WP_077205513.1:8.0e-90;WP_008427088.1:8.0e-90;WP_092689684.1:1.1e-89;WP_138778222.1:1.4e-89;WP_092657488.1:1.4e-89;WP_005553857.1:1.4e-89;WP_008009008.1:1.8e-89;WP_020444864.1:2.3e-89;WP_097380631.1:3.1e-89;WP_008528319.1:3.1e-89;WP_015319951.1:4.0e-89;WP_015788929.1:4.0e-89;WP_00665…	Halobacteria	183963
0KSUF	bifunctional inositol-1 monophosphatase fructose-1,6-bisphosphatase
bin_125_00498	Ca. Hikarchaeum sp. Bin4	555	Fructose-1-6-bisphosphatase/inositol-1-monophosphatase	suhB	arCOG01349	SuhB	Archaeal fructose-1,6-bisphosphatase or related enzyme of inositol monophosphatase family	K00858;K01092	ppnK, NADK; NAD+ kinase [EC:2.7.1.23];E3.1.3.25, IMPA, suhB; myo-inositol-1(or 4)-monophosphatase [EC:3.1.3.25]	path:map04070:Phosphatidylinositol signaling system;path:map00521:Streptomycin biosynthesis;path:map00760:Nicotinate and nicotinamide metabolism;path:map00562:Inositol phosphate metabolism	0KSUF	bifunctional inositol-1 monophosphatase fructose-1,6-bisphosphatase	G	PF00459;PF01513	Inositol monophosphatase family;ATP-NAD kinase							IPR017438;IPR016064;IPR002504;IPR017437;IPR000760;IPR033942	Inorganic polyphosphate/ATP-NAD kinase, N-terminal;Inositol monophosphatase;Inositol monophosphatase-like;NAD kinase;NAD kinase/diacylglycerol kinase-like domain superfamily;ATP-NAD kinase, PpnK-type, C-terminal	Reactome: R-HSA-1855183;Reactome: R-HSA-196807	MAT09022.1:8.5e-275	0	0
bin_160_00685	Ca. Hikarchaeum sp. Bin5	554	Fructose-1-6-bisphosphatase/inositol-1-monophosphatase	suhB	arCOG01349	SuhB	Archaeal fructose-1,6-bisphosphatase or related enzyme of inositol monophosphatase family	K00858;K01092	ppnK, NADK; NAD+ kinase [EC:2.7.1.23];E3.1.3.25, IMPA, suhB; myo-inositol-1(or 4)-monophosphatase [EC:3.1.3.25]	path:map04070:Phosphatidylinositol signaling system;path:map00521:Streptomycin biosynthesis;path:map00760:Nicotinate and nicotinamide metabolism;path:map00562:Inositol phosphate metabolism	0KSUF	bifunctional inositol-1 monophosphatase fructose-1,6-bisphosphatase	G	PF01513;PF00459	ATP-NAD kinase;Inositol monophosphatase family							IPR017438;IPR016064;IPR002504;IPR017437;IPR000760;IPR033942	Inorganic polyphosphate/ATP-NAD kinase, N-terminal;Inositol monophosphatase;Inositol monophosphatase-like;NAD kinase;NAD kinase/diacylglycerol kinase-like domain superfamily;ATP-NAD kinase, PpnK-type, C-terminal	Reactome: R-HSA-1855183;Reactome: R-HSA-196807	MAT09022.1:5.4e-221	0	0
bin_91_00004	Ca. Hikarchaeum yamanae Bin1	555	Fructose-1-6-bisphosphatase/inositol-1-monophosphatase	suhB	arCOG01349	SuhB	Archaeal fructose-1,6-bisphosphatase or related enzyme of inositol monophosphatase family	K00858;K01092	ppnK, NADK; NAD+ kinase [EC:2.7.1.23];E3.1.3.25, IMPA, suhB; myo-inositol-1(or 4)-monophosphatase [EC:3.1.3.25]	path:map04070:Phosphatidylinositol signaling system;path:map00521:Streptomycin biosynthesis;path:map00760:Nicotinate and nicotinamide metabolism;path:map00562:Inositol phosphate metabolism	0KSUF	bifunctional inositol-1 monophosphatase fructose-1,6-bisphosphatase	G	PF00459;PF01513	Inositol monophosphatase family;ATP-NAD kinase							IPR017438;IPR016064;IPR017437;IPR002504;IPR000760;IPR033942	Inorganic polyphosphate/ATP-NAD kinase, N-terminal;Inositol monophosphatase;Inositol monophosphatase-like;NAD kinase;NAD kinase/diacylglycerol kinase-like domain superfamily;ATP-NAD kinase, PpnK-type, C-terminal	Reactome: R-HSA-1855183;Reactome: R-HSA-196807	MAT09022.1:6.5e-299	0	0
bin_172_00004	Ca. Hikarchaeum yamanae Bin2	555	Fructose-1-6-bisphosphatase/inositol-1-monophosphatase	suhB	arCOG01349	SuhB	Archaeal fructose-1,6-bisphosphatase or related enzyme of inositol monophosphatase family	K00858;K01092	ppnK, NADK; NAD+ kinase [EC:2.7.1.23];E3.1.3.25, IMPA, suhB; myo-inositol-1(or 4)-monophosphatase [EC:3.1.3.25]	path:map04070:Phosphatidylinositol signaling system;path:map00521:Streptomycin biosynthesis;path:map00760:Nicotinate and nicotinamide metabolism;path:map00562:Inositol phosphate metabolism	0KSUF	bifunctional inositol-1 monophosphatase fructose-1,6-bisphosphatase	G	PF01513;PF00459	ATP-NAD kinase;Inositol monophosphatase family							IPR017438;IPR016064;IPR002504;IPR017437;IPR000760;IPR033942	Inorganic polyphosphate/ATP-NAD kinase, N-terminal;Inositol monophosphatase;Inositol monophosphatase-like;NAD kinase;NAD kinase/diacylglycerol kinase-like domain superfamily;ATP-NAD kinase, PpnK-type, C-terminal	Reactome: R-HSA-1855183;Reactome: R-HSA-196807	MAT09022.1:6.5e-299	0	0
bin_117_00662	Ca. Hikarchaeum yamanae Bin3	555	Fructose-1-6-bisphosphatase/inositol-1-monophosphatase	suhB	arCOG01349	SuhB	Archaeal fructose-1,6-bisphosphatase or related enzyme of inositol monophosphatase family	K00858;K01092	ppnK, NADK; NAD+ kinase [EC:2.7.1.23];E3.1.3.25, IMPA, suhB; myo-inositol-1(or 4)-monophosphatase [EC:3.1.3.25]	path:map04070:Phosphatidylinositol signaling system;path:map00521:Streptomycin biosynthesis;path:map00760:Nicotinate and nicotinamide metabolism;path:map00562:Inositol phosphate metabolism	0KSUF	bifunctional inositol-1 monophosphatase fructose-1,6-bisphosphatase	G	PF00459;PF01513	Inositol monophosphatase family;ATP-NAD kinase							IPR017438;IPR016064;IPR017437;IPR002504;IPR000760;IPR033942	Inorganic polyphosphate/ATP-NAD kinase, N-terminal;Inositol monophosphatase;Inositol monophosphatase-like;NAD kinase;NAD kinase/diacylglycerol kinase-like domain superfamily;ATP-NAD kinase, PpnK-type, C-terminal	Reactome: R-HSA-1855183;Reactome: R-HSA-196807	MAT09022.1:6.5e-299	0	0
0KRA9	Triosephosphate isomerase
bin_160_01078	Ca. Hikarchaeum sp. Bin5	214	Thiazole synthase	thiG	arCOG01087	TpiA	Triosephosphate isomerase	K01803	TPI, tpiA; triosephosphate isomerase (TIM) [EC:5.3.1.1]	path:map01200:Carbon metabolism;path:map00562:Inositol phosphate metabolism;path:map00710:Carbon fixation in photosynthetic organisms;path:map00010:Glycolysis / Gluconeogenesis;path:map00051:Fructose and mannose metabolism	0KRA9	triose-phosphate isomerase (EC 5.3.1.1)	G	PF05690;PF00121	Thiazole biosynthesis protein ThiG;Triosephosphate isomerase					TIGR00419	tim: triose-phosphate isomerase	IPR022891;IPR000652;IPR033983;IPR035990;IPR013785	Triosephosphate isomerase superfamily;Triosephosphate isomerase, archaeal;Thiazole synthase ThiG;Aldolase-type TIM barrel;Triosephosphate isomerase	Reactome: R-HSA-70171|Reactome: R-HSA-70263	WP_158203731.1:8.9e-63;WP_089817484.1:4.4e-62;WP_136715295.1:7.5e-62;WP_122090437.1:1.7e-61	Halobacteriales	2235
bin_91_00982	Ca. Hikarchaeum yamanae Bin1	214	Thiazole synthase	thiG	arCOG01087	TpiA	Triosephosphate isomerase	K01803	TPI, tpiA; triosephosphate isomerase (TIM) [EC:5.3.1.1]	path:map01200:Carbon metabolism;path:map00562:Inositol phosphate metabolism;path:map00710:Carbon fixation in photosynthetic organisms;path:map00010:Glycolysis / Gluconeogenesis;path:map00051:Fructose and mannose metabolism	0KRA9	triose-phosphate isomerase (EC 5.3.1.1)	G	PF05690;PF00121	Thiazole biosynthesis protein ThiG;Triosephosphate isomerase					TIGR00419	tim: triose-phosphate isomerase	IPR022891;IPR000652;IPR033983;IPR035990;IPR013785	Triosephosphate isomerase superfamily;Triosephosphate isomerase, archaeal;Thiazole synthase ThiG;Aldolase-type TIM barrel;Triosephosphate isomerase	Reactome: R-HSA-70171|Reactome: R-HSA-70263	WP_158203731.1:4.7e-64	Halomarina oriensis	671145
bin_172_00780	Ca. Hikarchaeum yamanae Bin2	214	Thiazole synthase	thiG	arCOG01087	TpiA	Triosephosphate isomerase	K01803	TPI, tpiA; triosephosphate isomerase (TIM) [EC:5.3.1.1]	path:map01200:Carbon metabolism;path:map00562:Inositol phosphate metabolism;path:map00710:Carbon fixation in photosynthetic organisms;path:map00010:Glycolysis / Gluconeogenesis;path:map00051:Fructose and mannose metabolism	0KRA9	triose-phosphate isomerase (EC 5.3.1.1)	G	PF05690;PF00121	Thiazole biosynthesis protein ThiG;Triosephosphate isomerase					TIGR00419	tim: triose-phosphate isomerase	IPR022891;IPR000652;IPR033983;IPR035990;IPR013785	Triosephosphate isomerase superfamily;Triosephosphate isomerase, archaeal;Thiazole synthase ThiG;Aldolase-type TIM barrel;Triosephosphate isomerase	Reactome: R-HSA-70171|Reactome: R-HSA-70263	WP_158203731.1:4.7e-64	Halomarina oriensis	671145
0KRAH	NAD(P)-dependent glyceraldehyde-3-phosphate dehydrogenase
bin_160_00770	Ca. Hikarchaeum sp. Bin5	338	hypothetical protein		arCOG00493	GapA	Glyceraldehyde-3-phosphate dehydrogenase/erythrose-4-phosphate dehydrogenase	K00150	gap2; glyceraldehyde-3-phosphate dehydrogenase (NAD(P)) [EC:1.2.1.59]	path:map01200:Carbon metabolism;path:map00710:Carbon fixation in photosynthetic organisms;path:map00010:Glycolysis / Gluconeogenesis	0KRAH	NAD(P)-dependent glyceraldehyde-3-phosphate dehydrogenase	G	PF01113;PF02800	Dihydrodipicolinate reductase, N-terminus;Glyceraldehyde 3-phosphate dehydrogenase, C-terminal domain					TIGR01546	GAPDH-II_archae: glyceraldehyde-3-phosphate dehydrogenase, type II	IPR020828;IPR006436;IPR036291;IPR020829;IPR000846;IPR020831	NAD(P)-binding domain superfamily;Dihydrodipicolinate reductase, N-terminal;Glyceraldehyde 3-phosphate dehydrogenase, NAD(P) binding domain;Glyceraldehyde 3-phosphate dehydrogenase, catalytic domain;Glyceraldehyde/Erythrose phosphate dehydrogenase family;Glyceraldehyde-3-phosphate dehydrogenase, type II	Reactome: R-HSA-70171|Reactome: R-HSA-70263	WP_144261105.1:4.8e-111;WP_160066093.1:1.8e-110;WP_124955980.1:3.1e-110;WP_138007839.1:3.1e-110;WP_137197857.1:1.5e-109;WP_089870147.1:3.4e-109;WP_137288060.1:4.5e-109;WP_006432274.1:5.8e-109;PSP58477.1:5.8e-109;WP_121743850.1:7.6e-109;PSP97260.1:9.9e-109;PSQ43473.1:1.3e-108;WP_123539344.1:1.3e-108;WP_023393487.1:1.3e-108	Halobacteria	183963
bin_91_00683	Ca. Hikarchaeum yamanae Bin1	338	hypothetical protein		arCOG00493	GapA	Glyceraldehyde-3-phosphate dehydrogenase/erythrose-4-phosphate dehydrogenase	K00150	gap2; glyceraldehyde-3-phosphate dehydrogenase (NAD(P)) [EC:1.2.1.59]	path:map01200:Carbon metabolism;path:map00710:Carbon fixation in photosynthetic organisms;path:map00010:Glycolysis / Gluconeogenesis	0KRAH	NAD(P)-dependent glyceraldehyde-3-phosphate dehydrogenase	G	PF02800;PF01113	Glyceraldehyde 3-phosphate dehydrogenase, C-terminal domain;Dihydrodipicolinate reductase, N-terminus					TIGR01546	GAPDH-II_archae: glyceraldehyde-3-phosphate dehydrogenase, type II	IPR020828;IPR006436;IPR036291;IPR020829;IPR000846;IPR020831	NAD(P)-binding domain superfamily;Dihydrodipicolinate reductase, N-terminal;Glyceraldehyde 3-phosphate dehydrogenase, NAD(P) binding domain;Glyceraldehyde 3-phosphate dehydrogenase, catalytic domain;Glyceraldehyde-3-phosphate dehydrogenase, type II;Glyceraldehyde/Erythrose phosphate dehydrogenase family	Reactome: R-HSA-70171|Reactome: R-HSA-70263	WP_138007839.1:5.6e-112;WP_076583744.1:3.7e-111;WP_137197857.1:8.1e-111;PSP58477.1:1.1e-110;WP_058580665.1:3.1e-110;WP_117592872.1:9.0e-110;WP_049980043.1:9.0e-110;WP_153952480.1:1.2e-109;WP_053947356.1:1.2e-109	Halobacteria	183963
bin_172_00752	Ca. Hikarchaeum yamanae Bin2	343	hypothetical protein		arCOG00493	GapA	Glyceraldehyde-3-phosphate dehydrogenase/erythrose-4-phosphate dehydrogenase	K00150	gap2; glyceraldehyde-3-phosphate dehydrogenase (NAD(P)) [EC:1.2.1.59]	path:map01200:Carbon metabolism;path:map00710:Carbon fixation in photosynthetic organisms;path:map00010:Glycolysis / Gluconeogenesis	0KRAH	NAD(P)-dependent glyceraldehyde-3-phosphate dehydrogenase	G	PF01113;PF02800	Dihydrodipicolinate reductase, N-terminus;Glyceraldehyde 3-phosphate dehydrogenase, C-terminal domain					TIGR01546	GAPDH-II_archae: glyceraldehyde-3-phosphate dehydrogenase, type II	IPR020828;IPR006436;IPR036291;IPR020829;IPR000846;IPR020831	NAD(P)-binding domain superfamily;Dihydrodipicolinate reductase, N-terminal;Glyceraldehyde 3-phosphate dehydrogenase, NAD(P) binding domain;Glyceraldehyde 3-phosphate dehydrogenase, catalytic domain;Glyceraldehyde-3-phosphate dehydrogenase, type II;Glyceraldehyde/Erythrose phosphate dehydrogenase family	Reactome: R-HSA-70171|Reactome: R-HSA-70263	WP_138007839.1:3.4e-112;WP_076583744.1:2.2e-111;WP_137197857.1:4.8e-111;PSP58477.1:6.3e-111;WP_058580665.1:1.8e-110;WP_117592872.1:5.4e-110;WP_049980043.1:5.4e-110;WP_153952480.1:7.0e-110;WP_053947356.1:7.0e-110	Halobacteria	183963
bin_117_00999	Ca. Hikarchaeum yamanae Bin3	338	hypothetical protein		arCOG00493	GapA	Glyceraldehyde-3-phosphate dehydrogenase/erythrose-4-phosphate dehydrogenase	K00150	gap2; glyceraldehyde-3-phosphate dehydrogenase (NAD(P)) [EC:1.2.1.59]	path:map01200:Carbon metabolism;path:map00710:Carbon fixation in photosynthetic organisms;path:map00010:Glycolysis / Gluconeogenesis	0KRAH	NAD(P)-dependent glyceraldehyde-3-phosphate dehydrogenase	G	PF02800;PF01113	Glyceraldehyde 3-phosphate dehydrogenase, C-terminal domain;Dihydrodipicolinate reductase, N-terminus					TIGR01546	GAPDH-II_archae: glyceraldehyde-3-phosphate dehydrogenase, type II	IPR020828;IPR006436;IPR036291;IPR020829;IPR000846;IPR020831	NAD(P)-binding domain superfamily;Dihydrodipicolinate reductase, N-terminal;Glyceraldehyde 3-phosphate dehydrogenase, NAD(P) binding domain;Glyceraldehyde 3-phosphate dehydrogenase, catalytic domain;Glyceraldehyde-3-phosphate dehydrogenase, type II;Glyceraldehyde/Erythrose phosphate dehydrogenase family	Reactome: R-HSA-70171|Reactome: R-HSA-70263	WP_138007839.1:5.6e-112;WP_076583744.1:3.7e-111;WP_137197857.1:8.1e-111;PSP58477.1:1.1e-110;WP_058580665.1:3.1e-110;WP_117592872.1:9.0e-110;WP_049980043.1:9.0e-110;WP_153952480.1:1.2e-109;WP_053947356.1:1.2e-109	Halobacteria	183963
0KR9Q	phosphoglycerate kinase (EC 2.7.2.3)
bin_125_00459	Ca. Hikarchaeum sp. Bin4	406	Phosphoglycerate kinase	pgk	arCOG00496	Pgk	3-phosphoglycerate kinase	K00927	PGK, pgk; phosphoglycerate kinase [EC:2.7.2.3]	path:map01200:Carbon metabolism;path:map04066:HIF-1 signaling pathway;path:map00710:Carbon fixation in photosynthetic organisms;path:map00010:Glycolysis / Gluconeogenesis	0KR9Q	phosphoglycerate kinase (EC 2.7.2.3)	G	PF00162	Phosphoglycerate kinase							IPR001576;IPR036043;IPR015824	Phosphoglycerate kinase superfamily;Phosphoglycerate kinase, N-terminal;Phosphoglycerate kinase	Reactome: R-HSA-70171|Reactome: R-HSA-70263	WP_090379377.1:1.8e-109;WP_141463255.1:5.4e-109;WP_086887103.1:1.2e-108;WP_006663927.1:3.5e-108;WP_076580115.1:3.5e-108;WP_006827655.1:7.7e-108;WP_006109387.1:7.7e-108;WP_090503893.1:1.0e-107;WP_006654723.1:2.9e-107;WP_049925350.1:2.9e-107;WP_097379485.1:3.8e-107;AXR81665.1:3.8e-107	Natrialbaceae	1644061
bin_160_01034	Ca. Hikarchaeum sp. Bin5	397	Phosphoglycerate kinase	pgk	arCOG00496	Pgk	3-phosphoglycerate kinase	K00927	PGK, pgk; phosphoglycerate kinase [EC:2.7.2.3]	path:map01200:Carbon metabolism;path:map04066:HIF-1 signaling pathway;path:map00710:Carbon fixation in photosynthetic organisms;path:map00010:Glycolysis / Gluconeogenesis	0KR9Q	phosphoglycerate kinase (EC 2.7.2.3)	G	PF00162	Phosphoglycerate kinase							IPR001576;IPR036043;IPR015824	Phosphoglycerate kinase, N-terminal;Phosphoglycerate kinase superfamily;Phosphoglycerate kinase	Reactome: R-HSA-70171|Reactome: R-HSA-70263	WP_090379377.1:2.0e-108;WP_076580115.1:7.6e-108;WP_086887103.1:1.7e-107;WP_092905216.1:3.8e-107;WP_006663927.1:4.9e-107;WP_097379485.1:4.9e-107;WP_006654723.1:6.4e-107;WP_090503893.1:8.4e-107;WP_050050089.1:8.4e-107;WP_006827655.1:1.1e-106;WP_071401848.1:2.4e-106;WP_008163873.1:2.4e-106;AXR81665.1:3.2e-106;WP_117368355.1:3.2e-106;WP_141463255.1:3.2e-106;PSP41790.1:3.2e-106;WP_126663518.1:4.2e-106…	Halobacteria	183963
bin_91_00812	Ca. Hikarchaeum yamanae Bin1	406	Phosphoglycerate kinase	pgk	arCOG00496	Pgk	3-phosphoglycerate kinase	K00927	PGK, pgk; phosphoglycerate kinase [EC:2.7.2.3]	path:map01200:Carbon metabolism;path:map04066:HIF-1 signaling pathway;path:map00710:Carbon fixation in photosynthetic organisms;path:map00010:Glycolysis / Gluconeogenesis	0KR9Q	phosphoglycerate kinase (EC 2.7.2.3)	G	PF00162	Phosphoglycerate kinase							IPR001576;IPR036043;IPR015824	Phosphoglycerate kinase, N-terminal;Phosphoglycerate kinase superfamily;Phosphoglycerate kinase	Reactome: R-HSA-70171|Reactome: R-HSA-70263	WP_090379377.1:1.5e-111;AXR81665.1:2.4e-109;WP_117368355.1:3.1e-109;WP_092905216.1:4.1e-109;WP_117364392.1:4.1e-109;PSP41790.1:4.1e-109	Halobacteria	183963
bin_172_00251	Ca. Hikarchaeum yamanae Bin2	406	Phosphoglycerate kinase	pgk	arCOG00496	Pgk	3-phosphoglycerate kinase	K00927	PGK, pgk; phosphoglycerate kinase [EC:2.7.2.3]	path:map01200:Carbon metabolism;path:map04066:HIF-1 signaling pathway;path:map00710:Carbon fixation in photosynthetic organisms;path:map00010:Glycolysis / Gluconeogenesis	0KR9Q	phosphoglycerate kinase (EC 2.7.2.3)	G	PF00162	Phosphoglycerate kinase							IPR001576;IPR036043;IPR015824	Phosphoglycerate kinase superfamily;Phosphoglycerate kinase, N-terminal;Phosphoglycerate kinase	Reactome: R-HSA-70171|Reactome: R-HSA-70263	WP_090379377.1:1.5e-111;AXR81665.1:2.4e-109;WP_117368355.1:3.1e-109;WP_092905216.1:4.1e-109;WP_117364392.1:4.1e-109;PSP41790.1:4.1e-109	Halobacteria	183963
bin_117_00539	Ca. Hikarchaeum yamanae Bin3	406	Phosphoglycerate kinase	pgk	arCOG00496	Pgk	3-phosphoglycerate kinase	K00927	PGK, pgk; phosphoglycerate kinase [EC:2.7.2.3]	path:map01200:Carbon metabolism;path:map04066:HIF-1 signaling pathway;path:map00710:Carbon fixation in photosynthetic organisms;path:map00010:Glycolysis / Gluconeogenesis	0KR9Q	phosphoglycerate kinase (EC 2.7.2.3)	G	PF00162	Phosphoglycerate kinase							IPR001576;IPR036043;IPR015824	Phosphoglycerate kinase, N-terminal;Phosphoglycerate kinase superfamily;Phosphoglycerate kinase	Reactome: R-HSA-70171|Reactome: R-HSA-70263	WP_090379377.1:1.5e-111;AXR81665.1:2.4e-109;WP_117368355.1:3.1e-109;WP_092905216.1:4.1e-109;WP_117364392.1:4.1e-109;PSP41790.1:4.1e-109	Halobacteria	183963
0KSGS	Phosphoglyceromutase
bin_125_00485	Ca. Hikarchaeum sp. Bin4	503	2-3-bisphosphoglycerate-independent phosphoglycerate mutase	gpmI	arCOG03068	GpmI	Phosphoglyceromutase	K15633	gpmI; 2,3-bisphosphoglycerate-independent phosphoglycerate mutase [EC:5.4.2.12]	path:map00260:Glycine, serine and threonine metabolism;path:map01200:Carbon metabolism;path:map00680:Methane metabolism;path:map00010:Glycolysis / Gluconeogenesis	0KSGS	Catalyzes the interconversion of 2-phosphoglycerate and 3-phosphoglycerate (By similarity)	G	PF06415;PF01676	BPG-independent PGAM N-terminus (iPGM_N);Metalloenzyme superfamily					TIGR01307	pgm_bpd_ind: phosphoglycerate mutase (2,3-diphosphoglycerate-independent)	IPR036646;IPR011258;IPR006124;IPR005995;IPR017850	Alkaline-phosphatase-like, core domain superfamily;Metalloenzyme;BPG-independent PGAM, N-terminal;BPG-independent phosphoglycerate mutase, domain B superfamily;Phosphoglycerate mutase, 2,3-bisphosphoglycerate-independent		WP_089808005.1:8.6e-157;MUV58719.1:3.3e-156;WP_049987211.1:6.1e-155;WP_101294668.1:1.0e-154;WP_129784751.1:8.9e-154;WP_120246731.1:1.2e-153	Halobacteria	183963
bin_160_00026	Ca. Hikarchaeum sp. Bin5	503	2-3-bisphosphoglycerate-independent phosphoglycerate mutase	gpmI	arCOG03068	GpmI	Phosphoglyceromutase	K15633	gpmI; 2,3-bisphosphoglycerate-independent phosphoglycerate mutase [EC:5.4.2.12]	path:map00260:Glycine, serine and threonine metabolism;path:map01200:Carbon metabolism;path:map00680:Methane metabolism;path:map00010:Glycolysis / Gluconeogenesis	0KSGS	Catalyzes the interconversion of 2-phosphoglycerate and 3-phosphoglycerate (By similarity)	G	PF06415;PF01676	BPG-independent PGAM N-terminus (iPGM_N);Metalloenzyme superfamily					TIGR01307	pgm_bpd_ind: phosphoglycerate mutase (2,3-diphosphoglycerate-independent)	IPR036646;IPR011258;IPR006124;IPR005995;IPR017850	Alkaline-phosphatase-like, core domain superfamily;Metalloenzyme;BPG-independent PGAM, N-terminal;BPG-independent phosphoglycerate mutase, domain B superfamily;Phosphoglycerate mutase, 2,3-bisphosphoglycerate-independent		WP_101294668.1:3.6e-155;WP_089808005.1:7.5e-153;MUV58719.1:1.7e-152	Haloferacaceae	1644056
bin_91_00233	Ca. Hikarchaeum yamanae Bin1	503	2-3-bisphosphoglycerate-independent phosphoglycerate mutase	gpmI	arCOG03068	GpmI	Phosphoglyceromutase	K15633	gpmI; 2,3-bisphosphoglycerate-independent phosphoglycerate mutase [EC:5.4.2.12]	path:map00260:Glycine, serine and threonine metabolism;path:map01200:Carbon metabolism;path:map00680:Methane metabolism;path:map00010:Glycolysis / Gluconeogenesis	0KSGS	Catalyzes the interconversion of 2-phosphoglycerate and 3-phosphoglycerate (By similarity)	G	PF06415;PF01676	BPG-independent PGAM N-terminus (iPGM_N);Metalloenzyme superfamily					TIGR01307	pgm_bpd_ind: phosphoglycerate mutase (2,3-diphosphoglycerate-independent)	IPR036646;IPR011258;IPR006124;IPR005995;IPR017850	Alkaline-phosphatase-like, core domain superfamily;Metalloenzyme;BPG-independent PGAM, N-terminal;BPG-independent phosphoglycerate mutase, domain B superfamily;Phosphoglycerate mutase, 2,3-bisphosphoglycerate-independent		WP_049987211.1:1.4e-146;WP_089808005.1:4.0e-146;WP_007977041.1:1.2e-145;MUV58719.1:1.5e-145;WP_101294668.1:4.4e-145;WP_129113195.1:7.5e-145;WP_120246731.1:9.8e-145;WP_126662681.1:2.9e-144;WP_129784751.1:3.7e-144;WP_007142204.1:4.9e-144;WP_069450894.1:6.4e-144;WP_049951817.1:1.1e-143;WP_163486972.1:1.4e-143;WP_103990414.1:1.9e-143;WP_092904344.1:1.9e-143	Halobacteria	183963
bin_172_00949	Ca. Hikarchaeum yamanae Bin2	503	2-3-bisphosphoglycerate-independent phosphoglycerate mutase	gpmI	arCOG03068	GpmI	Phosphoglyceromutase	K15633	gpmI; 2,3-bisphosphoglycerate-independent phosphoglycerate mutase [EC:5.4.2.12]	path:map00260:Glycine, serine and threonine metabolism;path:map01200:Carbon metabolism;path:map00680:Methane metabolism;path:map00010:Glycolysis / Gluconeogenesis	0KSGS	Catalyzes the interconversion of 2-phosphoglycerate and 3-phosphoglycerate (By similarity)	G	PF06415;PF01676	BPG-independent PGAM N-terminus (iPGM_N);Metalloenzyme superfamily					TIGR01307	pgm_bpd_ind: phosphoglycerate mutase (2,3-diphosphoglycerate-independent)	IPR036646;IPR011258;IPR006124;IPR005995;IPR017850	Alkaline-phosphatase-like, core domain superfamily;Metalloenzyme;BPG-independent PGAM, N-terminal;BPG-independent phosphoglycerate mutase, domain B superfamily;Phosphoglycerate mutase, 2,3-bisphosphoglycerate-independent		WP_049987211.1:1.4e-146;WP_089808005.1:4.0e-146;WP_007977041.1:1.2e-145;MUV58719.1:1.5e-145;WP_101294668.1:4.4e-145;WP_129113195.1:7.5e-145;WP_120246731.1:9.8e-145;WP_126662681.1:2.9e-144;WP_129784751.1:3.7e-144;WP_007142204.1:4.9e-144;WP_069450894.1:6.4e-144;WP_049951817.1:1.1e-143;WP_163486972.1:1.4e-143;WP_103990414.1:1.9e-143;WP_092904344.1:1.9e-143	Halobacteria	183963
bin_117_00413	Ca. Hikarchaeum yamanae Bin3	503	2-3-bisphosphoglycerate-independent phosphoglycerate mutase	gpmI	arCOG03068	GpmI	Phosphoglyceromutase	K15633	gpmI; 2,3-bisphosphoglycerate-independent phosphoglycerate mutase [EC:5.4.2.12]	path:map00260:Glycine, serine and threonine metabolism;path:map01200:Carbon metabolism;path:map00680:Methane metabolism;path:map00010:Glycolysis / Gluconeogenesis	0KSGS	Catalyzes the interconversion of 2-phosphoglycerate and 3-phosphoglycerate (By similarity)	G	PF06415;PF01676	BPG-independent PGAM N-terminus (iPGM_N);Metalloenzyme superfamily					TIGR01307	pgm_bpd_ind: phosphoglycerate mutase (2,3-diphosphoglycerate-independent)	IPR036646;IPR011258;IPR006124;IPR005995;IPR017850	Alkaline-phosphatase-like, core domain superfamily;Metalloenzyme;BPG-independent PGAM, N-terminal;BPG-independent phosphoglycerate mutase, domain B superfamily;Phosphoglycerate mutase, 2,3-bisphosphoglycerate-independent		WP_049987211.1:1.4e-146;WP_089808005.1:4.0e-146;WP_007977041.1:1.2e-145;MUV58719.1:1.5e-145;WP_101294668.1:4.4e-145;WP_129113195.1:7.5e-145;WP_120246731.1:9.8e-145;WP_126662681.1:2.9e-144;WP_129784751.1:3.7e-144;WP_007142204.1:4.9e-144;WP_069450894.1:6.4e-144;WP_049951817.1:1.1e-143;WP_163486972.1:1.4e-143;WP_103990414.1:1.9e-143;WP_092904344.1:1.9e-143	Halobacteria	183963
0KRBQ	Enolase
bin_125_00704	Ca. Hikarchaeum sp. Bin4	423	Enolase	eno	arCOG01169	Eno	Enolase	K01689	ENO, eno; enolase [EC:4.2.1.11]	path:map01200:Carbon metabolism;path:map04066:HIF-1 signaling pathway;path:map00680:Methane metabolism;path:map03018:RNA degradation;path:map00010:Glycolysis / Gluconeogenesis	0KRBQ	Catalyzes the reversible conversion of 2- phosphoglycerate into phosphoenolpyruvate. It is essential for the degradation of carbohydrates via glycolysis (By similarity)	G	PF00113;PF03952	Enolase, C-terminal TIM barrel domain;Enolase, N-terminal domain							IPR036849;IPR000941;IPR020810;IPR020811;IPR029017	Enolase, N-terminal;Enolase;Enolase, C-terminal TIM barrel domain;Enolase-like, N-terminal;Enolase-like, C-terminal domain superfamily		WP_007978871.1:1.7e-134;WP_069453099.1:2.3e-134;WP_135828002.1:4.2e-133;WP_066142745.1:9.5e-133;WP_158832659.1:2.1e-132;WP_049982066.1:2.8e-132;WP_007999935.1:6.1e-132;WP_050032461.1:8.0e-132;WP_129113340.1:1.0e-131;WP_053771100.1:1.4e-131	Halobacteria	183963
bin_160_00800	Ca. Hikarchaeum sp. Bin5	403	Enolase 2	eno2	arCOG01169	Eno	Enolase	K01689	ENO, eno; enolase [EC:4.2.1.11]	path:map01200:Carbon metabolism;path:map04066:HIF-1 signaling pathway;path:map00680:Methane metabolism;path:map03018:RNA degradation;path:map00010:Glycolysis / Gluconeogenesis	0KRBQ	Catalyzes the reversible conversion of 2- phosphoglycerate into phosphoenolpyruvate. It is essential for the degradation of carbohydrates via glycolysis (By similarity)	G	PF03952;PF00113	Enolase, N-terminal domain;Enolase, C-terminal TIM barrel domain							IPR000941;IPR036849;IPR020810;IPR020811;IPR029017	Enolase, N-terminal;Enolase;Enolase, C-terminal TIM barrel domain;Enolase-like, N-terminal;Enolase-like, C-terminal domain superfamily		WP_007978871.1:5.3e-133;WP_069453099.1:6.9e-133;PSP86626.1:2.2e-131;WP_089867533.1:2.9e-131;WP_009374951.1:3.8e-131;WP_092891447.1:3.8e-131;WP_066142745.1:3.8e-131;WP_129113340.1:4.9e-131;WP_135828002.1:6.5e-131;WP_108381195.1:8.4e-131;WP_089823510.1:1.4e-130;PSP47384.1:1.9e-130;WP_115795491.1:1.9e-130	Halobacteria	183963
bin_91_00711	Ca. Hikarchaeum yamanae Bin1	423	Enolase 2	eno2	arCOG01169	Eno	Enolase	K01689	ENO, eno; enolase [EC:4.2.1.11]	path:map01200:Carbon metabolism;path:map04066:HIF-1 signaling pathway;path:map00680:Methane metabolism;path:map03018:RNA degradation;path:map00010:Glycolysis / Gluconeogenesis	0KRBQ	Catalyzes the reversible conversion of 2- phosphoglycerate into phosphoenolpyruvate. It is essential for the degradation of carbohydrates via glycolysis (By similarity)	G	PF00113;PF03952	Enolase, C-terminal TIM barrel domain;Enolase, N-terminal domain							IPR036849;IPR000941;IPR020810;IPR020811;IPR029017	Enolase, N-terminal;Enolase;Enolase, C-terminal TIM barrel domain;Enolase-like, N-terminal;Enolase-like, C-terminal domain superfamily		WP_007978871.1:7.5e-138;WP_069453099.1:9.8e-138;WP_066142745.1:3.5e-135;WP_135828002.1:5.9e-135	Halobacteriaceae	2236
bin_172_00724	Ca. Hikarchaeum yamanae Bin2	423	Enolase 2	eno2	arCOG01169	Eno	Enolase	K01689	ENO, eno; enolase [EC:4.2.1.11]	path:map01200:Carbon metabolism;path:map04066:HIF-1 signaling pathway;path:map00680:Methane metabolism;path:map03018:RNA degradation;path:map00010:Glycolysis / Gluconeogenesis	0KRBQ	Catalyzes the reversible conversion of 2- phosphoglycerate into phosphoenolpyruvate. It is essential for the degradation of carbohydrates via glycolysis (By similarity)	G	PF00113;PF03952	Enolase, C-terminal TIM barrel domain;Enolase, N-terminal domain							IPR000941;IPR036849;IPR020810;IPR020811;IPR029017	Enolase, N-terminal;Enolase;Enolase, C-terminal TIM barrel domain;Enolase-like, N-terminal;Enolase-like, C-terminal domain superfamily		WP_007978871.1:7.5e-138;WP_069453099.1:9.8e-138;WP_066142745.1:3.5e-135;WP_135828002.1:5.9e-135	Halobacteriaceae	2236
bin_117_00593	Ca. Hikarchaeum yamanae Bin3	423	Enolase 2	eno2	arCOG01169	Eno	Enolase	K01689	ENO, eno; enolase [EC:4.2.1.11]	path:map01200:Carbon metabolism;path:map04066:HIF-1 signaling pathway;path:map00680:Methane metabolism;path:map03018:RNA degradation;path:map00010:Glycolysis / Gluconeogenesis	0KRBQ	Catalyzes the reversible conversion of 2- phosphoglycerate into phosphoenolpyruvate. It is essential for the degradation of carbohydrates via glycolysis (By similarity)	G	PF00113;PF03952	Enolase, C-terminal TIM barrel domain;Enolase, N-terminal domain							IPR036849;IPR000941;IPR020810;IPR020811;IPR029017	Enolase, N-terminal;Enolase;Enolase, C-terminal TIM barrel domain;Enolase-like, N-terminal;Enolase-like, C-terminal domain superfamily		WP_007978871.1:7.5e-138;WP_069453099.1:9.8e-138;WP_066142745.1:3.5e-135;WP_135828002.1:5.9e-135	Halobacteriaceae	2236
Pyruvate conversions
0KS0W	Malic enzyme
bin_125_00245	Ca. Hikarchaeum sp. Bin4	438	NADP-dependent malic enzyme	maeB	arCOG00853	SfcA	Malic enzyme	K00027;K00029	ME2, sfcA, maeA; malate dehydrogenase (oxaloacetate-decarboxylating) [EC:1.1.1.38];E1.1.1.40, maeB; malate dehydrogenase (oxaloacetate-decarboxylating)(NADP+) [EC:1.1.1.40]	path:map01200:Carbon metabolism;path:map02020:Two-component system;path:map03320:PPAR signaling pathway;path:map00710:Carbon fixation in photosynthetic organisms;path:map00620:Pyruvate metabolism	0KS0W	Malic enzyme	C	PF00390;PF03949	Malic enzyme, N-terminal domain;Malic enzyme, NAD binding domain							IPR012301;IPR001891;IPR012302;IPR036291;IPR037062	NAD(P)-binding domain superfamily;Malic oxidoreductase;Malic enzyme, N-terminal domain superfamily;Malic enzyme, N-terminal domain;Malic enzyme, NAD-binding		WP_113277045.1:2.8e-172;WP_128476220.1:4.1e-171;WP_135824267.1:5.3e-171;WP_145848570.1:9.1e-171;WP_158203921.1:9.1e-171;WP_135852970.1:1.2e-170;WP_090378868.1:1.2e-170;WP_124191465.1:1.2e-170;WP_049920905.1:1.5e-170;OAQ54501.1:2.6e-170;WP_058983844.1:2.6e-170;WP_160065271.1:2.6e-170;WP_086886879.1:3.4e-170;WP_163520350.1:4.5e-170;WP_137285099.1:4.5e-170;WP_076144293.1:7.7e-170;PSP37318.1:7.7e-170…	Halobacteria	183963
bin_160_00215	Ca. Hikarchaeum sp. Bin5	438	NADP-dependent malic enzyme	maeB	arCOG00853	SfcA	Malic enzyme	K00027;K00029	ME2, sfcA, maeA; malate dehydrogenase (oxaloacetate-decarboxylating) [EC:1.1.1.38];E1.1.1.40, maeB; malate dehydrogenase (oxaloacetate-decarboxylating)(NADP+) [EC:1.1.1.40]	path:map01200:Carbon metabolism;path:map02020:Two-component system;path:map03320:PPAR signaling pathway;path:map00710:Carbon fixation in photosynthetic organisms;path:map00620:Pyruvate metabolism	0KS0W	Malic enzyme	C	PF03949;PF00390;PF00390	Malic enzyme, NAD binding domain;Malic enzyme, N-terminal domain;Malic enzyme, N-terminal domain							IPR012301;IPR001891;IPR012302;IPR036291;IPR037062	NAD(P)-binding domain superfamily;Malic oxidoreductase;Malic enzyme, N-terminal domain superfamily;Malic enzyme, NAD-binding;Malic enzyme, N-terminal domain		WP_124177500.1:4.3e-173;WP_124191465.1:7.4e-173;WP_160065271.1:4.8e-172;WP_124195005.1:1.1e-171;WP_145848570.1:1.8e-171;WP_006090713.1:1.8e-171;WP_159901747.1:1.8e-171;WP_159762215.1:2.4e-171;WP_007261333.1:3.1e-171;WP_049953212.1:3.1e-171;WP_049920905.1:5.3e-171;WP_006179673.1:6.9e-171;WP_090303496.1:1.2e-170;WP_013881785.1:2.6e-170;OAQ54501.1:3.4e-170;WP_050050724.1:3.4e-170;WP_113277045.1:3.4e…	Halobacteria	183963
bin_91_00626	Ca. Hikarchaeum yamanae Bin1	438	NADP-dependent malic enzyme	maeB	arCOG00853	SfcA	Malic enzyme	K00027;K00029	ME2, sfcA, maeA; malate dehydrogenase (oxaloacetate-decarboxylating) [EC:1.1.1.38];E1.1.1.40, maeB; malate dehydrogenase (oxaloacetate-decarboxylating)(NADP+) [EC:1.1.1.40]	path:map01200:Carbon metabolism;path:map02020:Two-component system;path:map03320:PPAR signaling pathway;path:map00710:Carbon fixation in photosynthetic organisms;path:map00620:Pyruvate metabolism	0KS0W	Malic enzyme	C	PF00390;PF00390;PF03949	Malic enzyme, N-terminal domain;Malic enzyme, N-terminal domain;Malic enzyme, NAD binding domain							IPR012301;IPR001891;IPR012302;IPR036291;IPR037062	NAD(P)-binding domain superfamily;Malic oxidoreductase;Malic enzyme, N-terminal domain superfamily;Malic enzyme, N-terminal domain;Malic enzyme, NAD-binding		WP_145848570.1:2.8e-172;WP_113277045.1:4.8e-172;PSP37318.1:9.1e-171;WP_058571793.1:9.1e-171;WP_124177500.1:9.1e-171;WP_058983844.1:9.1e-171;WP_160065271.1:1.2e-170;WP_124191465.1:1.5e-170;PSQ31639.1:1.5e-170;WP_049920905.1:3.4e-170;WP_158056107.1:3.4e-170;WP_007261333.1:4.5e-170;WP_059057353.1:5.9e-170;WP_151162592.1:5.9e-170;WP_089650148.1:5.9e-170;OAQ54501.1:7.7e-170;WP_159526500.1:1.0e-169;WP_…	Halobacteria	183963
bin_172_01052	Ca. Hikarchaeum yamanae Bin2	438	NADP-dependent malic enzyme	maeB	arCOG00853	SfcA	Malic enzyme	K00027;K00029	ME2, sfcA, maeA; malate dehydrogenase (oxaloacetate-decarboxylating) [EC:1.1.1.38];E1.1.1.40, maeB; malate dehydrogenase (oxaloacetate-decarboxylating)(NADP+) [EC:1.1.1.40]	path:map01200:Carbon metabolism;path:map02020:Two-component system;path:map03320:PPAR signaling pathway;path:map00710:Carbon fixation in photosynthetic organisms;path:map00620:Pyruvate metabolism	0KS0W	Malic enzyme	C	PF00390;PF00390;PF03949	Malic enzyme, N-terminal domain;Malic enzyme, N-terminal domain;Malic enzyme, NAD binding domain							IPR012301;IPR001891;IPR012302;IPR036291;IPR037062	NAD(P)-binding domain superfamily;Malic oxidoreductase;Malic enzyme, N-terminal domain superfamily;Malic enzyme, N-terminal domain;Malic enzyme, NAD-binding		WP_145848570.1:2.8e-172;WP_113277045.1:4.8e-172;PSP37318.1:9.1e-171;WP_058571793.1:9.1e-171;WP_124177500.1:9.1e-171;WP_058983844.1:9.1e-171;WP_160065271.1:1.2e-170;WP_124191465.1:1.5e-170;PSQ31639.1:1.5e-170;WP_049920905.1:3.4e-170;WP_158056107.1:3.4e-170;WP_007261333.1:4.5e-170;WP_059057353.1:5.9e-170;WP_151162592.1:5.9e-170;WP_089650148.1:5.9e-170;OAQ54501.1:7.7e-170;WP_159526500.1:1.0e-169;WP_…	Halobacteria	183963
bin_117_00096	Ca. Hikarchaeum yamanae Bin3	438	NADP-dependent malic enzyme	maeB	arCOG00853	SfcA	Malic enzyme	K00027;K00029	ME2, sfcA, maeA; malate dehydrogenase (oxaloacetate-decarboxylating) [EC:1.1.1.38];E1.1.1.40, maeB; malate dehydrogenase (oxaloacetate-decarboxylating)(NADP+) [EC:1.1.1.40]	path:map01200:Carbon metabolism;path:map02020:Two-component system;path:map03320:PPAR signaling pathway;path:map00710:Carbon fixation in photosynthetic organisms;path:map00620:Pyruvate metabolism	0KS0W	Malic enzyme	C	PF00390;PF00390;PF03949	Malic enzyme, N-terminal domain;Malic enzyme, N-terminal domain;Malic enzyme, NAD binding domain							IPR012301;IPR001891;IPR012302;IPR036291;IPR037062	NAD(P)-binding domain superfamily;Malic oxidoreductase;Malic enzyme, N-terminal domain superfamily;Malic enzyme, N-terminal domain;Malic enzyme, NAD-binding		WP_145848570.1:2.8e-172;WP_113277045.1:4.8e-172;PSP37318.1:9.1e-171;WP_058571793.1:9.1e-171;WP_124177500.1:9.1e-171;WP_058983844.1:9.1e-171;WP_160065271.1:1.2e-170;WP_124191465.1:1.5e-170;PSQ31639.1:1.5e-170;WP_049920905.1:3.4e-170;WP_158056107.1:3.4e-170;WP_007261333.1:4.5e-170;WP_059057353.1:5.9e-170;WP_151162592.1:5.9e-170;WP_089650148.1:5.9e-170;OAQ54501.1:7.7e-170;WP_159526500.1:1.0e-169;WP_…	Halobacteria	183963
0KRR9	phosphoenolpyruvate synthase (EC 2.7.9.2)
bin_160_00072	Ca. Hikarchaeum sp. Bin5	767	Phosphoenolpyruvate synthase	ppsA	arCOG01111	PpsA	Phosphoenolpyruvate synthase/pyruvate phosphate dikinase	K01007	pps, ppsA; pyruvate, water dikinase [EC:2.7.9.2]	path:map01200:Carbon metabolism;path:map00720:Carbon fixation pathways in prokaryotes;path:map00680:Methane metabolism;path:map00620:Pyruvate metabolism	0KRR9	phosphoenolpyruvate synthase (EC 2.7.9.2)	G	PF00391;PF01326;PF02896	PEP-utilising enzyme, mobile domain;Pyruvate phosphate dikinase, PEP/pyruvate binding domain;PEP-utilising enzyme, TIM barrel domain			8.A.7.1.3;4.A.2.1.17;4.A.2.1.26;8.A.7.1.4;8.A.7.1.5;4.A.1.1.15;4.A.2.1.27;8.A.7.1.1;8.A.7.1.2;4.A.2.1.11;4.A.2.1.10;8.A.7.1.6	The PTS Fructose-Mannitol (Fru) Family;The PTS Glucose-Glucoside (Glc) Family;The Phosphotransferase System Enzyme I (EI) Family	TIGR01418	PEP_synth: phosphoenolpyruvate synthase	IPR000121;IPR036637;IPR013815;IPR040442;IPR008279;IPR015813;IPR002192;IPR006319	PEP-utilising enzyme, mobile domain;PEP-utilising enzyme, C-terminal;Phosphoenolpyruvate synthase;Pyruvate phosphate dikinase, AMP/ATP-binding;Phosphohistidine domain superfamily;Pyruvate/Phosphoenolpyruvate kinase-like domain superfamily;Pyruvate kinase-like domain superfamily;ATP-grasp fold, subdomain 1		WP_101295711.1:1.9e-280;WP_135826521.1:7.9e-279;WP_049971612.1:8.7e-278;PSQ01394.1:2.5e-277;WP_059055828.1:1.3e-276;WP_076427416.1:1.6e-276;WP_163522334.1:2.1e-276;WP_092888911.1:2.8e-276;WP_069452975.1:2.8e-276;WP_007979548.1:6.3e-276;WP_058981299.1:8.2e-276;WP_134669373.1:1.4e-275;WP_145843894.1:1.8e-275;WP_156708777.1:1.8e-275;WP_050047934.1:3.1e-275;WP_137283674.1:4.1e-275;WP_121568088.1:9.0e…	Halobacteria	183963
bin_91_00279	Ca. Hikarchaeum yamanae Bin1	773	Phosphoenolpyruvate synthase	ppsA	arCOG01111	PpsA	Phosphoenolpyruvate synthase/pyruvate phosphate dikinase	K01007	pps, ppsA; pyruvate, water dikinase [EC:2.7.9.2]	path:map01200:Carbon metabolism;path:map00720:Carbon fixation pathways in prokaryotes;path:map00680:Methane metabolism;path:map00620:Pyruvate metabolism	0KRR9	phosphoenolpyruvate synthase (EC 2.7.9.2)	G	PF01326;PF00391;PF02896	Pyruvate phosphate dikinase, PEP/pyruvate binding domain;PEP-utilising enzyme, mobile domain;PEP-utilising enzyme, TIM barrel domain			8.A.7.1.3;4.A.2.1.26;4.A.2.1.17;4.A.2.1.27;8.A.7.1.5;8.A.7.1.4;4.A.1.1.15;8.A.7.1.1;8.A.7.1.2;4.A.2.1.11;8.A.7.1.6;4.A.2.1.10	The PTS Fructose-Mannitol (Fru) Family;The PTS Glucose-Glucoside (Glc) Family;The Phosphotransferase System Enzyme I (EI) Family	TIGR01418	PEP_synth: phosphoenolpyruvate synthase	IPR000121;IPR036637;IPR013815;IPR040442;IPR008279;IPR015813;IPR002192;IPR006319	PEP-utilising enzyme, mobile domain;PEP-utilising enzyme, C-terminal;Pyruvate phosphate dikinase, AMP/ATP-binding;Pyruvate kinase-like domain superfamily;Phosphohistidine domain superfamily;Pyruvate/Phosphoenolpyruvate kinase-like domain superfamily;Phosphoenolpyruvate synthase;ATP-grasp fold, subdomain 1		WP_101295711.1:2.7e-279;WP_069452975.1:1.7e-276;WP_166040360.1:2.8e-276;WP_007979548.1:3.7e-276;WP_049971612.1:1.4e-275;PSQ01394.1:1.8e-275;WP_135826521.1:2.4e-275;WP_089805250.1:3.1e-275;WP_156708777.1:5.3e-275;WP_006056581.1:7.0e-275;WP_129783590.1:9.1e-275;WP_049998391.1:1.2e-274;PSP81563.1:1.6e-274;WP_115795014.1:2.6e-274;WP_076427416.1:4.5e-274;WP_163522334.1:7.7e-274;WP_092888911.1:1.3e-273…	Halobacteria	183963
bin_172_00418	Ca. Hikarchaeum yamanae Bin2	773	Phosphoenolpyruvate synthase	ppsA	arCOG01111	PpsA	Phosphoenolpyruvate synthase/pyruvate phosphate dikinase	K01007	pps, ppsA; pyruvate, water dikinase [EC:2.7.9.2]	path:map01200:Carbon metabolism;path:map00720:Carbon fixation pathways in prokaryotes;path:map00680:Methane metabolism;path:map00620:Pyruvate metabolism	0KRR9	phosphoenolpyruvate synthase (EC 2.7.9.2)	G	PF00391;PF02896;PF01326	PEP-utilising enzyme, mobile domain;PEP-utilising enzyme, TIM barrel domain;Pyruvate phosphate dikinase, PEP/pyruvate binding domain			8.A.7.1.3;4.A.2.1.26;4.A.2.1.17;4.A.2.1.27;8.A.7.1.5;8.A.7.1.4;4.A.1.1.15;8.A.7.1.1;8.A.7.1.2;4.A.2.1.11;8.A.7.1.6;4.A.2.1.10	The PTS Fructose-Mannitol (Fru) Family;The PTS Glucose-Glucoside (Glc) Family;The Phosphotransferase System Enzyme I (EI) Family	TIGR01418	PEP_synth: phosphoenolpyruvate synthase	IPR000121;IPR036637;IPR013815;IPR040442;IPR008279;IPR015813;IPR002192;IPR006319	PEP-utilising enzyme, mobile domain;PEP-utilising enzyme, C-terminal;Pyruvate phosphate dikinase, AMP/ATP-binding;Pyruvate kinase-like domain superfamily;Phosphohistidine domain superfamily;Pyruvate/Phosphoenolpyruvate kinase-like domain superfamily;Phosphoenolpyruvate synthase;ATP-grasp fold, subdomain 1		WP_101295711.1:2.7e-279;WP_069452975.1:1.7e-276;WP_166040360.1:2.8e-276;WP_007979548.1:3.7e-276;WP_049971612.1:1.4e-275;PSQ01394.1:1.8e-275;WP_135826521.1:2.4e-275;WP_089805250.1:3.1e-275;WP_156708777.1:5.3e-275;WP_006056581.1:7.0e-275;WP_129783590.1:9.1e-275;WP_049998391.1:1.2e-274;PSP81563.1:1.6e-274;WP_115795014.1:2.6e-274;WP_076427416.1:4.5e-274;WP_163522334.1:7.7e-274;WP_092888911.1:1.3e-273…	Halobacteria	183963
bin_117_00228	Ca. Hikarchaeum yamanae Bin3	773	Phosphoenolpyruvate synthase	ppsA	arCOG01111	PpsA	Phosphoenolpyruvate synthase/pyruvate phosphate dikinase	K01007	pps, ppsA; pyruvate, water dikinase [EC:2.7.9.2]	path:map01200:Carbon metabolism;path:map00720:Carbon fixation pathways in prokaryotes;path:map00680:Methane metabolism;path:map00620:Pyruvate metabolism	0KRR9	phosphoenolpyruvate synthase (EC 2.7.9.2)	G	PF01326;PF00391;PF02896	Pyruvate phosphate dikinase, PEP/pyruvate binding domain;PEP-utilising enzyme, mobile domain;PEP-utilising enzyme, TIM barrel domain			8.A.7.1.3;4.A.2.1.26;4.A.2.1.17;4.A.2.1.27;8.A.7.1.5;8.A.7.1.4;4.A.1.1.15;8.A.7.1.1;8.A.7.1.2;4.A.2.1.11;8.A.7.1.6;4.A.2.1.10	The PTS Fructose-Mannitol (Fru) Family;The PTS Glucose-Glucoside (Glc) Family;The Phosphotransferase System Enzyme I (EI) Family	TIGR01418	PEP_synth: phosphoenolpyruvate synthase	IPR000121;IPR036637;IPR013815;IPR040442;IPR008279;IPR015813;IPR002192;IPR006319	PEP-utilising enzyme, mobile domain;PEP-utilising enzyme, C-terminal;Pyruvate phosphate dikinase, AMP/ATP-binding;Pyruvate kinase-like domain superfamily;Phosphohistidine domain superfamily;Pyruvate/Phosphoenolpyruvate kinase-like domain superfamily;Phosphoenolpyruvate synthase;ATP-grasp fold, subdomain 1		WP_101295711.1:2.7e-279;WP_069452975.1:1.7e-276;WP_166040360.1:2.8e-276;WP_007979548.1:3.7e-276;WP_049971612.1:1.4e-275;PSQ01394.1:1.8e-275;WP_135826521.1:2.4e-275;WP_089805250.1:3.1e-275;WP_156708777.1:5.3e-275;WP_006056581.1:7.0e-275;WP_129783590.1:9.1e-275;WP_049998391.1:1.2e-274;PSP81563.1:1.6e-274;WP_115795014.1:2.6e-274;WP_076427416.1:4.5e-274;WP_163522334.1:7.7e-274;WP_092888911.1:1.3e-273…	Halobacteria	183963
0KRI0	pyruvate kinase (EC 2.7.1.40)
bin_125_00908	Ca. Hikarchaeum sp. Bin4	550	Pyruvate kinase	pyk	arCOG04120	PykF	Pyruvate kinase	K00873	PK, pyk; pyruvate kinase [EC:2.7.1.40]	path:map01200:Carbon metabolism;path:map04922:Glucagon signaling pathway;path:map05203:Viral carcinogenesis;path:map04930:Type II diabetes mellitus;path:map00230:Purine metabolism;path:map05230:Central carbon metabolism in cancer;path:map00010:Glycolysis / Gluconeogenesis;path:map00620:Pyruvate metabolism;path:map05165:Human papillomavirus infection	0KRI0	pyruvate kinase (EC 2.7.1.40)	G	PF00391;PF00224;PF02887	PEP-utilising enzyme, mobile domain;Pyruvate kinase, barrel domain;Pyruvate kinase, alpha/beta domain					TIGR01064	pyruv_kin: pyruvate kinase	IPR015795;IPR011037;IPR001697;IPR015793;IPR036918;IPR036637;IPR040442;IPR008279;IPR015813;IPR015806	PEP-utilising enzyme, mobile domain;Pyruvate kinase, C-terminal domain superfamily;Pyruvate kinase-like, insert domain superfamily;Pyruvate kinase, barrel;Pyruvate kinase, insert domain superfamily;Phosphohistidine domain superfamily;Pyruvate/Phosphoenolpyruvate kinase-like domain superfamily;Pyruvate kinase-like domain superfamily;Pyruvate kinase, C-terminal;Pyruvate kinase	Reactome: R-HSA-70171	WP_089821662.1:3.3e-154;WP_089694316.1:4.3e-154;WP_135533411.1:8.2e-153;WP_121817764.1:2.4e-152;WP_138796986.1:2.4e-152;WP_066378389.1:5.3e-152;WP_129114845.1:6.9e-152;WP_136588590.1:9.1e-152;PSQ45695.1:2.0e-151;PSQ25929.1:2.0e-151;PSP71224.1:2.6e-151;WP_142856165.1:3.4e-151;WP_020222674.1:4.5e-151;WP_136602127.1:4.5e-151	Halobacteria	183963
bin_160_00074	Ca. Hikarchaeum sp. Bin5	577	Pyruvate kinase	pyk	arCOG04120	PykF	Pyruvate kinase	K00873	PK, pyk; pyruvate kinase [EC:2.7.1.40]	path:map01200:Carbon metabolism;path:map04922:Glucagon signaling pathway;path:map05203:Viral carcinogenesis;path:map04930:Type II diabetes mellitus;path:map00230:Purine metabolism;path:map05230:Central carbon metabolism in cancer;path:map00010:Glycolysis / Gluconeogenesis;path:map00620:Pyruvate metabolism;path:map05165:Human papillomavirus infection	0KRI0	pyruvate kinase (EC 2.7.1.40)	G	PF00391;PF02887;PF00224	PEP-utilising enzyme, mobile domain;Pyruvate kinase, alpha/beta domain;Pyruvate kinase, barrel domain					TIGR01064	pyruv_kin: pyruvate kinase	IPR015795;IPR011037;IPR001697;IPR015793;IPR036918;IPR036637;IPR040442;IPR008279;IPR015813;IPR015806	PEP-utilising enzyme, mobile domain;Pyruvate kinase, C-terminal domain superfamily;Pyruvate kinase-like, insert domain superfamily;Pyruvate kinase, barrel;Pyruvate kinase, insert domain superfamily;Phosphohistidine domain superfamily;Pyruvate/Phosphoenolpyruvate kinase-like domain superfamily;Pyruvate kinase-like domain superfamily;Pyruvate kinase, C-terminal;Pyruvate kinase	Reactome: R-HSA-70171	WP_089694316.1:2.1e-167;WP_089821662.1:2.3e-166;WP_009366420.1:1.3e-164;WP_101295716.1:1.7e-164;WP_089868869.1:2.8e-164;WP_020222674.1:6.3e-164	Halobacteria	183963
bin_91_00281	Ca. Hikarchaeum yamanae Bin1	577	Pyruvate kinase	pyk	arCOG04120	PykF	Pyruvate kinase	K00873	PK, pyk; pyruvate kinase [EC:2.7.1.40]	path:map01200:Carbon metabolism;path:map04922:Glucagon signaling pathway;path:map05203:Viral carcinogenesis;path:map04930:Type II diabetes mellitus;path:map00230:Purine metabolism;path:map05230:Central carbon metabolism in cancer;path:map00010:Glycolysis / Gluconeogenesis;path:map00620:Pyruvate metabolism;path:map05165:Human papillomavirus infection	0KRI0	pyruvate kinase (EC 2.7.1.40)	G	PF00224;PF02887;PF00391	Pyruvate kinase, barrel domain;Pyruvate kinase, alpha/beta domain;PEP-utilising enzyme, mobile domain					TIGR01064	pyruv_kin: pyruvate kinase	IPR015795;IPR011037;IPR001697;IPR015793;IPR036918;IPR036637;IPR040442;IPR008279;IPR015813;IPR015806	PEP-utilising enzyme, mobile domain;Pyruvate kinase;Pyruvate kinase, C-terminal domain superfamily;Pyruvate kinase-like, insert domain superfamily;Pyruvate kinase, barrel;Phosphohistidine domain superfamily;Pyruvate/Phosphoenolpyruvate kinase-like domain superfamily;Pyruvate kinase-like domain superfamily;Pyruvate kinase, C-terminal;Pyruvate kinase, insert domain superfamily	Reactome: R-HSA-70171	WP_089694316.1:1.2e-167;WP_089821662.1:1.0e-166;WP_101295716.1:4.4e-165;WP_136588590.1:5.7e-165;WP_097009012.1:1.3e-164;WP_158057829.1:1.7e-164;WP_138796986.1:2.2e-164;WP_142856165.1:2.2e-164;WP_136602127.1:2.8e-164;WP_135533411.1:2.8e-164	Halobacteria	183963
bin_172_00420	Ca. Hikarchaeum yamanae Bin2	577	Pyruvate kinase	pyk	arCOG04120	PykF	Pyruvate kinase	K00873	PK, pyk; pyruvate kinase [EC:2.7.1.40]	path:map01200:Carbon metabolism;path:map04922:Glucagon signaling pathway;path:map05203:Viral carcinogenesis;path:map04930:Type II diabetes mellitus;path:map00230:Purine metabolism;path:map05230:Central carbon metabolism in cancer;path:map00010:Glycolysis / Gluconeogenesis;path:map00620:Pyruvate metabolism;path:map05165:Human papillomavirus infection	0KRI0	pyruvate kinase (EC 2.7.1.40)	G	PF02887;PF00224;PF00391	Pyruvate kinase, alpha/beta domain;Pyruvate kinase, barrel domain;PEP-utilising enzyme, mobile domain					TIGR01064	pyruv_kin: pyruvate kinase	IPR015795;IPR011037;IPR001697;IPR015793;IPR036918;IPR036637;IPR040442;IPR008279;IPR015813;IPR015806	PEP-utilising enzyme, mobile domain;Pyruvate kinase, C-terminal domain superfamily;Pyruvate kinase-like, insert domain superfamily;Pyruvate kinase, barrel;Phosphohistidine domain superfamily;Pyruvate kinase, C-terminal;Pyruvate/Phosphoenolpyruvate kinase-like domain superfamily;Pyruvate kinase-like domain superfamily;Pyruvate kinase, insert domain superfamily;Pyruvate kinase	Reactome: R-HSA-70171	WP_089694316.1:1.2e-167;WP_089821662.1:1.0e-166;WP_101295716.1:4.4e-165;WP_136588590.1:5.7e-165;WP_097009012.1:1.3e-164;WP_158057829.1:1.7e-164;WP_138796986.1:2.2e-164;WP_142856165.1:2.2e-164;WP_136602127.1:2.8e-164;WP_135533411.1:2.8e-164	Halobacteria	183963
bin_117_00226	Ca. Hikarchaeum yamanae Bin3	577	Pyruvate kinase	pyk	arCOG04120	PykF	Pyruvate kinase	K00873	PK, pyk; pyruvate kinase [EC:2.7.1.40]	path:map01200:Carbon metabolism;path:map04922:Glucagon signaling pathway;path:map05203:Viral carcinogenesis;path:map04930:Type II diabetes mellitus;path:map00230:Purine metabolism;path:map05230:Central carbon metabolism in cancer;path:map00010:Glycolysis / Gluconeogenesis;path:map00620:Pyruvate metabolism;path:map05165:Human papillomavirus infection	0KRI0	pyruvate kinase (EC 2.7.1.40)	G	PF00224;PF02887;PF00391	Pyruvate kinase, barrel domain;Pyruvate kinase, alpha/beta domain;PEP-utilising enzyme, mobile domain					TIGR01064	pyruv_kin: pyruvate kinase	IPR015795;IPR011037;IPR001697;IPR015793;IPR036918;IPR036637;IPR040442;IPR008279;IPR015813;IPR015806	PEP-utilising enzyme, mobile domain;Pyruvate kinase;Pyruvate kinase, C-terminal domain superfamily;Pyruvate kinase-like, insert domain superfamily;Pyruvate kinase, barrel;Phosphohistidine domain superfamily;Pyruvate/Phosphoenolpyruvate kinase-like domain superfamily;Pyruvate kinase-like domain superfamily;Pyruvate kinase, C-terminal;Pyruvate kinase, insert domain superfamily	Reactome: R-HSA-70171	WP_089694316.1:1.2e-167;WP_089821662.1:1.0e-166;WP_101295716.1:4.4e-165;WP_136588590.1:5.7e-165;WP_097009012.1:1.3e-164;WP_158057829.1:1.7e-164;WP_138796986.1:2.2e-164;WP_142856165.1:2.2e-164;WP_136602127.1:2.8e-164;WP_135533411.1:2.8e-164	Halobacteria	183963
0KX8G	phosphoenolpyruvate carboxykinase
bin_160_00776	Ca. Hikarchaeum sp. Bin5	495	Phosphoenolpyruvate carboxykinase [ATP]	pckA	arCOG06073	PckA	Phosphoenolpyruvate carboxykinase (ATP)	K01610	E4.1.1.49, pckA; phosphoenolpyruvate carboxykinase (ATP) [EC:4.1.1.49]	path:map01200:Carbon metabolism;path:map00710:Carbon fixation in photosynthetic organisms;path:map00010:Glycolysis / Gluconeogenesis;path:map00620:Pyruvate metabolism;path:map00020:Citrate cycle (TCA cycle)	0KX8G	phosphoenolpyruvate carboxykinase	C	PF01293	Phosphoenolpyruvate carboxykinase							IPR008210;IPR001272;IPR013035	Phosphoenolpyruvate carboxykinase, N-terminal;Phosphoenolpyruvate carboxykinase, C-terminal;Phosphoenolpyruvate carboxykinase, ATP-utilising	Reactome: R-HSA-70263	WP_087714557.1:8.1e-160;WP_165161888.1:1.4e-159;WP_049912923.1:2.0e-158;ELY87376.1:2.0e-158;WP_076578265.1:6.4e-157;WP_009760811.1:6.4e-157;WP_090504136.1:8.4e-157;WP_013880744.1:1.1e-156;RZV08186.1:1.1e-156;WP_130501182.1:1.1e-156;WP_004267753.1:1.1e-156;WP_076145751.1:1.4e-156;ELZ24034.1:1.4e-156;WP_049911594.1:1.4e-156;WP_092933118.1:1.9e-156;SDC57951.1:1.9e-156	Halobacteria	183963
bin_91_00689	Ca. Hikarchaeum yamanae Bin1	494	Phosphoenolpyruvate carboxykinase [ATP]	pckA	arCOG06073	PckA	Phosphoenolpyruvate carboxykinase (ATP)	K01610	E4.1.1.49, pckA; phosphoenolpyruvate carboxykinase (ATP) [EC:4.1.1.49]	path:map01200:Carbon metabolism;path:map00710:Carbon fixation in photosynthetic organisms;path:map00010:Glycolysis / Gluconeogenesis;path:map00620:Pyruvate metabolism;path:map00020:Citrate cycle (TCA cycle)	0KX8G	phosphoenolpyruvate carboxykinase	C	PF01293	Phosphoenolpyruvate carboxykinase							IPR008210;IPR001272;IPR013035	Phosphoenolpyruvate carboxykinase, N-terminal;Phosphoenolpyruvate carboxykinase, C-terminal;Phosphoenolpyruvate carboxykinase, ATP-utilising	Reactome: R-HSA-70263	WP_165161888.1:1.4e-159;WP_087714557.1:4.5e-158;WP_009760811.1:1.7e-157;WP_049912923.1:2.9e-157;ELY87376.1:2.9e-157;WP_089814981.1:1.4e-156;WP_071401126.1:1.4e-156	Halobacteria	183963
bin_172_00746	Ca. Hikarchaeum yamanae Bin2	494	Phosphoenolpyruvate carboxykinase [ATP]	pckA	arCOG06073	PckA	Phosphoenolpyruvate carboxykinase (ATP)	K01610	E4.1.1.49, pckA; phosphoenolpyruvate carboxykinase (ATP) [EC:4.1.1.49]	path:map01200:Carbon metabolism;path:map00710:Carbon fixation in photosynthetic organisms;path:map00010:Glycolysis / Gluconeogenesis;path:map00620:Pyruvate metabolism;path:map00020:Citrate cycle (TCA cycle)	0KX8G	phosphoenolpyruvate carboxykinase	C	PF01293	Phosphoenolpyruvate carboxykinase							IPR008210;IPR001272;IPR013035	Phosphoenolpyruvate carboxykinase, N-terminal;Phosphoenolpyruvate carboxykinase, C-terminal;Phosphoenolpyruvate carboxykinase, ATP-utilising	Reactome: R-HSA-70263	WP_165161888.1:1.4e-159;WP_087714557.1:4.5e-158;WP_009760811.1:1.7e-157;WP_049912923.1:2.9e-157;ELY87376.1:2.9e-157;WP_089814981.1:1.4e-156;WP_071401126.1:1.4e-156	Halobacteria	183963
bin_117_00495	Ca. Hikarchaeum yamanae Bin3	494	Phosphoenolpyruvate carboxykinase [ATP]	pckA	arCOG06073	PckA	Phosphoenolpyruvate carboxykinase (ATP)	K01610	E4.1.1.49, pckA; phosphoenolpyruvate carboxykinase (ATP) [EC:4.1.1.49]	path:map01200:Carbon metabolism;path:map00710:Carbon fixation in photosynthetic organisms;path:map00010:Glycolysis / Gluconeogenesis;path:map00620:Pyruvate metabolism;path:map00020:Citrate cycle (TCA cycle)	0KX8G	phosphoenolpyruvate carboxykinase	C	PF01293	Phosphoenolpyruvate carboxykinase							IPR008210;IPR001272;IPR013035	Phosphoenolpyruvate carboxykinase, N-terminal;Phosphoenolpyruvate carboxykinase, C-terminal;Phosphoenolpyruvate carboxykinase, ATP-utilising	Reactome: R-HSA-70263	WP_165161888.1:1.4e-159;WP_087714557.1:4.5e-158;WP_009760811.1:1.7e-157;WP_049912923.1:2.9e-157;ELY87376.1:2.9e-157;WP_089814981.1:1.4e-156;WP_071401126.1:1.4e-156	Halobacteria	183963
Tricarboxylic acid cycle
0KRNU	citrate synthase
bin_125_00505	Ca. Hikarchaeum sp. Bin4	378	Citrate synthase 2	citZ	arCOG04237	GltA	Citrate synthase	K01647;K01659	CS, gltA; citrate synthase [EC:2.3.3.1];prpC; 2-methylcitrate synthase [EC:2.3.3.5]	path:map01200:Carbon metabolism;path:map00630:Glyoxylate and dicarboxylate metabolism;path:map01210:2-Oxocarboxylic acid metabolism;path:map00020:Citrate cycle (TCA cycle);path:map00640:Propanoate metabolism	0KRNU	citrate synthase	C	PF00285	Citrate synthase, C-terminal domain					TIGR01800	cit_synth_II: 2-methylcitrate synthase/citrate synthase II	IPR024176;IPR016142;IPR011278;IPR002020;IPR036969;IPR016143	Citrate synthase-like, small alpha subdomain;Citrate synthase;Citrate synthase superfamily;Citrate synthase, bacterial-type;Citrate synthase-like, large alpha subdomain;2-methylcitrate synthase/citrate synthase type I	Reactome: R-HSA-1268020|Reactome: R-HSA-71403	WP_008387145.1:2.8e-136;WP_135821501.1:2.6e-134;WP_121820341.1:4.5e-134;WP_089804589.1:4.5e-134;WP_163485273.1:1.7e-133;WP_006056266.1:2.2e-133;WP_135854750.1:2.2e-133	Halobacteria	183963
bin_160_01099	Ca. Hikarchaeum sp. Bin5	378	Citrate synthase 2	citZ	arCOG04237	GltA	Citrate synthase	K01647;K01659	CS, gltA; citrate synthase [EC:2.3.3.1];prpC; 2-methylcitrate synthase [EC:2.3.3.5]	path:map01200:Carbon metabolism;path:map00630:Glyoxylate and dicarboxylate metabolism;path:map01210:2-Oxocarboxylic acid metabolism;path:map00020:Citrate cycle (TCA cycle);path:map00640:Propanoate metabolism	0KRNU	citrate synthase	C	PF00285	Citrate synthase, C-terminal domain					TIGR01800	cit_synth_II: 2-methylcitrate synthase/citrate synthase II	IPR024176;IPR016142;IPR011278;IPR002020;IPR036969;IPR016143	Citrate synthase-like, small alpha subdomain;Citrate synthase;Citrate synthase superfamily;Citrate synthase, bacterial-type;Citrate synthase-like, large alpha subdomain;2-methylcitrate synthase/citrate synthase type I	Reactome: R-HSA-1268020|Reactome: R-HSA-71403	WP_135821501.1:2.4e-135;WP_135534825.1:1.2e-134;WP_089804589.1:2.6e-134;WP_008387145.1:3.4e-134;WP_089822253.1:4.5e-134;WP_008319626.1:5.9e-134;WP_163485273.1:1.0e-133;WP_006056266.1:1.3e-133;WP_089870224.1:2.2e-133;WP_158058459.1:2.9e-133;WP_129783325.1:3.8e-133;WP_007982192.1:6.5e-133;WP_008322978.1:8.5e-133;WP_121820341.1:1.1e-132;WP_153552219.1:1.4e-132;WP_129114420.1:1.4e-132;WP_058568676.1:…	Halobacteria	183963
bin_91_00458	Ca. Hikarchaeum yamanae Bin1	385	Citrate synthase 2	citZ	arCOG04237	GltA	Citrate synthase	K01647;K01659	CS, gltA; citrate synthase [EC:2.3.3.1];prpC; 2-methylcitrate synthase [EC:2.3.3.5]	path:map01200:Carbon metabolism;path:map00630:Glyoxylate and dicarboxylate metabolism;path:map01210:2-Oxocarboxylic acid metabolism;path:map00020:Citrate cycle (TCA cycle);path:map00640:Propanoate metabolism	0KRNU	citrate synthase	C	PF00285	Citrate synthase, C-terminal domain					TIGR01800	cit_synth_II: 2-methylcitrate synthase/citrate synthase II	IPR024176;IPR016142;IPR011278;IPR002020;IPR036969;IPR016143	Citrate synthase-like, small alpha subdomain;Citrate synthase;Citrate synthase superfamily;Citrate synthase, bacterial-type;Citrate synthase-like, large alpha subdomain;2-methylcitrate synthase/citrate synthase type I	Reactome: R-HSA-1268020|Reactome: R-HSA-71403	WP_008387145.1:1.6e-134;WP_121820341.1:2.0e-134;WP_135821501.1:2.7e-134;WP_101295316.1:1.3e-133;WP_135534825.1:1.7e-133;WP_121817006.1:1.7e-133;WP_163485273.1:1.1e-132;WP_006056266.1:1.5e-132;WP_135854750.1:3.3e-132;WP_129783325.1:4.3e-132;WP_058580555.1:5.6e-132;WP_089804589.1:5.6e-132;WP_142978597.1:9.5e-132;WP_153552219.1:9.5e-132;WP_158058459.1:9.5e-132;WP_049969164.1:1.2e-131	Halobacteria	183963
bin_172_01165	Ca. Hikarchaeum yamanae Bin2	385	Citrate synthase 2	citZ	arCOG04237	GltA	Citrate synthase	K01647;K01659	CS, gltA; citrate synthase [EC:2.3.3.1];prpC; 2-methylcitrate synthase [EC:2.3.3.5]	path:map01200:Carbon metabolism;path:map00630:Glyoxylate and dicarboxylate metabolism;path:map01210:2-Oxocarboxylic acid metabolism;path:map00020:Citrate cycle (TCA cycle);path:map00640:Propanoate metabolism	0KRNU	citrate synthase	C	PF00285	Citrate synthase, C-terminal domain					TIGR01800	cit_synth_II: 2-methylcitrate synthase/citrate synthase II	IPR024176;IPR016142;IPR011278;IPR002020;IPR036969;IPR016143	Citrate synthase-like, small alpha subdomain;Citrate synthase;Citrate synthase superfamily;Citrate synthase, bacterial-type;Citrate synthase-like, large alpha subdomain;2-methylcitrate synthase/citrate synthase type I	Reactome: R-HSA-1268020|Reactome: R-HSA-71403	WP_008387145.1:1.6e-134;WP_121820341.1:2.0e-134;WP_135821501.1:2.7e-134;WP_101295316.1:1.3e-133;WP_135534825.1:1.7e-133;WP_121817006.1:1.7e-133;WP_163485273.1:1.1e-132;WP_006056266.1:1.5e-132;WP_135854750.1:3.3e-132;WP_129783325.1:4.3e-132;WP_058580555.1:5.6e-132;WP_089804589.1:5.6e-132;WP_142978597.1:9.5e-132;WP_153552219.1:9.5e-132;WP_158058459.1:9.5e-132;WP_049969164.1:1.2e-131	Halobacteria	183963
bin_117_00021	Ca. Hikarchaeum yamanae Bin3	147	Citrate synthase 2	citZ	arCOG04237	GltA	Citrate synthase	K01647;K01659	CS, gltA; citrate synthase [EC:2.3.3.1];prpC; 2-methylcitrate synthase [EC:2.3.3.5]	path:map01200:Carbon metabolism;path:map00630:Glyoxylate and dicarboxylate metabolism;path:map01210:2-Oxocarboxylic acid metabolism;path:map00020:Citrate cycle (TCA cycle);path:map00640:Propanoate metabolism	0KRNU	citrate synthase	C	PF00285	Citrate synthase, C-terminal domain							IPR016142;IPR016143;IPR036969;IPR002020	Citrate synthase superfamily;Citrate synthase-like, small alpha subdomain;Citrate synthase;Citrate synthase-like, large alpha subdomain	Reactome: R-HSA-1268020|Reactome: R-HSA-71403	WP_101295316.1:4.4e-53;WP_058580555.1:4.4e-53;WP_049969164.1:1.3e-52;WP_076430839.1:1.7e-52;PSP84712.1:2.2e-52;WP_158058459.1:2.2e-52;WP_129783325.1:2.8e-52;WP_121817006.1:2.8e-52;WP_163485273.1:2.8e-52;WP_006056266.1:3.7e-52;WP_137048160.1:3.7e-52;WP_117593171.1:3.7e-52;WP_137286655.1:4.9e-52;WP_069449799.1:4.9e-52;WP_121820341.1:6.3e-52;WP_152043211.1:6.3e-52;WP_113274445.1:6.3e-52;PSQ21984.1:6…	Halobacteria	183963
0KSHT	Aconitate hydratase
bin_125_00674	Ca. Hikarchaeum sp. Bin4	505	Aconitate hydratase A	acnA	arCOG01697	AcnA	Aconitase A	K01681	ACO, acnA; aconitate hydratase [EC:4.2.1.3]	path:map01200:Carbon metabolism;path:map00630:Glyoxylate and dicarboxylate metabolism;path:map01210:2-Oxocarboxylic acid metabolism;path:map00720:Carbon fixation pathways in prokaryotes;path:map00020:Citrate cycle (TCA cycle)	0KSHT	Aconitate hydratase	C	PF00330;PF00694	Aconitase family (aconitate hydratase);Aconitase C-terminal domain							IPR000573;IPR015931;IPR036008;IPR001030;IPR015928	Aconitase, iron-sulfur domain;Aconitase/3-isopropylmalate dehydratase large subunit, alpha/beta/alpha, subdomain 1/3;Aconitase/3-isopropylmalate dehydratase large subunit, alpha/beta/alpha domain;Aconitase A/isopropylmalate dehydratase small subunit, swivel domain;Aconitase/3-isopropylmalate dehydratase, swivel		MAR85850.1:4.0e-271	0	0
bin_160_00630	Ca. Hikarchaeum sp. Bin5	891	Aconitate hydratase A	citB	arCOG01697	AcnA	Aconitase A	K01681	ACO, acnA; aconitate hydratase [EC:4.2.1.3]	path:map01200:Carbon metabolism;path:map00630:Glyoxylate and dicarboxylate metabolism;path:map01210:2-Oxocarboxylic acid metabolism;path:map00720:Carbon fixation pathways in prokaryotes;path:map00020:Citrate cycle (TCA cycle)	0KSHT	Aconitate hydratase	C	PF00330;PF00694	Aconitase family (aconitate hydratase);Aconitase C-terminal domain					TIGR01341	aconitase_1: aconitate hydratase 1	IPR000573;IPR006249;IPR015931;IPR036008;IPR001030;IPR015928	Aconitase, iron-sulfur domain;Aconitase/3-isopropylmalate dehydratase large subunit, alpha/beta/alpha, subdomain 1/3;Aconitase/3-isopropylmalate dehydratase large subunit, alpha/beta/alpha domain;Aconitase A/isopropylmalate dehydratase small subunit, swivel domain;Aconitase/Iron-responsive element-binding protein 2;Aconitase/3-isopropylmalate dehydratase, swivel	Reactome: R-HSA-917937	MAR85850.1:0.0e+00	0	0
bin_91_00093	Ca. Hikarchaeum yamanae Bin1	891	Aconitate hydratase A	citB	arCOG01697	AcnA	Aconitase A	K01681	ACO, acnA; aconitate hydratase [EC:4.2.1.3]	path:map01200:Carbon metabolism;path:map00630:Glyoxylate and dicarboxylate metabolism;path:map01210:2-Oxocarboxylic acid metabolism;path:map00720:Carbon fixation pathways in prokaryotes;path:map00020:Citrate cycle (TCA cycle)	0KSHT	Aconitate hydratase	C	PF00694;PF00330	Aconitase C-terminal domain;Aconitase family (aconitate hydratase)					TIGR01341	aconitase_1: aconitate hydratase 1	IPR000573;IPR006249;IPR015931;IPR036008;IPR001030;IPR015928	Aconitase, iron-sulfur domain;Aconitase/3-isopropylmalate dehydratase large subunit, alpha/beta/alpha, subdomain 1/3;Aconitase/3-isopropylmalate dehydratase large subunit, alpha/beta/alpha domain;Aconitase A/isopropylmalate dehydratase small subunit, swivel domain;Aconitase/Iron-responsive element-binding protein 2;Aconitase/3-isopropylmalate dehydratase, swivel	Reactome: R-HSA-917937	MAR85850.1:0.0e+00	0	0
bin_172_00093	Ca. Hikarchaeum yamanae Bin2	891	Aconitate hydratase A	citB	arCOG01697	AcnA	Aconitase A	K01681	ACO, acnA; aconitate hydratase [EC:4.2.1.3]	path:map01200:Carbon metabolism;path:map00630:Glyoxylate and dicarboxylate metabolism;path:map01210:2-Oxocarboxylic acid metabolism;path:map00720:Carbon fixation pathways in prokaryotes;path:map00020:Citrate cycle (TCA cycle)	0KSHT	Aconitate hydratase	C	PF00330;PF00694	Aconitase family (aconitate hydratase);Aconitase C-terminal domain					TIGR01341	aconitase_1: aconitate hydratase 1	IPR000573;IPR006249;IPR015931;IPR036008;IPR001030;IPR015928	Aconitase, iron-sulfur domain;Aconitase/3-isopropylmalate dehydratase large subunit, alpha/beta/alpha, subdomain 1/3;Aconitase/3-isopropylmalate dehydratase large subunit, alpha/beta/alpha domain;Aconitase A/isopropylmalate dehydratase small subunit, swivel domain;Aconitase/Iron-responsive element-binding protein 2;Aconitase/3-isopropylmalate dehydratase, swivel	Reactome: R-HSA-917937	MAR85850.1:0.0e+00	0	0
bin_117_00637	Ca. Hikarchaeum yamanae Bin3	84	Aconitate hydratase A	acn	arCOG01697	AcnA	Aconitase A	K01681	ACO, acnA; aconitate hydratase [EC:4.2.1.3]	path:map01200:Carbon metabolism;path:map00630:Glyoxylate and dicarboxylate metabolism;path:map01210:2-Oxocarboxylic acid metabolism;path:map00720:Carbon fixation pathways in prokaryotes;path:map00020:Citrate cycle (TCA cycle)	0KSHT	Aconitate hydratase	C									IPR015928	Aconitase/3-isopropylmalate dehydratase, swivel		MAR85850.1:1.8e-35	0	0
0KRWT	dehydrogenase (EC 1.1.1.85)
bin_160_01085	Ca. Hikarchaeum sp. Bin5	325	Homoisocitrate dehydrogenase	hicd	arCOG01163	LeuB	Isocitrate/isopropylmalate dehydrogenase	K00031;K00052;K10978	IDH1, IDH2, icd; isocitrate dehydrogenase [EC:1.1.1.42];leuB, IMDH; 3-isopropylmalate dehydrogenase [EC:1.1.1.85];aksF; methanogen homoisocitrate dehydrogenase [EC:1.1.1.87 1.1.1.-]	path:map00300:Lysine biosynthesis;path:map01200:Carbon metabolism;path:map00660:C5-Branched dibasic acid metabolism;path:map00680:Methane metabolism;path:map04146:Peroxisome;path:map01210:2-Oxocarboxylic acid metabolism;path:map00290:Valine, leucine and isoleucine biosynthesis;path:map00720:Carbon fixation pathways in prokaryotes;path:map00480:Glutathione metabolism;path:map00020:Citrate cycle (T…	0KRWT	dehydrogenase (EC 1.1.1.85)	C	PF00180	Isocitrate/isopropylmalate dehydrogenase							IPR024084	Isopropylmalate dehydrogenase-like domain	Reactome: R-HSA-71403	WP_120243490.1:3.4e-114;WP_013879910.1:1.3e-113;WP_126661725.1:1.7e-113;WP_113277276.1:3.8e-113;WP_098726039.1:6.4e-113;WP_006431083.1:6.4e-113;WP_012943906.1:1.4e-112;WP_008894333.1:1.9e-112;OAQ54732.1:1.9e-112;WP_138244256.1:4.1e-112;WP_130171110.1:5.4e-112;WP_006179910.1:7.1e-112;WP_049952069.1:9.2e-112;WP_050051034.1:9.2e-112	Halobacteria	183963
bin_91_00989	Ca. Hikarchaeum yamanae Bin1	325	Homoisocitrate dehydrogenase	hicd	arCOG01163	LeuB	Isocitrate/isopropylmalate dehydrogenase	K00031;K00052;K10978	IDH1, IDH2, icd; isocitrate dehydrogenase [EC:1.1.1.42];leuB, IMDH; 3-isopropylmalate dehydrogenase [EC:1.1.1.85];aksF; methanogen homoisocitrate dehydrogenase [EC:1.1.1.87 1.1.1.-]	path:map00300:Lysine biosynthesis;path:map01200:Carbon metabolism;path:map00660:C5-Branched dibasic acid metabolism;path:map00680:Methane metabolism;path:map04146:Peroxisome;path:map01210:2-Oxocarboxylic acid metabolism;path:map00290:Valine, leucine and isoleucine biosynthesis;path:map00720:Carbon fixation pathways in prokaryotes;path:map00480:Glutathione metabolism;path:map00020:Citrate cycle (T…	0KRWT	dehydrogenase (EC 1.1.1.85)	C	PF00180	Isocitrate/isopropylmalate dehydrogenase							IPR024084	Isopropylmalate dehydrogenase-like domain	Reactome: R-HSA-71403	WP_113277276.1:1.4e-112;WP_012943906.1:3.2e-112;WP_049971319.1:4.1e-112;WP_120243490.1:9.2e-112;WP_006431083.1:1.2e-111;WP_126661725.1:2.7e-111;WP_013879910.1:2.7e-111;WP_008894333.1:3.5e-111;WP_098726039.1:4.6e-111;WP_138244256.1:6.0e-111;WP_076427928.1:1.0e-110;WP_130171110.1:1.7e-110;WP_049927731.1:3.0e-110;WP_008014336.1:3.9e-110	Halobacteria	183963
bin_172_00787	Ca. Hikarchaeum yamanae Bin2	325	Homoisocitrate dehydrogenase	hicd	arCOG01163	LeuB	Isocitrate/isopropylmalate dehydrogenase	K00031;K00052;K10978	IDH1, IDH2, icd; isocitrate dehydrogenase [EC:1.1.1.42];leuB, IMDH; 3-isopropylmalate dehydrogenase [EC:1.1.1.85];aksF; methanogen homoisocitrate dehydrogenase [EC:1.1.1.87 1.1.1.-]	path:map00300:Lysine biosynthesis;path:map01200:Carbon metabolism;path:map00660:C5-Branched dibasic acid metabolism;path:map00680:Methane metabolism;path:map04146:Peroxisome;path:map01210:2-Oxocarboxylic acid metabolism;path:map00290:Valine, leucine and isoleucine biosynthesis;path:map00720:Carbon fixation pathways in prokaryotes;path:map00480:Glutathione metabolism;path:map00020:Citrate cycle (T…	0KRWT	dehydrogenase (EC 1.1.1.85)	C	PF00180	Isocitrate/isopropylmalate dehydrogenase							IPR024084	Isopropylmalate dehydrogenase-like domain	Reactome: R-HSA-71403	WP_113277276.1:1.4e-112;WP_012943906.1:3.2e-112;WP_049971319.1:4.1e-112;WP_120243490.1:9.2e-112;WP_006431083.1:1.2e-111;WP_126661725.1:2.7e-111;WP_013879910.1:2.7e-111;WP_008894333.1:3.5e-111;WP_098726039.1:4.6e-111;WP_138244256.1:6.0e-111;WP_076427928.1:1.0e-110;WP_130171110.1:1.7e-110;WP_049927731.1:3.0e-110;WP_008014336.1:3.9e-110	Halobacteria	183963
bin_117_00609	Ca. Hikarchaeum yamanae Bin3	250	Homoisocitrate dehydrogenase	hicd	arCOG01163	LeuB	Isocitrate/isopropylmalate dehydrogenase	K00031;K00052;K10978	IDH1, IDH2, icd; isocitrate dehydrogenase [EC:1.1.1.42];leuB, IMDH; 3-isopropylmalate dehydrogenase [EC:1.1.1.85];aksF; methanogen homoisocitrate dehydrogenase [EC:1.1.1.87 1.1.1.-]	path:map00300:Lysine biosynthesis;path:map01200:Carbon metabolism;path:map00660:C5-Branched dibasic acid metabolism;path:map00680:Methane metabolism;path:map04146:Peroxisome;path:map01210:2-Oxocarboxylic acid metabolism;path:map00290:Valine, leucine and isoleucine biosynthesis;path:map00720:Carbon fixation pathways in prokaryotes;path:map00480:Glutathione metabolism;path:map00020:Citrate cycle (T…	0KRWT	dehydrogenase (EC 1.1.1.85)	C	PF00180	Isocitrate/isopropylmalate dehydrogenase							IPR024084	Isopropylmalate dehydrogenase-like domain	Reactome: R-HSA-71403	WP_113277276.1:1.7e-89;WP_120243490.1:1.2e-87;WP_012943906.1:1.6e-87;WP_006431083.1:1.6e-87	Halobacteria	183963
0KS43	Isocitrate dehydrogenase
bin_125_00047	Ca. Hikarchaeum sp. Bin4	424	Isocitrate dehydrogenase [NADP]	icd	arCOG01164	Icd	Isocitrate dehydrogenase	K00031	IDH1, IDH2, icd; isocitrate dehydrogenase [EC:1.1.1.42]	path:map01200:Carbon metabolism;path:map04146:Peroxisome;path:map01210:2-Oxocarboxylic acid metabolism;path:map00720:Carbon fixation pathways in prokaryotes;path:map00480:Glutathione metabolism;path:map00020:Citrate cycle (TCA cycle)	0KS43	Isocitrate dehydrogenase	C	PF00180	Isocitrate/isopropylmalate dehydrogenase					TIGR00183	prok_nadp_idh: isocitrate dehydrogenase, NADP-dependent	IPR004439;IPR024084	Isopropylmalate dehydrogenase-like domain;Isocitrate dehydrogenase NADP-dependent, dimeric, prokaryotic	Reactome: R-HSA-71403	WP_137274804.1:4.3e-178;WP_156709811.1:1.4e-176;WP_011322932.1:5.3e-176;WP_124956832.1:5.9e-175;WP_015409875.1:1.0e-174	Halobacteriales	2235
bin_160_01065	Ca. Hikarchaeum sp. Bin5	89	Isocitrate dehydrogenase [NADP]	icd	arCOG01164	Icd	Isocitrate dehydrogenase	K00031	IDH1, IDH2, icd; isocitrate dehydrogenase [EC:1.1.1.42]	path:map01200:Carbon metabolism;path:map04146:Peroxisome;path:map01210:2-Oxocarboxylic acid metabolism;path:map00720:Carbon fixation pathways in prokaryotes;path:map00480:Glutathione metabolism;path:map00020:Citrate cycle (TCA cycle)	0KS43	Isocitrate dehydrogenase	C	PF00180	Isocitrate/isopropylmalate dehydrogenase							IPR024084	Isopropylmalate dehydrogenase-like domain	Reactome: R-HSA-71403	WP_124956832.1:1.1e-27;PSQ01993.1:1.9e-27;PSQ06970.1:2.5e-27;PSP67106.1:5.6e-27;PSP77628.1:5.6e-27	Halobacteriales	2235
bin_91_00495	Ca. Hikarchaeum yamanae Bin1	422	Isocitrate dehydrogenase [NADP]	icd	arCOG01164	Icd	Isocitrate dehydrogenase	K00031	IDH1, IDH2, icd; isocitrate dehydrogenase [EC:1.1.1.42]	path:map01200:Carbon metabolism;path:map04146:Peroxisome;path:map01210:2-Oxocarboxylic acid metabolism;path:map00720:Carbon fixation pathways in prokaryotes;path:map00480:Glutathione metabolism;path:map00020:Citrate cycle (TCA cycle)	0KS43	Isocitrate dehydrogenase	C	PF00180	Isocitrate/isopropylmalate dehydrogenase					TIGR00183	prok_nadp_idh: isocitrate dehydrogenase, NADP-dependent	IPR004439;IPR024084	Isopropylmalate dehydrogenase-like domain;Isocitrate dehydrogenase NADP-dependent, dimeric, prokaryotic	Reactome: R-HSA-71403	WP_137274804.1:6.2e-177;WP_156709811.1:6.9e-176;WP_124956832.1:1.5e-175;WP_011322932.1:7.6e-175;PSP77628.1:4.9e-174;WP_015409875.1:4.9e-174;WP_117365364.1:3.2e-173	Halobacteria	183963
bin_172_01089	Ca. Hikarchaeum yamanae Bin2	422	Isocitrate dehydrogenase [NADP]	icd	arCOG01164	Icd	Isocitrate dehydrogenase	K00031	IDH1, IDH2, icd; isocitrate dehydrogenase [EC:1.1.1.42]	path:map01200:Carbon metabolism;path:map04146:Peroxisome;path:map01210:2-Oxocarboxylic acid metabolism;path:map00720:Carbon fixation pathways in prokaryotes;path:map00480:Glutathione metabolism;path:map00020:Citrate cycle (TCA cycle)	0KS43	Isocitrate dehydrogenase	C	PF00180	Isocitrate/isopropylmalate dehydrogenase					TIGR00183	prok_nadp_idh: isocitrate dehydrogenase, NADP-dependent	IPR004439;IPR024084	Isopropylmalate dehydrogenase-like domain;Isocitrate dehydrogenase NADP-dependent, dimeric, prokaryotic	Reactome: R-HSA-71403	WP_137274804.1:6.2e-177;WP_156709811.1:6.9e-176;WP_124956832.1:1.5e-175;WP_011322932.1:7.6e-175;PSP77628.1:4.9e-174;WP_015409875.1:4.9e-174;WP_117365364.1:3.2e-173	Halobacteria	183963
0KRTF	Pyruvate flavodoxin ferredoxin oxidoreductase domain protein
bin_125_00821	Ca. Hikarchaeum sp. Bin4	586	2-oxoglutarate oxidoreductase subunit KorA	korA	arCOG01606	PorA	Pyruvate:ferredoxin oxidoreductase or related 2-oxoacid:ferredoxin oxidoreductase, alpha subunit and gamma	K00169;K00174	porA; pyruvate ferredoxin oxidoreductase alpha subunit [EC:1.2.7.1];korA, oorA, oforA; 2-oxoglutarate/2-oxoacid ferredoxin oxidoreductase subunit alpha [EC:1.2.7.3 1.2.7.11]	path:map01200:Carbon metabolism;path:map00680:Methane metabolism;path:map00650:Butanoate metabolism;path:map00633:Nitrotoluene degradation;path:map00010:Glycolysis / Gluconeogenesis;path:map00620:Pyruvate metabolism;path:map00720:Carbon fixation pathways in prokaryotes;path:map00020:Citrate cycle (TCA cycle);path:map00640:Propanoate metabolism	0KRTF	Pyruvate flavodoxin ferredoxin oxidoreductase domain protein	C	PF01558;PF01855	Pyruvate ferredoxin/flavodoxin oxidoreductase;Pyruvate flavodoxin/ferredoxin oxidoreductase, thiamine diP-bdg					TIGR03710	OAFO_sf: 2-oxoacid:acceptor oxidoreductase, alpha subunit	IPR009014;IPR002869;IPR002880;IPR029061;IPR022367;IPR019752	Thiamin diphosphate-binding fold;Pyruvate flavodoxin/ferredoxin oxidoreductase, N-terminal;2-oxoacid:acceptor oxidoreductase, alpha subunit;Pyruvate-flavodoxin oxidoreductase, central domain;Transketolase C-terminal/Pyruvate-ferredoxin oxidoreductase domain II;Pyruvate/ketoisovalerate oxidoreductase, catalytic domain		WP_157688974.1:2.0e-237;WP_092631859.1:5.7e-237;WP_124955682.1:1.8e-235;WP_114447695.1:3.1e-235;WP_114585842.1:7.0e-235;WP_049936895.1:1.2e-234;WP_120072266.1:2.0e-234;WP_114605792.1:2.0e-234;WP_160134602.1:3.5e-234;WP_121920717.1:1.3e-233	Halobacteria	183963
bin_160_00111	Ca. Hikarchaeum sp. Bin5	586	2-oxoglutarate oxidoreductase subunit KorA	korA_1	arCOG01606	PorA	Pyruvate:ferredoxin oxidoreductase or related 2-oxoacid:ferredoxin oxidoreductase, alpha subunit and gamma	K00169;K00174	porA; pyruvate ferredoxin oxidoreductase alpha subunit [EC:1.2.7.1];korA, oorA, oforA; 2-oxoglutarate/2-oxoacid ferredoxin oxidoreductase subunit alpha [EC:1.2.7.3 1.2.7.11]	path:map01200:Carbon metabolism;path:map00680:Methane metabolism;path:map00650:Butanoate metabolism;path:map00633:Nitrotoluene degradation;path:map00010:Glycolysis / Gluconeogenesis;path:map00620:Pyruvate metabolism;path:map00720:Carbon fixation pathways in prokaryotes;path:map00020:Citrate cycle (TCA cycle);path:map00640:Propanoate metabolism	0KRTF	Pyruvate flavodoxin ferredoxin oxidoreductase domain protein	C	PF01558;PF01855	Pyruvate ferredoxin/flavodoxin oxidoreductase;Pyruvate flavodoxin/ferredoxin oxidoreductase, thiamine diP-bdg					TIGR03710	OAFO_sf: 2-oxoacid:acceptor oxidoreductase, alpha subunit	IPR009014;IPR002869;IPR002880;IPR029061;IPR022367;IPR019752	Thiamin diphosphate-binding fold;Pyruvate flavodoxin/ferredoxin oxidoreductase, N-terminal;2-oxoacid:acceptor oxidoreductase, alpha subunit;Pyruvate-flavodoxin oxidoreductase, central domain;Transketolase C-terminal/Pyruvate-ferredoxin oxidoreductase domain II;Pyruvate/ketoisovalerate oxidoreductase, catalytic domain		WP_092631859.1:6.7e-238;WP_124955682.1:1.2e-237;WP_157688974.1:9.7e-237;WP_156708719.1:4.1e-235;WP_009762025.1:5.3e-235;WP_114447695.1:5.3e-235;WP_120072266.1:7.0e-235;WP_114585842.1:1.2e-234;WP_121920717.1:2.7e-234;WP_114605792.1:2.7e-234;WP_160134602.1:7.7e-234;WP_011322343.1:7.7e-234;WP_159526232.1:7.7e-234;WP_059055923.1:7.7e-234;PSP89683.1:1.0e-233;WP_058981393.1:1.0e-233;WP_137277253.1:1.3e…	Halobacteria	183963
bin_160_00783	Ca. Hikarchaeum sp. Bin5	617	2-oxoglutarate oxidoreductase subunit KorA	korA_2	arCOG01606	PorA	Pyruvate:ferredoxin oxidoreductase or related 2-oxoacid:ferredoxin oxidoreductase, alpha subunit and gamma	K00169;K00174	porA; pyruvate ferredoxin oxidoreductase alpha subunit [EC:1.2.7.1];korA, oorA, oforA; 2-oxoglutarate/2-oxoacid ferredoxin oxidoreductase subunit alpha [EC:1.2.7.3 1.2.7.11]	path:map01200:Carbon metabolism;path:map00680:Methane metabolism;path:map00650:Butanoate metabolism;path:map00633:Nitrotoluene degradation;path:map00010:Glycolysis / Gluconeogenesis;path:map00620:Pyruvate metabolism;path:map00720:Carbon fixation pathways in prokaryotes;path:map00020:Citrate cycle (TCA cycle);path:map00640:Propanoate metabolism	0KRTF	Pyruvate flavodoxin ferredoxin oxidoreductase domain protein	C	PF01855;PF17147;PF01558	Pyruvate flavodoxin/ferredoxin oxidoreductase, thiamine diP-bdg;Pyruvate:ferredoxin oxidoreductase core domain II;Pyruvate ferredoxin/flavodoxin oxidoreductase					TIGR03710	OAFO_sf: 2-oxoacid:acceptor oxidoreductase, alpha subunit	IPR033412;IPR009014;IPR002869;IPR002880;IPR029061;IPR022367;IPR019752	Pyruvate:ferredoxin oxidoreductase, core domain II;Thiamin diphosphate-binding fold;Pyruvate flavodoxin/ferredoxin oxidoreductase, N-terminal;2-oxoacid:acceptor oxidoreductase, alpha subunit;Pyruvate-flavodoxin oxidoreductase, central domain;Transketolase C-terminal/Pyruvate-ferredoxin oxidoreductase domain II;Pyruvate/ketoisovalerate oxidoreductase, catalytic domain		WP_157688846.1:2.1e-245;WP_114447797.1:1.3e-244;WP_049936994.1:3.9e-244;WP_121920816.1:9.6e-243;WP_124897037.1:4.8e-242;WP_114605753.1:4.8e-242;WP_114585751.1:6.2e-242	Haloplanus	376170
bin_91_00318	Ca. Hikarchaeum yamanae Bin1	586	2-oxoglutarate oxidoreductase subunit KorA	korA_1	arCOG01606	PorA	Pyruvate:ferredoxin oxidoreductase or related 2-oxoacid:ferredoxin oxidoreductase, alpha subunit and gamma	K00169;K00174	porA; pyruvate ferredoxin oxidoreductase alpha subunit [EC:1.2.7.1];korA, oorA, oforA; 2-oxoglutarate/2-oxoacid ferredoxin oxidoreductase subunit alpha [EC:1.2.7.3 1.2.7.11]	path:map01200:Carbon metabolism;path:map00680:Methane metabolism;path:map00650:Butanoate metabolism;path:map00633:Nitrotoluene degradation;path:map00010:Glycolysis / Gluconeogenesis;path:map00620:Pyruvate metabolism;path:map00720:Carbon fixation pathways in prokaryotes;path:map00020:Citrate cycle (TCA cycle);path:map00640:Propanoate metabolism	0KRTF	Pyruvate flavodoxin ferredoxin oxidoreductase domain protein	C	PF01855;PF01558	Pyruvate flavodoxin/ferredoxin oxidoreductase, thiamine diP-bdg;Pyruvate ferredoxin/flavodoxin oxidoreductase					TIGR03710	OAFO_sf: 2-oxoacid:acceptor oxidoreductase, alpha subunit	IPR009014;IPR002869;IPR002880;IPR029061;IPR022367;IPR019752	Thiamin diphosphate-binding fold;Pyruvate flavodoxin/ferredoxin oxidoreductase, N-terminal;2-oxoacid:acceptor oxidoreductase, alpha subunit;Pyruvate-flavodoxin oxidoreductase, central domain;Transketolase C-terminal/Pyruvate-ferredoxin oxidoreductase domain II;Pyruvate/ketoisovalerate oxidoreductase, catalytic domain		WP_124955682.1:3.5e-234;WP_092631859.1:1.3e-233;WP_160134602.1:1.3e-233;WP_120072266.1:2.2e-233;WP_157688974.1:6.5e-233;WP_007690359.1:5.5e-232;WP_049936895.1:6.1e-231;WP_114447695.1:1.0e-230;WP_156708719.1:1.4e-230;WP_009762025.1:1.8e-230;WP_159526232.1:2.3e-230;WP_059055923.1:2.3e-230;WP_114585842.1:3.0e-230;WP_144262549.1:4.0e-230;WP_015410353.1:5.2e-230;PSP89683.1:6.8e-230;WP_121920717.1:6.8e…	Halobacteria	183963
bin_91_00695	Ca. Hikarchaeum yamanae Bin1	617	2-oxoglutarate oxidoreductase subunit KorA	korA_2	arCOG01606	PorA	Pyruvate:ferredoxin oxidoreductase or related 2-oxoacid:ferredoxin oxidoreductase, alpha subunit and gamma	K00169;K00174	porA; pyruvate ferredoxin oxidoreductase alpha subunit [EC:1.2.7.1];korA, oorA, oforA; 2-oxoglutarate/2-oxoacid ferredoxin oxidoreductase subunit alpha [EC:1.2.7.3 1.2.7.11]	path:map01200:Carbon metabolism;path:map00680:Methane metabolism;path:map00650:Butanoate metabolism;path:map00633:Nitrotoluene degradation;path:map00010:Glycolysis / Gluconeogenesis;path:map00620:Pyruvate metabolism;path:map00720:Carbon fixation pathways in prokaryotes;path:map00020:Citrate cycle (TCA cycle);path:map00640:Propanoate metabolism	0KRTF	Pyruvate flavodoxin ferredoxin oxidoreductase domain protein	C	PF17147;PF01558;PF01855	Pyruvate:ferredoxin oxidoreductase core domain II;Pyruvate ferredoxin/flavodoxin oxidoreductase;Pyruvate flavodoxin/ferredoxin oxidoreductase, thiamine diP-bdg					TIGR03710	OAFO_sf: 2-oxoacid:acceptor oxidoreductase, alpha subunit	IPR033412;IPR009014;IPR002869;IPR002880;IPR029061;IPR022367;IPR019752	Pyruvate:ferredoxin oxidoreductase, core domain II;Thiamin diphosphate-binding fold;Pyruvate flavodoxin/ferredoxin oxidoreductase, N-terminal;2-oxoacid:acceptor oxidoreductase, alpha subunit;Pyruvate-flavodoxin oxidoreductase, central domain;Transketolase C-terminal/Pyruvate-ferredoxin oxidoreductase domain II;Pyruvate/ketoisovalerate oxidoreductase, catalytic domain		WP_114447797.1:1.1e-238;WP_157688846.1:4.2e-238;WP_114605753.1:1.2e-237;WP_114585751.1:1.6e-237;WP_049936994.1:2.7e-237;WP_121920816.1:6.0e-237;WP_121816100.1:6.0e-237;WP_124897037.1:3.0e-236;WP_158206074.1:8.7e-236;WP_121822767.1:7.3e-235;WP_135535522.1:9.6e-235;PSQ27062.1:1.6e-234	Halobacteria	183963
bin_172_00457	Ca. Hikarchaeum yamanae Bin2	586	2-oxoglutarate oxidoreductase subunit KorA	korA_1	arCOG01606	PorA	Pyruvate:ferredoxin oxidoreductase or related 2-oxoacid:ferredoxin oxidoreductase, alpha subunit and gamma	K00169;K00174	porA; pyruvate ferredoxin oxidoreductase alpha subunit [EC:1.2.7.1];korA, oorA, oforA; 2-oxoglutarate/2-oxoacid ferredoxin oxidoreductase subunit alpha [EC:1.2.7.3 1.2.7.11]	path:map01200:Carbon metabolism;path:map00680:Methane metabolism;path:map00650:Butanoate metabolism;path:map00633:Nitrotoluene degradation;path:map00010:Glycolysis / Gluconeogenesis;path:map00620:Pyruvate metabolism;path:map00720:Carbon fixation pathways in prokaryotes;path:map00020:Citrate cycle (TCA cycle);path:map00640:Propanoate metabolism	0KRTF	Pyruvate flavodoxin ferredoxin oxidoreductase domain protein	C	PF01855;PF01558	Pyruvate flavodoxin/ferredoxin oxidoreductase, thiamine diP-bdg;Pyruvate ferredoxin/flavodoxin oxidoreductase					TIGR03710	OAFO_sf: 2-oxoacid:acceptor oxidoreductase, alpha subunit	IPR009014;IPR002869;IPR002880;IPR029061;IPR022367;IPR019752	Thiamin diphosphate-binding fold;Pyruvate flavodoxin/ferredoxin oxidoreductase, N-terminal;2-oxoacid:acceptor oxidoreductase, alpha subunit;Pyruvate-flavodoxin oxidoreductase, central domain;Transketolase C-terminal/Pyruvate-ferredoxin oxidoreductase domain II;Pyruvate/ketoisovalerate oxidoreductase, catalytic domain		WP_124955682.1:3.5e-234;WP_092631859.1:1.3e-233;WP_160134602.1:1.3e-233;WP_120072266.1:2.2e-233;WP_157688974.1:6.5e-233;WP_007690359.1:5.5e-232;WP_049936895.1:6.1e-231;WP_114447695.1:1.0e-230;WP_156708719.1:1.4e-230;WP_009762025.1:1.8e-230;WP_159526232.1:2.3e-230;WP_059055923.1:2.3e-230;WP_114585842.1:3.0e-230;WP_144262549.1:4.0e-230;WP_015410353.1:5.2e-230;PSP89683.1:6.8e-230;WP_121920717.1:6.8e…	Halobacteria	183963
bin_172_00740	Ca. Hikarchaeum yamanae Bin2	617	2-oxoglutarate oxidoreductase subunit KorA	korA_2	arCOG01606	PorA	Pyruvate:ferredoxin oxidoreductase or related 2-oxoacid:ferredoxin oxidoreductase, alpha subunit and gamma	K00169;K00174	porA; pyruvate ferredoxin oxidoreductase alpha subunit [EC:1.2.7.1];korA, oorA, oforA; 2-oxoglutarate/2-oxoacid ferredoxin oxidoreductase subunit alpha [EC:1.2.7.3 1.2.7.11]	path:map01200:Carbon metabolism;path:map00680:Methane metabolism;path:map00650:Butanoate metabolism;path:map00633:Nitrotoluene degradation;path:map00010:Glycolysis / Gluconeogenesis;path:map00620:Pyruvate metabolism;path:map00720:Carbon fixation pathways in prokaryotes;path:map00020:Citrate cycle (TCA cycle);path:map00640:Propanoate metabolism	0KRTF	Pyruvate flavodoxin ferredoxin oxidoreductase domain protein	C	PF01558;PF01855;PF17147	Pyruvate ferredoxin/flavodoxin oxidoreductase;Pyruvate flavodoxin/ferredoxin oxidoreductase, thiamine diP-bdg;Pyruvate:ferredoxin oxidoreductase core domain II					TIGR03710	OAFO_sf: 2-oxoacid:acceptor oxidoreductase, alpha subunit	IPR009014;IPR033412;IPR002869;IPR002880;IPR029061;IPR022367;IPR019752	Pyruvate:ferredoxin oxidoreductase, core domain II;Thiamin diphosphate-binding fold;Pyruvate flavodoxin/ferredoxin oxidoreductase, N-terminal;2-oxoacid:acceptor oxidoreductase, alpha subunit;Pyruvate-flavodoxin oxidoreductase, central domain;Transketolase C-terminal/Pyruvate-ferredoxin oxidoreductase domain II;Pyruvate/ketoisovalerate oxidoreductase, catalytic domain		WP_114447797.1:1.1e-238;WP_157688846.1:4.2e-238;WP_114605753.1:1.2e-237;WP_114585751.1:1.6e-237;WP_049936994.1:2.7e-237;WP_121920816.1:6.0e-237;WP_121816100.1:6.0e-237;WP_124897037.1:3.0e-236;WP_158206074.1:8.7e-236;WP_121822767.1:7.3e-235;WP_135535522.1:9.6e-235;PSQ27062.1:1.6e-234	Halobacteria	183963
bin_117_00787	Ca. Hikarchaeum yamanae Bin3	519	2-oxoglutarate oxidoreductase subunit KorA	korA	arCOG01606	PorA	Pyruvate:ferredoxin oxidoreductase or related 2-oxoacid:ferredoxin oxidoreductase, alpha subunit and gamma	K00169;K00174	porA; pyruvate ferredoxin oxidoreductase alpha subunit [EC:1.2.7.1];korA, oorA, oforA; 2-oxoglutarate/2-oxoacid ferredoxin oxidoreductase subunit alpha [EC:1.2.7.3 1.2.7.11]	path:map01200:Carbon metabolism;path:map00680:Methane metabolism;path:map00650:Butanoate metabolism;path:map00633:Nitrotoluene degradation;path:map00010:Glycolysis / Gluconeogenesis;path:map00620:Pyruvate metabolism;path:map00720:Carbon fixation pathways in prokaryotes;path:map00020:Citrate cycle (TCA cycle);path:map00640:Propanoate metabolism	0KRTF	Pyruvate flavodoxin ferredoxin oxidoreductase domain protein	C	PF01855;PF01558	Pyruvate flavodoxin/ferredoxin oxidoreductase, thiamine diP-bdg;Pyruvate ferredoxin/flavodoxin oxidoreductase					TIGR03710	OAFO_sf: 2-oxoacid:acceptor oxidoreductase, alpha subunit	IPR009014;IPR002869;IPR002880;IPR029061;IPR022367;IPR019752	Thiamin diphosphate-binding fold;Pyruvate flavodoxin/ferredoxin oxidoreductase, N-terminal;2-oxoacid:acceptor oxidoreductase, alpha subunit;Pyruvate-flavodoxin oxidoreductase, central domain;Transketolase C-terminal/Pyruvate-ferredoxin oxidoreductase domain II;Pyruvate/ketoisovalerate oxidoreductase, catalytic domain		WP_160134602.1:2.1e-203;WP_120072266.1:6.2e-203;WP_124955682.1:6.9e-202;WP_007690359.1:1.5e-201;WP_092631859.1:2.6e-201;WP_157688974.1:4.5e-201;WP_144262549.1:4.2e-199;WP_156708719.1:4.2e-199;WP_007743117.1:4.2e-199	Halobacteria	183963
0KRTF	Pyruvate flavodoxin ferredoxin oxidoreductase domain protein
bin_160_00784	Ca. Hikarchaeum sp. Bin5	312	2-oxoglutarate oxidoreductase subunit KorB	korB_2	arCOG01599	PorB	Pyruvate:ferredoxin oxidoreductase or related 2-oxoacid:ferredoxin oxidoreductase, beta subunit	K00170;K00175	porB; pyruvate ferredoxin oxidoreductase beta subunit [EC:1.2.7.1];korB, oorB, oforB; 2-oxoglutarate/2-oxoacid ferredoxin oxidoreductase subunit beta [EC:1.2.7.3 1.2.7.11]	path:map01200:Carbon metabolism;path:map00680:Methane metabolism;path:map00650:Butanoate metabolism;path:map00633:Nitrotoluene degradation;path:map00010:Glycolysis / Gluconeogenesis;path:map00620:Pyruvate metabolism;path:map00720:Carbon fixation pathways in prokaryotes;path:map00020:Citrate cycle (TCA cycle);path:map00640:Propanoate metabolism	0KRSG	2-oxoglutarate ferredoxin oxidoreductase subunit beta	C	PF02775	Thiamine pyrophosphate enzyme, C-terminal TPP binding domain					TIGR02177	PorB_KorB: 2-oxoacid:acceptor oxidoreductase, beta subunit, pyruvate/2-ketoisovalerate family	IPR011896;IPR011766;IPR029061	Thiamin diphosphate-binding fold;Thiamine pyrophosphate enzyme, C-terminal TPP-binding;2-oxoacid:acceptor oxidoreductase, beta subunit		WP_007998454.1:7.5e-135;WP_144799338.1:4.8e-134;WP_144900981.1:6.3e-134;WP_009374606.1:1.1e-133;WP_075936508.1:1.1e-133;WP_132057625.1:1.4e-133;WP_008849346.1:1.8e-133;WP_123124116.1:1.8e-133;WP_157502413.1:2.4e-133;WP_149797070.1:3.1e-133;WP_156708225.1:3.1e-133;WP_152119493.1:3.1e-133;PSP38448.1:4.1e-133;WP_009761024.1:4.1e-133;PSQ59228.1:7.0e-133;WP_059057170.1:7.0e-133;WP_112077860.1:9.1e-133…	Halobacteria	183963
bin_91_00696	Ca. Hikarchaeum yamanae Bin1	312	2-oxoglutarate oxidoreductase subunit KorB	korB_2	arCOG01599	PorB	Pyruvate:ferredoxin oxidoreductase or related 2-oxoacid:ferredoxin oxidoreductase, beta subunit	K00170;K00175	porB; pyruvate ferredoxin oxidoreductase beta subunit [EC:1.2.7.1];korB, oorB, oforB; 2-oxoglutarate/2-oxoacid ferredoxin oxidoreductase subunit beta [EC:1.2.7.3 1.2.7.11]	path:map01200:Carbon metabolism;path:map00680:Methane metabolism;path:map00650:Butanoate metabolism;path:map00633:Nitrotoluene degradation;path:map00010:Glycolysis / Gluconeogenesis;path:map00620:Pyruvate metabolism;path:map00720:Carbon fixation pathways in prokaryotes;path:map00020:Citrate cycle (TCA cycle);path:map00640:Propanoate metabolism	0KRSG	2-oxoglutarate ferredoxin oxidoreductase subunit beta	C	PF02775	Thiamine pyrophosphate enzyme, C-terminal TPP binding domain					TIGR02177	PorB_KorB: 2-oxoacid:acceptor oxidoreductase, beta subunit, pyruvate/2-ketoisovalerate family	IPR011896;IPR011766;IPR029061	Thiamin diphosphate-binding fold;Thiamine pyrophosphate enzyme, C-terminal TPP-binding;2-oxoacid:acceptor oxidoreductase, beta subunit		WP_144799338.1:1.8e-136;WP_007998454.1:4.0e-136;WP_094524544.1:2.6e-135;WP_132057625.1:4.4e-135;WP_149797070.1:7.5e-135;WP_094526601.1:7.5e-135;WP_144900981.1:7.5e-135;WP_094558479.1:9.7e-135;WP_008849346.1:9.7e-135;WP_101297756.1:1.7e-134;WP_004050012.1:1.7e-134;WP_092561930.1:2.2e-134;WP_049936995.1:2.8e-134;WP_144920041.1:2.8e-134;WP_092632131.1:3.7e-134;WP_009374606.1:4.8e-134;WP_112077860.1:…	Halobacteria	183963
bin_172_00739	Ca. Hikarchaeum yamanae Bin2	312	2-oxoglutarate oxidoreductase subunit KorB	korB_2	arCOG01599	PorB	Pyruvate:ferredoxin oxidoreductase or related 2-oxoacid:ferredoxin oxidoreductase, beta subunit	K00170;K00175	porB; pyruvate ferredoxin oxidoreductase beta subunit [EC:1.2.7.1];korB, oorB, oforB; 2-oxoglutarate/2-oxoacid ferredoxin oxidoreductase subunit beta [EC:1.2.7.3 1.2.7.11]	path:map01200:Carbon metabolism;path:map00680:Methane metabolism;path:map00650:Butanoate metabolism;path:map00633:Nitrotoluene degradation;path:map00010:Glycolysis / Gluconeogenesis;path:map00620:Pyruvate metabolism;path:map00720:Carbon fixation pathways in prokaryotes;path:map00020:Citrate cycle (TCA cycle);path:map00640:Propanoate metabolism	0KRSG	2-oxoglutarate ferredoxin oxidoreductase subunit beta	C	PF02775	Thiamine pyrophosphate enzyme, C-terminal TPP binding domain					TIGR02177	PorB_KorB: 2-oxoacid:acceptor oxidoreductase, beta subunit, pyruvate/2-ketoisovalerate family	IPR011896;IPR011766;IPR029061	Thiamin diphosphate-binding fold;Thiamine pyrophosphate enzyme, C-terminal TPP-binding;2-oxoacid:acceptor oxidoreductase, beta subunit		WP_144799338.1:1.8e-136;WP_007998454.1:4.0e-136;WP_094524544.1:2.6e-135;WP_132057625.1:4.4e-135;WP_149797070.1:7.5e-135;WP_094526601.1:7.5e-135;WP_144900981.1:7.5e-135;WP_094558479.1:9.7e-135;WP_008849346.1:9.7e-135;WP_101297756.1:1.7e-134;WP_004050012.1:1.7e-134;WP_092561930.1:2.2e-134;WP_049936995.1:2.8e-134;WP_144920041.1:2.8e-134;WP_092632131.1:3.7e-134;WP_009374606.1:4.8e-134;WP_112077860.1:…	Halobacteria	183963
bin_117_00939	Ca. Hikarchaeum yamanae Bin3	195	2-oxoglutarate oxidoreductase subunit KorB	korB_2	arCOG01599	PorB	Pyruvate:ferredoxin oxidoreductase or related 2-oxoacid:ferredoxin oxidoreductase, beta subunit	K00170;K00175	porB; pyruvate ferredoxin oxidoreductase beta subunit [EC:1.2.7.1];korB, oorB, oforB; 2-oxoglutarate/2-oxoacid ferredoxin oxidoreductase subunit beta [EC:1.2.7.3 1.2.7.11]	path:map01200:Carbon metabolism;path:map00680:Methane metabolism;path:map00650:Butanoate metabolism;path:map00633:Nitrotoluene degradation;path:map00010:Glycolysis / Gluconeogenesis;path:map00620:Pyruvate metabolism;path:map00720:Carbon fixation pathways in prokaryotes;path:map00020:Citrate cycle (TCA cycle);path:map00640:Propanoate metabolism	0KRSG	2-oxoglutarate ferredoxin oxidoreductase subunit beta	C	PF02775	Thiamine pyrophosphate enzyme, C-terminal TPP binding domain							IPR011766;IPR029061	Thiamin diphosphate-binding fold;Thiamine pyrophosphate enzyme, C-terminal TPP-binding		WP_144900981.1:8.1e-79;ERG99199.1:1.4e-78;WP_144799338.1:1.8e-78;WP_007998454.1:3.1e-78;WP_159485865.1:6.8e-78;WP_008320965.1:6.8e-78;WP_009374606.1:8.9e-78;WP_121561141.1:8.9e-78;WP_066379547.1:1.5e-77;WP_092890420.1:1.5e-77;WP_094524544.1:2.6e-77;WP_089767771.1:2.6e-77;WP_004057148.1:2.6e-77;WP_132057625.1:2.6e-77;WP_007697779.1:3.4e-77;WP_004977240.1:3.4e-77;WP_015300324.1:3.4e-77;PSQ59228.1:4…	Halobacteria	183963
0KRT8	oxidoreductase, subunit beta
bin_125_00822	Ca. Hikarchaeum sp. Bin4	287	2-oxoglutarate oxidoreductase subunit KorB	korB	arCOG01599	PorB	Pyruvate:ferredoxin oxidoreductase or related 2-oxoacid:ferredoxin oxidoreductase, beta subunit	K00170;K00175	porB; pyruvate ferredoxin oxidoreductase beta subunit [EC:1.2.7.1];korB, oorB, oforB; 2-oxoglutarate/2-oxoacid ferredoxin oxidoreductase subunit beta [EC:1.2.7.3 1.2.7.11]	path:map01200:Carbon metabolism;path:map00680:Methane metabolism;path:map00650:Butanoate metabolism;path:map00633:Nitrotoluene degradation;path:map00010:Glycolysis / Gluconeogenesis;path:map00620:Pyruvate metabolism;path:map00720:Carbon fixation pathways in prokaryotes;path:map00020:Citrate cycle (TCA cycle);path:map00640:Propanoate metabolism	0KRT8	oxidoreductase, subunit beta	C	PF02775;PF12367	Thiamine pyrophosphate enzyme, C-terminal TPP binding domain;Pyruvate ferredoxin oxidoreductase beta subunit C terminal					TIGR02177	PorB_KorB: 2-oxoacid:acceptor oxidoreductase, beta subunit, pyruvate/2-ketoisovalerate family	IPR032686;IPR011896;IPR011766;IPR029061	Pyruvate ferredoxin oxidoreductase beta subunit, C-terminal;Thiamin diphosphate-binding fold;Thiamine pyrophosphate enzyme, C-terminal TPP-binding;2-oxoacid:acceptor oxidoreductase, beta subunit		WP_135825486.1:1.1e-116;WP_163522169.1:1.4e-116;WP_135851862.1:3.2e-116;WP_128226567.1:1.6e-115;WP_128477747.1:2.1e-115;WP_115795093.1:2.1e-115;WP_049987759.1:3.5e-115;PSP98292.1:4.6e-115;WP_128223423.1:6.0e-115;WP_089673340.1:6.0e-115;WP_089694592.1:7.9e-115;WP_097379208.1:7.9e-115;ERG90816.1:1.0e-114;WP_137277251.1:1.0e-114;WP_135820267.1:1.0e-114;WP_006432591.1:1.3e-114;WP_007258784.1:1.8e-114…	Halobacteria	183963
bin_160_00112	Ca. Hikarchaeum sp. Bin5	287	2-oxoglutarate oxidoreductase subunit KorB	korB_1	arCOG01599	PorB	Pyruvate:ferredoxin oxidoreductase or related 2-oxoacid:ferredoxin oxidoreductase, beta subunit	K00170;K00175	porB; pyruvate ferredoxin oxidoreductase beta subunit [EC:1.2.7.1];korB, oorB, oforB; 2-oxoglutarate/2-oxoacid ferredoxin oxidoreductase subunit beta [EC:1.2.7.3 1.2.7.11]	path:map01200:Carbon metabolism;path:map00680:Methane metabolism;path:map00650:Butanoate metabolism;path:map00633:Nitrotoluene degradation;path:map00010:Glycolysis / Gluconeogenesis;path:map00620:Pyruvate metabolism;path:map00720:Carbon fixation pathways in prokaryotes;path:map00020:Citrate cycle (TCA cycle);path:map00640:Propanoate metabolism	0KRT8	oxidoreductase, subunit beta	C	PF02775;PF12367	Thiamine pyrophosphate enzyme, C-terminal TPP binding domain;Pyruvate ferredoxin oxidoreductase beta subunit C terminal					TIGR02177	PorB_KorB: 2-oxoacid:acceptor oxidoreductase, beta subunit, pyruvate/2-ketoisovalerate family	IPR032686;IPR011896;IPR011766;IPR029061	Pyruvate ferredoxin oxidoreductase beta subunit, C-terminal;Thiamin diphosphate-binding fold;Thiamine pyrophosphate enzyme, C-terminal TPP-binding;2-oxoacid:acceptor oxidoreductase, beta subunit		WP_137277251.1:3.2e-116;WP_015410354.1:3.2e-116;WP_015409990.1:9.3e-116;PSP98292.1:3.5e-115;WP_137283622.1:3.5e-115;WP_011322344.1:4.6e-115;WP_089694592.1:6.0e-115;WP_097379208.1:1.0e-114;WP_123124150.1:1.3e-114;WP_077205288.1:1.3e-114;WP_137197376.1:1.3e-114;WP_163522169.1:1.8e-114;WP_152119444.1:1.8e-114;WP_006432591.1:1.8e-114;ERG90816.1:2.3e-114;WP_075936559.1:2.3e-114;WP_138005174.1:3.0e-114…	Halobacteria	183963
bin_91_00319	Ca. Hikarchaeum yamanae Bin1	287	2-oxoglutarate oxidoreductase subunit KorB	korB_1	arCOG01599	PorB	Pyruvate:ferredoxin oxidoreductase or related 2-oxoacid:ferredoxin oxidoreductase, beta subunit	K00170;K00175	porB; pyruvate ferredoxin oxidoreductase beta subunit [EC:1.2.7.1];korB, oorB, oforB; 2-oxoglutarate/2-oxoacid ferredoxin oxidoreductase subunit beta [EC:1.2.7.3 1.2.7.11]	path:map01200:Carbon metabolism;path:map00680:Methane metabolism;path:map00650:Butanoate metabolism;path:map00633:Nitrotoluene degradation;path:map00010:Glycolysis / Gluconeogenesis;path:map00620:Pyruvate metabolism;path:map00720:Carbon fixation pathways in prokaryotes;path:map00020:Citrate cycle (TCA cycle);path:map00640:Propanoate metabolism	0KRT8	oxidoreductase, subunit beta	C	PF02775;PF12367	Thiamine pyrophosphate enzyme, C-terminal TPP binding domain;Pyruvate ferredoxin oxidoreductase beta subunit C terminal					TIGR02177	PorB_KorB: 2-oxoacid:acceptor oxidoreductase, beta subunit, pyruvate/2-ketoisovalerate family	IPR032686;IPR011896;IPR011766;IPR029061	Pyruvate ferredoxin oxidoreductase beta subunit, C-terminal;Thiamin diphosphate-binding fold;Thiamine pyrophosphate enzyme, C-terminal TPP-binding;2-oxoacid:acceptor oxidoreductase, beta subunit		WP_137197376.1:1.1e-116;WP_138005174.1:1.9e-116;WP_163522169.1:5.5e-116;WP_137277251.1:7.1e-116;WP_137283622.1:7.1e-116;WP_097379208.1:9.3e-116;WP_123124150.1:2.1e-115;PSP37582.1:2.7e-115;WP_152119444.1:2.7e-115;WP_006432591.1:2.7e-115;PSP98292.1:2.7e-115;WP_089694592.1:3.5e-115;WP_075936559.1:3.5e-115;WP_049987759.1:4.6e-115;WP_008012426.1:6.0e-115;WP_092931676.1:7.9e-115;WP_128226567.1:7.9e-115…	Halobacteria	183963
bin_172_00458	Ca. Hikarchaeum yamanae Bin2	287	2-oxoglutarate oxidoreductase subunit KorB	korB_1	arCOG01599	PorB	Pyruvate:ferredoxin oxidoreductase or related 2-oxoacid:ferredoxin oxidoreductase, beta subunit	K00170;K00175	porB; pyruvate ferredoxin oxidoreductase beta subunit [EC:1.2.7.1];korB, oorB, oforB; 2-oxoglutarate/2-oxoacid ferredoxin oxidoreductase subunit beta [EC:1.2.7.3 1.2.7.11]	path:map01200:Carbon metabolism;path:map00680:Methane metabolism;path:map00650:Butanoate metabolism;path:map00633:Nitrotoluene degradation;path:map00010:Glycolysis / Gluconeogenesis;path:map00620:Pyruvate metabolism;path:map00720:Carbon fixation pathways in prokaryotes;path:map00020:Citrate cycle (TCA cycle);path:map00640:Propanoate metabolism	0KRT8	oxidoreductase, subunit beta	C	PF12367;PF02775	Pyruvate ferredoxin oxidoreductase beta subunit C terminal;Thiamine pyrophosphate enzyme, C-terminal TPP binding domain					TIGR02177	PorB_KorB: 2-oxoacid:acceptor oxidoreductase, beta subunit, pyruvate/2-ketoisovalerate family	IPR032686;IPR011896;IPR011766;IPR029061	Pyruvate ferredoxin oxidoreductase beta subunit, C-terminal;Thiamin diphosphate-binding fold;Thiamine pyrophosphate enzyme, C-terminal TPP-binding;2-oxoacid:acceptor oxidoreductase, beta subunit		WP_137197376.1:1.1e-116;WP_138005174.1:1.9e-116;WP_163522169.1:5.5e-116;WP_137277251.1:7.1e-116;WP_137283622.1:7.1e-116;WP_097379208.1:9.3e-116;WP_123124150.1:2.1e-115;PSP37582.1:2.7e-115;WP_152119444.1:2.7e-115;WP_006432591.1:2.7e-115;PSP98292.1:2.7e-115;WP_089694592.1:3.5e-115;WP_075936559.1:3.5e-115;WP_049987759.1:4.6e-115;WP_008012426.1:6.0e-115;WP_092931676.1:7.9e-115;WP_128226567.1:7.9e-115…	Halobacteria	183963
bin_117_00786	Ca. Hikarchaeum yamanae Bin3	287	2-oxoglutarate oxidoreductase subunit KorB	korB_1	arCOG01599	PorB	Pyruvate:ferredoxin oxidoreductase or related 2-oxoacid:ferredoxin oxidoreductase, beta subunit	K00170;K00175	porB; pyruvate ferredoxin oxidoreductase beta subunit [EC:1.2.7.1];korB, oorB, oforB; 2-oxoglutarate/2-oxoacid ferredoxin oxidoreductase subunit beta [EC:1.2.7.3 1.2.7.11]	path:map01200:Carbon metabolism;path:map00680:Methane metabolism;path:map00650:Butanoate metabolism;path:map00633:Nitrotoluene degradation;path:map00010:Glycolysis / Gluconeogenesis;path:map00620:Pyruvate metabolism;path:map00720:Carbon fixation pathways in prokaryotes;path:map00020:Citrate cycle (TCA cycle);path:map00640:Propanoate metabolism	0KRT8	oxidoreductase, subunit beta	C	PF02775;PF12367	Thiamine pyrophosphate enzyme, C-terminal TPP binding domain;Pyruvate ferredoxin oxidoreductase beta subunit C terminal					TIGR02177	PorB_KorB: 2-oxoacid:acceptor oxidoreductase, beta subunit, pyruvate/2-ketoisovalerate family	IPR032686;IPR011896;IPR011766;IPR029061	Pyruvate ferredoxin oxidoreductase beta subunit, C-terminal;Thiamin diphosphate-binding fold;Thiamine pyrophosphate enzyme, C-terminal TPP-binding;2-oxoacid:acceptor oxidoreductase, beta subunit		WP_137197376.1:1.1e-116;WP_138005174.1:1.9e-116;WP_163522169.1:5.5e-116;WP_137277251.1:7.1e-116;WP_137283622.1:7.1e-116;WP_097379208.1:9.3e-116;WP_123124150.1:2.1e-115;PSP37582.1:2.7e-115;WP_152119444.1:2.7e-115;WP_006432591.1:2.7e-115;PSP98292.1:2.7e-115;WP_089694592.1:3.5e-115;WP_075936559.1:3.5e-115;WP_049987759.1:4.6e-115;WP_008012426.1:6.0e-115;WP_092931676.1:7.9e-115;WP_128226567.1:7.9e-115…	Halobacteria	183963
0KRH8	Succinyl-CoA ligase ADP-forming subunit alpha
bin_125_00377	Ca. Hikarchaeum sp. Bin4	288	Succinyl-CoA ligase [ADP-forming] subunit alpha	sucD	arCOG01339	SucD	Succinyl-CoA synthetase, alpha subunit	K01902;K15230	sucD; succinyl-CoA synthetase alpha subunit [EC:6.2.1.5];aclA; ATP-citrate lyase alpha-subunit [EC:2.3.3.8]	path:map01200:Carbon metabolism;path:map00660:C5-Branched dibasic acid metabolism;path:map00720:Carbon fixation pathways in prokaryotes;path:map00020:Citrate cycle (TCA cycle);path:map00640:Propanoate metabolism	0KRH8	Succinyl-CoA ligase ADP-forming subunit alpha	C	PF02629;PF00549	CoA binding domain;CoA-ligase					TIGR01019	sucCoAalpha: succinate-CoA ligase, alpha subunit	IPR005811;IPR016102;IPR036291;IPR003781;IPR005810	NAD(P)-binding domain superfamily;ATP-citrate lyase/succinyl-CoA ligase;Succinyl-CoA ligase, alpha subunit;Succinyl-CoA synthetase-like;CoA-binding	Reactome: R-HSA-71403	WP_089882026.1:4.8e-120;WP_007543034.1:6.3e-120;PSQ45731.1:1.4e-119;WP_004969831.1:1.8e-119;WP_151136833.1:2.4e-119;WP_008325713.1:3.1e-119;WP_008318190.1:4.1e-119;WP_089807826.1:4.1e-119;WP_007274603.1:5.3e-119;WP_151113011.1:5.3e-119;WP_137285266.1:6.9e-119;WP_089781467.1:6.9e-119;WP_151162618.1:6.9e-119;WP_135824478.1:9.0e-119;WP_009760813.1:1.5e-118;WP_004062518.1:1.5e-118;WP_004059918.1:2.0e…	Halobacteria	183963
bin_160_00198	Ca. Hikarchaeum sp. Bin5	288	Succinyl-CoA ligase [ADP-forming] subunit alpha	sucD	arCOG01339	SucD	Succinyl-CoA synthetase, alpha subunit	K01902;K15230	sucD; succinyl-CoA synthetase alpha subunit [EC:6.2.1.5];aclA; ATP-citrate lyase alpha-subunit [EC:2.3.3.8]	path:map01200:Carbon metabolism;path:map00660:C5-Branched dibasic acid metabolism;path:map00720:Carbon fixation pathways in prokaryotes;path:map00020:Citrate cycle (TCA cycle);path:map00640:Propanoate metabolism	0KRH8	Succinyl-CoA ligase ADP-forming subunit alpha	C	PF02629;PF00549	CoA binding domain;CoA-ligase					TIGR01019	sucCoAalpha: succinate-CoA ligase, alpha subunit	IPR005811;IPR016102;IPR036291;IPR003781;IPR005810	NAD(P)-binding domain superfamily;ATP-citrate lyase/succinyl-CoA ligase;Succinyl-CoA ligase, alpha subunit;Succinyl-CoA synthetase-like;CoA-binding	Reactome: R-HSA-71403	WP_089882026.1:4.2e-116;WP_135824478.1:2.1e-115;WP_008325713.1:3.6e-115;WP_089807826.1:3.6e-115;WP_007543034.1:1.3e-114;PSQ08372.1:1.3e-114;WP_162224390.1:1.8e-114;WP_151136833.1:2.3e-114;WP_008382831.1:2.3e-114;WP_006053911.1:2.3e-114;PSQ45731.1:3.0e-114;WP_137285266.1:3.9e-114;WP_004969831.1:5.1e-114;WP_151113011.1:6.7e-114;WP_008318190.1:6.7e-114;WP_128476040.1:6.7e-114;WP_089672579.1:8.7e-114…	Halobacteria	183963
bin_91_00642	Ca. Hikarchaeum yamanae Bin1	288	Succinyl-CoA ligase [ADP-forming] subunit alpha	sucD	arCOG01339	SucD	Succinyl-CoA synthetase, alpha subunit	K01902;K15230	sucD; succinyl-CoA synthetase alpha subunit [EC:6.2.1.5];aclA; ATP-citrate lyase alpha-subunit [EC:2.3.3.8]	path:map01200:Carbon metabolism;path:map00660:C5-Branched dibasic acid metabolism;path:map00720:Carbon fixation pathways in prokaryotes;path:map00020:Citrate cycle (TCA cycle);path:map00640:Propanoate metabolism	0KRH8	Succinyl-CoA ligase ADP-forming subunit alpha	C	PF00549;PF02629	CoA-ligase;CoA binding domain					TIGR01019	sucCoAalpha: succinate-CoA ligase, alpha subunit	IPR005811;IPR016102;IPR036291;IPR003781;IPR005810	NAD(P)-binding domain superfamily;ATP-citrate lyase/succinyl-CoA ligase;Succinyl-CoA ligase, alpha subunit;Succinyl-CoA synthetase-like;CoA-binding	Reactome: R-HSA-71403	WP_004969831.1:5.3e-119;WP_007274603.1:1.5e-118;WP_007543034.1:1.5e-118;WP_008382831.1:1.5e-118;WP_089781467.1:2.0e-118;WP_151136833.1:3.4e-118;WP_004975121.1:3.4e-118;WP_137285266.1:4.5e-118;WP_004062518.1:4.5e-118;WP_151113011.1:7.6e-118;WP_008325713.1:7.6e-118;PSQ45731.1:7.6e-118;WP_089823319.1:7.6e-118;WP_159667371.1:7.6e-118;WP_008318190.1:1.0e-117;WP_135824478.1:1.0e-117;WP_151162618.1:1.0e…	Halobacteria	183963
bin_172_01036	Ca. Hikarchaeum yamanae Bin2	288	Succinyl-CoA ligase [ADP-forming] subunit alpha	sucD	arCOG01339	SucD	Succinyl-CoA synthetase, alpha subunit	K01902;K15230	sucD; succinyl-CoA synthetase alpha subunit [EC:6.2.1.5];aclA; ATP-citrate lyase alpha-subunit [EC:2.3.3.8]	path:map01200:Carbon metabolism;path:map00660:C5-Branched dibasic acid metabolism;path:map00720:Carbon fixation pathways in prokaryotes;path:map00020:Citrate cycle (TCA cycle);path:map00640:Propanoate metabolism	0KRH8	Succinyl-CoA ligase ADP-forming subunit alpha	C	PF02629;PF00549	CoA binding domain;CoA-ligase					TIGR01019	sucCoAalpha: succinate-CoA ligase, alpha subunit	IPR005811;IPR016102;IPR036291;IPR003781;IPR005810	NAD(P)-binding domain superfamily;ATP-citrate lyase/succinyl-CoA ligase;Succinyl-CoA ligase, alpha subunit;Succinyl-CoA synthetase-like;CoA-binding	Reactome: R-HSA-71403	WP_004969831.1:5.3e-119;WP_007274603.1:1.5e-118;WP_007543034.1:1.5e-118;WP_008382831.1:1.5e-118;WP_089781467.1:2.0e-118;WP_151136833.1:3.4e-118;WP_004975121.1:3.4e-118;WP_137285266.1:4.5e-118;WP_004062518.1:4.5e-118;WP_151113011.1:7.6e-118;WP_008325713.1:7.6e-118;PSQ45731.1:7.6e-118;WP_089823319.1:7.6e-118;WP_159667371.1:7.6e-118;WP_008318190.1:1.0e-117;WP_135824478.1:1.0e-117;WP_151162618.1:1.0e…	Halobacteria	183963
bin_117_00521	Ca. Hikarchaeum yamanae Bin3	288	Succinyl-CoA ligase [ADP-forming] subunit alpha	sucD	arCOG01339	SucD	Succinyl-CoA synthetase, alpha subunit	K01902;K15230	sucD; succinyl-CoA synthetase alpha subunit [EC:6.2.1.5];aclA; ATP-citrate lyase alpha-subunit [EC:2.3.3.8]	path:map01200:Carbon metabolism;path:map00660:C5-Branched dibasic acid metabolism;path:map00720:Carbon fixation pathways in prokaryotes;path:map00020:Citrate cycle (TCA cycle);path:map00640:Propanoate metabolism	0KRH8	Succinyl-CoA ligase ADP-forming subunit alpha	C	PF00549;PF02629	CoA-ligase;CoA binding domain					TIGR01019	sucCoAalpha: succinate-CoA ligase, alpha subunit	IPR005811;IPR016102;IPR036291;IPR003781;IPR005810	NAD(P)-binding domain superfamily;ATP-citrate lyase/succinyl-CoA ligase;Succinyl-CoA ligase, alpha subunit;Succinyl-CoA synthetase-like;CoA-binding	Reactome: R-HSA-71403	WP_004969831.1:5.3e-119;WP_007274603.1:1.5e-118;WP_007543034.1:1.5e-118;WP_008382831.1:1.5e-118;WP_089781467.1:2.0e-118;WP_151136833.1:3.4e-118;WP_004975121.1:3.4e-118;WP_137285266.1:4.5e-118;WP_004062518.1:4.5e-118;WP_151113011.1:7.6e-118;WP_008325713.1:7.6e-118;PSQ45731.1:7.6e-118;WP_089823319.1:7.6e-118;WP_159667371.1:7.6e-118;WP_008318190.1:1.0e-117;WP_135824478.1:1.0e-117;WP_151162618.1:1.0e…	Halobacteria	183963
0KRH5	succinyl-CoA synthetase subunit beta
bin_125_00376	Ca. Hikarchaeum sp. Bin4	381	Succinyl-CoA ligase [ADP-forming] subunit beta	sucC	arCOG01337	SucC	Succinyl-CoA synthetase, beta subunit	K01903;K15231	sucC; succinyl-CoA synthetase beta subunit [EC:6.2.1.5];aclB; ATP-citrate lyase beta-subunit [EC:2.3.3.8]	path:map01200:Carbon metabolism;path:map00660:C5-Branched dibasic acid metabolism;path:map00720:Carbon fixation pathways in prokaryotes;path:map00020:Citrate cycle (TCA cycle);path:map00640:Propanoate metabolism	0KRH5	succinyl-CoA synthetase subunit beta	C	PF08442;PF00549	ATP-grasp domain;CoA-ligase					TIGR01016	sucCoAbeta: succinate-CoA ligase, beta subunit	IPR013650;IPR005809;IPR005811;IPR016102;IPR013815	ATP-citrate lyase/succinyl-CoA ligase;Succinate--CoA synthetase, beta subunit;ATP-grasp fold, succinyl-CoA synthetase-type;Succinyl-CoA synthetase-like;ATP-grasp fold, subdomain 1	Reactome: R-HSA-71403	WP_049996850.1:7.0e-135;WP_007980340.1:9.1e-135;WP_007741500.1:1.2e-134;WP_066381374.1:2.0e-134;WP_004053071.1:3.5e-134;WP_076429508.1:7.7e-134;WP_049970373.1:1.0e-133;WP_008415040.1:1.7e-133;WP_066146074.1:2.2e-133;WP_020221746.1:3.8e-133;WP_122090569.1:3.8e-133;WP_074876551.1:3.8e-133;WP_120073628.1:5.0e-133;WP_120100611.1:1.1e-132;WP_007692830.1:1.5e-132;WP_160133392.1:1.5e-132;WP_113275432.1:…	Halobacteria	183963
bin_160_00199	Ca. Hikarchaeum sp. Bin5	381	Succinyl-CoA ligase [ADP-forming] subunit beta	sucC	arCOG01337	SucC	Succinyl-CoA synthetase, beta subunit	K01903;K15231	sucC; succinyl-CoA synthetase beta subunit [EC:6.2.1.5];aclB; ATP-citrate lyase beta-subunit [EC:2.3.3.8]	path:map01200:Carbon metabolism;path:map00660:C5-Branched dibasic acid metabolism;path:map00720:Carbon fixation pathways in prokaryotes;path:map00020:Citrate cycle (TCA cycle);path:map00640:Propanoate metabolism	0KRH5	succinyl-CoA synthetase subunit beta	C	PF08442;PF00549	ATP-grasp domain;CoA-ligase					TIGR01016	sucCoAbeta: succinate-CoA ligase, beta subunit	IPR013650;IPR005809;IPR005811;IPR016102;IPR013815	ATP-citrate lyase/succinyl-CoA ligase;Succinate--CoA synthetase, beta subunit;ATP-grasp fold, succinyl-CoA synthetase-type;Succinyl-CoA synthetase-like;ATP-grasp fold, subdomain 1	Reactome: R-HSA-71403	WP_049996850.1:3.9e-138;WP_007741500.1:6.7e-138;WP_004053071.1:1.5e-137;WP_066381374.1:2.0e-137;WP_007980340.1:8.2e-136;WP_020221746.1:2.4e-135;WP_076429508.1:3.1e-135;WP_113275432.1:3.1e-135;WP_023394259.1:3.1e-135;WP_074876551.1:3.1e-135;WP_066146074.1:3.1e-135;WP_120073628.1:3.1e-135	Halobacteria	183963
bin_91_00641	Ca. Hikarchaeum yamanae Bin1	381	Succinyl-CoA ligase [ADP-forming] subunit beta	sucC	arCOG01337	SucC	Succinyl-CoA synthetase, beta subunit	K01903;K15231	sucC; succinyl-CoA synthetase beta subunit [EC:6.2.1.5];aclB; ATP-citrate lyase beta-subunit [EC:2.3.3.8]	path:map01200:Carbon metabolism;path:map00660:C5-Branched dibasic acid metabolism;path:map00720:Carbon fixation pathways in prokaryotes;path:map00020:Citrate cycle (TCA cycle);path:map00640:Propanoate metabolism	0KRH5	succinyl-CoA synthetase subunit beta	C	PF00549;PF08442	CoA-ligase;ATP-grasp domain					TIGR01016	sucCoAbeta: succinate-CoA ligase, beta subunit	IPR013650;IPR005809;IPR005811;IPR016102;IPR013815	ATP-citrate lyase/succinyl-CoA ligase;Succinate--CoA synthetase, beta subunit;ATP-grasp fold, succinyl-CoA synthetase-type;Succinyl-CoA synthetase-like;ATP-grasp fold, subdomain 1	Reactome: R-HSA-71403	WP_007741500.1:4.8e-136;WP_023394259.1:2.4e-135;WP_066381374.1:3.1e-135;WP_004053071.1:3.1e-135;WP_007980340.1:3.1e-135;WP_049996850.1:3.1e-135;WP_006076934.1:5.3e-135;WP_074876551.1:1.2e-134;WP_020221746.1:2.6e-134;WP_086889233.1:2.6e-134;WP_120073628.1:2.6e-134;WP_007692830.1:4.5e-134;WP_076429508.1:4.5e-134;WP_135830220.1:5.9e-134;WP_049970373.1:5.9e-134;WP_089383337.1:7.7e-134;WP_160133392.1:…	Halobacteria	183963
bin_172_01037	Ca. Hikarchaeum yamanae Bin2	381	Succinyl-CoA ligase [ADP-forming] subunit beta	sucC	arCOG01337	SucC	Succinyl-CoA synthetase, beta subunit	K01903;K15231	sucC; succinyl-CoA synthetase beta subunit [EC:6.2.1.5];aclB; ATP-citrate lyase beta-subunit [EC:2.3.3.8]	path:map01200:Carbon metabolism;path:map00660:C5-Branched dibasic acid metabolism;path:map00720:Carbon fixation pathways in prokaryotes;path:map00020:Citrate cycle (TCA cycle);path:map00640:Propanoate metabolism	0KRH5	succinyl-CoA synthetase subunit beta	C	PF08442;PF00549	ATP-grasp domain;CoA-ligase					TIGR01016	sucCoAbeta: succinate-CoA ligase, beta subunit	IPR013650;IPR005809;IPR005811;IPR016102;IPR013815	ATP-citrate lyase/succinyl-CoA ligase;Succinate--CoA synthetase, beta subunit;ATP-grasp fold, succinyl-CoA synthetase-type;Succinyl-CoA synthetase-like;ATP-grasp fold, subdomain 1	Reactome: R-HSA-71403	WP_007741500.1:4.8e-136;WP_023394259.1:2.4e-135;WP_066381374.1:3.1e-135;WP_004053071.1:3.1e-135;WP_007980340.1:3.1e-135;WP_049996850.1:3.1e-135;WP_006076934.1:5.3e-135;WP_074876551.1:1.2e-134;WP_020221746.1:2.6e-134;WP_086889233.1:2.6e-134;WP_120073628.1:2.6e-134;WP_007692830.1:4.5e-134;WP_076429508.1:4.5e-134;WP_135830220.1:5.9e-134;WP_049970373.1:5.9e-134;WP_089383337.1:7.7e-134;WP_160133392.1:…	Halobacteria	183963
bin_117_00522	Ca. Hikarchaeum yamanae Bin3	381	Succinyl-CoA ligase [ADP-forming] subunit beta	sucC	arCOG01337	SucC	Succinyl-CoA synthetase, beta subunit	K01903;K15231	sucC; succinyl-CoA synthetase beta subunit [EC:6.2.1.5];aclB; ATP-citrate lyase beta-subunit [EC:2.3.3.8]	path:map01200:Carbon metabolism;path:map00660:C5-Branched dibasic acid metabolism;path:map00720:Carbon fixation pathways in prokaryotes;path:map00020:Citrate cycle (TCA cycle);path:map00640:Propanoate metabolism	0KRH5	succinyl-CoA synthetase subunit beta	C	PF00549;PF08442	CoA-ligase;ATP-grasp domain					TIGR01016	sucCoAbeta: succinate-CoA ligase, beta subunit	IPR013650;IPR005809;IPR005811;IPR016102;IPR013815	ATP-citrate lyase/succinyl-CoA ligase;Succinate--CoA synthetase, beta subunit;ATP-grasp fold, succinyl-CoA synthetase-type;Succinyl-CoA synthetase-like;ATP-grasp fold, subdomain 1	Reactome: R-HSA-71403	WP_007741500.1:9.7e-137;WP_066381374.1:6.3e-136;WP_004053071.1:6.3e-136;WP_007980340.1:6.3e-136;WP_049996850.1:6.3e-136;WP_006076934.1:1.1e-135;WP_020221746.1:5.3e-135;WP_086889233.1:5.3e-135;WP_120073628.1:5.3e-135;WP_023394259.1:7.0e-135;WP_007692830.1:9.1e-135;WP_076429508.1:9.1e-135;WP_135830220.1:1.2e-134;WP_049970373.1:1.2e-134;WP_160133392.1:1.6e-134;WP_122090569.1:1.6e-134;WP_074876551.1:…	Halobacteria	183963
0KTQ6	Succinate dehydrogenase and fumarate reductase iron-sulfur protein
bin_125_00829	Ca. Hikarchaeum sp. Bin4	261	Fumarate reductase iron-sulfur subunit	frdB	arCOG00962	FrdB	Succinate dehydrogenase/fumarate reductase, Fe-S protein subunit	K00240;K18210	sdhB, frdB; succinate dehydrogenase / fumarate reductase, iron-sulfur subunit [EC:1.3.5.1 1.3.5.4];tfrB; fumarate reductase (CoM/CoB) subunit B [EC:1.3.4.1]	path:map00190:Oxidative phosphorylation;path:map01200:Carbon metabolism;path:map00650:Butanoate metabolism;path:map00720:Carbon fixation pathways in prokaryotes;path:map00020:Citrate cycle (TCA cycle)	0KTQ6	Succinate dehydrogenase and fumarate reductase iron-sulfur protein	C	PF13085;PF13183	2Fe-2S iron-sulfur cluster binding domain;4Fe-4S dicluster domain			3.D.10.1.3;3.D.10.1.8	The Prokaryotic Succinate Dehydrogenase (SDH) Family	TIGR00384	dhsB: succinate dehydrogenase and fumarate reductase iron-sulfur protein	IPR012675;IPR001041;IPR025192;IPR004489;IPR017896;IPR036010;IPR009051	Beta-grasp domain superfamily;4Fe-4S ferredoxin-type, iron-sulphur binding domain;Succinate dehydrogenase/fumarate reductase iron-sulphur protein;Succinate dehydogenase/fumarate reductase N-terminal;2Fe-2S ferredoxin-like superfamily;Alpha-helical ferredoxin;2Fe-2S ferredoxin-type iron-sulfur binding domain	Reactome: R-HSA-611105|Reactome: R-HSA-71403	PWT98245.1:1.0e-84;TMA79013.1:4.2e-83	Bacteria	2
bin_160_00813	Ca. Hikarchaeum sp. Bin5	261	Fumarate reductase iron-sulfur subunit	frdB	arCOG00962	FrdB	Succinate dehydrogenase/fumarate reductase, Fe-S protein subunit	K00240;K18210	sdhB, frdB; succinate dehydrogenase / fumarate reductase, iron-sulfur subunit [EC:1.3.5.1 1.3.5.4];tfrB; fumarate reductase (CoM/CoB) subunit B [EC:1.3.4.1]	path:map00190:Oxidative phosphorylation;path:map01200:Carbon metabolism;path:map00650:Butanoate metabolism;path:map00720:Carbon fixation pathways in prokaryotes;path:map00020:Citrate cycle (TCA cycle)	0KTQ6	Succinate dehydrogenase and fumarate reductase iron-sulfur protein	C	PF13183;PF13085	4Fe-4S dicluster domain;2Fe-2S iron-sulfur cluster binding domain			3.D.10.1.1;3.D.10.1.8	The Prokaryotic Succinate Dehydrogenase (SDH) Family	TIGR00384	dhsB: succinate dehydrogenase and fumarate reductase iron-sulfur protein	IPR001041;IPR012675;IPR025192;IPR004489;IPR017896;IPR036010;IPR009051	Beta-grasp domain superfamily;4Fe-4S ferredoxin-type, iron-sulphur binding domain;Succinate dehydrogenase/fumarate reductase iron-sulphur protein;Succinate dehydogenase/fumarate reductase N-terminal;2Fe-2S ferredoxin-like superfamily;Alpha-helical ferredoxin;2Fe-2S ferredoxin-type iron-sulfur binding domain	Reactome: R-HSA-611105|Reactome: R-HSA-71403	PWT98245.1:5.9e-85;WP_013014780.1:6.5e-84;WP_024050519.1:6.5e-84;HFG20417.1:6.5e-84;WP_027887384.1:8.5e-84;WP_114798111.1:1.5e-83;WP_027883031.1:2.5e-83;WP_119359204.1:4.2e-83	Terrabacteria group	1783272
bin_91_00829	Ca. Hikarchaeum yamanae Bin1	261	Fumarate reductase iron-sulfur subunit	frdB	arCOG00962	FrdB	Succinate dehydrogenase/fumarate reductase, Fe-S protein subunit	K00240;K18210	sdhB, frdB; succinate dehydrogenase / fumarate reductase, iron-sulfur subunit [EC:1.3.5.1 1.3.5.4];tfrB; fumarate reductase (CoM/CoB) subunit B [EC:1.3.4.1]	path:map00190:Oxidative phosphorylation;path:map01200:Carbon metabolism;path:map00650:Butanoate metabolism;path:map00720:Carbon fixation pathways in prokaryotes;path:map00020:Citrate cycle (TCA cycle)	0KTQ6	Succinate dehydrogenase and fumarate reductase iron-sulfur protein	C	PF13183;PF13085	4Fe-4S dicluster domain;2Fe-2S iron-sulfur cluster binding domain			3.D.10.1.1;3.D.10.1.8	The Prokaryotic Succinate Dehydrogenase (SDH) Family	TIGR00384	dhsB: succinate dehydrogenase and fumarate reductase iron-sulfur protein	IPR001041;IPR012675;IPR025192;IPR004489;IPR017896;IPR036010;IPR009051	Beta-grasp domain superfamily;Succinate dehydrogenase/fumarate reductase iron-sulphur protein;4Fe-4S ferredoxin-type, iron-sulphur binding domain;Succinate dehydogenase/fumarate reductase N-terminal;2Fe-2S ferredoxin-like superfamily;Alpha-helical ferredoxin;2Fe-2S ferredoxin-type iron-sulfur binding domain	Reactome: R-HSA-611105|Reactome: R-HSA-71403	PWT98245.1:1.9e-83;OGO58849.1:2.5e-83;EQB62873.1:5.5e-83;WP_114798111.1:5.5e-83;WP_013014780.1:5.5e-83;WP_024050519.1:5.5e-83;HFG20417.1:5.5e-83;WP_119359204.1:5.5e-83;WP_119340217.1:5.5e-83;WP_027887384.1:7.2e-83;WP_027883031.1:1.2e-82;WP_027876511.1:1.2e-82;MBO47189.1:2.1e-82;OGE24128.1:6.1e-82;TFG69131.1:6.1e-82;TMA79013.1:6.1e-82	Bacteria	2
bin_172_00268	Ca. Hikarchaeum yamanae Bin2	261	Fumarate reductase iron-sulfur subunit	frdB	arCOG00962	FrdB	Succinate dehydrogenase/fumarate reductase, Fe-S protein subunit	K00240;K18210	sdhB, frdB; succinate dehydrogenase / fumarate reductase, iron-sulfur subunit [EC:1.3.5.1 1.3.5.4];tfrB; fumarate reductase (CoM/CoB) subunit B [EC:1.3.4.1]	path:map00190:Oxidative phosphorylation;path:map01200:Carbon metabolism;path:map00650:Butanoate metabolism;path:map00720:Carbon fixation pathways in prokaryotes;path:map00020:Citrate cycle (TCA cycle)	0KTQ6	Succinate dehydrogenase and fumarate reductase iron-sulfur protein	C	PF13183;PF13085	4Fe-4S dicluster domain;2Fe-2S iron-sulfur cluster binding domain			3.D.10.1.1;3.D.10.1.8	The Prokaryotic Succinate Dehydrogenase (SDH) Family	TIGR00384	dhsB: succinate dehydrogenase and fumarate reductase iron-sulfur protein	IPR012675;IPR001041;IPR025192;IPR004489;IPR017896;IPR036010;IPR009051	Beta-grasp domain superfamily;4Fe-4S ferredoxin-type, iron-sulphur binding domain;Succinate dehydrogenase/fumarate reductase iron-sulphur protein;Succinate dehydogenase/fumarate reductase N-terminal;2Fe-2S ferredoxin-like superfamily;Alpha-helical ferredoxin;2Fe-2S ferredoxin-type iron-sulfur binding domain	Reactome: R-HSA-611105|Reactome: R-HSA-71403	PWT98245.1:1.9e-83;OGO58849.1:2.5e-83;EQB62873.1:5.5e-83;WP_114798111.1:5.5e-83;WP_013014780.1:5.5e-83;WP_024050519.1:5.5e-83;HFG20417.1:5.5e-83;WP_119359204.1:5.5e-83;WP_119340217.1:5.5e-83;WP_027887384.1:7.2e-83;WP_027883031.1:1.2e-82;WP_027876511.1:1.2e-82;MBO47189.1:2.1e-82;OGE24128.1:6.1e-82;TFG69131.1:6.1e-82;TMA79013.1:6.1e-82	Bacteria	2
bin_117_00200	Ca. Hikarchaeum yamanae Bin3	261	Fumarate reductase iron-sulfur subunit	frdB	arCOG00962	FrdB	Succinate dehydrogenase/fumarate reductase, Fe-S protein subunit	K00240;K18210	sdhB, frdB; succinate dehydrogenase / fumarate reductase, iron-sulfur subunit [EC:1.3.5.1 1.3.5.4];tfrB; fumarate reductase (CoM/CoB) subunit B [EC:1.3.4.1]	path:map00190:Oxidative phosphorylation;path:map01200:Carbon metabolism;path:map00650:Butanoate metabolism;path:map00720:Carbon fixation pathways in prokaryotes;path:map00020:Citrate cycle (TCA cycle)	0KTQ6	Succinate dehydrogenase and fumarate reductase iron-sulfur protein	C	PF13183;PF13085	4Fe-4S dicluster domain;2Fe-2S iron-sulfur cluster binding domain			3.D.10.1.1;3.D.10.1.8	The Prokaryotic Succinate Dehydrogenase (SDH) Family	TIGR00384	dhsB: succinate dehydrogenase and fumarate reductase iron-sulfur protein	IPR001041;IPR012675;IPR025192;IPR004489;IPR017896;IPR036010;IPR009051	Beta-grasp domain superfamily;Succinate dehydrogenase/fumarate reductase iron-sulphur protein;4Fe-4S ferredoxin-type, iron-sulphur binding domain;Succinate dehydogenase/fumarate reductase N-terminal;2Fe-2S ferredoxin-like superfamily;Alpha-helical ferredoxin;2Fe-2S ferredoxin-type iron-sulfur binding domain	Reactome: R-HSA-611105|Reactome: R-HSA-71403	PWT98245.1:1.9e-83;OGO58849.1:2.5e-83;EQB62873.1:5.5e-83;WP_114798111.1:5.5e-83;WP_013014780.1:5.5e-83;WP_024050519.1:5.5e-83;HFG20417.1:5.5e-83;WP_119359204.1:5.5e-83;WP_119340217.1:5.5e-83;WP_027887384.1:7.2e-83;WP_027883031.1:1.2e-82;WP_027876511.1:1.2e-82;MBO47189.1:2.1e-82;OGE24128.1:6.1e-82;TFG69131.1:6.1e-82;TMA79013.1:6.1e-82	Bacteria	2
0KRBI	succinate dehydrogenase
bin_125_00828	Ca. Hikarchaeum sp. Bin4	609	Succinate dehydrogenase flavoprotein subunit	sdhA	arCOG00571	SdhA	Succinate dehydrogenase/fumarate reductase, flavoprotein subunit	K00239;K18209	sdhA, frdA; succinate dehydrogenase / fumarate reductase, flavoprotein subunit [EC:1.3.5.1 1.3.5.4];tfrA; fumarate reductase (CoM/CoB) subunit A [EC:1.3.4.1]	path:map00190:Oxidative phosphorylation;path:map01200:Carbon metabolism;path:map00650:Butanoate metabolism;path:map05134:Legionellosis;path:map00720:Carbon fixation pathways in prokaryotes;path:map00020:Citrate cycle (TCA cycle)	0KRBI	succinate dehydrogenase	C	PF02910;PF00890	Fumarate reductase flavoprotein C-term;FAD binding domain			3.D.10.1.4;3.D.10.1.6;3.D.10.1.7;3.D.10.1.3;3.D.10.1.8;3.D.10.1.1;3.D.10.1.5;3.D.10.1.2	The Prokaryotic Succinate Dehydrogenase (SDH) Family			IPR037099;IPR036188;IPR015939;IPR027477;IPR003953	Fumarate reductase/succinate dehydrogenase flavoprotein-like, C-terminal;FAD/NAD(P)-binding domain superfamily;Fumarate reductase/succinate dehydrogenase flavoprotein-like, C-terminal domain superfamily;FAD-dependent oxidoreductase 2, FAD binding domain;Succinate dehydrogenase/fumarate reductase flavoprotein, catalytic domain superfamily	Reactome: R-HSA-611105|Reactome: R-HSA-71403	EQB62874.1:5.4e-206;OGQ04438.1:3.6e-202	Bacteria	2
bin_160_00812	Ca. Hikarchaeum sp. Bin5	609	Succinate dehydrogenase flavoprotein subunit	sdhA	arCOG00571	SdhA	Succinate dehydrogenase/fumarate reductase, flavoprotein subunit	K00239;K18209	sdhA, frdA; succinate dehydrogenase / fumarate reductase, flavoprotein subunit [EC:1.3.5.1 1.3.5.4];tfrA; fumarate reductase (CoM/CoB) subunit A [EC:1.3.4.1]	path:map00190:Oxidative phosphorylation;path:map01200:Carbon metabolism;path:map00650:Butanoate metabolism;path:map05134:Legionellosis;path:map00720:Carbon fixation pathways in prokaryotes;path:map00020:Citrate cycle (TCA cycle)	0KRBI	succinate dehydrogenase	C	PF02910;PF00890	Fumarate reductase flavoprotein C-term;FAD binding domain			3.D.10.1.4;3.D.10.1.6;3.D.10.1.7;3.D.10.1.3;3.D.10.1.8;3.D.10.1.1;3.D.10.1.5;3.D.10.1.2	The Prokaryotic Succinate Dehydrogenase (SDH) Family			IPR037099;IPR036188;IPR015939;IPR027477;IPR003953	Fumarate reductase/succinate dehydrogenase flavoprotein-like, C-terminal;FAD/NAD(P)-binding domain superfamily;Fumarate reductase/succinate dehydrogenase flavoprotein-like, C-terminal domain superfamily;FAD-dependent oxidoreductase 2, FAD binding domain;Succinate dehydrogenase/fumarate reductase flavoprotein, catalytic domain superfamily	Reactome: R-HSA-611105|Reactome: R-HSA-71403	EQB62874.1:4.0e-209;OGQ04438.1:1.2e-205	Bacteria	2
bin_91_00828	Ca. Hikarchaeum yamanae Bin1	609	Succinate dehydrogenase flavoprotein subunit	sdhA	arCOG00571	SdhA	Succinate dehydrogenase/fumarate reductase, flavoprotein subunit	K00239;K18209	sdhA, frdA; succinate dehydrogenase / fumarate reductase, flavoprotein subunit [EC:1.3.5.1 1.3.5.4];tfrA; fumarate reductase (CoM/CoB) subunit A [EC:1.3.4.1]	path:map00190:Oxidative phosphorylation;path:map01200:Carbon metabolism;path:map00650:Butanoate metabolism;path:map05134:Legionellosis;path:map00720:Carbon fixation pathways in prokaryotes;path:map00020:Citrate cycle (TCA cycle)	0KRBI	succinate dehydrogenase	C	PF00890;PF02910	FAD binding domain;Fumarate reductase flavoprotein C-term			3.D.10.1.4;3.D.10.1.6;3.D.10.1.7;3.D.10.1.3;3.D.10.1.8;3.D.10.1.1;3.D.10.1.5;3.D.10.1.2	The Prokaryotic Succinate Dehydrogenase (SDH) Family			IPR037099;IPR036188;IPR015939;IPR027477;IPR003953	Fumarate reductase/succinate dehydrogenase flavoprotein-like, C-terminal;FAD/NAD(P)-binding domain superfamily;Fumarate reductase/succinate dehydrogenase flavoprotein-like, C-terminal domain superfamily;FAD-dependent oxidoreductase 2, FAD binding domain;Succinate dehydrogenase/fumarate reductase flavoprotein, catalytic domain superfamily	Reactome: R-HSA-611105|Reactome: R-HSA-71403	EQB62874.1:4.4e-208;OGQ04438.1:1.4e-206	Bacteria	2
bin_172_00267	Ca. Hikarchaeum yamanae Bin2	609	Succinate dehydrogenase flavoprotein subunit	sdhA	arCOG00571	SdhA	Succinate dehydrogenase/fumarate reductase, flavoprotein subunit	K00239;K18209	sdhA, frdA; succinate dehydrogenase / fumarate reductase, flavoprotein subunit [EC:1.3.5.1 1.3.5.4];tfrA; fumarate reductase (CoM/CoB) subunit A [EC:1.3.4.1]	path:map00190:Oxidative phosphorylation;path:map01200:Carbon metabolism;path:map00650:Butanoate metabolism;path:map05134:Legionellosis;path:map00720:Carbon fixation pathways in prokaryotes;path:map00020:Citrate cycle (TCA cycle)	0KRBI	succinate dehydrogenase	C	PF00890;PF02910	FAD binding domain;Fumarate reductase flavoprotein C-term			3.D.10.1.4;3.D.10.1.6;3.D.10.1.7;3.D.10.1.3;3.D.10.1.8;3.D.10.1.1;3.D.10.1.5;3.D.10.1.2	The Prokaryotic Succinate Dehydrogenase (SDH) Family			IPR037099;IPR036188;IPR015939;IPR027477;IPR003953	Fumarate reductase/succinate dehydrogenase flavoprotein-like, C-terminal;FAD/NAD(P)-binding domain superfamily;Fumarate reductase/succinate dehydrogenase flavoprotein-like, C-terminal domain superfamily;FAD-dependent oxidoreductase 2, FAD binding domain;Succinate dehydrogenase/fumarate reductase flavoprotein, catalytic domain superfamily	Reactome: R-HSA-611105|Reactome: R-HSA-71403	EQB62874.1:4.4e-208;OGQ04438.1:1.4e-206	Bacteria	2
bin_117_00199	Ca. Hikarchaeum yamanae Bin3	386	Succinate dehydrogenase flavoprotein subunit	sdhA	arCOG00571	SdhA	Succinate dehydrogenase/fumarate reductase, flavoprotein subunit	K00239;K18209	sdhA, frdA; succinate dehydrogenase / fumarate reductase, flavoprotein subunit [EC:1.3.5.1 1.3.5.4];tfrA; fumarate reductase (CoM/CoB) subunit A [EC:1.3.4.1]	path:map00190:Oxidative phosphorylation;path:map01200:Carbon metabolism;path:map00650:Butanoate metabolism;path:map05134:Legionellosis;path:map00720:Carbon fixation pathways in prokaryotes;path:map00020:Citrate cycle (TCA cycle)	0KRBI	succinate dehydrogenase	C	PF00890;PF02910	FAD binding domain;Fumarate reductase flavoprotein C-term			3.D.10.1.4;3.D.10.1.6;3.D.10.1.7;3.D.10.1.3;3.D.10.1.8;3.D.10.1.1;3.D.10.1.5	The Prokaryotic Succinate Dehydrogenase (SDH) Family			IPR037099;IPR036188;IPR015939;IPR027477;IPR003953	Fumarate reductase/succinate dehydrogenase flavoprotein-like, C-terminal;FAD/NAD(P)-binding domain superfamily;Fumarate reductase/succinate dehydrogenase flavoprotein-like, C-terminal domain superfamily;FAD-dependent oxidoreductase 2, FAD binding domain;Succinate dehydrogenase/fumarate reductase flavoprotein, catalytic domain superfamily	Reactome: R-HSA-611105|Reactome: R-HSA-71403	EQB62874.1:2.2e-120;OGQ04438.1:4.2e-119	Bacteria	2
0KRI5	Catalyzes the reversible oxidation of malate to oxaloacetate (By similarity)
bin_125_00016	Ca. Hikarchaeum sp. Bin4	305	L-lactate dehydrogenase	ldh_1	arCOG00246	Mdh	Malate/lactate dehydrogenase	K00024	mdh; malate dehydrogenase [EC:1.1.1.37]	path:map01200:Carbon metabolism;path:map00680:Methane metabolism;path:map00630:Glyoxylate and dicarboxylate metabolism;path:map00710:Carbon fixation in photosynthetic organisms;path:map00270:Cysteine and methionine metabolism;path:map00620:Pyruvate metabolism;path:map00720:Carbon fixation pathways in prokaryotes;path:map00020:Citrate cycle (TCA cycle)	0KRI5	Catalyzes the reversible oxidation of malate to oxaloacetate (By similarity)	C	PF00056;PF02866	lactate/malate dehydrogenase, NAD binding domain;lactate/malate dehydrogenase, alpha/beta C-terminal domain							IPR015955;IPR036291;IPR001557;IPR001236;IPR022383	NAD(P)-binding domain superfamily;Lactate/malate dehydrogenase, N-terminal;Lactate dehydrogenase/glycoside hydrolase, family 4, C-terminal;Lactate/malate dehydrogenase, C-terminal;L-lactate/malate dehydrogenase		MAT08688.1:4.1e-146	0	0
bin_125_00114	Ca. Hikarchaeum sp. Bin4	322	L-lactate dehydrogenase	ldh_2	arCOG00246	Mdh	Malate/lactate dehydrogenase	K00024	mdh; malate dehydrogenase [EC:1.1.1.37]	path:map01200:Carbon metabolism;path:map00680:Methane metabolism;path:map00630:Glyoxylate and dicarboxylate metabolism;path:map00710:Carbon fixation in photosynthetic organisms;path:map00270:Cysteine and methionine metabolism;path:map00620:Pyruvate metabolism;path:map00720:Carbon fixation pathways in prokaryotes;path:map00020:Citrate cycle (TCA cycle)	0KRI5	Catalyzes the reversible oxidation of malate to oxaloacetate (By similarity)	C	PF02866;PF00056	lactate/malate dehydrogenase, alpha/beta C-terminal domain;lactate/malate dehydrogenase, NAD binding domain							IPR015955;IPR022383;IPR036291;IPR001557;IPR001236	NAD(P)-binding domain superfamily;Lactate/malate dehydrogenase, N-terminal;Lactate dehydrogenase/glycoside hydrolase, family 4, C-terminal;Lactate/malate dehydrogenase, C-terminal;L-lactate/malate dehydrogenase		WP_008415577.1:1.0e-70;WP_156709105.1:3.0e-70	Halobacteriales	2235
bin_160_00732	Ca. Hikarchaeum sp. Bin5	304	L-lactate dehydrogenase	ldh	arCOG00246	Mdh	Malate/lactate dehydrogenase	K00024	mdh; malate dehydrogenase [EC:1.1.1.37]	path:map01200:Carbon metabolism;path:map00680:Methane metabolism;path:map00630:Glyoxylate and dicarboxylate metabolism;path:map00710:Carbon fixation in photosynthetic organisms;path:map00270:Cysteine and methionine metabolism;path:map00620:Pyruvate metabolism;path:map00720:Carbon fixation pathways in prokaryotes;path:map00020:Citrate cycle (TCA cycle)	0KRI5	Catalyzes the reversible oxidation of malate to oxaloacetate (By similarity)	C	PF00056;PF02866	lactate/malate dehydrogenase, NAD binding domain;lactate/malate dehydrogenase, alpha/beta C-terminal domain							IPR015955;IPR036291;IPR001557;IPR001236;IPR022383	NAD(P)-binding domain superfamily;Lactate/malate dehydrogenase, N-terminal;Lactate dehydrogenase/glycoside hydrolase, family 4, C-terminal;Lactate/malate dehydrogenase, C-terminal;L-lactate/malate dehydrogenase		MAT08688.1:2.7e-145	0	0
bin_91_00336	Ca. Hikarchaeum yamanae Bin1	322	L-lactate dehydrogenase	ldh_1	arCOG00246	Mdh	Malate/lactate dehydrogenase	K00024	mdh; malate dehydrogenase [EC:1.1.1.37]	path:map01200:Carbon metabolism;path:map00680:Methane metabolism;path:map00630:Glyoxylate and dicarboxylate metabolism;path:map00710:Carbon fixation in photosynthetic organisms;path:map00270:Cysteine and methionine metabolism;path:map00620:Pyruvate metabolism;path:map00720:Carbon fixation pathways in prokaryotes;path:map00020:Citrate cycle (TCA cycle)	0KRI5	Catalyzes the reversible oxidation of malate to oxaloacetate (By similarity)	C	PF00056;PF02866	lactate/malate dehydrogenase, NAD binding domain;lactate/malate dehydrogenase, alpha/beta C-terminal domain							IPR015955;IPR036291;IPR001557;IPR001236;IPR022383	NAD(P)-binding domain superfamily;Lactate/malate dehydrogenase, N-terminal;Lactate dehydrogenase/glycoside hydrolase, family 4, C-terminal;Lactate/malate dehydrogenase, C-terminal;L-lactate/malate dehydrogenase		WP_008415577.1:1.8e-75;WP_156709105.1:2.4e-75	Halobacteriales	2235
bin_91_00404	Ca. Hikarchaeum yamanae Bin1	305	L-lactate dehydrogenase	ldh_2	arCOG00246	Mdh	Malate/lactate dehydrogenase	K00024	mdh; malate dehydrogenase [EC:1.1.1.37]	path:map01200:Carbon metabolism;path:map00680:Methane metabolism;path:map00630:Glyoxylate and dicarboxylate metabolism;path:map00710:Carbon fixation in photosynthetic organisms;path:map00270:Cysteine and methionine metabolism;path:map00620:Pyruvate metabolism;path:map00720:Carbon fixation pathways in prokaryotes;path:map00020:Citrate cycle (TCA cycle)	0KRI5	Catalyzes the reversible oxidation of malate to oxaloacetate (By similarity)	C	PF00056;PF02866	lactate/malate dehydrogenase, NAD binding domain;lactate/malate dehydrogenase, alpha/beta C-terminal domain							IPR015955;IPR036291;IPR001557;IPR001236;IPR022383	NAD(P)-binding domain superfamily;Lactate/malate dehydrogenase, N-terminal;Lactate dehydrogenase/glycoside hydrolase, family 4, C-terminal;Lactate/malate dehydrogenase, C-terminal;L-lactate/malate dehydrogenase		MAT08688.1:1.0e-157	0	0
bin_172_00475	Ca. Hikarchaeum yamanae Bin2	322	L-lactate dehydrogenase	ldh_1	arCOG00246	Mdh	Malate/lactate dehydrogenase	K00024	mdh; malate dehydrogenase [EC:1.1.1.37]	path:map01200:Carbon metabolism;path:map00680:Methane metabolism;path:map00630:Glyoxylate and dicarboxylate metabolism;path:map00710:Carbon fixation in photosynthetic organisms;path:map00270:Cysteine and methionine metabolism;path:map00620:Pyruvate metabolism;path:map00720:Carbon fixation pathways in prokaryotes;path:map00020:Citrate cycle (TCA cycle)	0KRI5	Catalyzes the reversible oxidation of malate to oxaloacetate (By similarity)	C	PF02866;PF00056	lactate/malate dehydrogenase, alpha/beta C-terminal domain;lactate/malate dehydrogenase, NAD binding domain							IPR015955;IPR022383;IPR036291;IPR001557;IPR001236	NAD(P)-binding domain superfamily;Lactate/malate dehydrogenase, N-terminal;Lactate dehydrogenase/glycoside hydrolase, family 4, C-terminal;Lactate/malate dehydrogenase, C-terminal;L-lactate/malate dehydrogenase		WP_008415577.1:1.8e-75;WP_156709105.1:2.4e-75	Halobacteriales	2235
bin_172_00652	Ca. Hikarchaeum yamanae Bin2	305	L-lactate dehydrogenase	ldh_2	arCOG00246	Mdh	Malate/lactate dehydrogenase	K00024	mdh; malate dehydrogenase [EC:1.1.1.37]	path:map01200:Carbon metabolism;path:map00680:Methane metabolism;path:map00630:Glyoxylate and dicarboxylate metabolism;path:map00710:Carbon fixation in photosynthetic organisms;path:map00270:Cysteine and methionine metabolism;path:map00620:Pyruvate metabolism;path:map00720:Carbon fixation pathways in prokaryotes;path:map00020:Citrate cycle (TCA cycle)	0KRI5	Catalyzes the reversible oxidation of malate to oxaloacetate (By similarity)	C	PF02866;PF00056	lactate/malate dehydrogenase, alpha/beta C-terminal domain;lactate/malate dehydrogenase, NAD binding domain							IPR015955;IPR022383;IPR036291;IPR001557;IPR001236	NAD(P)-binding domain superfamily;Lactate/malate dehydrogenase, N-terminal;Lactate dehydrogenase/glycoside hydrolase, family 4, C-terminal;Lactate/malate dehydrogenase, C-terminal;L-lactate/malate dehydrogenase		MAT08688.1:1.0e-157	0	0
bin_117_00074	Ca. Hikarchaeum yamanae Bin3	305	L-lactate dehydrogenase	ldh_1	arCOG00246	Mdh	Malate/lactate dehydrogenase	K00024	mdh; malate dehydrogenase [EC:1.1.1.37]	path:map01200:Carbon metabolism;path:map00680:Methane metabolism;path:map00630:Glyoxylate and dicarboxylate metabolism;path:map00710:Carbon fixation in photosynthetic organisms;path:map00270:Cysteine and methionine metabolism;path:map00620:Pyruvate metabolism;path:map00720:Carbon fixation pathways in prokaryotes;path:map00020:Citrate cycle (TCA cycle)	0KRI5	Catalyzes the reversible oxidation of malate to oxaloacetate (By similarity)	C	PF00056;PF02866	lactate/malate dehydrogenase, NAD binding domain;lactate/malate dehydrogenase, alpha/beta C-terminal domain							IPR015955;IPR036291;IPR001557;IPR001236;IPR022383	NAD(P)-binding domain superfamily;Lactate/malate dehydrogenase, N-terminal;Lactate dehydrogenase/glycoside hydrolase, family 4, C-terminal;Lactate/malate dehydrogenase, C-terminal;L-lactate/malate dehydrogenase		MAT08688.1:1.0e-157	0	0
bin_117_00734	Ca. Hikarchaeum yamanae Bin3	409	L-lactate dehydrogenase	ldh_2	arCOG00246	Mdh	Malate/lactate dehydrogenase	K00024	mdh; malate dehydrogenase [EC:1.1.1.37]	path:map01200:Carbon metabolism;path:map00680:Methane metabolism;path:map00630:Glyoxylate and dicarboxylate metabolism;path:map00710:Carbon fixation in photosynthetic organisms;path:map00270:Cysteine and methionine metabolism;path:map00620:Pyruvate metabolism;path:map00720:Carbon fixation pathways in prokaryotes;path:map00020:Citrate cycle (TCA cycle)	0KRI5	Catalyzes the reversible oxidation of malate to oxaloacetate (By similarity)	C	PF02866;PF00056	lactate/malate dehydrogenase, alpha/beta C-terminal domain;lactate/malate dehydrogenase, NAD binding domain							IPR001236;IPR036291;IPR015955;IPR022383	Lactate dehydrogenase/glycoside hydrolase, family 4, C-terminal;NAD(P)-binding domain superfamily;Lactate/malate dehydrogenase, C-terminal;Lactate/malate dehydrogenase, N-terminal		WP_008415577.1:1.8e-75;WP_156709105.1:2.3e-75	Halobacteriales	2235
Pentose metabolism
K19243	Candidate for NAD+ dependent glucose-6-phosphate dehydrogenase
bin_125_00133	Ca. Hikarchaeum sp. Bin4	247	Uronate dehydrogenase	udh	arCOG04704	WcaG	Nucleoside-diphosphate-sugar epimerase	K19243;K19660	azf; NAD+ dependent glucose-6-phosphate dehydrogenase [EC:1.1.1.388];araDH; L-arabinose 1-dehydrogenase [NAD(P)+] [EC:1.1.1.376]	path:map00030:Pentose phosphate pathway;path:map01200:Carbon metabolism;path:map00053:Ascorbate and aldarate metabolism	0M0DH	NAD-dependent epimerase dehydratase	M	PF01370	NAD dependent epimerase/dehydratase family							IPR001509;IPR036291	NAD(P)-binding domain superfamily;NAD-dependent epimerase/dehydratase		WP_120245354.1:2.9e-89;WP_013879326.1:4.9e-89;WP_049922401.1:3.2e-88;WP_145844062.1:5.4e-88;WP_089789626.1:7.1e-88;WP_165162565.1:7.1e-88;WP_160046213.1:1.2e-87;WP_090375584.1:1.6e-87;WP_159527067.1:2.1e-87;WP_005554420.1:2.1e-87;WP_007140973.1:2.1e-87	Halobacteria	183963
bin_160_00329	Ca. Hikarchaeum sp. Bin5	247	Uronate dehydrogenase	udh	arCOG04704	WcaG	Nucleoside-diphosphate-sugar epimerase	K19243;K19660	azf; NAD+ dependent glucose-6-phosphate dehydrogenase [EC:1.1.1.388];araDH; L-arabinose 1-dehydrogenase [NAD(P)+] [EC:1.1.1.376]	path:map00030:Pentose phosphate pathway;path:map01200:Carbon metabolism;path:map00053:Ascorbate and aldarate metabolism	0M0DH	NAD-dependent epimerase dehydratase	M	PF01370	NAD dependent epimerase/dehydratase family							IPR001509;IPR036291	NAD(P)-binding domain superfamily;NAD-dependent epimerase/dehydratase		WP_054862646.1:7.1e-88;WP_120245354.1:7.8e-87;WP_086887795.1:2.3e-86;WP_090375584.1:3.0e-86;WP_135823306.1:3.0e-86;WP_008892784.1:5.1e-86;WP_126663669.1:6.6e-86;WP_148859871.1:6.6e-86;WP_165162565.1:6.6e-86	Halobacteria	183963
bin_91_01081	Ca. Hikarchaeum yamanae Bin1	247	Uronate dehydrogenase	udh	arCOG04704	WcaG	Nucleoside-diphosphate-sugar epimerase	K19243;K19660	azf; NAD+ dependent glucose-6-phosphate dehydrogenase [EC:1.1.1.388];araDH; L-arabinose 1-dehydrogenase [NAD(P)+] [EC:1.1.1.376]	path:map00030:Pentose phosphate pathway;path:map01200:Carbon metabolism;path:map00053:Ascorbate and aldarate metabolism	0M0DH	NAD-dependent epimerase dehydratase	M	PF01370	NAD dependent epimerase/dehydratase family							IPR001509;IPR036291	NAD(P)-binding domain superfamily;NAD-dependent epimerase/dehydratase		WP_120245354.1:2.4e-88;WP_013879326.1:2.4e-88;WP_159527067.1:1.0e-86;WP_049922401.1:1.0e-86;WP_054862646.1:1.3e-86;WP_007702503.1:1.7e-86;WP_089789626.1:1.7e-86;WP_090375584.1:2.3e-86;WP_132058049.1:2.3e-86;WP_165162565.1:2.3e-86	Halobacteria	183963
bin_172_00869	Ca. Hikarchaeum yamanae Bin2	247	Uronate dehydrogenase	udh	arCOG04704	WcaG	Nucleoside-diphosphate-sugar epimerase	K19243;K19660	azf; NAD+ dependent glucose-6-phosphate dehydrogenase [EC:1.1.1.388];araDH; L-arabinose 1-dehydrogenase [NAD(P)+] [EC:1.1.1.376]	path:map00030:Pentose phosphate pathway;path:map01200:Carbon metabolism;path:map00053:Ascorbate and aldarate metabolism	0M0DH	NAD-dependent epimerase dehydratase	M	PF01370	NAD dependent epimerase/dehydratase family							IPR001509;IPR036291	NAD(P)-binding domain superfamily;NAD-dependent epimerase/dehydratase		WP_120245354.1:2.4e-88;WP_013879326.1:2.4e-88;WP_159527067.1:1.0e-86;WP_049922401.1:1.0e-86;WP_054862646.1:1.3e-86;WP_007702503.1:1.7e-86;WP_089789626.1:1.7e-86;WP_090375584.1:2.3e-86;WP_132058049.1:2.3e-86;WP_165162565.1:2.3e-86	Halobacteria	183963
bin_117_00569	Ca. Hikarchaeum yamanae Bin3	247	Uronate dehydrogenase	udh	arCOG04704	WcaG	Nucleoside-diphosphate-sugar epimerase	K19243;K19660	azf; NAD+ dependent glucose-6-phosphate dehydrogenase [EC:1.1.1.388];araDH; L-arabinose 1-dehydrogenase [NAD(P)+] [EC:1.1.1.376]	path:map00030:Pentose phosphate pathway;path:map01200:Carbon metabolism;path:map00053:Ascorbate and aldarate metabolism	0M0DH	NAD-dependent epimerase dehydratase	M	PF01370	NAD dependent epimerase/dehydratase family							IPR001509;IPR036291	NAD(P)-binding domain superfamily;NAD-dependent epimerase/dehydratase		WP_120245354.1:2.4e-88;WP_013879326.1:2.4e-88;WP_159527067.1:1.0e-86;WP_049922401.1:1.0e-86;WP_054862646.1:1.3e-86;WP_007702503.1:1.7e-86;WP_089789626.1:1.7e-86;WP_090375584.1:2.3e-86;WP_132058049.1:2.3e-86;WP_165162565.1:2.3e-86	Halobacteria	183963
0KTHN	6-phosphogluconate dehydrogenase
bin_125_00050	Ca. Hikarchaeum sp. Bin4	341	6-phosphogluconate dehydrogenase- NAD(+)-dependent- decarboxylating		arCOG00248	Gnd	Predicted 6-phosphogluconate dehydrogenase	K00033	PGD, gnd, gntZ; 6-phosphogluconate dehydrogenase [EC:1.1.1.44 1.1.1.343]	path:map00030:Pentose phosphate pathway;path:map01200:Carbon metabolism;path:map00480:Glutathione metabolism	0KTHN	6-phosphogluconate dehydrogenase	G	PF00393;PF00393;PF03446	6-phosphogluconate dehydrogenase, C-terminal domain;6-phosphogluconate dehydrogenase, C-terminal domain;NAD binding domain of 6-phosphogluconate dehydrogenase					TIGR00872	gnd_rel: 6-phosphogluconate dehydrogenase (decarboxylating)	IPR008927;IPR013328;IPR036291;IPR006115;IPR006114;IPR004849	NAD(P)-binding domain superfamily;6-phosphogluconate dehydrogenase, C-terminal;6-phosphogluconate dehydrogenase, domain 2;6-phosphogluconate dehydrogenase, NADP-binding;6-phosphogluconate dehydrogenase, YqeC-type;6-phosphogluconate dehydrogenase-like, C-terminal domain superfamily	Reactome: R-HSA-71336	MAQ56919.1:1.5e-184	0	0
bin_160_00580	Ca. Hikarchaeum sp. Bin5	341	6-phosphogluconate dehydrogenase- NAD(+)-dependent- decarboxylating		arCOG00248	Gnd	Predicted 6-phosphogluconate dehydrogenase	K00033	PGD, gnd, gntZ; 6-phosphogluconate dehydrogenase [EC:1.1.1.44 1.1.1.343]	path:map00030:Pentose phosphate pathway;path:map01200:Carbon metabolism;path:map00480:Glutathione metabolism	0KTHN	6-phosphogluconate dehydrogenase	G	PF03446;PF00393;PF00393	NAD binding domain of 6-phosphogluconate dehydrogenase;6-phosphogluconate dehydrogenase, C-terminal domain;6-phosphogluconate dehydrogenase, C-terminal domain					TIGR00872	gnd_rel: 6-phosphogluconate dehydrogenase (decarboxylating)	IPR008927;IPR013328;IPR036291;IPR006115;IPR006114;IPR004849	NAD(P)-binding domain superfamily;6-phosphogluconate dehydrogenase, C-terminal;6-phosphogluconate dehydrogenase, domain 2;6-phosphogluconate dehydrogenase, NADP-binding;6-phosphogluconate dehydrogenase, YqeC-type;6-phosphogluconate dehydrogenase-like, C-terminal domain superfamily	Reactome: R-HSA-71336	MAQ56919.1:8.3e-180	0	0
bin_91_00556	Ca. Hikarchaeum yamanae Bin1	341	6-phosphogluconate dehydrogenase- NAD(+)-dependent- decarboxylating		arCOG00248	Gnd	Predicted 6-phosphogluconate dehydrogenase	K00033	PGD, gnd, gntZ; 6-phosphogluconate dehydrogenase [EC:1.1.1.44 1.1.1.343]	path:map00030:Pentose phosphate pathway;path:map01200:Carbon metabolism;path:map00480:Glutathione metabolism	0KTHN	6-phosphogluconate dehydrogenase	G	PF03446;PF00393;PF00393	NAD binding domain of 6-phosphogluconate dehydrogenase;6-phosphogluconate dehydrogenase, C-terminal domain;6-phosphogluconate dehydrogenase, C-terminal domain					TIGR00872	gnd_rel: 6-phosphogluconate dehydrogenase (decarboxylating)	IPR008927;IPR013328;IPR036291;IPR006115;IPR006114;IPR004849	NAD(P)-binding domain superfamily;6-phosphogluconate dehydrogenase, C-terminal;6-phosphogluconate dehydrogenase, domain 2;6-phosphogluconate dehydrogenase, NADP-binding;6-phosphogluconate dehydrogenase, YqeC-type;6-phosphogluconate dehydrogenase-like, C-terminal domain superfamily	Reactome: R-HSA-71336	MAQ56919.1:9.2e-195	0	0
bin_172_00570	Ca. Hikarchaeum yamanae Bin2	341	6-phosphogluconate dehydrogenase- NAD(+)-dependent- decarboxylating		arCOG00248	Gnd	Predicted 6-phosphogluconate dehydrogenase	K00033	PGD, gnd, gntZ; 6-phosphogluconate dehydrogenase [EC:1.1.1.44 1.1.1.343]	path:map00030:Pentose phosphate pathway;path:map01200:Carbon metabolism;path:map00480:Glutathione metabolism	0KTHN	6-phosphogluconate dehydrogenase	G	PF03446;PF00393;PF00393	NAD binding domain of 6-phosphogluconate dehydrogenase;6-phosphogluconate dehydrogenase, C-terminal domain;6-phosphogluconate dehydrogenase, C-terminal domain					TIGR00872	gnd_rel: 6-phosphogluconate dehydrogenase (decarboxylating)	IPR008927;IPR013328;IPR036291;IPR006115;IPR006114;IPR004849	6-phosphogluconate dehydrogenase, C-terminal;NAD(P)-binding domain superfamily;6-phosphogluconate dehydrogenase, domain 2;6-phosphogluconate dehydrogenase, NADP-binding;6-phosphogluconate dehydrogenase, YqeC-type;6-phosphogluconate dehydrogenase-like, C-terminal domain superfamily	Reactome: R-HSA-71336	MAQ56919.1:9.2e-195	0	0
0KTZU	candidate for Ribulose-5-phosphate 4-epimerase?
bin_160_00826	Ca. Hikarchaeum sp. Bin5	248	Decarboxylase NovR	novR	arCOG04226	AraD	Ribulose-5-phosphate 4-epimerase/Fuculose-1-phosphate aldolase	K01628;K01786	fucA; L-fuculose-phosphate aldolase [EC:4.1.2.17];	;path:map00051:Fructose and mannose metabolism	0KTZU	Class II aldolase adducin family protein	G	PF00596	Class II Aldolase and Adducin N-terminal domain							IPR001303;IPR036409	Class II aldolase/adducin N-terminal;Class II aldolase/adducin N-terminal domain superfamily		HEG33923.1:2.0e-18;WP_134704175.1:2.0e-18;WP_051511608.1:3.5e-18	Bacteria	2
bin_91_00842	Ca. Hikarchaeum yamanae Bin1	239	Decarboxylase NovR	novR_1	arCOG04226	AraD	Ribulose-5-phosphate 4-epimerase/Fuculose-1-phosphate aldolase	K01628;K01786	fucA; L-fuculose-phosphate aldolase [EC:4.1.2.17];	;path:map00051:Fructose and mannose metabolism	0KTZU	Class II aldolase adducin family protein	G	PF00596	Class II Aldolase and Adducin N-terminal domain							IPR001303;IPR036409	Class II aldolase/adducin N-terminal;Class II aldolase/adducin N-terminal domain superfamily		WP_051511608.1:5.2e-19;WP_134704175.1:8.8e-19	Bacteria	2
bin_91_00856	Ca. Hikarchaeum yamanae Bin1	259	Decarboxylase NovR	novR_2	arCOG04226	AraD	Ribulose-5-phosphate 4-epimerase/Fuculose-1-phosphate aldolase	K01628;K01786	fucA; L-fuculose-phosphate aldolase [EC:4.1.2.17];	;path:map00051:Fructose and mannose metabolism	0KTZU	Class II aldolase adducin family protein	G	PF00596	Class II Aldolase and Adducin N-terminal domain							IPR001303;IPR036409	Class II aldolase/adducin N-terminal;Class II aldolase/adducin N-terminal domain superfamily		WP_051511608.1:1.6e-18;MYH71034.1:1.6e-18	Skermanella stibiiresistens	913326
bin_172_00281	Ca. Hikarchaeum yamanae Bin2	239	Decarboxylase NovR	novR_1	arCOG04226	AraD	Ribulose-5-phosphate 4-epimerase/Fuculose-1-phosphate aldolase	K01628;K01786	fucA; L-fuculose-phosphate aldolase [EC:4.1.2.17];	;path:map00051:Fructose and mannose metabolism	0KTZU	Class II aldolase adducin family protein	G	PF00596	Class II Aldolase and Adducin N-terminal domain							IPR001303;IPR036409	Class II aldolase/adducin N-terminal;Class II aldolase/adducin N-terminal domain superfamily		WP_051511608.1:5.2e-19;WP_134704175.1:8.8e-19	Bacteria	2
bin_172_00295	Ca. Hikarchaeum yamanae Bin2	259	Decarboxylase NovR	novR_2	arCOG04226	AraD	Ribulose-5-phosphate 4-epimerase/Fuculose-1-phosphate aldolase	K01628;K01786	fucA; L-fuculose-phosphate aldolase [EC:4.1.2.17];	;path:map00051:Fructose and mannose metabolism	0KTZU	Class II aldolase adducin family protein	G	PF00596	Class II Aldolase and Adducin N-terminal domain							IPR001303;IPR036409	Class II aldolase/adducin N-terminal;Class II aldolase/adducin N-terminal domain superfamily		WP_051511608.1:1.6e-18;MYH71034.1:1.6e-18	Skermanella stibiiresistens	913326
bin_117_00819	Ca. Hikarchaeum yamanae Bin3	259	Decarboxylase NovR	novR	arCOG04226	AraD	Ribulose-5-phosphate 4-epimerase/Fuculose-1-phosphate aldolase	K01628;K01786	fucA; L-fuculose-phosphate aldolase [EC:4.1.2.17];	;path:map00051:Fructose and mannose metabolism	0KTZU	Class II aldolase adducin family protein	G	PF00596	Class II Aldolase and Adducin N-terminal domain							IPR001303;IPR036409	Class II aldolase/adducin N-terminal;Class II aldolase/adducin N-terminal domain superfamily		WP_051511608.1:1.6e-18;MYH71034.1:1.6e-18	Skermanella stibiiresistens	913326
0KSM0	Ribose 5-phosphate isomerase
bin_125_00339	Ca. Hikarchaeum sp. Bin4	240	Ribose-5-phosphate isomerase A	rpiA	arCOG01122	RpiA	Ribose 5-phosphate isomerase	K01807	rpiA; ribose 5-phosphate isomerase A [EC:5.3.1.6]	path:map00030:Pentose phosphate pathway;path:map01200:Carbon metabolism;path:map00710:Carbon fixation in photosynthetic organisms	0KSM0	Phosphoriboisomerase A	G	PF06026	Ribose 5-phosphate isomerase A (phosphoriboisomerase A)					TIGR00021	rpiA: ribose 5-phosphate isomerase A	IPR004788;IPR020672;IPR037171	NagB/RpiA transferase-like;Ribose 5-phosphate isomerase, type A;Ribose-5-phosphate isomerase, type A, subgroup	Reactome: R-HSA-5659996|Reactome: R-HSA-6791461|Reactome: R-HSA-71336	WP_117593491.1:2.5e-66;WP_137048015.1:3.3e-66;WP_089693579.1:5.7e-66;WP_007976217.1:9.7e-66;WP_115798032.1:4.8e-65	Halobacteria	183963
bin_160_01124	Ca. Hikarchaeum sp. Bin5	240	Ribose-5-phosphate isomerase A	rpiA	arCOG01122	RpiA	Ribose 5-phosphate isomerase	K01807	rpiA; ribose 5-phosphate isomerase A [EC:5.3.1.6]	path:map00030:Pentose phosphate pathway;path:map01200:Carbon metabolism;path:map00710:Carbon fixation in photosynthetic organisms	0KSM0	Phosphoriboisomerase A	G	PF06026	Ribose 5-phosphate isomerase A (phosphoriboisomerase A)					TIGR00021	rpiA: ribose 5-phosphate isomerase A	IPR004788;IPR020672;IPR037171	NagB/RpiA transferase-like;Ribose 5-phosphate isomerase, type A;Ribose-5-phosphate isomerase, type A, subgroup	Reactome: R-HSA-5659996|Reactome: R-HSA-6791461|Reactome: R-HSA-71336	WP_049969323.1:1.0e-70;WP_007976217.1:1.0e-70;WP_117593491.1:4.9e-70;WP_058583226.1:4.9e-70;WP_137048015.1:6.5e-70;WP_069449955.1:1.1e-69;WP_128477044.1:1.9e-69;WP_163519697.1:3.2e-69	Halobacteria	183963
bin_91_00046	Ca. Hikarchaeum yamanae Bin1	240	Ribose-5-phosphate isomerase A	rpiA	arCOG01122	RpiA	Ribose 5-phosphate isomerase	K01807	rpiA; ribose 5-phosphate isomerase A [EC:5.3.1.6]	path:map00030:Pentose phosphate pathway;path:map01200:Carbon metabolism;path:map00710:Carbon fixation in photosynthetic organisms	0KSM0	Phosphoriboisomerase A	G	PF06026	Ribose 5-phosphate isomerase A (phosphoriboisomerase A)					TIGR00021	rpiA: ribose 5-phosphate isomerase A	IPR004788;IPR020672;IPR037171	NagB/RpiA transferase-like;Ribose 5-phosphate isomerase, type A;Ribose-5-phosphate isomerase, type A, subgroup	Reactome: R-HSA-5659996|Reactome: R-HSA-6791461|Reactome: R-HSA-71336	WP_049969323.1:1.9e-66;WP_117593491.1:2.5e-66;WP_007976217.1:2.5e-66;WP_137048015.1:3.3e-66;WP_066140255.1:5.7e-66;WP_134671100.1:9.7e-66;WP_069449955.1:1.3e-65;WP_089693579.1:1.6e-65;WP_076430694.1:2.2e-65;PSQ45758.1:2.8e-65;WP_135823381.1:4.8e-65;WP_115798032.1:6.3e-65;PSP56741.1:6.3e-65	Halobacteria	183963
bin_172_00046	Ca. Hikarchaeum yamanae Bin2	240	Ribose-5-phosphate isomerase A	rpiA	arCOG01122	RpiA	Ribose 5-phosphate isomerase	K01807	rpiA; ribose 5-phosphate isomerase A [EC:5.3.1.6]	path:map00030:Pentose phosphate pathway;path:map01200:Carbon metabolism;path:map00710:Carbon fixation in photosynthetic organisms	0KSM0	Phosphoriboisomerase A	G	PF06026	Ribose 5-phosphate isomerase A (phosphoriboisomerase A)					TIGR00021	rpiA: ribose 5-phosphate isomerase A	IPR004788;IPR020672;IPR037171	NagB/RpiA transferase-like;Ribose 5-phosphate isomerase, type A;Ribose-5-phosphate isomerase, type A, subgroup	Reactome: R-HSA-5659996|Reactome: R-HSA-6791461|Reactome: R-HSA-71336	WP_049969323.1:1.9e-66;WP_117593491.1:2.5e-66;WP_007976217.1:2.5e-66;WP_137048015.1:3.3e-66;WP_066140255.1:5.7e-66;WP_134671100.1:9.7e-66;WP_069449955.1:1.3e-65;WP_089693579.1:1.6e-65;WP_076430694.1:2.2e-65;PSQ45758.1:2.8e-65;WP_135823381.1:4.8e-65;WP_115798032.1:6.3e-65;PSP56741.1:6.3e-65	Halobacteria	183963
bin_117_00131	Ca. Hikarchaeum yamanae Bin3	240	Ribose-5-phosphate isomerase A	rpiA	arCOG01122	RpiA	Ribose 5-phosphate isomerase	K01807	rpiA; ribose 5-phosphate isomerase A [EC:5.3.1.6]	path:map00030:Pentose phosphate pathway;path:map01200:Carbon metabolism;path:map00710:Carbon fixation in photosynthetic organisms	0KSM0	Phosphoriboisomerase A	G	PF06026	Ribose 5-phosphate isomerase A (phosphoriboisomerase A)					TIGR00021	rpiA: ribose 5-phosphate isomerase A	IPR004788;IPR020672;IPR037171	NagB/RpiA transferase-like;Ribose 5-phosphate isomerase, type A;Ribose-5-phosphate isomerase, type A, subgroup	Reactome: R-HSA-5659996|Reactome: R-HSA-6791461|Reactome: R-HSA-71336	WP_049969323.1:1.9e-66;WP_117593491.1:2.5e-66;WP_007976217.1:2.5e-66;WP_137048015.1:3.3e-66;WP_066140255.1:5.7e-66;WP_134671100.1:9.7e-66;WP_069449955.1:1.3e-65;WP_089693579.1:1.6e-65;WP_076430694.1:2.2e-65;PSQ45758.1:2.8e-65;WP_135823381.1:4.8e-65;WP_115798032.1:6.3e-65;PSP56741.1:6.3e-65	Halobacteria	183963
0KS4B	ribose-phosphate pyrophosphokinase (EC 2.7.6.1)
bin_125_00737	Ca. Hikarchaeum sp. Bin4	281	Ribose-phosphate pyrophosphokinase	prs	arCOG00067	PrsA	Phosphoribosylpyrophosphate synthetase	K00948	PRPS, prsA; ribose-phosphate pyrophosphokinase [EC:2.7.6.1]	path:map00030:Pentose phosphate pathway;path:map01200:Carbon metabolism;path:map00230:Purine metabolism	0KS4B	ribose-phosphate pyrophosphokinase (EC 2.7.6.1)	F	PF14572;PF13793	Phosphoribosyl synthetase-associated domain;N-terminal domain of ribose phosphate pyrophosphokinase					TIGR01251	ribP_PPkin: ribose-phosphate diphosphokinase	IPR000836;IPR029099;IPR005946;IPR029057	Ribose-phosphate pyrophosphokinase, N-terminal domain;Ribose-phosphate pyrophosphokinase;Phosphoribosyltransferase domain;Phosphoribosyltransferase-like		WP_007976051.1:2.1e-80;WP_049924424.1:6.2e-80;WP_069452812.1:6.2e-80;WP_050051284.1:1.4e-79;WP_090312190.1:4.0e-79;WP_066139988.1:4.0e-79;WP_092900924.1:6.8e-79;ELY50247.1:8.9e-79;WP_049889693.1:8.9e-79;WP_013878748.1:8.9e-79;WP_049914233.1:1.2e-78;WP_090508094.1:1.2e-78;WP_076609920.1:1.2e-78;ELZ22562.1:1.2e-78;WP_006431959.1:1.2e-78	Halobacteria	183963
bin_160_00720	Ca. Hikarchaeum sp. Bin5	281	Ribose-phosphate pyrophosphokinase	prs	arCOG00067	PrsA	Phosphoribosylpyrophosphate synthetase	K00948	PRPS, prsA; ribose-phosphate pyrophosphokinase [EC:2.7.6.1]	path:map00030:Pentose phosphate pathway;path:map01200:Carbon metabolism;path:map00230:Purine metabolism	0KS4B	ribose-phosphate pyrophosphokinase (EC 2.7.6.1)	F	PF00156;PF13793	Phosphoribosyl transferase domain;N-terminal domain of ribose phosphate pyrophosphokinase					TIGR01251	ribP_PPkin: ribose-phosphate diphosphokinase	IPR000836;IPR029099;IPR037514;IPR029057;IPR005946	Phosphoribosyltransferase domain;Ribose-phosphate pyrophosphokinase;Ribose-phosphate pyrophosphokinase, N-terminal domain;Ribose-phosphate pyrophosphokinase, archaea;Phosphoribosyltransferase-like		WP_066139988.1:1.4e-76;WP_092658198.1:1.4e-76;WP_077205984.1:3.2e-76;WP_007976051.1:2.7e-75;WP_092634979.1:3.5e-75;WP_049924424.1:4.6e-75;WP_050051284.1:4.6e-75;WP_069452812.1:6.0e-75;WP_076582891.1:6.0e-75;WP_120245911.1:6.0e-75	Halobacteria	183963
bin_91_00041	Ca. Hikarchaeum yamanae Bin1	281	Ribose-phosphate pyrophosphokinase	prs	arCOG00067	PrsA	Phosphoribosylpyrophosphate synthetase	K00948	PRPS, prsA; ribose-phosphate pyrophosphokinase [EC:2.7.6.1]	path:map00030:Pentose phosphate pathway;path:map01200:Carbon metabolism;path:map00230:Purine metabolism	0KS4B	ribose-phosphate pyrophosphokinase (EC 2.7.6.1)	F	PF13793;PF00156	N-terminal domain of ribose phosphate pyrophosphokinase;Phosphoribosyl transferase domain					TIGR01251	ribP_PPkin: ribose-phosphate diphosphokinase	IPR000836;IPR029099;IPR037514;IPR029057;IPR005946	Phosphoribosyltransferase domain;Ribose-phosphate pyrophosphokinase;Ribose-phosphate pyrophosphokinase, N-terminal domain;Ribose-phosphate pyrophosphokinase, archaea;Phosphoribosyltransferase-like		WP_050051284.1:1.6e-80;WP_092900924.1:4.7e-80;WP_090508094.1:8.1e-80;WP_006431959.1:1.8e-79;WP_076582891.1:6.8e-79;WP_092634979.1:6.8e-79	Halobacteria	183963
bin_172_00041	Ca. Hikarchaeum yamanae Bin2	281	Ribose-phosphate pyrophosphokinase	prs	arCOG00067	PrsA	Phosphoribosylpyrophosphate synthetase	K00948	PRPS, prsA; ribose-phosphate pyrophosphokinase [EC:2.7.6.1]	path:map00030:Pentose phosphate pathway;path:map01200:Carbon metabolism;path:map00230:Purine metabolism	0KS4B	ribose-phosphate pyrophosphokinase (EC 2.7.6.1)	F	PF00156;PF13793	Phosphoribosyl transferase domain;N-terminal domain of ribose phosphate pyrophosphokinase					TIGR01251	ribP_PPkin: ribose-phosphate diphosphokinase	IPR000836;IPR029099;IPR037514;IPR029057;IPR005946	Phosphoribosyltransferase domain;Ribose-phosphate pyrophosphokinase;Ribose-phosphate pyrophosphokinase, N-terminal domain;Ribose-phosphate pyrophosphokinase, archaea;Phosphoribosyltransferase-like		WP_050051284.1:1.6e-80;WP_092900924.1:4.7e-80;WP_090508094.1:8.1e-80;WP_006431959.1:1.8e-79;WP_076582891.1:6.8e-79;WP_092634979.1:6.8e-79	Halobacteria	183963
bin_117_00126	Ca. Hikarchaeum yamanae Bin3	281	Ribose-phosphate pyrophosphokinase	prs	arCOG00067	PrsA	Phosphoribosylpyrophosphate synthetase	K00948	PRPS, prsA; ribose-phosphate pyrophosphokinase [EC:2.7.6.1]	path:map00030:Pentose phosphate pathway;path:map01200:Carbon metabolism;path:map00230:Purine metabolism	0KS4B	ribose-phosphate pyrophosphokinase (EC 2.7.6.1)	F	PF13793;PF00156	N-terminal domain of ribose phosphate pyrophosphokinase;Phosphoribosyl transferase domain					TIGR01251	ribP_PPkin: ribose-phosphate diphosphokinase	IPR000836;IPR029099;IPR037514;IPR029057;IPR005946	Phosphoribosyltransferase domain;Ribose-phosphate pyrophosphokinase;Ribose-phosphate pyrophosphokinase, N-terminal domain;Ribose-phosphate pyrophosphokinase, archaea;Phosphoribosyltransferase-like		WP_050051284.1:1.6e-80;WP_092900924.1:4.7e-80;WP_090508094.1:8.1e-80;WP_006431959.1:1.8e-79;WP_076582891.1:6.8e-79;WP_092634979.1:6.8e-79	Halobacteria	183963
NADH dehydrogenase
Hikarchaeota encode all subunits exept the electron transferring nuoEFG subunits, which are lacking in most Archaea
bin_125_00321	Ca. Hikarchaeum sp. Bin4	545	NADH-quinone oxidoreductase subunit C/D	nuoC	arCOG01548	NuoD	NADH dehydrogenase subunit D	K00333;K13378	nuoD; NADH-quinone oxidoreductase subunit D [EC:7.1.1.2];nuoCD; NADH-quinone oxidoreductase subunit C/D [EC:7.1.1.2]	path:map00190:Oxidative phosphorylation	0KS1A	NADH-ubiquinone oxidoreductase chain 49kDa	C	PF00346;PF00329	Respiratory-chain NADH dehydrogenase, 49 Kd subunit;Respiratory-chain NADH dehydrogenase, 30 Kd subunit			3.D.1.5.1;3.D.1.1.1;3.D.1.7.1;3.D.1.3.1;3.D.1.8.2;3.D.1.8.1;3.D.1.6.1;3.D.1.6.4;3.D.1.6.2;3.D.1.6.3;3.D.9.1.1;3.D.1.2.1;3.D.9.1.2;3.D.1.4.4;3.D.1.4.3;3.D.1.9.2;3.D.1.4.1;3.D.1.4.2;3.D.1.9.1	The H+ or Na+-translocating NADH Dehydrogenase (NDH) Family;The H+-translocating F<sub>420</sub>H<sub>2</sub> Dehydrogenase (F<sub>420</sub>H<sub>2</sub>DH) Family			IPR001135;IPR037232;IPR001268;IPR029014;IPR038290	NADH:ubiquinone oxidoreductase, 30kDa subunit;NADH-quinone oxidoreductase, subunit D;[NiFe]-hydrogenase, large subunit;NADH:ubiquinone oxidoreductase, 30kDa subunit superfamily;NADH-quinone oxidoreductase, subunit D superfamily	Reactome: R-HSA-611105|Reactome: R-HSA-6799198	WP_135535562.1:9.0e-245;WP_157688333.1:1.5e-244;WP_152941664.1:3.4e-244;WP_151139126.1:5.9e-244;WP_089878571.1:5.9e-244;WP_121816060.1:7.7e-244;WP_121568380.1:7.7e-244;WP_135820061.1:1.0e-243;WP_101296639.1:1.0e-243;WP_089825742.1:1.3e-243;ESS07166.1:1.7e-243;PSP99925.1:2.2e-243;WP_148856424.1:2.2e-243;WP_160067087.1:2.2e-243;WP_006089402.1:2.2e-243;WP_090304559.1:2.2e-243;WP_137782833.1:2.2e-243…	Archaea	2157
bin_125_00322	Ca. Hikarchaeum sp. Bin4	359	NADH-quinone oxidoreductase subunit H	nuoH	arCOG01546	NuoH	NADH dehydrogenase subunit H	K00337	nuoH; NADH-quinone oxidoreductase subunit H [EC:7.1.1.2]	path:map00190:Oxidative phosphorylation	0KRS9	NDH-1 shuttles electrons from NADH, via FMN and iron- sulfur (Fe-S) centers, to quinones in the respiratory chain. The immediate electron acceptor for the enzyme in this species is believed to be ubiquinone. Couples the redox reaction to proton translocation (for every two electrons transferred, four hydrogen ions are translocated across the cytoplasmic membrane), and thus conserves the redox ene…	C	PF00146	NADH dehydrogenase			3.D.1.5.1;3.D.1.8.2;3.D.1.1.1;3.D.9.1.1;3.D.1.8.1;3.D.1.2.1;3.D.1.3.1;3.D.1.7.1;3.D.1.6.1;3.D.9.1.2;3.D.1.6.2;3.D.1.6.4	The H+ or Na+-translocating NADH Dehydrogenase (NDH) Family;The H+-translocating F<sub>420</sub>H<sub>2</sub> Dehydrogenase (F<sub>420</sub>H<sub>2</sub>DH) Family			IPR001694	NADH:ubiquinone oxidoreductase, subunit 1/F420H2 oxidoreductase subunit H	Reactome: R-HSA-611105|Reactome: R-HSA-6799198	WP_101296640.1:4.8e-146;WP_089869639.1:6.3e-146;PSP42304.1:8.3e-146;WP_009365901.1:3.1e-145;PSQ19318.1:1.2e-144;WP_117591624.1:1.6e-144;WP_129115223.1:2.0e-144;WP_103425001.1:2.7e-144;WP_058573141.1:3.5e-144;WP_007539045.1:4.5e-144;WP_136602185.1:4.5e-144;WP_151160934.1:5.9e-144;WP_074791930.1:5.9e-144;WP_136588671.1:5.9e-144;WP_008323561.1:7.7e-144;WP_089825744.1:1.3e-143;WP_151109650.1:1.7e-143…	Halobacteria	183963
bin_125_00323	Ca. Hikarchaeum sp. Bin4	153	NADH-quinone oxidoreductase subunit I	nuoI	arCOG01543	NuoI	NADH dehydrogenase subunit I	K00338	nuoI; NADH-quinone oxidoreductase subunit I [EC:7.1.1.2]	path:map00190:Oxidative phosphorylation	0KRY3	NADH-quinone oxidoreductase, chain i	C	PF12838	4Fe-4S dicluster domain			3.D.1.6.1;3.D.1.6.4;3.D.1.6.3;3.D.1.6.2;3.D.1.2.1	The H+ or Na+-translocating NADH Dehydrogenase (NDH) Family			IPR017896	4Fe-4S ferredoxin-type, iron-sulphur binding domain		WP_145843825.1:3.2e-62;WP_121822731.1:1.6e-61;WP_135535564.1:4.6e-61;WP_006654637.1:4.6e-61;WP_004215981.1:4.6e-61;WP_141466518.1:4.6e-61;WP_165162323.1:6.0e-61;WP_049923150.1:6.0e-61;WP_020221107.1:6.0e-61;WP_075936930.1:6.0e-61;WP_138005390.1:7.8e-61;WP_152040464.1:7.8e-61;WP_049952191.1:7.8e-61;WP_157511400.1:7.8e-61;WP_006109474.1:7.8e-61;WP_097009088.1:7.8e-61;WP_148856426.1:7.8e-61	Halobacteria	183963
bin_125_00324	Ca. Hikarchaeum sp. Bin4	186	hypothetical protein		arCOG04654	NuoJ	NADH dehydrogenase subunit J	K00339	nuoJ; NADH-quinone oxidoreductase subunit J [EC:7.1.1.2]	path:map00190:Oxidative phosphorylation	0KUHP	NADH dehydrogenase subunit j	C	PF00499	NADH-ubiquinone/plastoquinone oxidoreductase chain 6							IPR042106;IPR001457	NADH-ubiquinone/plastoquinone oxidoreductase chain 6, subunit NuoJ;NADH:ubiquinone/plastoquinone oxidoreductase, chain 6	Reactome: R-HSA-611105|Reactome: R-HSA-6799198	AIF05997.1:1.3e-57	uncultured marine thaumarchaeote KM3_18_D11	1456075
bin_125_00325	Ca. Hikarchaeum sp. Bin4	100	NADH-quinone oxidoreductase subunit K	nuoK	arCOG03073	NuoK	NADH dehydrogenase subunit 4L (K,kappa)	K00340;K05576	nuoK; NADH-quinone oxidoreductase subunit K [EC:7.1.1.2];ndhE; NAD(P)H-quinone oxidoreductase subunit 4L [EC:7.1.1.2]	path:map00190:Oxidative phosphorylation	0KU2F	subunit K	C	PF00420	NADH-ubiquinone/plastoquinone oxidoreductase chain 4L			3.D.9.1.1;3.D.1.7.1;3.D.1.2.1	The H+-translocating F<sub>420</sub>H<sub>2</sub> Dehydrogenase (F<sub>420</sub>H<sub>2</sub>DH) Family;The H+ or Na+-translocating NADH Dehydrogenase (NDH) Family			IPR001133;IPR039428	NADH-ubiquinone oxidoreductase chain 4L/K;NADH-ubiquinone oxidoreductase chain 4L/Mnh complex subunit C1-like		AIF05996.1:3.8e-40	uncultured marine thaumarchaeote KM3_18_D11	1456075
bin_125_00326	Ca. Hikarchaeum sp. Bin4	676	NADH-quinone oxidoreductase subunit L	nuoL	arCOG01539	NuoL	NADH dehydrogenase subunit L	K00341;K15863	nuoL; NADH-quinone oxidoreductase subunit L [EC:7.1.1.2];nuoLM; NADH-quinone oxidoreductase subunit L/M [EC:7.1.1.2]	path:map00190:Oxidative phosphorylation	0KS3D	subunit l	C	PF00361;PF00662	Proton-conducting membrane transporter;NADH-Ubiquinone oxidoreductase (complex I), chain 5 N-terminus			3.D.1.8.2;3.D.9.1.1;3.D.1.5.1;3.D.1.1.1;3.D.1.7.1;3.D.1.2.1;3.D.1.8.1;3.D.9.1.2;3.D.1.6.2;3.D.1.3.1;3.D.1.6.1;3.D.1.6.4;2.A.63.1.3;2.A.63.1.2;3.D.1.9.1;2.A.63.1.4;2.A.63.1.1;3.D.1.4.1;3.D.9.1.2;3.D.1.4.2;3.D.1.9.1;3.D.1.4.3;3.D.1.4.3;3.D.1.9.1;3.D.9.1.2;3.D.1.4.4;3.D.1.4.4;2.A.63.1.2	The H+ or Na+-translocating NADH Dehydrogenase (NDH) Family;The Monovalent Cation (K+ or Na+):Proton Antiporter-3 (CPA3) Family;The H+-translocating F<sub>420</sub>H<sub>2</sub> Dehydrogenase (F<sub>420</sub>H<sub>2</sub>DH) Family	TIGR01974	NDH_I_L: proton-translocating NADH-quinone oxidoreductase, chain L	IPR003945;IPR001750;IPR001516	NADH:quinone oxidoreductase/Mrp antiporter, membrane subunit;NADH-plastoquinone oxidoreductase, chain 5;NADH-Ubiquinone oxidoreductase (complex I), chain 5 N-terminal	Reactome: R-HSA-611105|Reactome: R-HSA-6799198	AIF05995.1:0.0e+00	uncultured marine thaumarchaeote KM3_18_D11	1456075
bin_125_00327	Ca. Hikarchaeum sp. Bin4	512	NAD(P)H-quinone oxidoreductase chain 4 1	ndhD1	arCOG01538	NuoM	NADH dehydrogenase subunit M	K00342	nuoM; NADH-quinone oxidoreductase subunit M [EC:7.1.1.2]	path:map00190:Oxidative phosphorylation	0KRVF	subunit m	C	PF00361	Proton-conducting membrane transporter			3.D.9.1.1;3.D.1.8.2;3.D.1.2.1;3.D.1.1.1;3.D.1.5.1;3.D.9.1.2;3.D.1.8.1;3.D.1.7.1;3.D.1.6.4;3.D.1.6.2;3.D.1.4.1;3.D.1.6.1;3.D.9.1.2;2.A.63.1.4;3.D.1.4.4;3.D.1.4.4;3.D.1.9.1;2.A.63.1.2;3.D.1.3.1;2.A.63.1.2;3.D.1.9.1;2.A.63.1.4;3.D.1.4.3;3.D.1.4.3;2.A.63.1.3;2.A.63.1.1;3.D.9.1.1;3.D.1.1.1;2.A.63.1.3;3.D.1.8.2;3.D.1.6.2;3.D.1.5.1;3.D.1.7.1;3.D.1.8.1;3.D.1.2.1;3.D.9.1.1;3.D.1.5.1;3.D.1.8.2	The H+-translocating F<sub>420</sub>H<sub>2</sub> Dehydrogenase (F<sub>420</sub>H<sub>2</sub>DH) Family;The H+ or Na+-translocating NADH Dehydrogenase (NDH) Family;The Monovalent Cation (K+ or Na+):Proton Antiporter-3 (CPA3) Family	TIGR01972	NDH_I_M: proton-translocating NADH-quinone oxidoreductase, chain M	IPR010227;IPR001750	NADH:quinone oxidoreductase/Mrp antiporter, membrane subunit;NADH-quinone oxidoreductase, chain M/4	Reactome: R-HSA-611105|Reactome: R-HSA-6799198	WP_134672039.1:3.5e-182;WP_135805232.1:6.0e-182;WP_092536355.1:1.6e-179;WP_128478028.1:1.6e-179;WP_049971152.1:2.1e-179;WP_092889791.1:2.8e-179;WP_132057610.1:3.6e-179;WP_069451946.1:4.7e-179;WP_076428234.1:1.1e-178;WP_135851406.1:1.8e-178	Halobacteria	183963
bin_125_00928	Ca. Hikarchaeum sp. Bin4	529	Na(+)/H(+) antiporter subunit D	mrpD	arCOG01537	NuoM	NADH:ubiquinone oxidoreductase subunit 4 (chain M)	K00342;K05568;K14115;K15863	nuoM; NADH-quinone oxidoreductase subunit M [EC:7.1.1.2];mnhD, mrpD; multicomponent Na+:H+ antiporter subunit D;ehbF; energy-converting hydrogenase B subunit F;nuoLM; NADH-quinone oxidoreductase subunit L/M [EC:7.1.1.2]	path:map00190:Oxidative phosphorylation;	0KS97	Monovalent cation H antiporter subunit D	C	PF00361	Proton-conducting membrane transporter			2.A.63.1.2;2.A.63.1.4;2.A.63.1.3;3.D.1.4.1;3.D.9.1.2;2.A.63.1.1;3.D.9.1.2;3.D.1.4.4;3.D.1.4.4;3.D.1.4.3;3.D.1.4.3;2.A.63.1.4;3.D.9.1.1;3.D.1.9.1;2.A.63.1.2;3.D.1.5.1;3.D.1.2.1;2.A.63.2.1;3.D.1.1.1;3.D.1.9.1;3.D.1.8.2;2.A.63.1.3;3.D.1.1.1;3.D.9.1.1;3.D.1.9.1;3.D.1.5.1;3.D.1.4.2;3.D.1.7.1;3.D.1.8.1	The H+ or Na+-translocating NADH Dehydrogenase (NDH) Family;The Monovalent Cation (K+ or Na+):Proton Antiporter-3 (CPA3) Family;The H+-translocating F<sub>420</sub>H<sub>2</sub> Dehydrogenase (F<sub>420</sub>H<sub>2</sub>DH) Family			IPR001750	NADH:quinone oxidoreductase/Mrp antiporter, membrane subunit	Reactome: R-HSA-611105|Reactome: R-HSA-6799198	PSQ31129.1:5.3e-117;PSP71492.1:2.6e-116;WP_050048092.1:3.5e-116;PSQ02345.1:7.7e-116;WP_054519596.1:2.2e-115	Halobacteriales	2235
bin_125_00990	Ca. Hikarchaeum sp. Bin4	133	NAD(P)H-quinone oxidoreductase subunit 3	ndhC	arCOG01557	NuoA	NADH dehydrogenase subunit A	K00330	nuoA; NADH-quinone oxidoreductase subunit A [EC:7.1.1.2]	path:map00190:Oxidative phosphorylation	0KUWH	NADH-ubiquinone plastoquinone oxidoreductase chain 3	C	PF00507	NADH-ubiquinone/plastoquinone oxidoreductase, chain 3			3.D.9.1.1	The H+-translocating F<sub>420</sub>H<sub>2</sub> Dehydrogenase (F<sub>420</sub>H<sub>2</sub>DH) Family			IPR038430;IPR000440	NADH:ubiquinone/plastoquinone oxidoreductase, chain 3;NADH:ubiquinone oxidoreductase, subunit 3 superfamily	Reactome: R-HSA-611105|Reactome: R-HSA-6799198	WP_015410283.1:3.7e-35;PSQ42582.1:1.1e-34;WP_076428218.1:1.4e-34;WP_008416680.1:1.4e-34;WP_049971160.1:1.4e-34;PSP81859.1:1.9e-34;WP_137276931.1:2.4e-34	Halobacteriales	2235
bin_160_00290	Ca. Hikarchaeum sp. Bin5	129	NAD(P)H-quinone oxidoreductase subunit 3	ndhC	arCOG01557	NuoA	NADH dehydrogenase subunit A	K00330	nuoA; NADH-quinone oxidoreductase subunit A [EC:7.1.1.2]	path:map00190:Oxidative phosphorylation	0KUWH	NADH-ubiquinone plastoquinone oxidoreductase chain 3	C	PF00507	NADH-ubiquinone/plastoquinone oxidoreductase, chain 3			3.D.9.1.1;3.D.1.8.1	The H+-translocating F<sub>420</sub>H<sub>2</sub> Dehydrogenase (F<sub>420</sub>H<sub>2</sub>DH) Family;The H+ or Na+-translocating NADH Dehydrogenase (NDH) Family			IPR038430;IPR000440	NADH:ubiquinone/plastoquinone oxidoreductase, chain 3;NADH:ubiquinone oxidoreductase, subunit 3 superfamily	Reactome: R-HSA-611105|Reactome: R-HSA-6799198	PSP65783.1:8.1e-35;WP_113277561.1:1.1e-34;WP_115862370.1:1.8e-34;PSP74623.1:5.2e-34	Halobacteriales	2235
bin_160_00291	Ca. Hikarchaeum sp. Bin5	209	NADH-quinone oxidoreductase subunit B	nuoB	arCOG01554	NuoB	F420H2 dehydrogenase subunit, related to NADH:ubiquinone oxidoreductase 20 kD subunit	K00331;K00333	nuoB; NADH-quinone oxidoreductase subunit B [EC:7.1.1.2];nuoD; NADH-quinone oxidoreductase subunit D [EC:7.1.1.2]	path:map00190:Oxidative phosphorylation	0KSHK	subunit B'	C	PF01058	NADH ubiquinone oxidoreductase, 20 Kd subunit			3.D.1.6.1;3.D.1.2.1;3.D.1.6.3;3.D.1.5.1;3.D.1.6.2;3.D.1.3.1;3.D.1.8.2;3.D.9.1.1;3.D.1.6.4;3.D.1.1.1;3.D.1.7.1;3.D.1.8.1;3.D.9.1.2;3.D.1.4.2;3.D.1.4.3;3.D.1.4.4;3.D.1.4.1;3.D.1.9.2	The H+ or Na+-translocating NADH Dehydrogenase (NDH) Family;The H+-translocating F<sub>420</sub>H<sub>2</sub> Dehydrogenase (F<sub>420</sub>H<sub>2</sub>DH) Family	TIGR01957	nuoB_fam: NADH-quinone oxidoreductase, B subunit	IPR006137;IPR006138	NADH:ubiquinone oxidoreductase-like, 20kDa subunit;NADH-ubiquinone oxidoreductase, 20 Kd subunit	Reactome: R-HSA-611105|Reactome: R-HSA-6799198	WP_114447403.1:1.6e-101;WP_157688332.1:2.1e-101;WP_049936394.1:2.1e-101;WP_114586173.1:2.1e-101;WP_121919063.1:2.8e-101;WP_073307452.1:2.8e-101;WP_144261838.1:3.6e-101;WP_014050875.1:3.6e-101;PSQ08332.1:4.7e-101;WP_159667488.1:4.7e-101;WP_151139127.1:6.2e-101;WP_097009085.1:8.0e-101;WP_101296638.1:8.0e-101;WP_129115221.1:1.1e-100;WP_152040461.1:1.1e-100;WP_158203101.1:1.1e-100;WP_092536379.1:1.4e…	Archaea	2157
bin_160_00292	Ca. Hikarchaeum sp. Bin5	556	NADH-quinone oxidoreductase subunit C/D	nuoC	arCOG01548	NuoD	NADH dehydrogenase subunit D	K00333;K13378	nuoD; NADH-quinone oxidoreductase subunit D [EC:7.1.1.2];nuoCD; NADH-quinone oxidoreductase subunit C/D [EC:7.1.1.2]	path:map00190:Oxidative phosphorylation	0KS1A	NADH-ubiquinone oxidoreductase chain 49kDa	C	PF00329;PF00346	Respiratory-chain NADH dehydrogenase, 30 Kd subunit;Respiratory-chain NADH dehydrogenase, 49 Kd subunit			3.D.1.5.1;3.D.1.1.1;3.D.1.7.1;3.D.1.3.1;3.D.1.8.1;3.D.1.8.2;3.D.1.6.1;3.D.1.6.4;3.D.1.6.2;3.D.9.1.1;3.D.1.6.3;3.D.9.1.2;3.D.1.2.1;3.D.1.4.4;3.D.1.4.3;3.D.1.9.2;3.D.1.4.1;3.D.1.4.2;3.D.1.9.1	The H+ or Na+-translocating NADH Dehydrogenase (NDH) Family;The H+-translocating F<sub>420</sub>H<sub>2</sub> Dehydrogenase (F<sub>420</sub>H<sub>2</sub>DH) Family			IPR001135;IPR037232;IPR001268;IPR029014;IPR038290	NADH:ubiquinone oxidoreductase, 30kDa subunit;NADH-quinone oxidoreductase, subunit D;[NiFe]-hydrogenase, large subunit;NADH:ubiquinone oxidoreductase, 30kDa subunit superfamily;NADH-quinone oxidoreductase, subunit D superfamily	Reactome: R-HSA-611105|Reactome: R-HSA-6799198	WP_151139126.1:4.9e-246;WP_089825742.1:4.9e-246;WP_135535562.1:6.4e-246;WP_089878571.1:6.4e-246;WP_152941664.1:1.1e-245;WP_158203102.1:2.4e-245;ESS07166.1:2.4e-245;WP_121816060.1:9.2e-245;WP_151160936.1:9.2e-245;WP_151109652.1:9.2e-245;WP_089384361.1:1.6e-244;WP_004572692.1:2.1e-244;WP_144900927.1:3.5e-244;PSP99925.1:3.5e-244;WP_101296639.1:3.5e-244;WP_135820061.1:4.6e-244;WP_138005392.1:4.6e-244…	Archaea	2157
bin_160_00293	Ca. Hikarchaeum sp. Bin5	359	NADH-quinone oxidoreductase subunit H	nuoH	arCOG01546	NuoH	NADH dehydrogenase subunit H	K00337	nuoH; NADH-quinone oxidoreductase subunit H [EC:7.1.1.2]	path:map00190:Oxidative phosphorylation	0KRS9	NDH-1 shuttles electrons from NADH, via FMN and iron- sulfur (Fe-S) centers, to quinones in the respiratory chain. The immediate electron acceptor for the enzyme in this species is believed to be ubiquinone. Couples the redox reaction to proton translocation (for every two electrons transferred, four hydrogen ions are translocated across the cytoplasmic membrane), and thus conserves the redox ene…	C	PF00146	NADH dehydrogenase			3.D.1.5.1;3.D.1.8.2;3.D.1.1.1;3.D.1.8.1;3.D.1.2.1;3.D.9.1.1;3.D.1.3.1;3.D.1.7.1;3.D.1.6.1;3.D.9.1.2;3.D.1.6.2;3.D.1.6.4	The H+ or Na+-translocating NADH Dehydrogenase (NDH) Family;The H+-translocating F<sub>420</sub>H<sub>2</sub> Dehydrogenase (F<sub>420</sub>H<sub>2</sub>DH) Family			IPR001694	NADH:ubiquinone oxidoreductase, subunit 1/F420H2 oxidoreductase subunit H	Reactome: R-HSA-611105|Reactome: R-HSA-6799198	WP_101296640.1:9.8e-147;WP_117591624.1:9.1e-145;WP_089869639.1:2.7e-144;WP_129115223.1:4.5e-144;WP_009365901.1:5.9e-144	Haloferacaceae	1644056
bin_160_00294	Ca. Hikarchaeum sp. Bin5	153	NADH-quinone oxidoreductase subunit I	nuoI	arCOG01543	NuoI	NADH dehydrogenase subunit I	K00338	nuoI; NADH-quinone oxidoreductase subunit I [EC:7.1.1.2]	path:map00190:Oxidative phosphorylation	0KRY3	NADH-quinone oxidoreductase, chain i	C	PF12838	4Fe-4S dicluster domain			3.D.1.6.1;3.D.1.6.3;3.D.1.6.4;3.D.1.6.2;3.D.1.2.1	The H+ or Na+-translocating NADH Dehydrogenase (NDH) Family			IPR017896	4Fe-4S ferredoxin-type, iron-sulphur binding domain		WP_145843825.1:2.4e-62;WP_121822731.1:9.2e-62;WP_135535564.1:2.7e-61;WP_049952191.1:2.7e-61;WP_006654637.1:2.7e-61;WP_138005390.1:3.5e-61;WP_165162323.1:3.5e-61;WP_141466518.1:3.5e-61;WP_152040464.1:4.6e-61;WP_006109474.1:4.6e-61;WP_049923150.1:4.6e-61;WP_148856426.1:4.6e-61;WP_136588672.1:6.0e-61	Halobacteria	183963
bin_160_00295	Ca. Hikarchaeum sp. Bin5	186	hypothetical protein		arCOG04654	NuoJ	NADH dehydrogenase subunit J	K00339	nuoJ; NADH-quinone oxidoreductase subunit J [EC:7.1.1.2]	path:map00190:Oxidative phosphorylation	0KUHP	NADH dehydrogenase subunit j	C	PF00499	NADH-ubiquinone/plastoquinone oxidoreductase chain 6							IPR042106;IPR001457	NADH-ubiquinone/plastoquinone oxidoreductase chain 6, subunit NuoJ;NADH:ubiquinone/plastoquinone oxidoreductase, chain 6	Reactome: R-HSA-611105|Reactome: R-HSA-6799198	AIF05997.1:2.5e-53	uncultured marine thaumarchaeote KM3_18_D11	1456075
bin_160_00296	Ca. Hikarchaeum sp. Bin5	100	NADH-quinone oxidoreductase subunit K	nuoK	arCOG03073	NuoK	NADH dehydrogenase subunit 4L (K,kappa)	K00340;K05576	nuoK; NADH-quinone oxidoreductase subunit K [EC:7.1.1.2];ndhE; NAD(P)H-quinone oxidoreductase subunit 4L [EC:7.1.1.2]	path:map00190:Oxidative phosphorylation	0KU2F	subunit K	C	PF00420	NADH-ubiquinone/plastoquinone oxidoreductase chain 4L			3.D.9.1.1	The H+-translocating F<sub>420</sub>H<sub>2</sub> Dehydrogenase (F<sub>420</sub>H<sub>2</sub>DH) Family			IPR001133;IPR039428	NADH-ubiquinone oxidoreductase chain 4L/Mnh complex subunit C1-like;NADH-ubiquinone oxidoreductase chain 4L/K		AIF05996.1:1.3e-40	uncultured marine thaumarchaeote KM3_18_D11	1456075
bin_160_00297	Ca. Hikarchaeum sp. Bin5	673	NADH-quinone oxidoreductase subunit L	nuoL	arCOG01539	NuoL	NADH dehydrogenase subunit L	K00341;K15863	nuoL; NADH-quinone oxidoreductase subunit L [EC:7.1.1.2];nuoLM; NADH-quinone oxidoreductase subunit L/M [EC:7.1.1.2]	path:map00190:Oxidative phosphorylation	0KS3D	subunit l	C	PF00361;PF00662	Proton-conducting membrane transporter;NADH-Ubiquinone oxidoreductase (complex I), chain 5 N-terminus			3.D.1.8.2;3.D.9.1.1;3.D.1.5.1;3.D.1.1.1;3.D.1.7.1;3.D.1.8.1;3.D.1.2.1;3.D.9.1.2;3.D.1.6.2;3.D.1.3.1;3.D.1.6.1;2.A.63.1.3;3.D.1.6.4;2.A.63.1.2;2.A.63.1.4;2.A.63.1.1;3.D.1.9.1;3.D.1.4.1;3.D.1.4.2;3.D.9.1.2;3.D.9.1.2;3.D.1.9.1;3.D.1.9.1;3.D.1.4.3;3.D.1.4.3;3.D.1.4.4;3.D.1.4.4;2.A.63.1.2	The H+ or Na+-translocating NADH Dehydrogenase (NDH) Family;The Monovalent Cation (K+ or Na+):Proton Antiporter-3 (CPA3) Family;The H+-translocating F<sub>420</sub>H<sub>2</sub> Dehydrogenase (F<sub>420</sub>H<sub>2</sub>DH) Family	TIGR01974	NDH_I_L: proton-translocating NADH-quinone oxidoreductase, chain L	IPR003945;IPR001750;IPR001516	NADH:quinone oxidoreductase/Mrp antiporter, membrane subunit;NADH-plastoquinone oxidoreductase, chain 5;NADH-Ubiquinone oxidoreductase (complex I), chain 5 N-terminal	Reactome: R-HSA-611105|Reactome: R-HSA-6799198	AIF05995.1:0.0e+00	uncultured marine thaumarchaeote KM3_18_D11	1456075
bin_160_00298	Ca. Hikarchaeum sp. Bin5	512	NAD(P)H-quinone oxidoreductase chain 4 1	ndhD1	arCOG01538	NuoM	NADH dehydrogenase subunit M	K00342	nuoM; NADH-quinone oxidoreductase subunit M [EC:7.1.1.2]	path:map00190:Oxidative phosphorylation	0KRVF	subunit m	C	PF01059;PF00361	NADH-ubiquinone oxidoreductase chain 4, amino terminus;Proton-conducting membrane transporter			3.D.9.1.1;3.D.1.8.2;3.D.1.2.1;3.D.1.1.1;3.D.1.5.1;3.D.9.1.2;3.D.1.8.1;3.D.1.7.1;3.D.1.6.4;3.D.1.6.2;3.D.1.4.1;3.D.1.6.1;3.D.9.1.2;2.A.63.1.4;3.D.1.4.4;3.D.1.9.1;2.A.63.1.2;3.D.1.3.1;2.A.63.1.2;2.A.63.1.4;3.D.1.9.1;3.D.1.1.1;2.A.63.1.3;3.D.1.4.3;3.D.1.4.3;3.D.1.8.2;2.A.63.1.3;3.D.9.1.1;3.D.1.5.1;3.D.1.6.2;3.D.1.2.1;2.A.63.1.1;3.D.1.9.1;3.D.1.7.1;3.D.1.1.1;3.D.1.8.2	The H+-translocating F<sub>420</sub>H<sub>2</sub> Dehydrogenase (F<sub>420</sub>H<sub>2</sub>DH) Family;The H+ or Na+-translocating NADH Dehydrogenase (NDH) Family;The Monovalent Cation (K+ or Na+):Proton Antiporter-3 (CPA3) Family	TIGR01972	NDH_I_M: proton-translocating NADH-quinone oxidoreductase, chain M	IPR010227;IPR000260;IPR001750	NADH:ubiquinone oxidoreductase chain 4, N-terminal;NADH-quinone oxidoreductase, chain M/4;NADH:quinone oxidoreductase/Mrp antiporter, membrane subunit	Reactome: R-HSA-611105|Reactome: R-HSA-6799198	WP_089825753.1:2.1e-182;WP_089869649.1:1.3e-181;WP_009365895.1:1.3e-181;WP_129115231.1:1.3e-181;WP_092536355.1:2.3e-181;WP_092889791.1:6.6e-181;WP_089695144.1:1.5e-180;WP_101296645.1:7.3e-180;WP_135805232.1:7.3e-180;WP_136715751.1:7.3e-180;WP_134672039.1:7.3e-180;WP_058573162.1:9.6e-180;WP_151160926.1:1.2e-179;WP_151139119.1:1.2e-179;WP_008389759.1:1.6e-179;WP_135851406.1:1.6e-179;WP_151109640.1:…	Halobacteria	183963
bin_160_00299	Ca. Hikarchaeum sp. Bin5	491	NADH-quinone oxidoreductase subunit N	nuoN	arCOG01540	NuoN	NADH dehydrogenase subunit N	K00343	nuoN; NADH-quinone oxidoreductase subunit N [EC:7.1.1.2]	path:map00190:Oxidative phosphorylation	0KRW8	subunit N	C	PF00361	Proton-conducting membrane transporter			3.D.9.1.1;3.D.1.8.2;3.D.1.1.1;3.D.1.2.1;3.D.1.5.1;3.D.1.3.1;3.D.1.8.1;3.D.1.7.1;3.D.9.1.2;3.D.1.4.1;3.D.1.6.2;3.D.1.4.3;2.A.63.1.2;3.D.9.1.2;3.D.1.4.4;2.A.63.1.4	The H+-translocating F<sub>420</sub>H<sub>2</sub> Dehydrogenase (F<sub>420</sub>H<sub>2</sub>DH) Family;The H+ or Na+-translocating NADH Dehydrogenase (NDH) Family;The Monovalent Cation (K+ or Na+):Proton Antiporter-3 (CPA3) Family	TIGR01770	NDH_I_N: proton-translocating NADH-quinone oxidoreductase, chain N	IPR010096;IPR001750	NADH:quinone oxidoreductase/Mrp antiporter, membrane subunit;NAD(P)H-quinone oxidoreductase, subunit N/subunit 2	Reactome: R-HSA-611105|Reactome: R-HSA-6799198	WP_008416694.1:8.4e-149;WP_121822724.1:3.2e-148;PSQ21842.1:4.2e-148;WP_070365046.1:4.2e-148;WP_005044539.1:5.4e-148;WP_115862380.1:2.1e-147;WP_129115232.1:4.6e-147;WP_121816052.1:4.6e-147;WP_049903277.1:7.8e-147;PSP56262.1:7.8e-147;WP_006077171.1:1.3e-146;WP_076428236.1:1.3e-146;WP_007742616.1:1.3e-146;WP_122089156.1:1.7e-146;ESS07159.1:2.3e-146;WP_135820054.1:2.3e-146;WP_136690006.1:3.0e-146;WP_…	Archaea	2157
bin_160_00400	Ca. Hikarchaeum sp. Bin5	791	Na(+)/H(+) antiporter subunit A	mrpA	arCOG01539	NuoL	NADH dehydrogenase subunit L	K00341;K05565;K12139	nuoL; NADH-quinone oxidoreductase subunit L [EC:7.1.1.2];mnhA, mrpA; multicomponent Na+:H+ antiporter subunit A;hyfD; hydrogenase-4 component D [EC:1.-.-.-]	path:map00190:Oxidative phosphorylation;	0KS6Y	NADH Ubiquinone plastoquinone (Complex I)	C	PF13244;PF00361;PF00662	Domain of unknown function (DUF4040);Proton-conducting membrane transporter;NADH-Ubiquinone oxidoreductase (complex I), chain 5 N-terminus			2.A.63.1.4;2.A.63.1.2;2.A.63.1.1;2.A.63.1.3;3.D.1.8.2;3.D.1.9.1;3.D.9.1.2;3.D.1.1.1;3.D.9.1.1;3.D.1.6.1;3.D.1.5.1;3.D.1.3.1;3.D.9.1.2;3.D.1.8.1;3.D.9.1.2;3.D.1.7.1;3.D.1.2.1;3.D.1.6.4;3.D.1.6.2;3.D.1.4.2;3.D.1.4.1;3.D.1.4.3;3.D.1.4.3;3.D.1.9.1;3.D.1.9.1;3.D.9.1.1;3.D.1.4.4;3.D.1.4.4;3.D.1.8.2;3.D.1.2.1;3.D.9.1.1;3.D.1.1.1;2.A.63.1.3;2.A.63.1.2;9.A.2.1.1;3.D.1.5.1	The H+ or Na+-translocating NADH Dehydrogenase (NDH) Family;The Monovalent Cation (K+ or Na+):Proton Antiporter-3 (CPA3) Family;The Putative Dissolved Inorganic Carbon Concentrating Transporter (DIC-CT) Family;The H+-translocating F<sub>420</sub>H<sub>2</sub> Dehydrogenase (F<sub>420</sub>H<sub>2</sub>DH) Family			IPR025383;IPR001750;IPR001516	Domain of unknown function DUF4040;NADH:quinone oxidoreductase/Mrp antiporter, membrane subunit;NADH-Ubiquinone oxidoreductase (complex I), chain 5 N-terminal	Reactome: R-HSA-611105|Reactome: R-HSA-6799198	WP_137283334.1:2.1e-170;WP_066147946.1:6.9e-169;PSP81632.1:1.3e-167;WP_113277304.1:4.9e-167	Halobacteriales	2235
bin_160_00403	Ca. Hikarchaeum sp. Bin5	528	Na(+)/H(+) antiporter subunit D	mrpD	arCOG01537	NuoM	NADH:ubiquinone oxidoreductase subunit 4 (chain M)	K00342;K05568;K14115;K15863	nuoM; NADH-quinone oxidoreductase subunit M [EC:7.1.1.2];mnhD, mrpD; multicomponent Na+:H+ antiporter subunit D;ehbF; energy-converting hydrogenase B subunit F;nuoLM; NADH-quinone oxidoreductase subunit L/M [EC:7.1.1.2]	path:map00190:Oxidative phosphorylation;	0KS97	Monovalent cation H antiporter subunit D	C	PF00361	Proton-conducting membrane transporter			2.A.63.1.2;2.A.63.1.4;2.A.63.1.3;3.D.1.4.1;3.D.9.1.2;2.A.63.1.1;3.D.9.1.2;3.D.1.4.3;3.D.1.4.4;3.D.9.1.1;3.D.1.5.1;2.A.63.1.4;2.A.63.1.2;3.D.1.8.2;3.D.1.9.1;3.D.1.9.1;2.A.63.1.3;3.D.1.5.1;3.D.1.1.1;3.D.1.9.1;3.D.1.1.1;3.D.1.4.2;3.D.1.9.2;2.A.63.2.1;3.D.1.7.1;3.D.1.8.1	The H+ or Na+-translocating NADH Dehydrogenase (NDH) Family;The Monovalent Cation (K+ or Na+):Proton Antiporter-3 (CPA3) Family;The H+-translocating F<sub>420</sub>H<sub>2</sub> Dehydrogenase (F<sub>420</sub>H<sub>2</sub>DH) Family			IPR001750	NADH:quinone oxidoreductase/Mrp antiporter, membrane subunit	Reactome: R-HSA-611105|Reactome: R-HSA-6799198	WP_066147955.1:3.6e-105;WP_050048092.1:3.6e-105;WP_049996902.1:6.1e-105;WP_066380596.1:6.1e-105;WP_005044815.1:1.8e-104;WP_054519596.1:2.3e-104;PSQ02345.1:6.8e-104;WP_115795372.1:3.4e-103	Halobacteriales	2235
bin_91_00905	Ca. Hikarchaeum yamanae Bin1	784	Na(+)/H(+) antiporter subunit A	mrpA	arCOG03077	MnhB	Multisubunit Na+/H+ antiporter, MnhB subunit	K00341;K05565;K12139	nuoL; NADH-quinone oxidoreductase subunit L [EC:7.1.1.2];mnhA, mrpA; multicomponent Na+:H+ antiporter subunit A;hyfD; hydrogenase-4 component D [EC:1.-.-.-]	path:map00190:Oxidative phosphorylation;	0KS6Y	NADH Ubiquinone plastoquinone (Complex I)	C	PF00361;PF00662;PF13244	Proton-conducting membrane transporter;NADH-Ubiquinone oxidoreductase (complex I), chain 5 N-terminus;Domain of unknown function (DUF4040)			2.A.63.1.4;2.A.63.1.2;2.A.63.1.1;2.A.63.1.3;3.D.1.8.2;3.D.9.1.1;3.D.1.9.1;3.D.9.1.2;3.D.9.1.2;3.D.1.6.1;3.D.1.8.1;3.D.1.5.1;3.D.1.4.1;3.D.1.1.1;3.D.1.7.1;3.D.1.2.1;3.D.1.6.4;3.D.1.3.1;3.D.1.6.2;3.D.9.1.2;3.D.1.4.2;3.D.1.4.3;3.D.1.4.3;3.D.1.4.4;3.D.1.4.4;3.D.1.9.1;3.D.1.1.1;3.D.1.8.2;3.D.1.9.1;2.A.63.1.2;3.D.9.1.1;3.D.9.1.1;2.A.63.1.3;3.D.1.2.1;3.D.1.5.1	The H+ or Na+-translocating NADH Dehydrogenase (NDH) Family;The Monovalent Cation (K+ or Na+):Proton Antiporter-3 (CPA3) Family;The H+-translocating F<sub>420</sub>H<sub>2</sub> Dehydrogenase (F<sub>420</sub>H<sub>2</sub>DH) Family			IPR025383;IPR001750;IPR001516	Domain of unknown function DUF4040;NADH:quinone oxidoreductase/Mrp antiporter, membrane subunit;NADH-Ubiquinone oxidoreductase (complex I), chain 5 N-terminal	Reactome: R-HSA-611105|Reactome: R-HSA-6799198	WP_137283334.1:3.1e-177;PSP43051.1:3.4e-176	unclassified Halobacteriales (miscellaneous)	38063
bin_91_00908	Ca. Hikarchaeum yamanae Bin1	525	Na(+)/H(+) antiporter subunit D	mrpD	arCOG01537	NuoM	NADH:ubiquinone oxidoreductase subunit 4 (chain M)	K00342;K05568;K14115;K15863	nuoM; NADH-quinone oxidoreductase subunit M [EC:7.1.1.2];mnhD, mrpD; multicomponent Na+:H+ antiporter subunit D;ehbF; energy-converting hydrogenase B subunit F;nuoLM; NADH-quinone oxidoreductase subunit L/M [EC:7.1.1.2]	path:map00190:Oxidative phosphorylation;	0KS97	Monovalent cation H antiporter subunit D	C	PF00361	Proton-conducting membrane transporter			2.A.63.1.2;2.A.63.1.3;2.A.63.1.4;3.D.1.4.1;3.D.9.1.2;2.A.63.1.1;3.D.9.1.2;3.D.1.4.3;3.D.1.4.3;3.D.1.4.4;2.A.63.1.4;3.D.9.1.1;3.D.1.1.1;2.A.63.1.2;3.D.1.5.1;3.D.1.1.1;3.D.9.1.1;3.D.1.8.2;3.D.1.9.1;3.D.1.9.1;3.D.1.9.1;3.D.1.2.1;3.D.1.5.1;3.D.1.4.2;2.A.63.1.3;3.D.1.8.1;3.D.1.2.1;3.D.1.8.2;3.D.1.9.2;3.D.1.6.2	The H+ or Na+-translocating NADH Dehydrogenase (NDH) Family;The Monovalent Cation (K+ or Na+):Proton Antiporter-3 (CPA3) Family;The H+-translocating F<sub>420</sub>H<sub>2</sub> Dehydrogenase (F<sub>420</sub>H<sub>2</sub>DH) Family			IPR001750	NADH:quinone oxidoreductase/Mrp antiporter, membrane subunit	Reactome: R-HSA-611105|Reactome: R-HSA-6799198	PSQ02345.1:1.8e-117;WP_050048092.1:2.4e-117;WP_054519596.1:6.9e-117	Halobacteriales	2235
bin_91_01111	Ca. Hikarchaeum yamanae Bin1	491	NADH-quinone oxidoreductase subunit N	nuoN	arCOG01540	NuoN	NADH dehydrogenase subunit N	K00343	nuoN; NADH-quinone oxidoreductase subunit N [EC:7.1.1.2]	path:map00190:Oxidative phosphorylation	0KRW8	subunit N	C	PF00361	Proton-conducting membrane transporter			3.D.9.1.1;3.D.1.8.2;3.D.1.2.1;3.D.1.1.1;3.D.1.5.1;3.D.1.3.1;3.D.1.7.1;3.D.1.8.1;3.D.9.1.2;3.D.1.4.1;3.D.1.6.2;3.D.1.4.3;2.A.63.1.2;3.D.9.1.2;3.D.1.4.4;2.A.63.1.4	The H+-translocating F<sub>420</sub>H<sub>2</sub> Dehydrogenase (F<sub>420</sub>H<sub>2</sub>DH) Family;The H+ or Na+-translocating NADH Dehydrogenase (NDH) Family;The Monovalent Cation (K+ or Na+):Proton Antiporter-3 (CPA3) Family	TIGR01770	NDH_I_N: proton-translocating NADH-quinone oxidoreductase, chain N	IPR010096;IPR001750	NADH:quinone oxidoreductase/Mrp antiporter, membrane subunit;NAD(P)H-quinone oxidoreductase, subunit N/subunit 2	Reactome: R-HSA-611105|Reactome: R-HSA-6799198	PSP56262.1:2.7e-147;PSQ21842.1:1.7e-146;WP_129115232.1:6.6e-146;WP_076428236.1:8.7e-146;WP_121822724.1:8.7e-146;WP_070365046.1:8.7e-146;WP_135820054.1:1.5e-145;WP_005044539.1:1.9e-145;WP_049903277.1:3.3e-145;WP_137287178.1:7.3e-145;WP_049971151.1:1.3e-144;WP_137277004.1:1.6e-144;WP_006077171.1:2.1e-144;WP_008416694.1:2.8e-144;WP_115862380.1:2.8e-144;PSQ19662.1:3.6e-144	Halobacteria	183963
bin_91_01112	Ca. Hikarchaeum yamanae Bin1	512	NAD(P)H-quinone oxidoreductase chain 4 1	ndhD1	arCOG01538	NuoM	NADH dehydrogenase subunit M	K00342	nuoM; NADH-quinone oxidoreductase subunit M [EC:7.1.1.2]	path:map00190:Oxidative phosphorylation	0KRVF	subunit m	C	PF00361	Proton-conducting membrane transporter			3.D.9.1.1;3.D.1.8.2;3.D.1.2.1;3.D.1.5.1;3.D.1.1.1;3.D.1.8.1;3.D.9.1.2;3.D.1.7.1;3.D.1.6.4;3.D.1.4.1;3.D.1.6.2;3.D.9.1.2;3.D.1.6.1;2.A.63.1.4;2.A.63.1.2;3.D.1.4.4;3.D.1.4.4;3.D.1.9.1;2.A.63.1.2;3.D.1.3.1;3.D.1.9.1;2.A.63.1.4;3.D.1.4.3;3.D.1.4.3;2.A.63.1.1;2.A.63.1.3;2.A.63.1.3;3.D.1.8.2;3.D.9.1.1;3.D.1.5.1;3.D.1.1.1;3.D.1.7.1;3.D.1.1.1;3.D.1.6.2;3.D.1.8.1;3.D.1.2.1	The H+-translocating F<sub>420</sub>H<sub>2</sub> Dehydrogenase (F<sub>420</sub>H<sub>2</sub>DH) Family;The H+ or Na+-translocating NADH Dehydrogenase (NDH) Family;The Monovalent Cation (K+ or Na+):Proton Antiporter-3 (CPA3) Family	TIGR01972	NDH_I_M: proton-translocating NADH-quinone oxidoreductase, chain M	IPR010227;IPR001750	NADH:quinone oxidoreductase/Mrp antiporter, membrane subunit;NADH-quinone oxidoreductase, chain M/4	Reactome: R-HSA-611105|Reactome: R-HSA-6799198	WP_134672039.1:5.8e-185;WP_135805232.1:9.9e-185;WP_101296645.1:3.8e-184;WP_092536355.1:1.4e-183;WP_129115231.1:1.4e-183;WP_092889791.1:2.4e-183;WP_128478028.1:4.1e-183;WP_058573162.1:5.4e-183;PSP55154.1:7.1e-183;WP_008389759.1:9.2e-183;WP_151160926.1:9.2e-183;WP_151139119.1:1.2e-182;WP_132057610.1:1.6e-182;WP_151109640.1:3.5e-182;WP_136715751.1:6.0e-182;WP_135851406.1:1.0e-181;PSP42297.1:1.7e-181…	Halobacteria	183963
bin_91_01113	Ca. Hikarchaeum yamanae Bin1	673	NADH-quinone oxidoreductase subunit L	nuoL	arCOG01539	NuoL	NADH dehydrogenase subunit L	K00341;K15863	nuoL; NADH-quinone oxidoreductase subunit L [EC:7.1.1.2];nuoLM; NADH-quinone oxidoreductase subunit L/M [EC:7.1.1.2]	path:map00190:Oxidative phosphorylation	0KS3D	subunit l	C	PF00662;PF00361	NADH-Ubiquinone oxidoreductase (complex I), chain 5 N-terminus;Proton-conducting membrane transporter			3.D.1.8.2;3.D.9.1.1;3.D.1.5.1;3.D.1.7.1;3.D.1.1.1;3.D.1.2.1;3.D.1.8.1;3.D.9.1.2;3.D.1.3.1;3.D.1.6.2;3.D.1.6.1;2.A.63.1.2;3.D.1.6.4;2.A.63.1.4;2.A.63.1.3;3.D.1.9.1;2.A.63.1.1;3.D.1.4.1;3.D.1.4.2;3.D.9.1.2;3.D.1.9.1;3.D.1.9.1;3.D.9.1.2;3.D.1.4.3;3.D.1.4.3;3.D.1.4.4;2.A.63.1.2	The H+ or Na+-translocating NADH Dehydrogenase (NDH) Family;The Monovalent Cation (K+ or Na+):Proton Antiporter-3 (CPA3) Family;The H+-translocating F<sub>420</sub>H<sub>2</sub> Dehydrogenase (F<sub>420</sub>H<sub>2</sub>DH) Family	TIGR01974	NDH_I_L: proton-translocating NADH-quinone oxidoreductase, chain L	IPR003945;IPR001750;IPR001516	NADH:quinone oxidoreductase/Mrp antiporter, membrane subunit;NADH-plastoquinone oxidoreductase, chain 5;NADH-Ubiquinone oxidoreductase (complex I), chain 5 N-terminal	Reactome: R-HSA-611105|Reactome: R-HSA-6799198	AIF05995.1:0.0e+00	uncultured marine thaumarchaeote KM3_18_D11	1456075
bin_91_01114	Ca. Hikarchaeum yamanae Bin1	100	NADH-quinone oxidoreductase subunit K	nuoK	arCOG03073	NuoK	NADH dehydrogenase subunit 4L (K,kappa)	K00340;K05576	nuoK; NADH-quinone oxidoreductase subunit K [EC:7.1.1.2];ndhE; NAD(P)H-quinone oxidoreductase subunit 4L [EC:7.1.1.2]	path:map00190:Oxidative phosphorylation	0KU2F	subunit K	C	PF00420	NADH-ubiquinone/plastoquinone oxidoreductase chain 4L			3.D.9.1.1;3.D.1.7.1	The H+-translocating F<sub>420</sub>H<sub>2</sub> Dehydrogenase (F<sub>420</sub>H<sub>2</sub>DH) Family;The H+ or Na+-translocating NADH Dehydrogenase (NDH) Family			IPR001133;IPR039428	NADH-ubiquinone oxidoreductase chain 4L/K;NADH-ubiquinone oxidoreductase chain 4L/Mnh complex subunit C1-like		AIF05996.1:2.0e-41	uncultured marine thaumarchaeote KM3_18_D11	1456075
bin_91_01115	Ca. Hikarchaeum yamanae Bin1	186	hypothetical protein		arCOG04654	NuoJ	NADH dehydrogenase subunit J	K00339	nuoJ; NADH-quinone oxidoreductase subunit J [EC:7.1.1.2]	path:map00190:Oxidative phosphorylation	0KUHP	NADH dehydrogenase subunit j	C	PF00499	NADH-ubiquinone/plastoquinone oxidoreductase chain 6							IPR042106;IPR001457	NADH-ubiquinone/plastoquinone oxidoreductase chain 6, subunit NuoJ;NADH:ubiquinone/plastoquinone oxidoreductase, chain 6	Reactome: R-HSA-611105|Reactome: R-HSA-6799198	AIF05997.1:3.0e-59	uncultured marine thaumarchaeote KM3_18_D11	1456075
bin_91_01116	Ca. Hikarchaeum yamanae Bin1	153	NADH-quinone oxidoreductase subunit I	nuoI	arCOG01543	NuoI	NADH dehydrogenase subunit I	K00338	nuoI; NADH-quinone oxidoreductase subunit I [EC:7.1.1.2]	path:map00190:Oxidative phosphorylation	0KRY3	NADH-quinone oxidoreductase, chain i	C	PF12838	4Fe-4S dicluster domain			3.D.1.6.1;3.D.1.6.3;3.D.1.6.4;3.D.1.6.2;3.D.1.2.1	The H+ or Na+-translocating NADH Dehydrogenase (NDH) Family			IPR017896	4Fe-4S ferredoxin-type, iron-sulphur binding domain		WP_145843825.1:5.4e-62;WP_121822731.1:2.7e-61;WP_006654637.1:6.0e-61;WP_004215981.1:6.0e-61;WP_141466518.1:6.0e-61;WP_165162323.1:7.8e-61;WP_135535564.1:7.8e-61;WP_049923150.1:7.8e-61;WP_152040464.1:1.0e-60;WP_049952191.1:1.0e-60;WP_006109474.1:1.0e-60;WP_148856426.1:1.0e-60;WP_020221107.1:1.0e-60;WP_138005390.1:1.3e-60;WP_157511400.1:1.3e-60;WP_097009088.1:1.3e-60	Halobacteria	183963
bin_91_01117	Ca. Hikarchaeum yamanae Bin1	359	NADH-quinone oxidoreductase subunit H	nuoH	arCOG01546	NuoH	NADH dehydrogenase subunit H	K00337	nuoH; NADH-quinone oxidoreductase subunit H [EC:7.1.1.2]	path:map00190:Oxidative phosphorylation	0KRS9	NDH-1 shuttles electrons from NADH, via FMN and iron- sulfur (Fe-S) centers, to quinones in the respiratory chain. The immediate electron acceptor for the enzyme in this species is believed to be ubiquinone. Couples the redox reaction to proton translocation (for every two electrons transferred, four hydrogen ions are translocated across the cytoplasmic membrane), and thus conserves the redox ene…	C	PF00146	NADH dehydrogenase			3.D.1.5.1;3.D.1.8.2;3.D.1.1.1;3.D.1.8.1;3.D.1.2.1;3.D.9.1.1;3.D.1.3.1;3.D.1.7.1;3.D.1.6.1;3.D.9.1.2;3.D.1.6.2;3.D.1.6.4	The H+ or Na+-translocating NADH Dehydrogenase (NDH) Family;The H+-translocating F<sub>420</sub>H<sub>2</sub> Dehydrogenase (F<sub>420</sub>H<sub>2</sub>DH) Family			IPR001694	NADH:ubiquinone oxidoreductase, subunit 1/F420H2 oxidoreductase subunit H	Reactome: R-HSA-611105|Reactome: R-HSA-6799198	WP_101296640.1:6.3e-146;WP_129115223.1:2.7e-144;WP_009761852.1:5.9e-144;WP_117591624.1:7.7e-144;WP_089869639.1:1.3e-143;WP_009365901.1:2.3e-143;PSP42304.1:3.8e-143;WP_058573141.1:8.6e-143	Halobacteria	183963
bin_91_01118	Ca. Hikarchaeum yamanae Bin1	555	NADH-quinone oxidoreductase subunit C/D	nuoC	arCOG01548	NuoD	NADH dehydrogenase subunit D	K00333;K13378	nuoD; NADH-quinone oxidoreductase subunit D [EC:7.1.1.2];nuoCD; NADH-quinone oxidoreductase subunit C/D [EC:7.1.1.2]	path:map00190:Oxidative phosphorylation	0KS1A	NADH-ubiquinone oxidoreductase chain 49kDa	C	PF00329;PF00346	Respiratory-chain NADH dehydrogenase, 30 Kd subunit;Respiratory-chain NADH dehydrogenase, 49 Kd subunit			3.D.1.5.1;3.D.1.1.1;3.D.1.7.1;3.D.1.3.1;3.D.1.8.1;3.D.1.8.2;3.D.1.6.1;3.D.1.6.3;3.D.1.6.2;3.D.1.6.4;3.D.1.2.1;3.D.9.1.1;3.D.9.1.2;3.D.1.4.4;3.D.1.9.2;3.D.1.4.1;3.D.1.4.3;3.D.1.4.2;3.D.1.9.1	The H+ or Na+-translocating NADH Dehydrogenase (NDH) Family;The H+-translocating F<sub>420</sub>H<sub>2</sub> Dehydrogenase (F<sub>420</sub>H<sub>2</sub>DH) Family			IPR001135;IPR037232;IPR001268;IPR029014;IPR038290	NADH:ubiquinone oxidoreductase, 30kDa subunit;NADH-quinone oxidoreductase, subunit D;[NiFe]-hydrogenase, large subunit;NADH:ubiquinone oxidoreductase, 30kDa subunit superfamily;NADH-quinone oxidoreductase, subunit D superfamily	Reactome: R-HSA-611105|Reactome: R-HSA-6799198	WP_160067087.1:3.2e-245;WP_152941664.1:7.0e-245;WP_089878571.1:1.2e-244;WP_157688333.1:1.2e-244;WP_076578524.1:2.1e-244;WP_006089402.1:2.1e-244;WP_090504570.1:3.5e-244;WP_135535562.1:4.6e-244;WP_151139126.1:4.6e-244;PSP99925.1:4.6e-244;WP_148856424.1:4.6e-244;WP_005581277.1:1.3e-243;WP_138005392.1:1.7e-243;ESS07166.1:1.7e-243;WP_090304559.1:2.3e-243;WP_006056836.1:2.3e-243;WP_121568380.1:3.0e-243…	Archaea	2157
bin_91_01119	Ca. Hikarchaeum yamanae Bin1	209	NADH-quinone oxidoreductase subunit B	nuoB	arCOG01554	NuoB	F420H2 dehydrogenase subunit, related to NADH:ubiquinone oxidoreductase 20 kD subunit	K00331;K00333	nuoB; NADH-quinone oxidoreductase subunit B [EC:7.1.1.2];nuoD; NADH-quinone oxidoreductase subunit D [EC:7.1.1.2]	path:map00190:Oxidative phosphorylation	0KSHK	subunit B'	C	PF01058	NADH ubiquinone oxidoreductase, 20 Kd subunit			3.D.1.6.1;3.D.1.2.1;3.D.1.6.3;3.D.1.5.1;3.D.1.6.2;3.D.1.3.1;3.D.9.1.1;3.D.1.6.4;3.D.1.8.2;3.D.1.1.1;3.D.1.7.1;3.D.1.8.1;3.D.9.1.2;3.D.1.4.2;3.D.1.4.3;3.D.1.4.4;3.D.1.4.1;3.D.1.9.2	The H+ or Na+-translocating NADH Dehydrogenase (NDH) Family;The H+-translocating F<sub>420</sub>H<sub>2</sub> Dehydrogenase (F<sub>420</sub>H<sub>2</sub>DH) Family	TIGR01957	nuoB_fam: NADH-quinone oxidoreductase, B subunit	IPR006137;IPR006138	NADH:ubiquinone oxidoreductase-like, 20kDa subunit;NADH-ubiquinone oxidoreductase, 20 Kd subunit	Reactome: R-HSA-611105|Reactome: R-HSA-6799198	WP_014050875.1:3.1e-100;WP_144261838.1:4.0e-100;PSP55160.1:8.9e-100;WP_073307452.1:8.9e-100;WP_135663704.1:1.2e-99;WP_158203101.1:1.2e-99;PSQ08332.1:1.5e-99;ESS08246.1:1.5e-99;WP_152040461.1:1.5e-99;WP_097009085.1:1.5e-99;WP_159667488.1:1.5e-99;WP_135829106.1:2.0e-99;WP_114447403.1:2.0e-99;WP_151139127.1:2.0e-99;WP_157688332.1:2.6e-99;WP_049936394.1:2.6e-99;WP_114586173.1:2.6e-99;PSP99924.1:3.4e-…	Archaea	2157
bin_91_01120	Ca. Hikarchaeum yamanae Bin1	133	NAD(P)H-quinone oxidoreductase subunit 3	ndhC	arCOG01557	NuoA	NADH dehydrogenase subunit A	K00330	nuoA; NADH-quinone oxidoreductase subunit A [EC:7.1.1.2]	path:map00190:Oxidative phosphorylation	0KUWH	NADH-ubiquinone plastoquinone oxidoreductase chain 3	C	PF00507	NADH-ubiquinone/plastoquinone oxidoreductase, chain 3			3.D.9.1.1;3.D.1.8.1	The H+-translocating F<sub>420</sub>H<sub>2</sub> Dehydrogenase (F<sub>420</sub>H<sub>2</sub>DH) Family;The H+ or Na+-translocating NADH Dehydrogenase (NDH) Family			IPR038430;IPR000440	NADH:ubiquinone/plastoquinone oxidoreductase, chain 3;NADH:ubiquinone oxidoreductase, subunit 3 superfamily	Reactome: R-HSA-611105|Reactome: R-HSA-6799198	WP_049904017.1:1.1e-34;WP_008416680.1:1.4e-34;PSQ47985.1:1.9e-34;WP_066382936.1:1.9e-34;PSP69180.1:1.9e-34;PSQ42582.1:1.9e-34;PSQ12547.1:2.4e-34;WP_006077161.1:3.2e-34;WP_135829551.1:3.2e-34;WP_005044528.1:3.2e-34;PSP65783.1:3.2e-34;WP_090304557.1:4.1e-34;SDJ89260.1:4.1e-34;WP_006089404.1:4.1e-34;WP_135826749.1:4.1e-34;WP_075936934.1:5.4e-34;WP_076578528.1:5.4e-34;WP_134672032.1:5.4e-34	Halobacteria	183963
bin_172_00344	Ca. Hikarchaeum yamanae Bin2	784	Na(+)/H(+) antiporter subunit A	mrpA	arCOG03077	MnhB	Multisubunit Na+/H+ antiporter, MnhB subunit	K00341;K05565;K12139	nuoL; NADH-quinone oxidoreductase subunit L [EC:7.1.1.2];mnhA, mrpA; multicomponent Na+:H+ antiporter subunit A;hyfD; hydrogenase-4 component D [EC:1.-.-.-]	path:map00190:Oxidative phosphorylation;	0KS6Y	NADH Ubiquinone plastoquinone (Complex I)	C	PF00662;PF00361;PF13244	NADH-Ubiquinone oxidoreductase (complex I), chain 5 N-terminus;Proton-conducting membrane transporter;Domain of unknown function (DUF4040)			2.A.63.1.4;2.A.63.1.2;2.A.63.1.1;2.A.63.1.3;3.D.1.8.2;3.D.9.1.1;3.D.1.9.1;3.D.9.1.2;3.D.9.1.2;3.D.1.6.1;3.D.1.8.1;3.D.1.5.1;3.D.1.4.1;3.D.1.1.1;3.D.1.7.1;3.D.1.2.1;3.D.1.6.4;3.D.1.3.1;3.D.1.6.2;3.D.9.1.2;3.D.1.4.2;3.D.1.4.3;3.D.1.4.3;3.D.1.4.4;3.D.1.4.4;3.D.1.9.1;3.D.1.1.1;3.D.1.8.2;3.D.1.9.1;2.A.63.1.2;3.D.9.1.1;3.D.9.1.1;2.A.63.1.3;3.D.1.2.1;3.D.1.5.1	The H+ or Na+-translocating NADH Dehydrogenase (NDH) Family;The Monovalent Cation (K+ or Na+):Proton Antiporter-3 (CPA3) Family;The H+-translocating F<sub>420</sub>H<sub>2</sub> Dehydrogenase (F<sub>420</sub>H<sub>2</sub>DH) Family			IPR025383;IPR001750;IPR001516	Domain of unknown function DUF4040;NADH:quinone oxidoreductase/Mrp antiporter, membrane subunit;NADH-Ubiquinone oxidoreductase (complex I), chain 5 N-terminal	Reactome: R-HSA-611105|Reactome: R-HSA-6799198	WP_137283334.1:3.1e-177;PSP43051.1:3.4e-176	unclassified Halobacteriales (miscellaneous)	38063
bin_172_00347	Ca. Hikarchaeum yamanae Bin2	525	Na(+)/H(+) antiporter subunit D	mrpD	arCOG01537	NuoM	NADH:ubiquinone oxidoreductase subunit 4 (chain M)	K00342;K05568;K14115;K15863	nuoM; NADH-quinone oxidoreductase subunit M [EC:7.1.1.2];mnhD, mrpD; multicomponent Na+:H+ antiporter subunit D;ehbF; energy-converting hydrogenase B subunit F;nuoLM; NADH-quinone oxidoreductase subunit L/M [EC:7.1.1.2]	path:map00190:Oxidative phosphorylation;	0KS97	Monovalent cation H antiporter subunit D	C	PF00361	Proton-conducting membrane transporter			2.A.63.1.2;2.A.63.1.3;2.A.63.1.4;3.D.1.4.1;3.D.9.1.2;2.A.63.1.1;3.D.9.1.2;3.D.1.4.3;3.D.1.4.3;3.D.1.4.4;2.A.63.1.4;3.D.9.1.1;3.D.1.1.1;2.A.63.1.2;3.D.1.5.1;3.D.1.1.1;3.D.9.1.1;3.D.1.8.2;3.D.1.9.1;3.D.1.9.1;3.D.1.9.1;3.D.1.2.1;3.D.1.5.1;3.D.1.4.2;2.A.63.1.3;3.D.1.8.1;3.D.1.2.1;3.D.1.8.2;3.D.1.9.2;3.D.1.6.2	The H+ or Na+-translocating NADH Dehydrogenase (NDH) Family;The Monovalent Cation (K+ or Na+):Proton Antiporter-3 (CPA3) Family;The H+-translocating F<sub>420</sub>H<sub>2</sub> Dehydrogenase (F<sub>420</sub>H<sub>2</sub>DH) Family			IPR001750	NADH:quinone oxidoreductase/Mrp antiporter, membrane subunit	Reactome: R-HSA-611105|Reactome: R-HSA-6799198	PSQ02345.1:1.8e-117;WP_050048092.1:2.4e-117;WP_054519596.1:6.9e-117	Halobacteriales	2235
bin_172_00899	Ca. Hikarchaeum yamanae Bin2	491	NADH-quinone oxidoreductase subunit N	nuoN	arCOG01540	NuoN	NADH dehydrogenase subunit N	K00343	nuoN; NADH-quinone oxidoreductase subunit N [EC:7.1.1.2]	path:map00190:Oxidative phosphorylation	0KRW8	subunit N	C	PF00361	Proton-conducting membrane transporter			3.D.9.1.1;3.D.1.8.2;3.D.1.2.1;3.D.1.1.1;3.D.1.5.1;3.D.1.3.1;3.D.1.7.1;3.D.1.8.1;3.D.9.1.2;3.D.1.4.1;3.D.1.6.2;3.D.1.4.3;2.A.63.1.2;3.D.9.1.2;3.D.1.4.4;2.A.63.1.4	The H+-translocating F<sub>420</sub>H<sub>2</sub> Dehydrogenase (F<sub>420</sub>H<sub>2</sub>DH) Family;The H+ or Na+-translocating NADH Dehydrogenase (NDH) Family;The Monovalent Cation (K+ or Na+):Proton Antiporter-3 (CPA3) Family	TIGR01770	NDH_I_N: proton-translocating NADH-quinone oxidoreductase, chain N	IPR010096;IPR001750	NADH:quinone oxidoreductase/Mrp antiporter, membrane subunit;NAD(P)H-quinone oxidoreductase, subunit N/subunit 2	Reactome: R-HSA-611105|Reactome: R-HSA-6799198	PSP56262.1:2.7e-147;PSQ21842.1:1.7e-146;WP_129115232.1:6.6e-146;WP_076428236.1:8.7e-146;WP_121822724.1:8.7e-146;WP_070365046.1:8.7e-146;WP_135820054.1:1.5e-145;WP_005044539.1:1.9e-145;WP_049903277.1:3.3e-145;WP_137287178.1:7.3e-145;WP_049971151.1:1.3e-144;WP_137277004.1:1.6e-144;WP_006077171.1:2.1e-144;WP_008416694.1:2.8e-144;WP_115862380.1:2.8e-144;PSQ19662.1:3.6e-144	Halobacteria	183963
bin_172_00900	Ca. Hikarchaeum yamanae Bin2	512	NAD(P)H-quinone oxidoreductase chain 4 1	ndhD1	arCOG01538	NuoM	NADH dehydrogenase subunit M	K00342	nuoM; NADH-quinone oxidoreductase subunit M [EC:7.1.1.2]	path:map00190:Oxidative phosphorylation	0KRVF	subunit m	C	PF00361	Proton-conducting membrane transporter			3.D.9.1.1;3.D.1.8.2;3.D.1.2.1;3.D.1.5.1;3.D.1.1.1;3.D.1.8.1;3.D.9.1.2;3.D.1.7.1;3.D.1.6.4;3.D.1.4.1;3.D.1.6.2;3.D.9.1.2;3.D.1.6.1;2.A.63.1.4;2.A.63.1.2;3.D.1.4.4;3.D.1.4.4;3.D.1.9.1;2.A.63.1.2;3.D.1.3.1;3.D.1.9.1;2.A.63.1.4;3.D.1.4.3;3.D.1.4.3;2.A.63.1.1;2.A.63.1.3;2.A.63.1.3;3.D.1.8.2;3.D.9.1.1;3.D.1.5.1;3.D.1.1.1;3.D.1.7.1;3.D.1.1.1;3.D.1.6.2;3.D.1.8.1;3.D.1.2.1	The H+-translocating F<sub>420</sub>H<sub>2</sub> Dehydrogenase (F<sub>420</sub>H<sub>2</sub>DH) Family;The H+ or Na+-translocating NADH Dehydrogenase (NDH) Family;The Monovalent Cation (K+ or Na+):Proton Antiporter-3 (CPA3) Family	TIGR01972	NDH_I_M: proton-translocating NADH-quinone oxidoreductase, chain M	IPR010227;IPR001750	NADH:quinone oxidoreductase/Mrp antiporter, membrane subunit;NADH-quinone oxidoreductase, chain M/4	Reactome: R-HSA-611105|Reactome: R-HSA-6799198	WP_134672039.1:5.8e-185;WP_135805232.1:9.9e-185;WP_101296645.1:3.8e-184;WP_092536355.1:1.4e-183;WP_129115231.1:1.4e-183;WP_092889791.1:2.4e-183;WP_128478028.1:4.1e-183;WP_058573162.1:5.4e-183;PSP55154.1:7.1e-183;WP_008389759.1:9.2e-183;WP_151160926.1:9.2e-183;WP_151139119.1:1.2e-182;WP_132057610.1:1.6e-182;WP_151109640.1:3.5e-182;WP_136715751.1:6.0e-182;WP_135851406.1:1.0e-181;PSP42297.1:1.7e-181…	Halobacteria	183963
bin_172_00901	Ca. Hikarchaeum yamanae Bin2	673	NADH-quinone oxidoreductase subunit L	nuoL	arCOG01539	NuoL	NADH dehydrogenase subunit L	K00341;K15863	nuoL; NADH-quinone oxidoreductase subunit L [EC:7.1.1.2];nuoLM; NADH-quinone oxidoreductase subunit L/M [EC:7.1.1.2]	path:map00190:Oxidative phosphorylation	0KS3D	subunit l	C	PF00361;PF00662	Proton-conducting membrane transporter;NADH-Ubiquinone oxidoreductase (complex I), chain 5 N-terminus			3.D.1.8.2;3.D.9.1.1;3.D.1.5.1;3.D.1.7.1;3.D.1.1.1;3.D.1.2.1;3.D.1.8.1;3.D.9.1.2;3.D.1.3.1;3.D.1.6.2;3.D.1.6.1;2.A.63.1.2;3.D.1.6.4;2.A.63.1.4;2.A.63.1.3;3.D.1.9.1;2.A.63.1.1;3.D.1.4.1;3.D.1.4.2;3.D.9.1.2;3.D.1.9.1;3.D.1.9.1;3.D.9.1.2;3.D.1.4.3;3.D.1.4.3;3.D.1.4.4;2.A.63.1.2	The H+ or Na+-translocating NADH Dehydrogenase (NDH) Family;The Monovalent Cation (K+ or Na+):Proton Antiporter-3 (CPA3) Family;The H+-translocating F<sub>420</sub>H<sub>2</sub> Dehydrogenase (F<sub>420</sub>H<sub>2</sub>DH) Family	TIGR01974	NDH_I_L: proton-translocating NADH-quinone oxidoreductase, chain L	IPR003945;IPR001750;IPR001516	NADH:quinone oxidoreductase/Mrp antiporter, membrane subunit;NADH-plastoquinone oxidoreductase, chain 5;NADH-Ubiquinone oxidoreductase (complex I), chain 5 N-terminal	Reactome: R-HSA-611105|Reactome: R-HSA-6799198	AIF05995.1:0.0e+00	uncultured marine thaumarchaeote KM3_18_D11	1456075
bin_172_00902	Ca. Hikarchaeum yamanae Bin2	100	NADH-quinone oxidoreductase subunit K	nuoK	arCOG03073	NuoK	NADH dehydrogenase subunit 4L (K,kappa)	K00340;K05576	nuoK; NADH-quinone oxidoreductase subunit K [EC:7.1.1.2];ndhE; NAD(P)H-quinone oxidoreductase subunit 4L [EC:7.1.1.2]	path:map00190:Oxidative phosphorylation	0KU2F	subunit K	C	PF00420	NADH-ubiquinone/plastoquinone oxidoreductase chain 4L			3.D.9.1.1;3.D.1.7.1	The H+-translocating F<sub>420</sub>H<sub>2</sub> Dehydrogenase (F<sub>420</sub>H<sub>2</sub>DH) Family;The H+ or Na+-translocating NADH Dehydrogenase (NDH) Family			IPR001133;IPR039428	NADH-ubiquinone oxidoreductase chain 4L/Mnh complex subunit C1-like;NADH-ubiquinone oxidoreductase chain 4L/K		AIF05996.1:2.0e-41	uncultured marine thaumarchaeote KM3_18_D11	1456075
bin_172_00903	Ca. Hikarchaeum yamanae Bin2	186	hypothetical protein		arCOG04654	NuoJ	NADH dehydrogenase subunit J	K00339	nuoJ; NADH-quinone oxidoreductase subunit J [EC:7.1.1.2]	path:map00190:Oxidative phosphorylation	0KUHP	NADH dehydrogenase subunit j	C	PF00499	NADH-ubiquinone/plastoquinone oxidoreductase chain 6							IPR042106;IPR001457	NADH-ubiquinone/plastoquinone oxidoreductase chain 6, subunit NuoJ;NADH:ubiquinone/plastoquinone oxidoreductase, chain 6	Reactome: R-HSA-611105|Reactome: R-HSA-6799198	AIF05997.1:3.0e-59	uncultured marine thaumarchaeote KM3_18_D11	1456075
bin_172_00904	Ca. Hikarchaeum yamanae Bin2	153	NADH-quinone oxidoreductase subunit I	nuoI	arCOG01543	NuoI	NADH dehydrogenase subunit I	K00338	nuoI; NADH-quinone oxidoreductase subunit I [EC:7.1.1.2]	path:map00190:Oxidative phosphorylation	0KRY3	NADH-quinone oxidoreductase, chain i	C	PF12838	4Fe-4S dicluster domain			3.D.1.6.1;3.D.1.6.3;3.D.1.6.4;3.D.1.6.2;3.D.1.2.1	The H+ or Na+-translocating NADH Dehydrogenase (NDH) Family			IPR017896	4Fe-4S ferredoxin-type, iron-sulphur binding domain		WP_145843825.1:5.4e-62;WP_121822731.1:2.7e-61;WP_006654637.1:6.0e-61;WP_004215981.1:6.0e-61;WP_141466518.1:6.0e-61;WP_165162323.1:7.8e-61;WP_135535564.1:7.8e-61;WP_049923150.1:7.8e-61;WP_152040464.1:1.0e-60;WP_049952191.1:1.0e-60;WP_006109474.1:1.0e-60;WP_148856426.1:1.0e-60;WP_020221107.1:1.0e-60;WP_138005390.1:1.3e-60;WP_157511400.1:1.3e-60;WP_097009088.1:1.3e-60	Halobacteria	183963
bin_172_00905	Ca. Hikarchaeum yamanae Bin2	359	NADH-quinone oxidoreductase subunit H	nuoH	arCOG01546	NuoH	NADH dehydrogenase subunit H	K00337	nuoH; NADH-quinone oxidoreductase subunit H [EC:7.1.1.2]	path:map00190:Oxidative phosphorylation	0KRS9	NDH-1 shuttles electrons from NADH, via FMN and iron- sulfur (Fe-S) centers, to quinones in the respiratory chain. The immediate electron acceptor for the enzyme in this species is believed to be ubiquinone. Couples the redox reaction to proton translocation (for every two electrons transferred, four hydrogen ions are translocated across the cytoplasmic membrane), and thus conserves the redox ene…	C	PF00146	NADH dehydrogenase			3.D.1.5.1;3.D.1.8.2;3.D.1.1.1;3.D.1.8.1;3.D.1.2.1;3.D.9.1.1;3.D.1.3.1;3.D.1.7.1;3.D.1.6.1;3.D.9.1.2;3.D.1.6.2;3.D.1.6.4	The H+ or Na+-translocating NADH Dehydrogenase (NDH) Family;The H+-translocating F<sub>420</sub>H<sub>2</sub> Dehydrogenase (F<sub>420</sub>H<sub>2</sub>DH) Family			IPR001694	NADH:ubiquinone oxidoreductase, subunit 1/F420H2 oxidoreductase subunit H	Reactome: R-HSA-611105|Reactome: R-HSA-6799198	WP_101296640.1:6.3e-146;WP_129115223.1:2.7e-144;WP_009761852.1:5.9e-144;WP_117591624.1:7.7e-144;WP_089869639.1:1.3e-143;WP_009365901.1:2.3e-143;PSP42304.1:3.8e-143;WP_058573141.1:8.6e-143	Halobacteria	183963
bin_172_00906	Ca. Hikarchaeum yamanae Bin2	555	NADH-quinone oxidoreductase subunit C/D	nuoC	arCOG01548	NuoD	NADH dehydrogenase subunit D	K00333;K13378	nuoD; NADH-quinone oxidoreductase subunit D [EC:7.1.1.2];nuoCD; NADH-quinone oxidoreductase subunit C/D [EC:7.1.1.2]	path:map00190:Oxidative phosphorylation	0KS1A	NADH-ubiquinone oxidoreductase chain 49kDa	C	PF00346;PF00329	Respiratory-chain NADH dehydrogenase, 49 Kd subunit;Respiratory-chain NADH dehydrogenase, 30 Kd subunit			3.D.1.5.1;3.D.1.1.1;3.D.1.7.1;3.D.1.3.1;3.D.1.8.1;3.D.1.8.2;3.D.1.6.1;3.D.1.6.3;3.D.1.6.2;3.D.1.6.4;3.D.1.2.1;3.D.9.1.1;3.D.9.1.2;3.D.1.4.4;3.D.1.9.2;3.D.1.4.1;3.D.1.4.3;3.D.1.4.2;3.D.1.9.1	The H+ or Na+-translocating NADH Dehydrogenase (NDH) Family;The H+-translocating F<sub>420</sub>H<sub>2</sub> Dehydrogenase (F<sub>420</sub>H<sub>2</sub>DH) Family			IPR001135;IPR037232;IPR001268;IPR029014;IPR038290	NADH:ubiquinone oxidoreductase, 30kDa subunit;NADH-quinone oxidoreductase, subunit D;[NiFe]-hydrogenase, large subunit;NADH:ubiquinone oxidoreductase, 30kDa subunit superfamily;NADH-quinone oxidoreductase, subunit D superfamily	Reactome: R-HSA-611105|Reactome: R-HSA-6799198	WP_160067087.1:3.2e-245;WP_152941664.1:7.0e-245;WP_089878571.1:1.2e-244;WP_157688333.1:1.2e-244;WP_076578524.1:2.1e-244;WP_006089402.1:2.1e-244;WP_090504570.1:3.5e-244;WP_135535562.1:4.6e-244;WP_151139126.1:4.6e-244;PSP99925.1:4.6e-244;WP_148856424.1:4.6e-244;WP_005581277.1:1.3e-243;WP_138005392.1:1.7e-243;ESS07166.1:1.7e-243;WP_090304559.1:2.3e-243;WP_006056836.1:2.3e-243;WP_121568380.1:3.0e-243…	Archaea	2157
bin_172_00907	Ca. Hikarchaeum yamanae Bin2	209	NADH-quinone oxidoreductase subunit B	nuoB	arCOG01554	NuoB	F420H2 dehydrogenase subunit, related to NADH:ubiquinone oxidoreductase 20 kD subunit	K00331;K00333	nuoB; NADH-quinone oxidoreductase subunit B [EC:7.1.1.2];nuoD; NADH-quinone oxidoreductase subunit D [EC:7.1.1.2]	path:map00190:Oxidative phosphorylation	0KSHK	subunit B'	C	PF01058	NADH ubiquinone oxidoreductase, 20 Kd subunit			3.D.1.6.1;3.D.1.2.1;3.D.1.6.3;3.D.1.5.1;3.D.1.6.2;3.D.1.3.1;3.D.9.1.1;3.D.1.6.4;3.D.1.8.2;3.D.1.1.1;3.D.1.7.1;3.D.1.8.1;3.D.9.1.2;3.D.1.4.2;3.D.1.4.3;3.D.1.4.4;3.D.1.4.1;3.D.1.9.2	The H+ or Na+-translocating NADH Dehydrogenase (NDH) Family;The H+-translocating F<sub>420</sub>H<sub>2</sub> Dehydrogenase (F<sub>420</sub>H<sub>2</sub>DH) Family	TIGR01957	nuoB_fam: NADH-quinone oxidoreductase, B subunit	IPR006137;IPR006138	NADH:ubiquinone oxidoreductase-like, 20kDa subunit;NADH-ubiquinone oxidoreductase, 20 Kd subunit	Reactome: R-HSA-611105|Reactome: R-HSA-6799198	WP_014050875.1:3.1e-100;WP_144261838.1:4.0e-100;PSP55160.1:8.9e-100;WP_073307452.1:8.9e-100;WP_135663704.1:1.2e-99;WP_158203101.1:1.2e-99;PSQ08332.1:1.5e-99;ESS08246.1:1.5e-99;WP_152040461.1:1.5e-99;WP_097009085.1:1.5e-99;WP_159667488.1:1.5e-99;WP_135829106.1:2.0e-99;WP_114447403.1:2.0e-99;WP_151139127.1:2.0e-99;WP_157688332.1:2.6e-99;WP_049936394.1:2.6e-99;WP_114586173.1:2.6e-99;PSP99924.1:3.4e-…	Archaea	2157
bin_172_00908	Ca. Hikarchaeum yamanae Bin2	133	NAD(P)H-quinone oxidoreductase subunit 3	ndhC	arCOG01557	NuoA	NADH dehydrogenase subunit A	K00330	nuoA; NADH-quinone oxidoreductase subunit A [EC:7.1.1.2]	path:map00190:Oxidative phosphorylation	0KUWH	NADH-ubiquinone plastoquinone oxidoreductase chain 3	C	PF00507	NADH-ubiquinone/plastoquinone oxidoreductase, chain 3			3.D.9.1.1;3.D.1.8.1	The H+-translocating F<sub>420</sub>H<sub>2</sub> Dehydrogenase (F<sub>420</sub>H<sub>2</sub>DH) Family;The H+ or Na+-translocating NADH Dehydrogenase (NDH) Family			IPR038430;IPR000440	NADH:ubiquinone/plastoquinone oxidoreductase, chain 3;NADH:ubiquinone oxidoreductase, subunit 3 superfamily	Reactome: R-HSA-611105|Reactome: R-HSA-6799198	WP_049904017.1:1.1e-34;WP_008416680.1:1.4e-34;PSQ47985.1:1.9e-34;WP_066382936.1:1.9e-34;PSP69180.1:1.9e-34;PSQ42582.1:1.9e-34;PSQ12547.1:2.4e-34;WP_006077161.1:3.2e-34;WP_135829551.1:3.2e-34;WP_005044528.1:3.2e-34;PSP65783.1:3.2e-34;WP_090304557.1:4.1e-34;SDJ89260.1:4.1e-34;WP_006089404.1:4.1e-34;WP_135826749.1:4.1e-34;WP_075936934.1:5.4e-34;WP_076578528.1:5.4e-34;WP_134672032.1:5.4e-34	Halobacteria	183963
bin_117_00352	Ca. Hikarchaeum yamanae Bin3	403	Na(+)/H(+) antiporter subunit A	mrpA	arCOG03077	MnhB	Multisubunit Na+/H+ antiporter, MnhB subunit	K00341;K05565;K12139	nuoL; NADH-quinone oxidoreductase subunit L [EC:7.1.1.2];mnhA, mrpA; multicomponent Na+:H+ antiporter subunit A;hyfD; hydrogenase-4 component D [EC:1.-.-.-]	path:map00190:Oxidative phosphorylation;	0KS6Y	NADH Ubiquinone plastoquinone (Complex I)	C	PF13244	Domain of unknown function (DUF4040)			2.A.63.1.4;2.A.63.1.3;2.A.63.1.2;2.A.63.1.1	The Monovalent Cation (K+ or Na+):Proton Antiporter-3 (CPA3) Family			IPR025383	Domain of unknown function DUF4040		WP_049996904.1:2.4e-69;WP_007741296.1:2.0e-68;PSP43051.1:3.5e-68;PSP88444.1:7.8e-68;WP_004052851.1:7.8e-68	Halobacteriales	2235
bin_117_00355	Ca. Hikarchaeum yamanae Bin3	525	Na(+)/H(+) antiporter subunit D	mrpD	arCOG01537	NuoM	NADH:ubiquinone oxidoreductase subunit 4 (chain M)	K00342;K05568;K14115;K15863	nuoM; NADH-quinone oxidoreductase subunit M [EC:7.1.1.2];mnhD, mrpD; multicomponent Na+:H+ antiporter subunit D;ehbF; energy-converting hydrogenase B subunit F;nuoLM; NADH-quinone oxidoreductase subunit L/M [EC:7.1.1.2]	path:map00190:Oxidative phosphorylation;	0KS97	Monovalent cation H antiporter subunit D	C	PF00361	Proton-conducting membrane transporter			2.A.63.1.2;2.A.63.1.3;2.A.63.1.4;3.D.1.4.1;3.D.9.1.2;2.A.63.1.1;3.D.9.1.2;3.D.1.4.3;3.D.1.4.3;3.D.1.4.4;2.A.63.1.4;3.D.9.1.1;3.D.1.1.1;2.A.63.1.2;3.D.1.5.1;3.D.1.1.1;3.D.9.1.1;3.D.1.8.2;3.D.1.9.1;3.D.1.9.1;3.D.1.9.1;3.D.1.2.1;3.D.1.4.2;3.D.1.5.1;2.A.63.1.3;3.D.1.8.1;3.D.1.2.1;3.D.1.8.2;3.D.1.9.2;3.D.1.6.2	The H+ or Na+-translocating NADH Dehydrogenase (NDH) Family;The Monovalent Cation (K+ or Na+):Proton Antiporter-3 (CPA3) Family;The H+-translocating F<sub>420</sub>H<sub>2</sub> Dehydrogenase (F<sub>420</sub>H<sub>2</sub>DH) Family			IPR001750	NADH:quinone oxidoreductase/Mrp antiporter, membrane subunit	Reactome: R-HSA-611105|Reactome: R-HSA-6799198	PSQ02345.1:5.3e-117;WP_050048092.1:6.9e-117;WP_054519596.1:2.0e-116	Halobacteriales	2235
bin_117_00677	Ca. Hikarchaeum yamanae Bin3	155	hypothetical protein		arCOG07914	NuoJ	NADH:ubiquinone oxidoreductase subunit 6	K00339	nuoJ; NADH-quinone oxidoreductase subunit J [EC:7.1.1.2]	path:map00190:Oxidative phosphorylation	0M072	NADH dehydrogenase-like complex subunit J2	C	PF00499	NADH-ubiquinone/plastoquinone oxidoreductase chain 6							IPR042106;IPR001457	NADH-ubiquinone/plastoquinone oxidoreductase chain 6, subunit NuoJ;NADH:ubiquinone/plastoquinone oxidoreductase, chain 6	Reactome: R-HSA-611105|Reactome: R-HSA-6799198	AIF05997.1:2.5e-59	uncultured marine thaumarchaeote KM3_18_D11	1456075
bin_117_00678	Ca. Hikarchaeum yamanae Bin3	100	NADH-quinone oxidoreductase subunit K	nuoK	arCOG03073	NuoK	NADH dehydrogenase subunit 4L (K,kappa)	K00340;K05576	nuoK; NADH-quinone oxidoreductase subunit K [EC:7.1.1.2];ndhE; NAD(P)H-quinone oxidoreductase subunit 4L [EC:7.1.1.2]	path:map00190:Oxidative phosphorylation	0KU2F	subunit K	C	PF00420	NADH-ubiquinone/plastoquinone oxidoreductase chain 4L			3.D.9.1.1;3.D.1.7.1	The H+-translocating F<sub>420</sub>H<sub>2</sub> Dehydrogenase (F<sub>420</sub>H<sub>2</sub>DH) Family;The H+ or Na+-translocating NADH Dehydrogenase (NDH) Family			IPR001133;IPR039428	NADH-ubiquinone oxidoreductase chain 4L/K;NADH-ubiquinone oxidoreductase chain 4L/Mnh complex subunit C1-like		AIF05996.1:2.0e-41	uncultured marine thaumarchaeote KM3_18_D11	1456075
bin_117_00679	Ca. Hikarchaeum yamanae Bin3	673	NADH-quinone oxidoreductase subunit L	nuoL	arCOG01539	NuoL	NADH dehydrogenase subunit L	K00341;K15863	nuoL; NADH-quinone oxidoreductase subunit L [EC:7.1.1.2];nuoLM; NADH-quinone oxidoreductase subunit L/M [EC:7.1.1.2]	path:map00190:Oxidative phosphorylation	0KS3D	subunit l	C	PF00662;PF00361	NADH-Ubiquinone oxidoreductase (complex I), chain 5 N-terminus;Proton-conducting membrane transporter			3.D.1.8.2;3.D.9.1.1;3.D.1.5.1;3.D.1.7.1;3.D.1.1.1;3.D.1.2.1;3.D.1.8.1;3.D.9.1.2;3.D.1.3.1;3.D.1.6.2;3.D.1.6.1;2.A.63.1.2;3.D.1.6.4;2.A.63.1.4;2.A.63.1.3;3.D.1.9.1;2.A.63.1.1;3.D.1.4.1;3.D.1.4.2;3.D.9.1.2;3.D.1.9.1;3.D.1.9.1;3.D.9.1.2;3.D.1.4.3;3.D.1.4.3;3.D.1.4.4;2.A.63.1.2	The H+ or Na+-translocating NADH Dehydrogenase (NDH) Family;The Monovalent Cation (K+ or Na+):Proton Antiporter-3 (CPA3) Family;The H+-translocating F<sub>420</sub>H<sub>2</sub> Dehydrogenase (F<sub>420</sub>H<sub>2</sub>DH) Family	TIGR01974	NDH_I_L: proton-translocating NADH-quinone oxidoreductase, chain L	IPR003945;IPR001750;IPR001516	NADH:quinone oxidoreductase/Mrp antiporter, membrane subunit;NADH-plastoquinone oxidoreductase, chain 5;NADH-Ubiquinone oxidoreductase (complex I), chain 5 N-terminal	Reactome: R-HSA-611105|Reactome: R-HSA-6799198	AIF05995.1:0.0e+00	uncultured marine thaumarchaeote KM3_18_D11	1456075
bin_117_00680	Ca. Hikarchaeum yamanae Bin3	512	NAD(P)H-quinone oxidoreductase chain 4 1	ndhD1	arCOG01538	NuoM	NADH dehydrogenase subunit M	K00342	nuoM; NADH-quinone oxidoreductase subunit M [EC:7.1.1.2]	path:map00190:Oxidative phosphorylation	0KRVF	subunit m	C	PF00361	Proton-conducting membrane transporter			3.D.9.1.1;3.D.1.8.2;3.D.1.2.1;3.D.1.5.1;3.D.1.1.1;3.D.1.8.1;3.D.9.1.2;3.D.1.7.1;3.D.1.6.4;3.D.1.4.1;3.D.1.6.2;3.D.9.1.2;3.D.1.6.1;2.A.63.1.4;2.A.63.1.2;3.D.1.4.4;3.D.1.4.4;3.D.1.9.1;2.A.63.1.2;3.D.1.3.1;3.D.1.9.1;2.A.63.1.4;3.D.1.4.3;3.D.1.4.3;2.A.63.1.1;2.A.63.1.3;2.A.63.1.3;3.D.1.8.2;3.D.9.1.1;3.D.1.5.1;3.D.1.1.1;3.D.1.7.1;3.D.1.1.1;3.D.1.6.2;3.D.1.8.1;3.D.1.2.1	The H+-translocating F<sub>420</sub>H<sub>2</sub> Dehydrogenase (F<sub>420</sub>H<sub>2</sub>DH) Family;The H+ or Na+-translocating NADH Dehydrogenase (NDH) Family;The Monovalent Cation (K+ or Na+):Proton Antiporter-3 (CPA3) Family	TIGR01972	NDH_I_M: proton-translocating NADH-quinone oxidoreductase, chain M	IPR010227;IPR001750	NADH:quinone oxidoreductase/Mrp antiporter, membrane subunit;NADH-quinone oxidoreductase, chain M/4	Reactome: R-HSA-611105|Reactome: R-HSA-6799198	WP_134672039.1:5.8e-185;WP_135805232.1:9.9e-185;WP_101296645.1:3.8e-184;WP_092536355.1:1.4e-183;WP_129115231.1:1.4e-183;WP_092889791.1:2.4e-183;WP_128478028.1:4.1e-183;WP_058573162.1:5.4e-183;PSP55154.1:7.1e-183;WP_008389759.1:9.2e-183;WP_151160926.1:9.2e-183;WP_151139119.1:1.2e-182;WP_132057610.1:1.6e-182;WP_151109640.1:3.5e-182;WP_136715751.1:6.0e-182;WP_135851406.1:1.0e-181;PSP42297.1:1.7e-181…	Halobacteria	183963
bin_117_00805	Ca. Hikarchaeum yamanae Bin3	209	NADH-quinone oxidoreductase subunit B	nuoB	arCOG01554	NuoB	F420H2 dehydrogenase subunit, related to NADH:ubiquinone oxidoreductase 20 kD subunit	K00331;K00333	nuoB; NADH-quinone oxidoreductase subunit B [EC:7.1.1.2];nuoD; NADH-quinone oxidoreductase subunit D [EC:7.1.1.2]	path:map00190:Oxidative phosphorylation	0KSHK	subunit B'	C	PF01058	NADH ubiquinone oxidoreductase, 20 Kd subunit			3.D.1.6.1;3.D.1.2.1;3.D.1.6.3;3.D.1.5.1;3.D.1.6.2;3.D.1.3.1;3.D.9.1.1;3.D.1.6.4;3.D.1.8.2;3.D.1.1.1;3.D.1.7.1;3.D.1.8.1;3.D.9.1.2;3.D.1.4.2;3.D.1.4.3;3.D.1.4.4;3.D.1.4.1;3.D.1.9.2	The H+ or Na+-translocating NADH Dehydrogenase (NDH) Family;The H+-translocating F<sub>420</sub>H<sub>2</sub> Dehydrogenase (F<sub>420</sub>H<sub>2</sub>DH) Family	TIGR01957	nuoB_fam: NADH-quinone oxidoreductase, B subunit	IPR006137;IPR006138	NADH:ubiquinone oxidoreductase-like, 20kDa subunit;NADH-ubiquinone oxidoreductase, 20 Kd subunit	Reactome: R-HSA-611105|Reactome: R-HSA-6799198	WP_014050875.1:3.1e-100;WP_144261838.1:4.0e-100;PSP55160.1:8.9e-100;WP_073307452.1:8.9e-100;WP_135663704.1:1.2e-99;WP_158203101.1:1.2e-99;PSQ08332.1:1.5e-99;ESS08246.1:1.5e-99;WP_152040461.1:1.5e-99;WP_097009085.1:1.5e-99;WP_159667488.1:1.5e-99;WP_135829106.1:2.0e-99;WP_114447403.1:2.0e-99;WP_151139127.1:2.0e-99;WP_157688332.1:2.6e-99;WP_049936394.1:2.6e-99;WP_114586173.1:2.6e-99;PSP99924.1:3.4e-…	Archaea	2157
bin_117_00806	Ca. Hikarchaeum yamanae Bin3	555	NADH-quinone oxidoreductase subunit C/D	nuoC	arCOG01548	NuoD	NADH dehydrogenase subunit D	K00333;K13378	nuoD; NADH-quinone oxidoreductase subunit D [EC:7.1.1.2];nuoCD; NADH-quinone oxidoreductase subunit C/D [EC:7.1.1.2]	path:map00190:Oxidative phosphorylation	0KS1A	NADH-ubiquinone oxidoreductase chain 49kDa	C	PF00329;PF00346	Respiratory-chain NADH dehydrogenase, 30 Kd subunit;Respiratory-chain NADH dehydrogenase, 49 Kd subunit			3.D.1.5.1;3.D.1.1.1;3.D.1.7.1;3.D.1.3.1;3.D.1.8.1;3.D.1.8.2;3.D.1.6.1;3.D.1.6.3;3.D.1.6.2;3.D.1.6.4;3.D.1.2.1;3.D.9.1.1;3.D.9.1.2;3.D.1.4.4;3.D.1.9.2;3.D.1.4.1;3.D.1.4.3;3.D.1.4.2;3.D.1.9.1	The H+ or Na+-translocating NADH Dehydrogenase (NDH) Family;The H+-translocating F<sub>420</sub>H<sub>2</sub> Dehydrogenase (F<sub>420</sub>H<sub>2</sub>DH) Family			IPR001135;IPR037232;IPR001268;IPR029014;IPR038290	NADH:ubiquinone oxidoreductase, 30kDa subunit;NADH-quinone oxidoreductase, subunit D;[NiFe]-hydrogenase, large subunit;NADH:ubiquinone oxidoreductase, 30kDa subunit superfamily;NADH-quinone oxidoreductase, subunit D superfamily	Reactome: R-HSA-611105|Reactome: R-HSA-6799198	WP_160067087.1:3.2e-245;WP_152941664.1:7.0e-245;WP_089878571.1:1.2e-244;WP_157688333.1:1.2e-244;WP_076578524.1:2.1e-244;WP_006089402.1:2.1e-244;WP_090504570.1:3.5e-244;WP_135535562.1:4.6e-244;WP_151139126.1:4.6e-244;PSP99925.1:4.6e-244;WP_148856424.1:4.6e-244;WP_005581277.1:1.3e-243;WP_138005392.1:1.7e-243;ESS07166.1:1.7e-243;WP_090304559.1:2.3e-243;WP_006056836.1:2.3e-243;WP_121568380.1:3.0e-243…	Archaea	2157
bin_117_00807	Ca. Hikarchaeum yamanae Bin3	359	NADH-quinone oxidoreductase subunit H	nuoH	arCOG01546	NuoH	NADH dehydrogenase subunit H	K00337	nuoH; NADH-quinone oxidoreductase subunit H [EC:7.1.1.2]	path:map00190:Oxidative phosphorylation	0KRS9	NDH-1 shuttles electrons from NADH, via FMN and iron- sulfur (Fe-S) centers, to quinones in the respiratory chain. The immediate electron acceptor for the enzyme in this species is believed to be ubiquinone. Couples the redox reaction to proton translocation (for every two electrons transferred, four hydrogen ions are translocated across the cytoplasmic membrane), and thus conserves the redox ene…	C	PF00146	NADH dehydrogenase			3.D.1.5.1;3.D.1.8.2;3.D.1.1.1;3.D.1.8.1;3.D.1.2.1;3.D.9.1.1;3.D.1.3.1;3.D.1.7.1;3.D.1.6.1;3.D.9.1.2;3.D.1.6.2;3.D.1.6.4	The H+ or Na+-translocating NADH Dehydrogenase (NDH) Family;The H+-translocating F<sub>420</sub>H<sub>2</sub> Dehydrogenase (F<sub>420</sub>H<sub>2</sub>DH) Family			IPR001694	NADH:ubiquinone oxidoreductase, subunit 1/F420H2 oxidoreductase subunit H	Reactome: R-HSA-611105|Reactome: R-HSA-6799198	WP_101296640.1:6.3e-146;WP_129115223.1:2.7e-144;WP_009761852.1:5.9e-144;WP_117591624.1:7.7e-144;WP_089869639.1:1.3e-143;WP_009365901.1:2.3e-143;PSP42304.1:3.8e-143;WP_058573141.1:8.6e-143	Halobacteria	183963
bin_117_00808	Ca. Hikarchaeum yamanae Bin3	153	NADH-quinone oxidoreductase subunit I	nuoI	arCOG01543	NuoI	NADH dehydrogenase subunit I	K00338	nuoI; NADH-quinone oxidoreductase subunit I [EC:7.1.1.2]	path:map00190:Oxidative phosphorylation	0KRY3	NADH-quinone oxidoreductase, chain i	C	PF12838	4Fe-4S dicluster domain			3.D.1.6.1;3.D.1.6.3;3.D.1.6.4;3.D.1.6.2;3.D.1.2.1	The H+ or Na+-translocating NADH Dehydrogenase (NDH) Family			IPR017896	4Fe-4S ferredoxin-type, iron-sulphur binding domain		WP_145843825.1:5.4e-62;WP_121822731.1:2.7e-61;WP_006654637.1:6.0e-61;WP_004215981.1:6.0e-61;WP_141466518.1:6.0e-61;WP_165162323.1:7.8e-61;WP_135535564.1:7.8e-61;WP_049923150.1:7.8e-61;WP_152040464.1:1.0e-60;WP_049952191.1:1.0e-60;WP_006109474.1:1.0e-60;WP_148856426.1:1.0e-60;WP_020221107.1:1.0e-60;WP_138005390.1:1.3e-60;WP_157511400.1:1.3e-60;WP_097009088.1:1.3e-60	Halobacteria	183963
IPR023753;IPR036188	FAD/NAD(P)-binding domain superfamily;FAD/NAD(P)-binding domain: Candidates for soluble Type II NADH dehydrogenase
bin_125_00450	Ca. Hikarchaeum sp. Bin4	418	Assimilatory nitrate reductase electron transfer subunit	nasB	arCOG01070	HcaD	NAD(FAD)-dependent dehydrogenase	K00362;K00529	nirB; nitrite reductase (NADH) large subunit [EC:1.7.1.15];hcaD; 3-phenylpropionate/trans-cinnamate dioxygenase ferredoxin reductase component [EC:1.18.1.3]	path:map00071:Fatty acid degradation;path:map00910:Nitrogen metabolism;path:map01220:Degradation of aromatic compounds;path:map00360:Phenylalanine metabolism	0KWHF	fad-dependent pyridine nucleotide-disulfide oxidoreductase	S	PF18267;PF07992	Rubredoxin NAD+ reductase C-terminal domain;Pyridine nucleotide-disulphide oxidoreductase							IPR036188;IPR023753;IPR041575	FAD/NAD(P)-binding domain superfamily;NADH-rubredoxin oxidoreductase, C-terminal;FAD/NAD(P)-binding domain		WP_049993682.1:1.1e-130;WP_092689095.1:3.3e-130;WP_092699691.1:1.3e-129;WP_129067675.1:2.8e-129;WP_007741242.1:3.7e-129;WP_004052771.1:4.8e-129;WP_077207035.1:4.8e-129;WP_007140091.1:6.3e-129;WP_089786124.1:8.2e-129;PSQ43299.1:1.4e-128;WP_092892341.1:1.4e-128;PSP67239.1:1.4e-128;PSP94147.1:1.4e-128;WP_121817294.1:1.8e-128;WP_092901867.1:3.1e-128;WP_136686745.1:4.1e-128;WP_135534688.1:4.1e-128;PSP…	Halobacteria	183963
bin_125_00669	Ca. Hikarchaeum sp. Bin4	345	Thioredoxin reductase	trxB_1	arCOG01296	TrxB	Thioredoxin reductase	K00384	trxB, TRR; thioredoxin reductase (NADPH) [EC:1.8.1.9]	path:map00450:Selenocompound metabolism	0KS5T	Thioredoxin reductase	O	PF07992	Pyridine nucleotide-disulphide oxidoreductase							IPR023753;IPR036188	FAD/NAD(P)-binding domain superfamily;FAD/NAD(P)-binding domain		WP_077207680.1:1.2e-125;WP_092658799.1:7.7e-125;WP_129067108.1:1.0e-124;WP_135824529.1:5.0e-124;WP_066382093.1:1.9e-123	Halobacteriales	2235
bin_125_00759	Ca. Hikarchaeum sp. Bin4	186	Thioredoxin reductase	trxB_2	arCOG01301	TrxB	Thioredoxin reductase	K00384	trxB, TRR; thioredoxin reductase (NADPH) [EC:1.8.1.9]	path:map00450:Selenocompound metabolism	0KZF2	FAD-dependent pyridine nucleotide-disulfide oxidoreductase	O	PF00890;PF07992	FAD binding domain;Pyridine nucleotide-disulphide oxidoreductase							IPR003953;IPR023753;IPR036188	FAD/NAD(P)-binding domain superfamily;FAD-dependent oxidoreductase 2, FAD binding domain;FAD/NAD(P)-binding domain	Reactome: R-HSA-611105|Reactome: R-HSA-71403	WP_069453110.1:1.5e-42;WP_007978912.1:4.4e-42	Haladaptatus	367188
bin_160_00039	Ca. Hikarchaeum sp. Bin5	411	Nitrite reductase [NAD(P)H]	nasD	arCOG01070	HcaD	NAD(FAD)-dependent dehydrogenase	K00362;K00529	nirB; nitrite reductase (NADH) large subunit [EC:1.7.1.15];hcaD; 3-phenylpropionate/trans-cinnamate dioxygenase ferredoxin reductase component [EC:1.18.1.3]	path:map00071:Fatty acid degradation;path:map00910:Nitrogen metabolism;path:map01220:Degradation of aromatic compounds;path:map00360:Phenylalanine metabolism	0KWHF	fad-dependent pyridine nucleotide-disulfide oxidoreductase	S	PF18267;PF07992	Rubredoxin NAD+ reductase C-terminal domain;Pyridine nucleotide-disulphide oxidoreductase							IPR036188;IPR023753;IPR041575	FAD/NAD(P)-binding domain superfamily;NADH-rubredoxin oxidoreductase, C-terminal;FAD/NAD(P)-binding domain		WP_049993682.1:1.6e-137;WP_092689095.1:1.0e-136;WP_077207035.1:7.5e-135;WP_129067675.1:9.8e-135	Haloarculaceae	1963268
bin_160_00833	Ca. Hikarchaeum sp. Bin5	303	Thioredoxin reductase	trxB_1	arCOG01296	TrxB	Thioredoxin reductase	K00384	trxB, TRR; thioredoxin reductase (NADPH) [EC:1.8.1.9]	path:map00450:Selenocompound metabolism	0KZF9	fad-dependent pyridine nucleotide-disulfide oxidoreductase	O	PF07992	Pyridine nucleotide-disulphide oxidoreductase	AA3_1	cellobiose dehydrogenase (EC 1.1.99.18); glucose 1-oxidase (EC 1.1.3.4); aryl alcohol oxidase (EC 1.1.3.7); alcohol oxidase (EC 1.1.3.13); pyranose oxidase (EC 1.1.3.10)					IPR036188;IPR023753	FAD/NAD(P)-binding domain superfamily;FAD/NAD(P)-binding domain		WP_124954180.1:3.9e-104;WP_009365999.1:1.1e-103;WP_076143586.1:3.3e-103;WP_089869481.1:5.6e-103;WP_090614221.1:7.3e-103;WP_135805418.1:1.2e-102;WP_006180041.1:1.2e-102;WP_097379215.1:1.2e-102;WP_089821068.1:1.6e-102;WP_103425051.1:1.6e-102;WP_157512945.1:2.1e-102;WP_049966066.1:2.8e-102;WP_163523323.1:4.7e-102;WP_134670883.1:4.7e-102	Halobacteria	183963
bin_160_00855	Ca. Hikarchaeum sp. Bin5	467	Dihydrolipoyl dehydrogenase	pdhD	arCOG01068	Lpd	Pyruvate/2-oxoglutarate dehydrogenase complex, dihydrolipoamide dehydrogenase (E3) component or related enzyme	K00382;K00383	DLD, lpd, pdhD; dihydrolipoamide dehydrogenase [EC:1.8.1.4];GSR, gor; glutathione reductase (NADPH) [EC:1.8.1.7]	path:map01200:Carbon metabolism;path:map04918:Thyroid hormone synthesis;path:map00280:Valine, leucine and isoleucine degradation;path:map00630:Glyoxylate and dicarboxylate metabolism;path:map00260:Glycine, serine and threonine metabolism;path:map00640:Propanoate metabolism;path:map00310:Lysine degradation;path:map00380:Tryptophan metabolism;path:map00010:Glycolysis / Gluconeogenesis;path:map00620…	0KRZJ	dihydrolipoamide dehydrogenase	C	PF02852;PF07992	Pyridine nucleotide-disulphide oxidoreductase, dimerisation domain;Pyridine nucleotide-disulphide oxidoreductase					TIGR01350	lipoamide_DH: dihydrolipoyl dehydrogenase	IPR016156;IPR036188;IPR023753;IPR001100;IPR004099;IPR006258	FAD/NAD(P)-binding domain superfamily;Pyridine nucleotide-disulphide oxidoreductase, class I;Dihydrolipoamide dehydrogenase;FAD/NAD-linked reductase, dimerisation domain superfamily;FAD/NAD(P)-binding domain;Pyridine nucleotide-disulphide oxidoreductase, dimerisation domain	Reactome: R-HSA-204174|Reactome: R-HSA-389661|Reactome: R-HSA-5362517|Reactome: R-HSA-6783984|Reactome: R-HSA-70268|Reactome: R-HSA-70895|Reactome: R-HSA-71064|Reactome: R-HSA-71403	WP_007740551.1:6.1e-125;WP_166042477.1:5.2e-124;WP_066380257.1:6.8e-124;WP_006078707.1:6.8e-124;WP_005044881.1:5.7e-123;WP_049902082.1:7.5e-123;PSQ02075.1:7.5e-123;PSP69975.1:1.7e-122;WP_049969175.1:2.2e-122	Halobacteriales	2235
bin_160_00880	Ca. Hikarchaeum sp. Bin5	345	Thioredoxin reductase	trxB_2	arCOG01296	TrxB	Thioredoxin reductase	K00384	trxB, TRR; thioredoxin reductase (NADPH) [EC:1.8.1.9]	path:map00450:Selenocompound metabolism	0KS5T	Thioredoxin reductase	O	PF07992	Pyridine nucleotide-disulphide oxidoreductase							IPR036188;IPR023753	FAD/NAD(P)-binding domain superfamily;FAD/NAD(P)-binding domain		WP_066382093.1:1.0e-124;WP_124953476.1:2.9e-124;WP_008417299.1:9.5e-123;WP_092658799.1:1.2e-122;WP_120069824.1:2.1e-122;WP_010612607.1:2.1e-122;WP_135824529.1:4.7e-122	Halobacteriales	2235
bin_91_00246	Ca. Hikarchaeum yamanae Bin1	411	Nitrite reductase [NAD(P)H]	nasD	arCOG01070	HcaD	NAD(FAD)-dependent dehydrogenase	K00362;K00529	nirB; nitrite reductase (NADH) large subunit [EC:1.7.1.15];hcaD; 3-phenylpropionate/trans-cinnamate dioxygenase ferredoxin reductase component [EC:1.18.1.3]	path:map00071:Fatty acid degradation;path:map00910:Nitrogen metabolism;path:map01220:Degradation of aromatic compounds;path:map00360:Phenylalanine metabolism	0KWHF	fad-dependent pyridine nucleotide-disulfide oxidoreductase	S	PF07992;PF18267	Pyridine nucleotide-disulphide oxidoreductase;Rubredoxin NAD+ reductase C-terminal domain							IPR036188;IPR023753;IPR041575	FAD/NAD(P)-binding domain superfamily;NADH-rubredoxin oxidoreductase, C-terminal;FAD/NAD(P)-binding domain		WP_121817294.1:5.6e-130;WP_089786124.1:4.7e-129;WP_007140091.1:1.4e-128;WP_008011096.1:3.1e-128;WP_049991126.1:3.1e-128;WP_158834441.1:4.0e-128;WP_135534688.1:6.8e-128;WP_049993682.1:1.2e-127;WP_120243774.1:2.6e-127;WP_130498917.1:3.4e-127	Halobacteria	183963
bin_91_00433	Ca. Hikarchaeum yamanae Bin1	466	Dihydrolipoyl dehydrogenase	pdhD	arCOG01068	Lpd	Pyruvate/2-oxoglutarate dehydrogenase complex, dihydrolipoamide dehydrogenase (E3) component or related enzyme	K00382;K00383	DLD, lpd, pdhD; dihydrolipoamide dehydrogenase [EC:1.8.1.4];GSR, gor; glutathione reductase (NADPH) [EC:1.8.1.7]	path:map01200:Carbon metabolism;path:map04918:Thyroid hormone synthesis;path:map00280:Valine, leucine and isoleucine degradation;path:map00630:Glyoxylate and dicarboxylate metabolism;path:map00260:Glycine, serine and threonine metabolism;path:map00640:Propanoate metabolism;path:map00310:Lysine degradation;path:map00380:Tryptophan metabolism;path:map00010:Glycolysis / Gluconeogenesis;path:map00620…	0KRZJ	dihydrolipoamide dehydrogenase	C	PF07992;PF02852	Pyridine nucleotide-disulphide oxidoreductase;Pyridine nucleotide-disulphide oxidoreductase, dimerisation domain					TIGR01350	lipoamide_DH: dihydrolipoyl dehydrogenase	IPR016156;IPR036188;IPR023753;IPR001100;IPR004099;IPR006258	FAD/NAD(P)-binding domain superfamily;Pyridine nucleotide-disulphide oxidoreductase, class I;Dihydrolipoamide dehydrogenase;FAD/NAD-linked reductase, dimerisation domain superfamily;FAD/NAD(P)-binding domain;Pyridine nucleotide-disulphide oxidoreductase, dimerisation domain	Reactome: R-HSA-204174|Reactome: R-HSA-389661|Reactome: R-HSA-5362517|Reactome: R-HSA-6783984|Reactome: R-HSA-70268|Reactome: R-HSA-70895|Reactome: R-HSA-71064|Reactome: R-HSA-71403	WP_166042477.1:2.8e-122;PSQ23329.1:4.9e-122;WP_097009496.1:8.3e-122;WP_006667679.1:1.1e-121;WP_136600516.1:2.4e-121;WP_136592476.1:2.4e-121;WP_008419176.1:5.4e-121;WP_066139778.1:7.0e-121;WP_142860934.1:1.2e-120;WP_009367279.1:1.2e-120;WP_137683162.1:1.6e-120;WP_007740551.1:2.0e-120;WP_066380257.1:2.0e-120;WP_006078707.1:2.7e-120;PSP58703.1:3.5e-120;WP_089871020.1:4.5e-120;WP_006825760.1:5.9e-120…	Halobacteria	183963
bin_91_00849	Ca. Hikarchaeum yamanae Bin1	307	Thioredoxin reductase	trxB_1	arCOG01296	TrxB	Thioredoxin reductase	K00384	trxB, TRR; thioredoxin reductase (NADPH) [EC:1.8.1.9]	path:map00450:Selenocompound metabolism	0KZF9	fad-dependent pyridine nucleotide-disulfide oxidoreductase	O	PF07992	Pyridine nucleotide-disulphide oxidoreductase	AA3_1	cellobiose dehydrogenase (EC 1.1.99.18); glucose 1-oxidase (EC 1.1.3.4); aryl alcohol oxidase (EC 1.1.3.7); alcohol oxidase (EC 1.1.3.13); pyranose oxidase (EC 1.1.3.10)					IPR036188;IPR023753	FAD/NAD(P)-binding domain superfamily;FAD/NAD(P)-binding domain		WP_124954180.1:8.7e-104;WP_009365999.1:3.3e-103;WP_097379215.1:5.7e-103;WP_076143586.1:7.4e-103;WP_138780245.1:9.7e-103;WP_008012602.1:9.7e-103;WP_130499920.1:1.3e-102;WP_089869481.1:1.6e-102;WP_090614221.1:1.6e-102;WP_049966066.1:2.2e-102;WP_006180041.1:2.8e-102;WP_089694955.1:4.8e-102;WP_157512945.1:8.2e-102;WP_092629977.1:1.1e-101;WP_135805418.1:1.4e-101	Halobacteria	183963
bin_91_01150	Ca. Hikarchaeum yamanae Bin1	345	Thioredoxin reductase	trxB_2	arCOG01296	TrxB	Thioredoxin reductase	K00384	trxB, TRR; thioredoxin reductase (NADPH) [EC:1.8.1.9]	path:map00450:Selenocompound metabolism	0KS5T	Thioredoxin reductase	O	PF07992	Pyridine nucleotide-disulphide oxidoreductase							IPR023753;IPR036188	FAD/NAD(P)-binding domain superfamily;FAD/NAD(P)-binding domain		WP_077207680.1:7.7e-125;WP_010612607.1:1.1e-123;PSP90698.1:1.9e-123;WP_092658799.1:4.2e-123;WP_135535118.1:5.5e-123;WP_129067108.1:5.5e-123;WP_066382093.1:7.2e-123;WP_010612678.1:9.5e-123;WP_115796547.1:9.5e-123;WP_136716005.1:1.2e-122;WP_049992858.1:1.2e-122;WP_135824529.1:1.2e-122;WP_134670560.1:2.1e-122;WP_135805540.1:2.1e-122;WP_014050319.1:2.8e-122;WP_136602301.1:3.6e-122;WP_136588816.1:3.6e…	Halobacteria	183963
bin_172_00227	Ca. Hikarchaeum yamanae Bin2	345	Thioredoxin reductase	trxB_1	arCOG01296	TrxB	Thioredoxin reductase	K00384	trxB, TRR; thioredoxin reductase (NADPH) [EC:1.8.1.9]	path:map00450:Selenocompound metabolism	0KS5T	Thioredoxin reductase	O	PF07992	Pyridine nucleotide-disulphide oxidoreductase							IPR023753;IPR036188	FAD/NAD(P)-binding domain superfamily;FAD/NAD(P)-binding domain		WP_077207680.1:7.7e-125;WP_010612607.1:1.1e-123;PSP90698.1:1.9e-123;WP_092658799.1:4.2e-123;WP_135535118.1:5.5e-123;WP_129067108.1:5.5e-123;WP_066382093.1:7.2e-123;WP_010612678.1:9.5e-123;WP_115796547.1:9.5e-123;WP_136716005.1:1.2e-122;WP_049992858.1:1.2e-122;WP_135824529.1:1.2e-122;WP_134670560.1:2.1e-122;WP_135805540.1:2.1e-122;WP_014050319.1:2.8e-122;WP_136602301.1:3.6e-122;WP_136588816.1:3.6e…	Halobacteria	183963
bin_172_00288	Ca. Hikarchaeum yamanae Bin2	307	Thioredoxin reductase	trxB_2	arCOG01296	TrxB	Thioredoxin reductase	K00384	trxB, TRR; thioredoxin reductase (NADPH) [EC:1.8.1.9]	path:map00450:Selenocompound metabolism	0KZF9	fad-dependent pyridine nucleotide-disulfide oxidoreductase	O	PF07992	Pyridine nucleotide-disulphide oxidoreductase	AA3_1	cellobiose dehydrogenase (EC 1.1.99.18); glucose 1-oxidase (EC 1.1.3.4); aryl alcohol oxidase (EC 1.1.3.7); alcohol oxidase (EC 1.1.3.13); pyranose oxidase (EC 1.1.3.10)					IPR036188;IPR023753	FAD/NAD(P)-binding domain superfamily;FAD/NAD(P)-binding domain		WP_124954180.1:8.7e-104;WP_009365999.1:3.3e-103;WP_097379215.1:5.7e-103;WP_076143586.1:7.4e-103;WP_138780245.1:9.7e-103;WP_008012602.1:9.7e-103;WP_130499920.1:1.3e-102;WP_089869481.1:1.6e-102;WP_090614221.1:1.6e-102;WP_049966066.1:2.2e-102;WP_006180041.1:2.8e-102;WP_089694955.1:4.8e-102;WP_157512945.1:8.2e-102;WP_092629977.1:1.1e-101;WP_135805418.1:1.4e-101	Halobacteria	183963
bin_172_00681	Ca. Hikarchaeum yamanae Bin2	466	Dihydrolipoyl dehydrogenase	pdhD	arCOG01068	Lpd	Pyruvate/2-oxoglutarate dehydrogenase complex, dihydrolipoamide dehydrogenase (E3) component or related enzyme	K00382;K00383	DLD, lpd, pdhD; dihydrolipoamide dehydrogenase [EC:1.8.1.4];GSR, gor; glutathione reductase (NADPH) [EC:1.8.1.7]	path:map01200:Carbon metabolism;path:map04918:Thyroid hormone synthesis;path:map00280:Valine, leucine and isoleucine degradation;path:map00630:Glyoxylate and dicarboxylate metabolism;path:map00260:Glycine, serine and threonine metabolism;path:map00640:Propanoate metabolism;path:map00310:Lysine degradation;path:map00380:Tryptophan metabolism;path:map00010:Glycolysis / Gluconeogenesis;path:map00620…	0KRZJ	dihydrolipoamide dehydrogenase	C	PF02852;PF07992	Pyridine nucleotide-disulphide oxidoreductase, dimerisation domain;Pyridine nucleotide-disulphide oxidoreductase					TIGR01350	lipoamide_DH: dihydrolipoyl dehydrogenase	IPR016156;IPR036188;IPR023753;IPR001100;IPR004099;IPR006258	FAD/NAD(P)-binding domain superfamily;Pyridine nucleotide-disulphide oxidoreductase, class I;Dihydrolipoamide dehydrogenase;FAD/NAD-linked reductase, dimerisation domain superfamily;FAD/NAD(P)-binding domain;Pyridine nucleotide-disulphide oxidoreductase, dimerisation domain	Reactome: R-HSA-204174|Reactome: R-HSA-389661|Reactome: R-HSA-5362517|Reactome: R-HSA-6783984|Reactome: R-HSA-70268|Reactome: R-HSA-70895|Reactome: R-HSA-71064|Reactome: R-HSA-71403	WP_166042477.1:2.8e-122;PSQ23329.1:4.9e-122;WP_097009496.1:8.3e-122;WP_006667679.1:1.1e-121;WP_136600516.1:2.4e-121;WP_136592476.1:2.4e-121;WP_008419176.1:5.4e-121;WP_066139778.1:7.0e-121;WP_142860934.1:1.2e-120;WP_009367279.1:1.2e-120;WP_137683162.1:1.6e-120;WP_007740551.1:2.0e-120;WP_066380257.1:2.0e-120;WP_006078707.1:2.7e-120;PSP58703.1:3.5e-120;WP_089871020.1:4.5e-120;WP_006825760.1:5.9e-120…	Halobacteria	183963
bin_172_00962	Ca. Hikarchaeum yamanae Bin2	411	Nitrite reductase [NAD(P)H]	nasD	arCOG01070	HcaD	NAD(FAD)-dependent dehydrogenase	K00362;K00529	nirB; nitrite reductase (NADH) large subunit [EC:1.7.1.15];hcaD; 3-phenylpropionate/trans-cinnamate dioxygenase ferredoxin reductase component [EC:1.18.1.3]	path:map00071:Fatty acid degradation;path:map00910:Nitrogen metabolism;path:map01220:Degradation of aromatic compounds;path:map00360:Phenylalanine metabolism	0KWHF	fad-dependent pyridine nucleotide-disulfide oxidoreductase	S	PF07992;PF18267	Pyridine nucleotide-disulphide oxidoreductase;Rubredoxin NAD+ reductase C-terminal domain							IPR036188;IPR023753;IPR041575	FAD/NAD(P)-binding domain superfamily;NADH-rubredoxin oxidoreductase, C-terminal;FAD/NAD(P)-binding domain		WP_121817294.1:5.6e-130;WP_089786124.1:4.7e-129;WP_007140091.1:1.4e-128;WP_008011096.1:3.1e-128;WP_049991126.1:3.1e-128;WP_158834441.1:4.0e-128;WP_135534688.1:6.8e-128;WP_049993682.1:1.2e-127;WP_120243774.1:2.6e-127;WP_130498917.1:3.4e-127	Halobacteria	183963
bin_117_00263	Ca. Hikarchaeum yamanae Bin3	411	Nitrite reductase [NAD(P)H]	nasD	arCOG01070	HcaD	NAD(FAD)-dependent dehydrogenase	K00362;K00529	nirB; nitrite reductase (NADH) large subunit [EC:1.7.1.15];hcaD; 3-phenylpropionate/trans-cinnamate dioxygenase ferredoxin reductase component [EC:1.18.1.3]	path:map00071:Fatty acid degradation;path:map00910:Nitrogen metabolism;path:map01220:Degradation of aromatic compounds;path:map00360:Phenylalanine metabolism	0KWHF	fad-dependent pyridine nucleotide-disulfide oxidoreductase	S	PF07992;PF18267	Pyridine nucleotide-disulphide oxidoreductase;Rubredoxin NAD+ reductase C-terminal domain							IPR036188;IPR023753;IPR041575	FAD/NAD(P)-binding domain superfamily;NADH-rubredoxin oxidoreductase, C-terminal;FAD/NAD(P)-binding domain		WP_121817294.1:5.6e-130;WP_089786124.1:4.7e-129;WP_007140091.1:1.4e-128;WP_008011096.1:3.1e-128;WP_049991126.1:3.1e-128;WP_158834441.1:4.0e-128;WP_135534688.1:6.8e-128;WP_049993682.1:1.2e-127;WP_120243774.1:2.6e-127;WP_130498917.1:3.4e-127	Halobacteria	183963
bin_117_00396	Ca. Hikarchaeum yamanae Bin3	345	Thioredoxin reductase	trxB_1	arCOG01296	TrxB	Thioredoxin reductase	K00384	trxB, TRR; thioredoxin reductase (NADPH) [EC:1.8.1.9]	path:map00450:Selenocompound metabolism	0KS5T	Thioredoxin reductase	O	PF07992	Pyridine nucleotide-disulphide oxidoreductase							IPR023753;IPR036188	FAD/NAD(P)-binding domain superfamily;FAD/NAD(P)-binding domain		WP_077207680.1:7.7e-125;WP_010612607.1:1.1e-123;PSP90698.1:1.9e-123;WP_092658799.1:4.2e-123;WP_135535118.1:5.5e-123;WP_129067108.1:5.5e-123;WP_066382093.1:7.2e-123;WP_010612678.1:9.5e-123;WP_115796547.1:9.5e-123;WP_136716005.1:1.2e-122;WP_049992858.1:1.2e-122;WP_135824529.1:1.2e-122;WP_134670560.1:2.1e-122;WP_135805540.1:2.1e-122;WP_014050319.1:2.8e-122;WP_136602301.1:3.6e-122;WP_136588816.1:3.6e…	Halobacteria	183963
bin_117_00592	Ca. Hikarchaeum yamanae Bin3	276	Dihydrolipoyl dehydrogenase	pdhD	arCOG01068	Lpd	Pyruvate/2-oxoglutarate dehydrogenase complex, dihydrolipoamide dehydrogenase (E3) component or related enzyme	K00382;K00383	DLD, lpd, pdhD; dihydrolipoamide dehydrogenase [EC:1.8.1.4];GSR, gor; glutathione reductase (NADPH) [EC:1.8.1.7]	path:map01200:Carbon metabolism;path:map04918:Thyroid hormone synthesis;path:map00280:Valine, leucine and isoleucine degradation;path:map00630:Glyoxylate and dicarboxylate metabolism;path:map00260:Glycine, serine and threonine metabolism;path:map00640:Propanoate metabolism;path:map00310:Lysine degradation;path:map00380:Tryptophan metabolism;path:map00010:Glycolysis / Gluconeogenesis;path:map00620…	0KRZJ	dihydrolipoamide dehydrogenase	C	PF02852;PF07992	Pyridine nucleotide-disulphide oxidoreductase, dimerisation domain;Pyridine nucleotide-disulphide oxidoreductase							IPR023753;IPR016156;IPR036188;IPR004099	FAD/NAD(P)-binding domain superfamily;FAD/NAD(P)-binding domain;Pyridine nucleotide-disulphide oxidoreductase, dimerisation domain;FAD/NAD-linked reductase, dimerisation domain superfamily		WP_135825010.1:1.4e-68;WP_097009496.1:2.4e-68;WP_163523228.1:2.4e-68;WP_158058477.1:3.1e-68;WP_135827393.1:9.1e-68;WP_137286670.1:1.2e-67;WP_142860934.1:1.5e-67;WP_128477023.1:1.5e-67;WP_136600516.1:2.0e-67;WP_136592476.1:2.0e-67;WP_115864761.1:3.5e-67;WP_103427393.1:4.5e-67	Halobacteria	183963
bin_117_00833	Ca. Hikarchaeum yamanae Bin3	307	Thioredoxin reductase	trxB_2	arCOG01296	TrxB	Thioredoxin reductase	K00384	trxB, TRR; thioredoxin reductase (NADPH) [EC:1.8.1.9]	path:map00450:Selenocompound metabolism	0KZF9	fad-dependent pyridine nucleotide-disulfide oxidoreductase	O	PF07992	Pyridine nucleotide-disulphide oxidoreductase	AA3_1	cellobiose dehydrogenase (EC 1.1.99.18); glucose 1-oxidase (EC 1.1.3.4); aryl alcohol oxidase (EC 1.1.3.7); alcohol oxidase (EC 1.1.3.13); pyranose oxidase (EC 1.1.3.10)					IPR036188;IPR023753	FAD/NAD(P)-binding domain superfamily;FAD/NAD(P)-binding domain		WP_124954180.1:8.7e-104;WP_009365999.1:3.3e-103;WP_097379215.1:5.7e-103;WP_076143586.1:7.4e-103;WP_138780245.1:9.7e-103;WP_008012602.1:9.7e-103;WP_130499920.1:1.3e-102;WP_089869481.1:1.6e-102;WP_090614221.1:1.6e-102;WP_049966066.1:2.2e-102;WP_006180041.1:2.8e-102;WP_089694955.1:4.8e-102;WP_157512945.1:8.2e-102;WP_092629977.1:1.1e-101;WP_135805418.1:1.4e-101	Halobacteria	183963
V-type ATP synthase
all subunits
bin_125_00207	Ca. Hikarchaeum sp. Bin4	704	hypothetical protein		arCOG04138	NtpI	Archaeal/vacuolar-type H+-ATPase subunit I	K02123	ATPVI, ntpI, atpI; V/A-type H+/Na+-transporting ATPase subunit I	path:map00190:Oxidative phosphorylation	0KRG0	V-type ATP synthase subunit I	C	PF01496;PF01496	V-type ATPase 116kDa subunit family;V-type ATPase 116kDa subunit family			3.A.2.3.2;3.A.2.2.1	The H+- or Na+-translocating F-type, V-type and A-type ATPase (F-ATPase) Superfamily			IPR002490	V-type ATPase, V0 complex, 116kDa subunit family	Reactome: R-HSA-1222556|Reactome: R-HSA-77387|Reactome: R-HSA-917977|Reactome: R-HSA-983712	MAO89034.1:0.0e+00	0	0
bin_125_00208	Ca. Hikarchaeum sp. Bin4	91	hypothetical protein		arCOG02455	AtpK	Archaeal/vacuolar-type Na+/H+-ATPase, subunit K	K02124	ATPVK, ntpK, atpK; V/A-type H+/Na+-transporting ATPase subunit K	path:map00190:Oxidative phosphorylation	0KUES	H transporting two-sector ATPase C subunit	C	PF00137	ATP synthase subunit C							IPR002379;IPR035921	F/V-ATP synthase subunit C superfamily;V-ATPase proteolipid subunit C-like domain		WP_066140076.1:2.4e-09	Haladaptatus sp. R4	1679489
bin_125_00209	Ca. Hikarchaeum sp. Bin4	195	V-type proton ATPase subunit E	atpE	arCOG00869	NtpE	Archaeal/vacuolar-type H+-ATPase subunit E	K02121	ATPVE, ntpE, atpE; V/A-type H+/Na+-transporting ATPase subunit E	path:map00190:Oxidative phosphorylation	0KSQF	Produces ATP from ADP in the presence of a proton gradient across the membrane (By similarity)	C	PF01991	ATP synthase (E/31 kDa) subunit			3.A.2.3.1	The H+- or Na+-translocating F-type, V-type and A-type ATPase (F-ATPase) Superfamily			IPR002842;IPR038495	V-type ATPase subunit E, C-terminal domain superfamily;V-type ATPase subunit E	Reactome: R-HSA-1222556|Reactome: R-HSA-77387|Reactome: R-HSA-917977|Reactome: R-HSA-9639288|Reactome: R-HSA-983712	PSP82701.1:1.1e-32	Halobacteriales archaeon QS_6_64_34	1919182
bin_125_00210	Ca. Hikarchaeum sp. Bin4	350	V-type ATP synthase subunit C	atpC	arCOG02459	NtpC	Archaeal/vacuolar-type H+-ATPase subunit C	K02119	ATPVC, ntpC, atpC; V/A-type H+/Na+-transporting ATPase subunit C	path:map00190:Oxidative phosphorylation	0KSBI	Produces ATP from ADP in the presence of a proton gradient across the membrane (By similarity)	C	PF01992	ATP synthase (C/AC39) subunit			3.A.2.3.1;3.A.2.3.2	The H+- or Na+-translocating F-type, V-type and A-type ATPase (F-ATPase) Superfamily	TIGR02923	AhaC: ATP synthase A1, C subunit	IPR002843;IPR014272;IPR035067;IPR036079	V-type ATPase subunit c;ATPase, V0 complex, c/d subunit;ATPase, V0 complex, c subunit;V-type ATP synthase subunit C-like	Reactome: R-HSA-1222556|Reactome: R-HSA-77387|Reactome: R-HSA-917977|Reactome: R-HSA-9639288|Reactome: R-HSA-983712	WP_049969259.1:3.5e-117;WP_076430753.1:7.9e-117	Haladaptatus	367188
bin_125_00211	Ca. Hikarchaeum sp. Bin4	105	V-type ATP synthase subunit F	atpF	arCOG04102	NtpG	Archaeal/vacuolar-type H+-ATPase subunit F	K02122	ATPVF, ntpF, atpF; V/A-type H+/Na+-transporting ATPase subunit F	path:map00190:Oxidative phosphorylation	0KUJF	Produces ATP from ADP in the presence of a proton gradient across the membrane (By similarity)	C	PF01990	ATP synthase (F/14-kDa) subunit			3.A.2.3.1	The H+- or Na+-translocating F-type, V-type and A-type ATPase (F-ATPase) Superfamily			IPR022944;IPR008218;IPR036906	ATPase, V1 complex, subunit F superfamily;ATPase, V1 complex, subunit F, bacterial/archaeal;ATPase, V1 complex, subunit F	Reactome: R-HSA-1222556|Reactome: R-HSA-77387|Reactome: R-HSA-917977|Reactome: R-HSA-9639288|Reactome: R-HSA-983712	WP_117593311.1:4.4e-31;WP_058580499.1:2.9e-30;WP_053946891.1:2.9e-30;WP_010903580.1:2.9e-30	Halobacteria	183963
bin_125_00212	Ca. Hikarchaeum sp. Bin4	407	V-type sodium ATPase catalytic subunit A	ntpA	arCOG00868	NtpA	Archaeal/vacuolar-type H+-ATPase subunit A	K02117	ATPVA, ntpA, atpA; V/A-type H+/Na+-transporting ATPase subunit A [EC:7.1.2.2 7.2.2.1]	path:map00190:Oxidative phosphorylation	0KRJ3	Produces ATP from ADP in the presence of a proton gradient across the membrane. The archaeal alpha chain is a catalytic subunit	C	PF00006;PF02874;PF16886	ATP synthase alpha/beta family, nucleotide-binding domain;ATP synthase alpha/beta family, beta-barrel domain;ATPsynthase alpha/beta subunit N-term extension			3.A.2.3.1;3.A.2.3.2;3.A.2.2.2;3.A.2.2.1;3.A.2.3.3;3.A.2.2.7;3.A.2.2.6;3.A.2.2.4;3.A.2.2.5;3.A.2.2.8;3.A.2.3.3;3.A.2.2.3;3.A.2.2.3;3.A.6.1.3;3.A.6.1.1;3.A.6.3.1	The H+- or Na+-translocating F-type, V-type and A-type ATPase (F-ATPase) Superfamily;The Type III (Virulence-related) Secretory Pathway (IIISP) Family			IPR023366;IPR036121;IPR031686;IPR000194;IPR027417;IPR004100	P-loop containing nucleoside triphosphate hydrolase;ATPase, F1/V1/A1 complex, alpha/beta subunit, nucleotide-binding domain;ATPase, F1/V1/A1 complex, alpha/beta subunit, N-terminal domain superfamily;ATPase, F1/V1/A1 complex, alpha/beta subunit, N-terminal domain;ATP synthase subunit alpha, N-terminal domain-like superfamily;ATPsynthase alpha/beta subunit, N-terminal extension	Reactome: R-HSA-1222556|Reactome: R-HSA-77387|Reactome: R-HSA-917977|Reactome: R-HSA-9639288|Reactome: R-HSA-983712	WP_015408365.1:3.3e-183;WP_137277221.1:3.3e-183;WP_011322241.1:3.3e-183;WP_156707814.1:7.3e-183;WP_124193244.1:9.6e-183;WP_158058639.1:8.1e-182;WP_138798283.1:1.4e-181;WP_135534866.1:1.8e-181;WP_086888415.1:1.8e-181;WP_124197112.1:1.8e-181;WP_142443080.1:1.8e-181;WP_132058194.1:1.8e-181;WP_135824921.1:5.3e-181;WP_136717488.1:6.9e-181;ERH07062.1:1.2e-180;WP_151161706.1:1.2e-180;WP_124178748.1:1.5e…	Halobacteria	183963
bin_125_00213	Ca. Hikarchaeum sp. Bin4	177	V-type ATP synthase alpha chain	atpA	arCOG00868	NtpA	Archaeal/vacuolar-type H+-ATPase subunit A	K02117	ATPVA, ntpA, atpA; V/A-type H+/Na+-transporting ATPase subunit A [EC:7.1.2.2 7.2.2.1]	path:map00190:Oxidative phosphorylation	0KRJ3	Produces ATP from ADP in the presence of a proton gradient across the membrane. The archaeal alpha chain is a catalytic subunit	C					3.A.2.2.1;3.A.2.3.1;3.A.2.3.2;3.A.2.2.2;3.A.2.2.3;3.A.2.3.3;3.A.2.2.8;3.A.2.2.5;3.A.2.2.6;3.A.2.2.4;3.A.2.2.7	The H+- or Na+-translocating F-type, V-type and A-type ATPase (F-ATPase) Superfamily			IPR024034	ATPase, F1/V1 complex, beta/alpha subunit, C-terminal		WP_007702576.1:6.2e-70;WP_015301757.1:1.8e-69;PSP73639.1:2.4e-69;WP_066383563.1:5.3e-69;WP_135534866.1:6.9e-69;WP_097009592.1:6.9e-69;WP_117362923.1:9.0e-69;WP_008418516.1:9.0e-69;WP_049927921.1:1.5e-68;WP_138798283.1:1.5e-68	Halobacteria	183963
bin_125_00214	Ca. Hikarchaeum sp. Bin4	468	V-type sodium ATPase subunit B	ntpB	arCOG00865	NtpB	Archaeal/vacuolar-type H+-ATPase subunit B	K02118	ATPVB, ntpB, atpB; V/A-type H+/Na+-transporting ATPase subunit B	path:map00190:Oxidative phosphorylation	0KRFX	Produces ATP from ADP in the presence of a proton gradient across the membrane. The archaeal beta chain is a regulatory subunit	C	PF02874;PF00006	ATP synthase alpha/beta family, beta-barrel domain;ATP synthase alpha/beta family, nucleotide-binding domain			3.A.2.3.1;3.A.2.3.2;3.A.2.2.2;3.A.2.2.1;3.A.2.2.5;3.A.2.2.3;3.A.2.2.5;3.A.2.2.5;3.A.2.2.6;3.A.2.2.4;3.A.2.2.7;3.A.2.2.7;3.A.2.2.4;3.A.2.2.6;3.A.2.2.8;3.A.2.3.3;3.A.2.3.3;3.A.6.1.3;3.A.6.1.1;3.A.2.1.7;3.A.6.3.1;3.A.2.1.10;3.A.6.2.1;3.A.2.1.2;3.A.2.1.6;3.A.2.1.5;3.A.2.1.5;3.A.2.1.3;3.A.2.1.3;3.A.2.1.2;3.A.2.1.12;3.A.2.1.11;3.A.2.1.11;3.A.2.1.6;3.A.2.1.4;3.A.6.1.2;3.A.2.1.13;3.A.2.1.1;3.A.6.3.1;3.A.…	The H+- or Na+-translocating F-type, V-type and A-type ATPase (F-ATPase) Superfamily;The Type III (Virulence-related) Secretory Pathway (IIISP) Family			IPR000194;IPR027417;IPR022879;IPR004100	P-loop containing nucleoside triphosphate hydrolase;V-type ATP synthase regulatory subunit B/beta;ATPase, F1/V1/A1 complex, alpha/beta subunit, nucleotide-binding domain;ATPase, F1/V1/A1 complex, alpha/beta subunit, N-terminal domain	Reactome: R-HSA-1222556|Reactome: R-HSA-77387|Reactome: R-HSA-917977|Reactome: R-HSA-9639288|Reactome: R-HSA-983712	WP_101295291.1:2.1e-218;WP_076430756.1:2.8e-218;WP_137197632.1:2.8e-218;WP_151161705.1:4.7e-218;WP_135824920.1:4.7e-218;WP_042663443.1:6.2e-218;WP_008319779.1:6.2e-218;WP_151134929.1:6.2e-218;WP_092887717.1:8.1e-218;WP_136603177.1:8.1e-218;WP_136590784.1:1.1e-217;WP_049969256.1:1.1e-217;WP_163523138.1:1.1e-217;MUV57956.1:1.1e-217;WP_135667499.1:1.1e-217;WP_006430410.1:1.4e-217;WP_115864674.1:1.4e…	Halobacteria	183963
bin_125_00215	Ca. Hikarchaeum sp. Bin4	214	V-type ATP synthase subunit D	atpD	arCOG04101	NtpD	Archaeal/vacuolar-type H+-ATPase subunit D	K02120	ATPVD, ntpD, atpD; V/A-type H+/Na+-transporting ATPase subunit D	path:map00190:Oxidative phosphorylation	0KRI8	Produces ATP from ADP in the presence of a proton gradient across the membrane (By similarity)	C	PF01813	ATP synthase subunit D			3.A.2.3.1;3.A.2.3.2;3.A.2.2.1;3.A.2.2.2	The H+- or Na+-translocating F-type, V-type and A-type ATPase (F-ATPase) Superfamily	TIGR00309	V_ATPase_subD: V-type ATPase, D subunit	IPR002699	ATPase, V1 complex, subunit D	Reactome: R-HSA-1222556|Reactome: R-HSA-6798695|Reactome: R-HSA-77387|Reactome: R-HSA-917977|Reactome: R-HSA-9639288|Reactome: R-HSA-983712	WP_089822307.1:2.0e-75;PSQ05217.1:2.7e-75;WP_005536210.1:5.9e-75;WP_157689776.1:5.9e-75;WP_142443848.1:7.8e-75;WP_134668434.1:1.7e-74;WP_101349152.1:1.7e-74;WP_053966470.1:1.7e-74;WP_058984284.1:1.7e-74;WP_137682955.1:1.7e-74;WP_121511294.1:1.7e-74;WP_011321862.1:1.7e-74;WP_129114393.1:1.7e-74;WP_049919884.1:1.7e-74;WP_008319777.1:2.3e-74;WP_151134925.1:3.0e-74;WP_008311098.1:3.0e-74;WP_058571349…	Halobacteria	183963
bin_160_00926	Ca. Hikarchaeum sp. Bin5	214	V-type ATP synthase subunit D	atpD	arCOG04101	NtpD	Archaeal/vacuolar-type H+-ATPase subunit D	K02120	ATPVD, ntpD, atpD; V/A-type H+/Na+-transporting ATPase subunit D	path:map00190:Oxidative phosphorylation	0KRI8	Produces ATP from ADP in the presence of a proton gradient across the membrane (By similarity)	C	PF01813	ATP synthase subunit D			3.A.2.3.1;3.A.2.3.2;3.A.2.2.1;3.A.2.2.2;3.A.2.3.3	The H+- or Na+-translocating F-type, V-type and A-type ATPase (F-ATPase) Superfamily	TIGR00309	V_ATPase_subD: V-type ATPase, D subunit	IPR002699	ATPase, V1 complex, subunit D	Reactome: R-HSA-1222556|Reactome: R-HSA-6798695|Reactome: R-HSA-77387|Reactome: R-HSA-917977|Reactome: R-HSA-9639288|Reactome: R-HSA-983712	WP_089822307.1:5.7e-78;WP_142443848.1:9.8e-78;PSQ05217.1:1.7e-77;WP_128908542.1:2.2e-77;WP_014052282.1:2.2e-77;WP_158204290.1:2.2e-77;WP_008002386.1:2.9e-77;WP_157689776.1:2.9e-77;WP_008319777.1:2.9e-77;OYR67987.1:3.7e-77;WP_129114393.1:3.7e-77;WP_096390585.1:8.3e-77;WP_053946841.1:1.1e-76;WP_058984284.1:1.1e-76;ESS06760.1:1.1e-76;WP_092920699.1:1.1e-76;WP_049931793.1:1.1e-76;WP_112080200.1:1.1e-…	Archaea	2157
bin_160_00927	Ca. Hikarchaeum sp. Bin5	468	V-type sodium ATPase subunit B	ntpB	arCOG00865	NtpB	Archaeal/vacuolar-type H+-ATPase subunit B	K02118	ATPVB, ntpB, atpB; V/A-type H+/Na+-transporting ATPase subunit B	path:map00190:Oxidative phosphorylation	0KRFX	Produces ATP from ADP in the presence of a proton gradient across the membrane. The archaeal beta chain is a regulatory subunit	C	PF00006;PF02874	ATP synthase alpha/beta family, nucleotide-binding domain;ATP synthase alpha/beta family, beta-barrel domain			3.A.2.3.1;3.A.2.3.2;3.A.2.2.2;3.A.2.2.1;3.A.2.2.5;3.A.2.2.3;3.A.2.2.5;3.A.2.2.6;3.A.2.2.5;3.A.2.2.4;3.A.2.2.7;3.A.2.2.7;3.A.2.2.4;3.A.2.2.6;3.A.2.2.8;3.A.2.3.3;3.A.2.3.3;3.A.6.1.3;3.A.6.1.1;3.A.6.3.1;3.A.2.1.7;3.A.2.1.10;3.A.6.2.1;3.A.2.1.2;3.A.2.1.6;3.A.2.1.5;3.A.2.1.3;3.A.2.1.5;3.A.2.1.11;3.A.2.1.12;3.A.2.1.4;3.A.6.3.1;3.A.2.1.6;3.A.6.1.2;3.A.2.1.3;3.A.2.1.1;3.A.2.1.9;3.A.2.1.2;3.A.2.1.9;3.A.2.…	The H+- or Na+-translocating F-type, V-type and A-type ATPase (F-ATPase) Superfamily;The Type III (Virulence-related) Secretory Pathway (IIISP) Family			IPR000194;IPR027417;IPR022879;IPR004100	P-loop containing nucleoside triphosphate hydrolase;V-type ATP synthase regulatory subunit B/beta;ATPase, F1/V1/A1 complex, alpha/beta subunit, nucleotide-binding domain;ATPase, F1/V1/A1 complex, alpha/beta subunit, N-terminal domain	Reactome: R-HSA-1222556|Reactome: R-HSA-77387|Reactome: R-HSA-917977|Reactome: R-HSA-9639288|Reactome: R-HSA-983712	WP_136603177.1:8.6e-220;WP_136590784.1:1.1e-219;WP_115798474.1:1.1e-219;WP_092887717.1:1.9e-219;WP_152043298.1:1.9e-219;WP_042663443.1:2.5e-219;WP_135667499.1:5.6e-219;WP_058580501.1:7.3e-219;WP_004969027.1:9.6e-219;WP_089870250.1:1.6e-218;WP_089804273.1:1.6e-218;WP_006430410.1:2.1e-218;WP_115864674.1:2.1e-218;WP_050458515.1:2.1e-218;MUV57956.1:2.1e-218;WP_089693617.1:3.6e-218;WP_008576998.1:3.6e…	Halobacteria	183963
bin_160_00928	Ca. Hikarchaeum sp. Bin5	584	V-type ATP synthase alpha chain	atpA	arCOG00868	NtpA	Archaeal/vacuolar-type H+-ATPase subunit A	K02117	ATPVA, ntpA, atpA; V/A-type H+/Na+-transporting ATPase subunit A [EC:7.1.2.2 7.2.2.1]	path:map00190:Oxidative phosphorylation	0KRJ3	Produces ATP from ADP in the presence of a proton gradient across the membrane. The archaeal alpha chain is a catalytic subunit	C	PF02874;PF16886;PF00006	ATP synthase alpha/beta family, beta-barrel domain;ATPsynthase alpha/beta subunit N-term extension;ATP synthase alpha/beta family, nucleotide-binding domain			3.A.2.3.1;3.A.2.3.2;3.A.2.2.1;3.A.2.2.2;3.A.2.3.3;3.A.2.2.4;3.A.2.2.6;3.A.2.2.5;3.A.2.2.8;3.A.2.2.7;3.A.2.3.3;3.A.2.2.3;3.A.2.2.3;3.A.2.1.4;3.A.6.1.1;3.A.2.1.11;3.A.2.1.13;3.A.6.3.1;3.A.2.1.1;3.A.6.1.2;3.A.2.1.3;3.A.6.1.3;3.A.6.2.1;3.A.2.1.10;3.A.2.1.2	The H+- or Na+-translocating F-type, V-type and A-type ATPase (F-ATPase) Superfamily;The Type III (Virulence-related) Secretory Pathway (IIISP) Family			IPR023366;IPR022878;IPR036121;IPR031686;IPR024034;IPR000194;IPR027417;IPR004100	P-loop containing nucleoside triphosphate hydrolase;ATPase, F1/V1/A1 complex, alpha/beta subunit, nucleotide-binding domain;ATPase, F1/V1 complex, beta/alpha subunit, C-terminal;ATPase, F1/V1/A1 complex, alpha/beta subunit, N-terminal domain superfamily;ATPase, F1/V1/A1 complex, alpha/beta subunit, N-terminal domain;V-type ATP synthase catalytic alpha chain;ATP synthase subunit alpha, N-terminal …	Reactome: R-HSA-1222556|Reactome: R-HSA-77387|Reactome: R-HSA-917977|Reactome: R-HSA-9639288|Reactome: R-HSA-983712	WP_124193244.1:2.7e-271;WP_135534866.1:1.3e-268;WP_138798283.1:1.6e-268;WP_124197112.1:8.1e-268;WP_086888415.1:1.8e-267;WP_124178748.1:5.8e-266;WP_162412360.1:7.6e-266	Halobacteria	183963
bin_160_00929	Ca. Hikarchaeum sp. Bin5	105	V-type ATP synthase subunit F	atpF	arCOG04102	NtpG	Archaeal/vacuolar-type H+-ATPase subunit F	K02122	ATPVF, ntpF, atpF; V/A-type H+/Na+-transporting ATPase subunit F	path:map00190:Oxidative phosphorylation	0KUJF	Produces ATP from ADP in the presence of a proton gradient across the membrane (By similarity)	C	PF01990	ATP synthase (F/14-kDa) subunit			3.A.2.3.1	The H+- or Na+-translocating F-type, V-type and A-type ATPase (F-ATPase) Superfamily			IPR022944;IPR008218;IPR036906	ATPase, V1 complex, subunit F superfamily;ATPase, V1 complex, subunit F, bacterial/archaeal;ATPase, V1 complex, subunit F	Reactome: R-HSA-1222556|Reactome: R-HSA-77387|Reactome: R-HSA-917977|Reactome: R-HSA-9639288|Reactome: R-HSA-983712	WP_117593311.1:1.4e-29;WP_159765321.1:1.9e-29	Halobacteria	183963
bin_160_00930	Ca. Hikarchaeum sp. Bin5	350	V-type ATP synthase subunit C	atpC	arCOG02459	NtpC	Archaeal/vacuolar-type H+-ATPase subunit C	K02119	ATPVC, ntpC, atpC; V/A-type H+/Na+-transporting ATPase subunit C	path:map00190:Oxidative phosphorylation	0KSBI	Produces ATP from ADP in the presence of a proton gradient across the membrane (By similarity)	C	PF01992	ATP synthase (C/AC39) subunit			3.A.2.3.1;3.A.2.3.2	The H+- or Na+-translocating F-type, V-type and A-type ATPase (F-ATPase) Superfamily	TIGR02923	AhaC: ATP synthase A1, C subunit	IPR002843;IPR014272;IPR035067;IPR036079	V-type ATPase subunit c;ATPase, V0 complex, c/d subunit;ATPase, V0 complex, c subunit;V-type ATP synthase subunit C-like	Reactome: R-HSA-1222556|Reactome: R-HSA-77387|Reactome: R-HSA-917977|Reactome: R-HSA-9639288|Reactome: R-HSA-983712	WP_076430753.1:1.2e-112;WP_049969259.1:1.5e-112;PSP57139.1:1.5e-112;WP_135824923.1:1.7e-111;WP_132058196.1:1.7e-111;WP_158058637.1:4.9e-111;PSQ45043.1:8.4e-111;WP_135827476.1:1.4e-110;WP_135854814.1:1.9e-110	Halobacteriales	2235
bin_160_00931	Ca. Hikarchaeum sp. Bin5	195	V-type proton ATPase subunit E	atpE	arCOG00869	NtpE	Archaeal/vacuolar-type H+-ATPase subunit E	K02121	ATPVE, ntpE, atpE; V/A-type H+/Na+-transporting ATPase subunit E	path:map00190:Oxidative phosphorylation	0KSQF	Produces ATP from ADP in the presence of a proton gradient across the membrane (By similarity)	C	PF01991	ATP synthase (E/31 kDa) subunit			3.A.2.3.1	The H+- or Na+-translocating F-type, V-type and A-type ATPase (F-ATPase) Superfamily			IPR002842;IPR038495	V-type ATPase subunit E, C-terminal domain superfamily;V-type ATPase subunit E	Reactome: R-HSA-1222556|Reactome: R-HSA-77387|Reactome: R-HSA-917977|Reactome: R-HSA-9639288|Reactome: R-HSA-983712	WP_092538187.1:4.6e-34;WP_014052417.1:1.4e-33;WP_066383571.1:1.8e-33	Halobacteria	183963
bin_160_00932	Ca. Hikarchaeum sp. Bin5	90	hypothetical protein		arCOG02455	AtpK	Archaeal/vacuolar-type Na+/H+-ATPase, subunit K	K02124	ATPVK, ntpK, atpK; V/A-type H+/Na+-transporting ATPase subunit K	path:map00190:Oxidative phosphorylation	0KUES	H transporting two-sector ATPase C subunit	C	PF00137	ATP synthase subunit C							IPR002379;IPR035921	F/V-ATP synthase subunit C superfamily;V-ATPase proteolipid subunit C-like domain		WP_066140076.1:2.7e-13	Haladaptatus sp. R4	1679489
bin_160_00933	Ca. Hikarchaeum sp. Bin5	698	hypothetical protein		arCOG04138	NtpI	Archaeal/vacuolar-type H+-ATPase subunit I	K02123	ATPVI, ntpI, atpI; V/A-type H+/Na+-transporting ATPase subunit I	path:map00190:Oxidative phosphorylation	0KRG0	V-type ATP synthase subunit I	C	PF01496;PF01496	V-type ATPase 116kDa subunit family;V-type ATPase 116kDa subunit family			3.A.2.3.2;3.A.2.2.1	The H+- or Na+-translocating F-type, V-type and A-type ATPase (F-ATPase) Superfamily			IPR002490	V-type ATPase, V0 complex, 116kDa subunit family	Reactome: R-HSA-1222556|Reactome: R-HSA-77387|Reactome: R-HSA-917977|Reactome: R-HSA-983712	MAO89034.1:9.4e-263	0	0
bin_91_00463	Ca. Hikarchaeum yamanae Bin1	214	V-type ATP synthase subunit D	atpD	arCOG04101	NtpD	Archaeal/vacuolar-type H+-ATPase subunit D	K02120	ATPVD, ntpD, atpD; V/A-type H+/Na+-transporting ATPase subunit D	path:map00190:Oxidative phosphorylation	0KRI8	Produces ATP from ADP in the presence of a proton gradient across the membrane (By similarity)	C	PF01813	ATP synthase subunit D			3.A.2.3.1;3.A.2.3.2;3.A.2.2.1;3.A.2.2.2;3.A.2.3.3	The H+- or Na+-translocating F-type, V-type and A-type ATPase (F-ATPase) Superfamily	TIGR00309	V_ATPase_subD: V-type ATPase, D subunit	IPR002699	ATPase, V1 complex, subunit D	Reactome: R-HSA-1222556|Reactome: R-HSA-6798695|Reactome: R-HSA-77387|Reactome: R-HSA-917977|Reactome: R-HSA-9639288|Reactome: R-HSA-983712	PSQ05217.1:7.5e-78;WP_089822307.1:1.3e-77;WP_008319777.1:2.2e-77;WP_157689776.1:3.7e-77;WP_142443848.1:4.9e-77;WP_049985099.1:8.3e-77;WP_089766927.1:1.1e-76;WP_151134925.1:1.8e-76;WP_058571349.1:1.8e-76;WP_058984284.1:1.8e-76;WP_151161703.1:1.8e-76;WP_129114393.1:1.8e-76;PSP65671.1:2.4e-76;WP_008577000.1:3.2e-76;WP_004044604.1:3.2e-76;WP_163488493.1:3.2e-76;WP_163485193.1:4.1e-76;WP_144905218.1:4…	Halobacteria	183963
bin_91_00464	Ca. Hikarchaeum yamanae Bin1	468	V-type sodium ATPase subunit B	ntpB	arCOG00865	NtpB	Archaeal/vacuolar-type H+-ATPase subunit B	K02118	ATPVB, ntpB, atpB; V/A-type H+/Na+-transporting ATPase subunit B	path:map00190:Oxidative phosphorylation	0KRFX	Produces ATP from ADP in the presence of a proton gradient across the membrane. The archaeal beta chain is a regulatory subunit	C	PF00006;PF02874	ATP synthase alpha/beta family, nucleotide-binding domain;ATP synthase alpha/beta family, beta-barrel domain			3.A.2.3.1;3.A.2.3.2;3.A.2.2.2;3.A.2.2.1;3.A.2.2.5;3.A.2.2.3;3.A.2.2.5;3.A.2.2.5;3.A.2.2.4;3.A.2.2.6;3.A.2.2.7;3.A.2.2.7;3.A.2.2.4;3.A.2.2.6;3.A.2.2.8;3.A.2.3.3;3.A.2.3.3;3.A.6.1.3;3.A.6.1.1;3.A.6.3.1;3.A.2.1.7;3.A.2.1.2;3.A.2.1.10;3.A.6.2.1;3.A.2.1.6;3.A.2.1.5;3.A.2.1.5;3.A.2.1.3;3.A.2.1.12;3.A.2.1.2;3.A.2.1.4;3.A.2.1.11;3.A.6.3.1;3.A.2.1.3;3.A.2.1.9;3.A.6.1.2;3.A.2.1.9;3.A.2.1.1;3.A.2.1.1;3.A.2.…	The H+- or Na+-translocating F-type, V-type and A-type ATPase (F-ATPase) Superfamily;The Type III (Virulence-related) Secretory Pathway (IIISP) Family			IPR000194;IPR027417;IPR022879;IPR004100	P-loop containing nucleoside triphosphate hydrolase;V-type ATP synthase regulatory subunit B/beta;ATPase, F1/V1/A1 complex, alpha/beta subunit, nucleotide-binding domain;ATPase, F1/V1/A1 complex, alpha/beta subunit, N-terminal domain	Reactome: R-HSA-1222556|Reactome: R-HSA-77387|Reactome: R-HSA-917977|Reactome: R-HSA-9639288|Reactome: R-HSA-983712	WP_136603177.1:3.9e-220;WP_136590784.1:5.1e-220;WP_135824920.1:2.5e-219;WP_006053552.1:3.3e-219;WP_076430756.1:4.3e-219;WP_151161705.1:5.6e-219;WP_089693617.1:9.6e-219;WP_049969256.1:1.2e-218;WP_092887717.1:1.6e-218;WP_092538179.1:1.6e-218;WP_152043298.1:2.1e-218;WP_163523138.1:2.8e-218;WP_151134929.1:3.6e-218;WP_163485192.1:3.6e-218;WP_137286598.1:4.7e-218;WP_042663443.1:6.2e-218;MUV57956.1:6.2e…	Halobacteria	183963
bin_91_00465	Ca. Hikarchaeum yamanae Bin1	584	V-type ATP synthase alpha chain	atpA	arCOG00868	NtpA	Archaeal/vacuolar-type H+-ATPase subunit A	K02117	ATPVA, ntpA, atpA; V/A-type H+/Na+-transporting ATPase subunit A [EC:7.1.2.2 7.2.2.1]	path:map00190:Oxidative phosphorylation	0KRJ3	Produces ATP from ADP in the presence of a proton gradient across the membrane. The archaeal alpha chain is a catalytic subunit	C	PF02874;PF16886;PF00006	ATP synthase alpha/beta family, beta-barrel domain;ATPsynthase alpha/beta subunit N-term extension;ATP synthase alpha/beta family, nucleotide-binding domain			3.A.2.3.1;3.A.2.3.2;3.A.2.2.1;3.A.2.2.2;3.A.2.3.3;3.A.2.2.4;3.A.2.2.6;3.A.2.2.7;3.A.2.2.5;3.A.2.2.8;3.A.2.3.3;3.A.2.2.3;3.A.2.2.3;3.A.6.1.1;3.A.2.1.4;3.A.2.1.11;3.A.6.3.1;3.A.2.1.1;3.A.2.1.13;3.A.6.1.2;3.A.6.1.3;3.A.6.2.1	The H+- or Na+-translocating F-type, V-type and A-type ATPase (F-ATPase) Superfamily;The Type III (Virulence-related) Secretory Pathway (IIISP) Family			IPR023366;IPR022878;IPR036121;IPR031686;IPR024034;IPR000194;IPR027417;IPR004100	P-loop containing nucleoside triphosphate hydrolase;ATPase, F1/V1/A1 complex, alpha/beta subunit, nucleotide-binding domain;ATPase, F1/V1 complex, beta/alpha subunit, C-terminal;ATPase, F1/V1/A1 complex, alpha/beta subunit, N-terminal domain superfamily;ATPase, F1/V1/A1 complex, alpha/beta subunit, N-terminal domain;V-type ATP synthase catalytic alpha chain;ATP synthase subunit alpha, N-terminal …	Reactome: R-HSA-1222556|Reactome: R-HSA-77387|Reactome: R-HSA-917977|Reactome: R-HSA-9639288|Reactome: R-HSA-983712	WP_124193244.1:3.2e-272;WP_135534866.1:6.7e-270;WP_124197112.1:1.5e-269;WP_138798283.1:1.9e-269;WP_004058232.1:1.3e-268;WP_086888415.1:1.6e-268;WP_074792733.1:1.1e-267;WP_117362923.1:1.4e-267;WP_058571352.1:1.8e-267;WP_008322778.1:2.4e-267;WP_124178748.1:4.0e-267;WP_151161706.1:4.0e-267;WP_007544471.1:4.0e-267;WP_148858165.1:9.0e-267;WP_162412360.1:9.0e-267	Halobacteria	183963
bin_91_00466	Ca. Hikarchaeum yamanae Bin1	105	V-type ATP synthase subunit F	atpF	arCOG04102	NtpG	Archaeal/vacuolar-type H+-ATPase subunit F	K02122	ATPVF, ntpF, atpF; V/A-type H+/Na+-transporting ATPase subunit F	path:map00190:Oxidative phosphorylation	0KUJF	Produces ATP from ADP in the presence of a proton gradient across the membrane (By similarity)	C	PF01990	ATP synthase (F/14-kDa) subunit							IPR022944;IPR008218;IPR036906	ATPase, V1 complex, subunit F superfamily;ATPase, V1 complex, subunit F, bacterial/archaeal;ATPase, V1 complex, subunit F	Reactome: R-HSA-1222556|Reactome: R-HSA-77387|Reactome: R-HSA-917977|Reactome: R-HSA-9639288|Reactome: R-HSA-983712	WP_117593311.1:9.8e-31;WP_058580499.1:3.7e-30	Haloprofundus	1911573
bin_91_00467	Ca. Hikarchaeum yamanae Bin1	350	V-type ATP synthase subunit C	atpC	arCOG02459	NtpC	Archaeal/vacuolar-type H+-ATPase subunit C	K02119	ATPVC, ntpC, atpC; V/A-type H+/Na+-transporting ATPase subunit C	path:map00190:Oxidative phosphorylation	0KSBI	Produces ATP from ADP in the presence of a proton gradient across the membrane (By similarity)	C	PF01992	ATP synthase (C/AC39) subunit			3.A.2.3.1;3.A.2.3.2	The H+- or Na+-translocating F-type, V-type and A-type ATPase (F-ATPase) Superfamily	TIGR02923	AhaC: ATP synthase A1, C subunit	IPR002843;IPR014272;IPR035067;IPR036079	V-type ATPase subunit c;ATPase, V0 complex, c/d subunit;ATPase, V0 complex, c subunit;V-type ATP synthase subunit C-like	Reactome: R-HSA-1222556|Reactome: R-HSA-77387|Reactome: R-HSA-917977|Reactome: R-HSA-9639288|Reactome: R-HSA-983712	WP_049969259.1:1.3e-114;WP_076430753.1:2.8e-114;PSQ45043.1:1.8e-113;WP_135827476.1:5.3e-113;WP_132058196.1:1.5e-112;WP_158058637.1:2.0e-112;WP_135824923.1:3.4e-112;PSP57139.1:3.4e-112	Halobacteriales	2235
bin_91_00468	Ca. Hikarchaeum yamanae Bin1	195	V-type proton ATPase subunit E	atpE	arCOG00869	NtpE	Archaeal/vacuolar-type H+-ATPase subunit E	K02121	ATPVE, ntpE, atpE; V/A-type H+/Na+-transporting ATPase subunit E	path:map00190:Oxidative phosphorylation	0KSQF	Produces ATP from ADP in the presence of a proton gradient across the membrane (By similarity)	C	PF01991	ATP synthase (E/31 kDa) subunit			3.A.2.3.1	The H+- or Na+-translocating F-type, V-type and A-type ATPase (F-ATPase) Superfamily			IPR002842;IPR038495	V-type ATPase subunit E, C-terminal domain superfamily;V-type ATPase subunit E	Reactome: R-HSA-1222556|Reactome: R-HSA-77387|Reactome: R-HSA-917977|Reactome: R-HSA-9639288|Reactome: R-HSA-983712	PSP82701.1:2.3e-33	Halobacteriales archaeon QS_6_64_34	1919182
bin_91_00469	Ca. Hikarchaeum yamanae Bin1	90	hypothetical protein		arCOG02455	AtpK	Archaeal/vacuolar-type Na+/H+-ATPase, subunit K	K02124	ATPVK, ntpK, atpK; V/A-type H+/Na+-transporting ATPase subunit K	path:map00190:Oxidative phosphorylation	0KUES	H transporting two-sector ATPase C subunit	C	PF00137	ATP synthase subunit C							IPR002379;IPR035921	F/V-ATP synthase subunit C superfamily;V-ATPase proteolipid subunit C-like domain		WP_066140076.1:4.6e-13	Haladaptatus sp. R4	1679489
bin_91_00470	Ca. Hikarchaeum yamanae Bin1	704	hypothetical protein		arCOG04138	NtpI	Archaeal/vacuolar-type H+-ATPase subunit I	K02123	ATPVI, ntpI, atpI; V/A-type H+/Na+-transporting ATPase subunit I	path:map00190:Oxidative phosphorylation	0KRG0	V-type ATP synthase subunit I	C	PF01496	V-type ATPase 116kDa subunit family			3.A.2.3.2;3.A.2.2.1	The H+- or Na+-translocating F-type, V-type and A-type ATPase (F-ATPase) Superfamily			IPR002490	V-type ATPase, V0 complex, 116kDa subunit family	Reactome: R-HSA-1222556|Reactome: R-HSA-77387|Reactome: R-HSA-917977|Reactome: R-HSA-983712	MAO89034.1:1.0e-277	0	0
bin_172_01064	Ca. Hikarchaeum yamanae Bin2	704	hypothetical protein		arCOG04138	NtpI	Archaeal/vacuolar-type H+-ATPase subunit I	K02123	ATPVI, ntpI, atpI; V/A-type H+/Na+-transporting ATPase subunit I	path:map00190:Oxidative phosphorylation	0KRG0	V-type ATP synthase subunit I	C	PF01496	V-type ATPase 116kDa subunit family			3.A.2.3.2;3.A.2.2.1	The H+- or Na+-translocating F-type, V-type and A-type ATPase (F-ATPase) Superfamily			IPR002490	V-type ATPase, V0 complex, 116kDa subunit family	Reactome: R-HSA-1222556|Reactome: R-HSA-77387|Reactome: R-HSA-917977|Reactome: R-HSA-983712	MAO89034.1:1.0e-277	0	0
bin_172_01154	Ca. Hikarchaeum yamanae Bin2	90	hypothetical protein		arCOG02455	AtpK	Archaeal/vacuolar-type Na+/H+-ATPase, subunit K	K02124	ATPVK, ntpK, atpK; V/A-type H+/Na+-transporting ATPase subunit K	path:map00190:Oxidative phosphorylation	0KUES	H transporting two-sector ATPase C subunit	C	PF00137	ATP synthase subunit C							IPR002379;IPR035921	F/V-ATP synthase subunit C superfamily;V-ATPase proteolipid subunit C-like domain		WP_066140076.1:4.6e-13	Haladaptatus sp. R4	1679489
bin_172_01155	Ca. Hikarchaeum yamanae Bin2	195	V-type proton ATPase subunit E	atpE	arCOG00869	NtpE	Archaeal/vacuolar-type H+-ATPase subunit E	K02121	ATPVE, ntpE, atpE; V/A-type H+/Na+-transporting ATPase subunit E	path:map00190:Oxidative phosphorylation	0KSQF	Produces ATP from ADP in the presence of a proton gradient across the membrane (By similarity)	C	PF01991	ATP synthase (E/31 kDa) subunit			3.A.2.3.1	The H+- or Na+-translocating F-type, V-type and A-type ATPase (F-ATPase) Superfamily			IPR002842;IPR038495	V-type ATPase subunit E, C-terminal domain superfamily;V-type ATPase subunit E	Reactome: R-HSA-1222556|Reactome: R-HSA-77387|Reactome: R-HSA-917977|Reactome: R-HSA-9639288|Reactome: R-HSA-983712	PSP82701.1:2.3e-33	Halobacteriales archaeon QS_6_64_34	1919182
bin_172_01156	Ca. Hikarchaeum yamanae Bin2	350	V-type ATP synthase subunit C	atpC	arCOG02459	NtpC	Archaeal/vacuolar-type H+-ATPase subunit C	K02119	ATPVC, ntpC, atpC; V/A-type H+/Na+-transporting ATPase subunit C	path:map00190:Oxidative phosphorylation	0KSBI	Produces ATP from ADP in the presence of a proton gradient across the membrane (By similarity)	C	PF01992	ATP synthase (C/AC39) subunit			3.A.2.3.1;3.A.2.3.2	The H+- or Na+-translocating F-type, V-type and A-type ATPase (F-ATPase) Superfamily	TIGR02923	AhaC: ATP synthase A1, C subunit	IPR002843;IPR014272;IPR035067;IPR036079	V-type ATP synthase subunit C-like;V-type ATPase subunit c;ATPase, V0 complex, c/d subunit;ATPase, V0 complex, c subunit	Reactome: R-HSA-1222556|Reactome: R-HSA-77387|Reactome: R-HSA-917977|Reactome: R-HSA-9639288|Reactome: R-HSA-983712	WP_049969259.1:1.3e-114;WP_076430753.1:2.8e-114;PSQ45043.1:1.8e-113;WP_135827476.1:5.3e-113;WP_132058196.1:1.5e-112;WP_158058637.1:2.0e-112;WP_135824923.1:3.4e-112;PSP57139.1:3.4e-112	Halobacteriales	2235
bin_172_01157	Ca. Hikarchaeum yamanae Bin2	105	V-type ATP synthase subunit F	atpF	arCOG04102	NtpG	Archaeal/vacuolar-type H+-ATPase subunit F	K02122	ATPVF, ntpF, atpF; V/A-type H+/Na+-transporting ATPase subunit F	path:map00190:Oxidative phosphorylation	0KUJF	Produces ATP from ADP in the presence of a proton gradient across the membrane (By similarity)	C	PF01990	ATP synthase (F/14-kDa) subunit							IPR022944;IPR008218;IPR036906	ATPase, V1 complex, subunit F superfamily;ATPase, V1 complex, subunit F, bacterial/archaeal;ATPase, V1 complex, subunit F	Reactome: R-HSA-1222556|Reactome: R-HSA-77387|Reactome: R-HSA-917977|Reactome: R-HSA-9639288|Reactome: R-HSA-983712	WP_117593311.1:9.8e-31;WP_058580499.1:3.7e-30	Haloprofundus	1911573
bin_172_01158	Ca. Hikarchaeum yamanae Bin2	584	V-type ATP synthase alpha chain	atpA	arCOG00868	NtpA	Archaeal/vacuolar-type H+-ATPase subunit A	K02117	ATPVA, ntpA, atpA; V/A-type H+/Na+-transporting ATPase subunit A [EC:7.1.2.2 7.2.2.1]	path:map00190:Oxidative phosphorylation	0KRJ3	Produces ATP from ADP in the presence of a proton gradient across the membrane. The archaeal alpha chain is a catalytic subunit	C	PF16886;PF00006;PF02874	ATPsynthase alpha/beta subunit N-term extension;ATP synthase alpha/beta family, nucleotide-binding domain;ATP synthase alpha/beta family, beta-barrel domain			3.A.2.3.1;3.A.2.3.2;3.A.2.2.1;3.A.2.2.2;3.A.2.3.3;3.A.2.2.4;3.A.2.2.6;3.A.2.2.7;3.A.2.2.5;3.A.2.2.8;3.A.2.3.3;3.A.2.2.3;3.A.2.2.3;3.A.6.1.1;3.A.2.1.4;3.A.2.1.11;3.A.6.3.1;3.A.2.1.1;3.A.2.1.13;3.A.6.1.2;3.A.6.1.3;3.A.6.2.1	The H+- or Na+-translocating F-type, V-type and A-type ATPase (F-ATPase) Superfamily;The Type III (Virulence-related) Secretory Pathway (IIISP) Family			IPR023366;IPR022878;IPR036121;IPR031686;IPR024034;IPR000194;IPR027417;IPR004100	V-type ATP synthase catalytic alpha chain;P-loop containing nucleoside triphosphate hydrolase;ATPase, F1/V1/A1 complex, alpha/beta subunit, nucleotide-binding domain;ATPase, F1/V1 complex, beta/alpha subunit, C-terminal;ATPase, F1/V1/A1 complex, alpha/beta subunit, N-terminal domain superfamily;ATPase, F1/V1/A1 complex, alpha/beta subunit, N-terminal domain;ATP synthase subunit alpha, N-terminal …	Reactome: R-HSA-1222556|Reactome: R-HSA-77387|Reactome: R-HSA-917977|Reactome: R-HSA-9639288|Reactome: R-HSA-983712	WP_124193244.1:3.2e-272;WP_135534866.1:6.7e-270;WP_124197112.1:1.5e-269;WP_138798283.1:1.9e-269;WP_004058232.1:1.3e-268;WP_086888415.1:1.6e-268;WP_074792733.1:1.1e-267;WP_117362923.1:1.4e-267;WP_058571352.1:1.8e-267;WP_008322778.1:2.4e-267;WP_124178748.1:4.0e-267;WP_151161706.1:4.0e-267;WP_007544471.1:4.0e-267;WP_148858165.1:9.0e-267;WP_162412360.1:9.0e-267	Halobacteria	183963
bin_172_01159	Ca. Hikarchaeum yamanae Bin2	468	V-type sodium ATPase subunit B	ntpB	arCOG00865	NtpB	Archaeal/vacuolar-type H+-ATPase subunit B	K02118	ATPVB, ntpB, atpB; V/A-type H+/Na+-transporting ATPase subunit B	path:map00190:Oxidative phosphorylation	0KRFX	Produces ATP from ADP in the presence of a proton gradient across the membrane. The archaeal beta chain is a regulatory subunit	C	PF02874;PF00006	ATP synthase alpha/beta family, beta-barrel domain;ATP synthase alpha/beta family, nucleotide-binding domain			3.A.2.3.1;3.A.2.3.2;3.A.2.2.2;3.A.2.2.1;3.A.2.2.5;3.A.2.2.3;3.A.2.2.5;3.A.2.2.5;3.A.2.2.4;3.A.2.2.6;3.A.2.2.7;3.A.2.2.7;3.A.2.2.4;3.A.2.2.6;3.A.2.2.8;3.A.2.3.3;3.A.2.3.3;3.A.6.1.3;3.A.6.1.1;3.A.6.3.1;3.A.2.1.7;3.A.2.1.2;3.A.2.1.10;3.A.6.2.1;3.A.2.1.6;3.A.2.1.5;3.A.2.1.5;3.A.2.1.3;3.A.2.1.12;3.A.2.1.2;3.A.2.1.4;3.A.2.1.11;3.A.6.3.1;3.A.2.1.3;3.A.2.1.9;3.A.6.1.2;3.A.2.1.9;3.A.2.1.1;3.A.2.1.1;3.A.2.…	The H+- or Na+-translocating F-type, V-type and A-type ATPase (F-ATPase) Superfamily;The Type III (Virulence-related) Secretory Pathway (IIISP) Family			IPR000194;IPR027417;IPR022879;IPR004100	P-loop containing nucleoside triphosphate hydrolase;V-type ATP synthase regulatory subunit B/beta;ATPase, F1/V1/A1 complex, alpha/beta subunit, nucleotide-binding domain;ATPase, F1/V1/A1 complex, alpha/beta subunit, N-terminal domain	Reactome: R-HSA-1222556|Reactome: R-HSA-77387|Reactome: R-HSA-917977|Reactome: R-HSA-9639288|Reactome: R-HSA-983712	WP_136603177.1:3.9e-220;WP_136590784.1:5.1e-220;WP_135824920.1:2.5e-219;WP_006053552.1:3.3e-219;WP_076430756.1:4.3e-219;WP_151161705.1:5.6e-219;WP_089693617.1:9.6e-219;WP_049969256.1:1.2e-218;WP_092887717.1:1.6e-218;WP_092538179.1:1.6e-218;WP_152043298.1:2.1e-218;WP_163523138.1:2.8e-218;WP_151134929.1:3.6e-218;WP_163485192.1:3.6e-218;WP_137286598.1:4.7e-218;WP_042663443.1:6.2e-218;MUV57956.1:6.2e…	Halobacteria	183963
bin_172_01160	Ca. Hikarchaeum yamanae Bin2	214	V-type ATP synthase subunit D	atpD	arCOG04101	NtpD	Archaeal/vacuolar-type H+-ATPase subunit D	K02120	ATPVD, ntpD, atpD; V/A-type H+/Na+-transporting ATPase subunit D	path:map00190:Oxidative phosphorylation	0KRI8	Produces ATP from ADP in the presence of a proton gradient across the membrane (By similarity)	C	PF01813	ATP synthase subunit D			3.A.2.3.1;3.A.2.3.2;3.A.2.2.1;3.A.2.2.2;3.A.2.3.3	The H+- or Na+-translocating F-type, V-type and A-type ATPase (F-ATPase) Superfamily	TIGR00309	V_ATPase_subD: V-type ATPase, D subunit	IPR002699	ATPase, V1 complex, subunit D	Reactome: R-HSA-1222556|Reactome: R-HSA-6798695|Reactome: R-HSA-77387|Reactome: R-HSA-917977|Reactome: R-HSA-9639288|Reactome: R-HSA-983712	PSQ05217.1:7.5e-78;WP_089822307.1:1.3e-77;WP_008319777.1:2.2e-77;WP_157689776.1:3.7e-77;WP_142443848.1:4.9e-77;WP_049985099.1:8.3e-77;WP_089766927.1:1.1e-76;WP_151134925.1:1.8e-76;WP_058571349.1:1.8e-76;WP_058984284.1:1.8e-76;WP_151161703.1:1.8e-76;WP_129114393.1:1.8e-76;PSP65671.1:2.4e-76;WP_008577000.1:3.2e-76;WP_004044604.1:3.2e-76;WP_163488493.1:3.2e-76;WP_163485193.1:4.1e-76;WP_144905218.1:4…	Halobacteria	183963
bin_117_00009	Ca. Hikarchaeum yamanae Bin3	704	hypothetical protein		arCOG04138	NtpI	Archaeal/vacuolar-type H+-ATPase subunit I	K02123	ATPVI, ntpI, atpI; V/A-type H+/Na+-transporting ATPase subunit I	path:map00190:Oxidative phosphorylation	0KRG0	V-type ATP synthase subunit I	C	PF01496	V-type ATPase 116kDa subunit family			3.A.2.3.2;3.A.2.2.1	The H+- or Na+-translocating F-type, V-type and A-type ATPase (F-ATPase) Superfamily			IPR002490	V-type ATPase, V0 complex, 116kDa subunit family	Reactome: R-HSA-1222556|Reactome: R-HSA-77387|Reactome: R-HSA-917977|Reactome: R-HSA-983712	MAO89034.1:1.0e-277	0	0
bin_117_00010	Ca. Hikarchaeum yamanae Bin3	90	hypothetical protein		arCOG02455	AtpK	Archaeal/vacuolar-type Na+/H+-ATPase, subunit K	K02124	ATPVK, ntpK, atpK; V/A-type H+/Na+-transporting ATPase subunit K	path:map00190:Oxidative phosphorylation	0KUES	H transporting two-sector ATPase C subunit	C	PF00137	ATP synthase subunit C							IPR002379;IPR035921	F/V-ATP synthase subunit C superfamily;V-ATPase proteolipid subunit C-like domain		WP_066140076.1:4.6e-13	Haladaptatus sp. R4	1679489
bin_117_00011	Ca. Hikarchaeum yamanae Bin3	195	V-type proton ATPase subunit E	atpE	arCOG00869	NtpE	Archaeal/vacuolar-type H+-ATPase subunit E	K02121	ATPVE, ntpE, atpE; V/A-type H+/Na+-transporting ATPase subunit E	path:map00190:Oxidative phosphorylation	0KSQF	Produces ATP from ADP in the presence of a proton gradient across the membrane (By similarity)	C	PF01991	ATP synthase (E/31 kDa) subunit			3.A.2.3.1	The H+- or Na+-translocating F-type, V-type and A-type ATPase (F-ATPase) Superfamily			IPR002842;IPR038495	V-type ATPase subunit E, C-terminal domain superfamily;V-type ATPase subunit E	Reactome: R-HSA-1222556|Reactome: R-HSA-77387|Reactome: R-HSA-917977|Reactome: R-HSA-9639288|Reactome: R-HSA-983712	PSP82701.1:2.3e-33	Halobacteriales archaeon QS_6_64_34	1919182
bin_117_00012	Ca. Hikarchaeum yamanae Bin3	350	V-type ATP synthase subunit C	atpC	arCOG02459	NtpC	Archaeal/vacuolar-type H+-ATPase subunit C	K02119	ATPVC, ntpC, atpC; V/A-type H+/Na+-transporting ATPase subunit C	path:map00190:Oxidative phosphorylation	0KSBI	Produces ATP from ADP in the presence of a proton gradient across the membrane (By similarity)	C	PF01992	ATP synthase (C/AC39) subunit			3.A.2.3.1;3.A.2.3.2	The H+- or Na+-translocating F-type, V-type and A-type ATPase (F-ATPase) Superfamily	TIGR02923	AhaC: ATP synthase A1, C subunit	IPR002843;IPR014272;IPR035067;IPR036079	V-type ATPase subunit c;ATPase, V0 complex, c/d subunit;ATPase, V0 complex, c subunit;V-type ATP synthase subunit C-like	Reactome: R-HSA-1222556|Reactome: R-HSA-77387|Reactome: R-HSA-917977|Reactome: R-HSA-9639288|Reactome: R-HSA-983712	WP_049969259.1:1.3e-114;WP_076430753.1:2.8e-114;PSQ45043.1:1.8e-113;WP_135827476.1:5.3e-113;WP_132058196.1:1.5e-112;WP_158058637.1:2.0e-112;WP_135824923.1:3.4e-112;PSP57139.1:3.4e-112	Halobacteriales	2235
bin_117_00013	Ca. Hikarchaeum yamanae Bin3	105	V-type ATP synthase subunit F	atpF	arCOG04102	NtpG	Archaeal/vacuolar-type H+-ATPase subunit F	K02122	ATPVF, ntpF, atpF; V/A-type H+/Na+-transporting ATPase subunit F	path:map00190:Oxidative phosphorylation	0KUJF	Produces ATP from ADP in the presence of a proton gradient across the membrane (By similarity)	C	PF01990	ATP synthase (F/14-kDa) subunit							IPR022944;IPR008218;IPR036906	ATPase, V1 complex, subunit F superfamily;ATPase, V1 complex, subunit F, bacterial/archaeal;ATPase, V1 complex, subunit F	Reactome: R-HSA-1222556|Reactome: R-HSA-77387|Reactome: R-HSA-917977|Reactome: R-HSA-9639288|Reactome: R-HSA-983712	WP_117593311.1:9.8e-31;WP_058580499.1:3.7e-30	Haloprofundus	1911573
bin_117_00014	Ca. Hikarchaeum yamanae Bin3	584	V-type ATP synthase alpha chain	atpA	arCOG00868	NtpA	Archaeal/vacuolar-type H+-ATPase subunit A	K02117	ATPVA, ntpA, atpA; V/A-type H+/Na+-transporting ATPase subunit A [EC:7.1.2.2 7.2.2.1]	path:map00190:Oxidative phosphorylation	0KRJ3	Produces ATP from ADP in the presence of a proton gradient across the membrane. The archaeal alpha chain is a catalytic subunit	C	PF02874;PF16886;PF00006	ATP synthase alpha/beta family, beta-barrel domain;ATPsynthase alpha/beta subunit N-term extension;ATP synthase alpha/beta family, nucleotide-binding domain			3.A.2.3.1;3.A.2.3.2;3.A.2.2.1;3.A.2.2.2;3.A.2.3.3;3.A.2.2.4;3.A.2.2.6;3.A.2.2.7;3.A.2.2.5;3.A.2.2.8;3.A.2.3.3;3.A.2.2.3;3.A.2.2.3;3.A.6.1.1;3.A.2.1.4;3.A.2.1.11;3.A.6.3.1;3.A.2.1.1;3.A.2.1.13;3.A.6.1.2;3.A.6.1.3;3.A.6.2.1	The H+- or Na+-translocating F-type, V-type and A-type ATPase (F-ATPase) Superfamily;The Type III (Virulence-related) Secretory Pathway (IIISP) Family			IPR023366;IPR022878;IPR036121;IPR031686;IPR024034;IPR000194;IPR027417;IPR004100	P-loop containing nucleoside triphosphate hydrolase;ATPase, F1/V1/A1 complex, alpha/beta subunit, nucleotide-binding domain;ATPase, F1/V1 complex, beta/alpha subunit, C-terminal;ATPase, F1/V1/A1 complex, alpha/beta subunit, N-terminal domain superfamily;ATPase, F1/V1/A1 complex, alpha/beta subunit, N-terminal domain;V-type ATP synthase catalytic alpha chain;ATP synthase subunit alpha, N-terminal …	Reactome: R-HSA-1222556|Reactome: R-HSA-77387|Reactome: R-HSA-917977|Reactome: R-HSA-9639288|Reactome: R-HSA-983712	WP_124193244.1:3.2e-272;WP_135534866.1:6.7e-270;WP_124197112.1:1.5e-269;WP_138798283.1:1.9e-269;WP_004058232.1:1.3e-268;WP_086888415.1:1.6e-268;WP_074792733.1:1.1e-267;WP_117362923.1:1.4e-267;WP_058571352.1:1.8e-267;WP_008322778.1:2.4e-267;WP_124178748.1:4.0e-267;WP_151161706.1:4.0e-267;WP_007544471.1:4.0e-267;WP_148858165.1:9.0e-267;WP_162412360.1:9.0e-267	Halobacteria	183963
bin_117_00015	Ca. Hikarchaeum yamanae Bin3	468	V-type sodium ATPase subunit B	ntpB	arCOG00865	NtpB	Archaeal/vacuolar-type H+-ATPase subunit B	K02118	ATPVB, ntpB, atpB; V/A-type H+/Na+-transporting ATPase subunit B	path:map00190:Oxidative phosphorylation	0KRFX	Produces ATP from ADP in the presence of a proton gradient across the membrane. The archaeal beta chain is a regulatory subunit	C	PF00006;PF02874	ATP synthase alpha/beta family, nucleotide-binding domain;ATP synthase alpha/beta family, beta-barrel domain			3.A.2.3.1;3.A.2.3.2;3.A.2.2.2;3.A.2.2.1;3.A.2.2.5;3.A.2.2.3;3.A.2.2.5;3.A.2.2.5;3.A.2.2.4;3.A.2.2.6;3.A.2.2.7;3.A.2.2.7;3.A.2.2.4;3.A.2.2.6;3.A.2.2.8;3.A.2.3.3;3.A.2.3.3;3.A.6.1.3;3.A.6.1.1;3.A.6.3.1;3.A.2.1.7;3.A.2.1.2;3.A.2.1.10;3.A.6.2.1;3.A.2.1.6;3.A.2.1.5;3.A.2.1.5;3.A.2.1.3;3.A.2.1.12;3.A.2.1.2;3.A.2.1.4;3.A.2.1.11;3.A.6.3.1;3.A.2.1.3;3.A.2.1.9;3.A.6.1.2;3.A.2.1.9;3.A.2.1.1;3.A.2.1.1;3.A.2.…	The H+- or Na+-translocating F-type, V-type and A-type ATPase (F-ATPase) Superfamily;The Type III (Virulence-related) Secretory Pathway (IIISP) Family			IPR000194;IPR027417;IPR022879;IPR004100	P-loop containing nucleoside triphosphate hydrolase;V-type ATP synthase regulatory subunit B/beta;ATPase, F1/V1/A1 complex, alpha/beta subunit, nucleotide-binding domain;ATPase, F1/V1/A1 complex, alpha/beta subunit, N-terminal domain	Reactome: R-HSA-1222556|Reactome: R-HSA-77387|Reactome: R-HSA-917977|Reactome: R-HSA-9639288|Reactome: R-HSA-983712	WP_136603177.1:3.9e-220;WP_136590784.1:5.1e-220;WP_135824920.1:2.5e-219;WP_006053552.1:3.3e-219;WP_076430756.1:4.3e-219;WP_151161705.1:5.6e-219;WP_089693617.1:9.6e-219;WP_049969256.1:1.2e-218;WP_092887717.1:1.6e-218;WP_092538179.1:1.6e-218;WP_152043298.1:2.1e-218;WP_163523138.1:2.8e-218;WP_151134929.1:3.6e-218;WP_163485192.1:3.6e-218;WP_137286598.1:4.7e-218;WP_042663443.1:6.2e-218;MUV57956.1:6.2e…	Halobacteria	183963
bin_117_00016	Ca. Hikarchaeum yamanae Bin3	214	V-type ATP synthase subunit D	atpD	arCOG04101	NtpD	Archaeal/vacuolar-type H+-ATPase subunit D	K02120	ATPVD, ntpD, atpD; V/A-type H+/Na+-transporting ATPase subunit D	path:map00190:Oxidative phosphorylation	0KRI8	Produces ATP from ADP in the presence of a proton gradient across the membrane (By similarity)	C	PF01813	ATP synthase subunit D			3.A.2.3.1;3.A.2.3.2;3.A.2.2.1;3.A.2.2.2;3.A.2.3.3	The H+- or Na+-translocating F-type, V-type and A-type ATPase (F-ATPase) Superfamily	TIGR00309	V_ATPase_subD: V-type ATPase, D subunit	IPR002699	ATPase, V1 complex, subunit D	Reactome: R-HSA-1222556|Reactome: R-HSA-6798695|Reactome: R-HSA-77387|Reactome: R-HSA-917977|Reactome: R-HSA-9639288|Reactome: R-HSA-983712	PSQ05217.1:7.5e-78;WP_089822307.1:1.3e-77;WP_008319777.1:2.2e-77;WP_157689776.1:3.7e-77;WP_142443848.1:4.9e-77;WP_049985099.1:8.3e-77;WP_089766927.1:1.1e-76;WP_151134925.1:1.8e-76;WP_058571349.1:1.8e-76;WP_058984284.1:1.8e-76;WP_151161703.1:1.8e-76;WP_129114393.1:1.8e-76;PSP65671.1:2.4e-76;WP_008577000.1:3.2e-76;WP_004044604.1:3.2e-76;WP_163488493.1:3.2e-76;WP_163485193.1:4.1e-76;WP_144905218.1:4…	Halobacteria	183963
Complex III (cytochrome bc1 complex)
0M048	rieske (2fe-2S) domain-containing protein
bin_160_00909	Ca. Hikarchaeum sp. Bin5	286	hypothetical protein		arCOG04595	QcrA	Rieske Fe-S protein				0M048	rieske (2fe-2S) domain-containing protein	P									IPR036922	Rieske [2Fe-2S] iron-sulphur domain superfamily		WP_163520908.1:1.7e-109;WP_135825924.1:3.2e-108;WP_115796402.1:3.5e-107	Halorussus	1070314
bin_91_00659	Ca. Hikarchaeum yamanae Bin1	286	hypothetical protein		arCOG04595	QcrA	Rieske Fe-S protein				0M048	rieske (2fe-2S) domain-containing protein	P									IPR036922	Rieske [2Fe-2S] iron-sulphur domain superfamily		WP_163520908.1:4.8e-112;WP_135825924.1:2.6e-110;WP_115796402.1:7.6e-110	Halorussus	1070314
bin_172_01112	Ca. Hikarchaeum yamanae Bin2	286	hypothetical protein		arCOG04595	QcrA	Rieske Fe-S protein				0M048	rieske (2fe-2S) domain-containing protein	P									IPR036922	Rieske [2Fe-2S] iron-sulphur domain superfamily		WP_163520908.1:4.8e-112;WP_135825924.1:2.6e-110;WP_115796402.1:7.6e-110	Halorussus	1070314
bin_117_00826	Ca. Hikarchaeum yamanae Bin3	286	hypothetical protein		arCOG04595	QcrA	Rieske Fe-S protein				0M048	rieske (2fe-2S) domain-containing protein	P									IPR036922	Rieske [2Fe-2S] iron-sulphur domain superfamily		WP_163520908.1:4.8e-112;WP_135825924.1:2.6e-110;WP_115796402.1:7.6e-110	Halorussus	1070314
0M0DJ	cytochrome
bin_125_00804	Ca. Hikarchaeum sp. Bin4	118	hypothetical protein		arCOG04594	QcrB	Cytochrome b subunit of the bc complex				0M0DJ	cytochrome	C									IPR036150	Cytochrome b/b6, C-terminal domain superfamily	Reactome: R-HSA-611105	WP_142856163.1:1.1e-41;WP_136588589.1:1.4e-41;WP_136602126.1:2.4e-41;WP_136588546.1:3.1e-41;WP_152042199.1:4.0e-41;WP_103424840.1:9.0e-41	Salinigranum	1644057
bin_160_00907	Ca. Hikarchaeum sp. Bin5	268	Cytochrome b6-f complex subunit 4	petD	arCOG04594	QcrB	Cytochrome b subunit of the bc complex				0M0DJ	cytochrome	C	PF00032	Cytochrome b(C-terminal)/b6/petD							IPR036150;IPR027387;IPR005798	Cytochrome b/b6-like domain superfamily;Cytochrome b/b6, C-terminal domain superfamily;Cytochrome b/b6, C-terminal	Reactome: R-HSA-611105	WP_152042199.1:5.3e-105;WP_136588546.1:6.9e-105;WP_142856094.1:1.2e-104	Salinigranum	1644057
bin_91_00661	Ca. Hikarchaeum yamanae Bin1	273	Cytochrome b6-f complex subunit 4	petD	arCOG04594	QcrB	Cytochrome b subunit of the bc complex				0M0DJ	cytochrome	C	PF00032	Cytochrome b(C-terminal)/b6/petD							IPR036150;IPR027387;IPR005798	Cytochrome b/b6-like domain superfamily;Cytochrome b/b6, C-terminal domain superfamily;Cytochrome b/b6, C-terminal	Reactome: R-HSA-611105	WP_152042199.1:3.7e-106;WP_142856094.1:6.4e-106;WP_136588546.1:1.1e-105;WP_151109912.1:3.5e-104;WP_151109985.1:6.0e-104	Haloferacales	1644055
bin_172_01114	Ca. Hikarchaeum yamanae Bin2	273	Cytochrome b6-f complex subunit 4	petD	arCOG04594	QcrB	Cytochrome b subunit of the bc complex				0M0DJ	cytochrome	C	PF00032	Cytochrome b(C-terminal)/b6/petD							IPR036150;IPR027387;IPR005798	Cytochrome b/b6-like domain superfamily;Cytochrome b/b6, C-terminal domain superfamily;Cytochrome b/b6, C-terminal	Reactome: R-HSA-611105	WP_152042199.1:3.7e-106;WP_142856094.1:6.4e-106;WP_136588546.1:1.1e-105;WP_151109912.1:3.5e-104;WP_151109985.1:6.0e-104	Haloferacales	1644055
bin_117_00828	Ca. Hikarchaeum yamanae Bin3	273	Cytochrome b6-f complex subunit 4	petD	arCOG04594	QcrB	Cytochrome b subunit of the bc complex				0M0DJ	cytochrome	C	PF00032	Cytochrome b(C-terminal)/b6/petD							IPR036150;IPR027387;IPR005798	Cytochrome b/b6-like domain superfamily;Cytochrome b/b6, C-terminal domain superfamily;Cytochrome b/b6, C-terminal	Reactome: R-HSA-611105	WP_152042199.1:3.7e-106;WP_142856094.1:6.4e-106;WP_136588546.1:1.1e-105;WP_151109912.1:3.5e-104;WP_151109985.1:6.0e-104	Haloferacales	1644055
0KS3S	Cytochrome b
bin_160_00908	Ca. Hikarchaeum sp. Bin5	264	Cytochrome b6	petB	arCOG01721	QcrB	Cytochrome b subunit of the bc complex	K00412	CYTB, petB; ubiquinol-cytochrome c reductase cytochrome b subunit	path:map00190:Oxidative phosphorylation;path:map05010:Alzheimer disease;path:map02020:Two-component system;path:map05012:Parkinson disease;path:map04932:Non-alcoholic fatty liver disease (NAFLD);path:map04260:Cardiac muscle contraction;path:map05016:Huntington disease;path:map04714:Thermogenesis	0KS3S	Cytochrome b	C	PF00033	Cytochrome b/b6/petB			3.E.2.2.2;3.D.3.5.3;3.D.3.5.2;3.D.3.4.1;3.E.2.1.1;3.D.3.1.2;3.D.3.1.1;3.D.3.5.5;3.D.3.2.1;3.D.3.5.4	The Proton-translocating Quinol:Cytochrome c Reductase (QCR) Superfamily;The Photosynthetic Reaction Center (PRC) Family			IPR016174;IPR027387;IPR005797	Cytochrome b/b6-like domain superfamily;Cytochrome b/b6, N-terminal;Di-haem cytochrome, transmembrane	Reactome: R-HSA-611105	PSP57288.1:4.1e-126;WP_135826668.1:1.2e-125;WP_166040172.1:2.0e-125;WP_089731320.1:2.7e-125;PSQ19001.1:2.7e-125;WP_076428615.1:1.0e-124;PSQ46382.1:1.0e-124;WP_049970935.1:1.3e-124;WP_007978856.1:1.7e-124;WP_115865092.1:5.0e-124;WP_132057665.1:6.5e-124	Halobacteriales	2235
bin_91_00660	Ca. Hikarchaeum yamanae Bin1	264	Cytochrome b6	petB	arCOG01721	QcrB	Cytochrome b subunit of the bc complex	K00412	CYTB, petB; ubiquinol-cytochrome c reductase cytochrome b subunit	path:map00190:Oxidative phosphorylation;path:map05010:Alzheimer disease;path:map02020:Two-component system;path:map05012:Parkinson disease;path:map04932:Non-alcoholic fatty liver disease (NAFLD);path:map04260:Cardiac muscle contraction;path:map05016:Huntington disease;path:map04714:Thermogenesis	0KS3S	Cytochrome b	C	PF00033	Cytochrome b/b6/petB			3.E.2.2.2;3.D.3.5.3;3.D.3.5.2;3.D.3.4.1;3.E.2.1.1;3.D.3.1.2;3.D.3.1.1;3.D.3.5.5;3.D.3.2.1;3.D.3.5.4	The Proton-translocating Quinol:Cytochrome c Reductase (QCR) Superfamily;The Photosynthetic Reaction Center (PRC) Family			IPR016174;IPR027387;IPR005797	Cytochrome b/b6-like domain superfamily;Cytochrome b/b6, N-terminal;Di-haem cytochrome, transmembrane	Reactome: R-HSA-611105	PSP57288.1:1.2e-125;WP_166040172.1:2.7e-125;WP_135826668.1:3.5e-125;PSQ19001.1:5.9e-125;PSQ46382.1:1.0e-124;WP_089731320.1:2.2e-124;WP_076428615.1:2.9e-124;WP_049970935.1:3.8e-124;WP_007978856.1:5.0e-124;WP_115865092.1:1.1e-123;WP_132057665.1:1.9e-123;WP_113277544.1:4.2e-123	Halobacteriales	2235
bin_172_01113	Ca. Hikarchaeum yamanae Bin2	264	Cytochrome b6	petB	arCOG01721	QcrB	Cytochrome b subunit of the bc complex	K00412	CYTB, petB; ubiquinol-cytochrome c reductase cytochrome b subunit	path:map00190:Oxidative phosphorylation;path:map05010:Alzheimer disease;path:map02020:Two-component system;path:map05012:Parkinson disease;path:map04932:Non-alcoholic fatty liver disease (NAFLD);path:map04260:Cardiac muscle contraction;path:map05016:Huntington disease;path:map04714:Thermogenesis	0KS3S	Cytochrome b	C	PF00033	Cytochrome b/b6/petB			3.E.2.2.2;3.D.3.5.3;3.D.3.5.2;3.D.3.4.1;3.E.2.1.1;3.D.3.1.2;3.D.3.1.1;3.D.3.5.5;3.D.3.2.1;3.D.3.5.4	The Proton-translocating Quinol:Cytochrome c Reductase (QCR) Superfamily;The Photosynthetic Reaction Center (PRC) Family			IPR016174;IPR027387;IPR005797	Cytochrome b/b6-like domain superfamily;Cytochrome b/b6, N-terminal;Di-haem cytochrome, transmembrane	Reactome: R-HSA-611105	PSP57288.1:1.2e-125;WP_166040172.1:2.7e-125;WP_135826668.1:3.5e-125;PSQ19001.1:5.9e-125;PSQ46382.1:1.0e-124;WP_089731320.1:2.2e-124;WP_076428615.1:2.9e-124;WP_049970935.1:3.8e-124;WP_007978856.1:5.0e-124;WP_115865092.1:1.1e-123;WP_132057665.1:1.9e-123;WP_113277544.1:4.2e-123	Halobacteriales	2235
bin_117_00827	Ca. Hikarchaeum yamanae Bin3	264	Cytochrome b6	petB	arCOG01721	QcrB	Cytochrome b subunit of the bc complex	K00412	CYTB, petB; ubiquinol-cytochrome c reductase cytochrome b subunit	path:map00190:Oxidative phosphorylation;path:map05010:Alzheimer disease;path:map02020:Two-component system;path:map05012:Parkinson disease;path:map04932:Non-alcoholic fatty liver disease (NAFLD);path:map04260:Cardiac muscle contraction;path:map05016:Huntington disease;path:map04714:Thermogenesis	0KS3S	Cytochrome b	C	PF00033	Cytochrome b/b6/petB			3.E.2.2.2;3.D.3.5.3;3.D.3.5.2;3.D.3.4.1;3.E.2.1.1;3.D.3.1.2;3.D.3.1.1;3.D.3.5.5;3.D.3.2.1;3.D.3.5.4	The Proton-translocating Quinol:Cytochrome c Reductase (QCR) Superfamily;The Photosynthetic Reaction Center (PRC) Family			IPR016174;IPR027387;IPR005797	Cytochrome b/b6-like domain superfamily;Cytochrome b/b6, N-terminal;Di-haem cytochrome, transmembrane	Reactome: R-HSA-611105	PSP57288.1:1.2e-125;WP_166040172.1:2.7e-125;WP_135826668.1:3.5e-125;PSQ19001.1:5.9e-125;PSQ46382.1:1.0e-124;WP_089731320.1:2.2e-124;WP_076428615.1:2.9e-124;WP_049970935.1:3.8e-124;WP_007978856.1:5.0e-124;WP_115865092.1:1.1e-123;WP_132057665.1:1.9e-123;WP_113277544.1:4.2e-123	Halobacteriales	2235
Complex IV (terminal oxidase)
0KS8F	Heme/copper-type cytochrome/quinol oxidase, subunit 1 and 3
bin_125_00178	Ca. Hikarchaeum sp. Bin4	268	putative cytochrome c oxidase subunit 3	ctaE	arCOG04650	CyoC	Heme/copper-type cytochrome/quinol oxidase, subunit 3	K02276;K02827;K02828;K12132;K15408	coxC, ctaE; cytochrome c oxidase subunit III [EC:7.1.1.9];qoxB; cytochrome aa3-600 menaquinol oxidase subunit I [EC:7.1.1.5];qoxC; cytochrome aa3-600 menaquinol oxidase subunit III [EC:7.1.1.5];prkC, stkP; eukaryotic-like serine/threonine-protein kinase [EC:2.7.11.1];coxAC; cytochrome c oxidase subunit I+III [EC:7.1.1.9]	path:map00190:Oxidative phosphorylation;	0KS8F	cytochrome c oxidase, subunit I	C	PF00510	Cytochrome c oxidase subunit III			3.D.3.5.5;3.D.4.4.5	The Proton-translocating Quinol:Cytochrome c Reductase (QCR) Superfamily;The Proton-translocating Cytochrome Oxidase (COX) Superfamily			IPR000298;IPR013833;IPR035973	Cytochrome c oxidase, subunit III, 4-helical bundle;Cytochrome c oxidase subunit III-like superfamily;Cytochrome c oxidase subunit III-like	Reactome: R-HSA-5628897|Reactome: R-HSA-611105	PSQ65572.1:6.9e-89;PSP70917.1:9.1e-89;WP_005044965.1:5.9e-88;PSP44989.1:1.7e-87;PSP87193.1:2.9e-87	Halobacteriales	2235
bin_125_00179	Ca. Hikarchaeum sp. Bin4	553	Quinol oxidase subunit 1	qoxB	arCOG04650	CyoC	Heme/copper-type cytochrome/quinol oxidase, subunit 3	K02276;K02827;K02828;K12132;K15408	coxC, ctaE; cytochrome c oxidase subunit III [EC:7.1.1.9];qoxB; cytochrome aa3-600 menaquinol oxidase subunit I [EC:7.1.1.5];qoxC; cytochrome aa3-600 menaquinol oxidase subunit III [EC:7.1.1.5];prkC, stkP; eukaryotic-like serine/threonine-protein kinase [EC:2.7.11.1];coxAC; cytochrome c oxidase subunit I+III [EC:7.1.1.9]	path:map00190:Oxidative phosphorylation;	0KS8F	cytochrome c oxidase, subunit I	C	PF00115	Cytochrome C and Quinol oxidase polypeptide I			3.D.4.4.1;3.D.3.5.5;3.D.4.6.1;3.D.4.4.4;3.D.4.4.5;3.D.4.6.2;3.D.4.3.1;3.D.4.4.2;3.D.4.5.1;3.D.4.8.1;3.D.4.4.3;3.D.4.11.1;3.D.4.7.1	The Proton-translocating Cytochrome Oxidase (COX) Superfamily;The Proton-translocating Quinol:Cytochrome c Reductase (QCR) Superfamily			IPR000883;IPR036927	Cytochrome c oxidase subunit I;Cytochrome c oxidase-like, subunit I superfamily	Reactome: R-HSA-5628897|Reactome: R-HSA-611105	WP_074795387.1:1.1e-245;WP_008324439.1:1.1e-245;WP_115802663.1:9.2e-245;WP_151163161.1:1.2e-244;WP_163489154.1:1.2e-244;WP_115891230.1:1.6e-244;WP_006600240.1:1.6e-244;WP_004041536.1:2.0e-244;WP_115859790.1:2.0e-244;WP_144858548.1:7.8e-244;WP_004063181.1:7.8e-244;WP_007274418.1:7.8e-244;WP_008608861.1:1.0e-243;WP_007540465.1:1.0e-243;WP_049968526.1:1.3e-243;WP_008574479.1:1.7e-243;WP_148415714.1:…	Halobacteria	183963
bin_160_00306	Ca. Hikarchaeum sp. Bin5	552	Quinol oxidase subunit 1	qoxB	arCOG04650	CyoC	Heme/copper-type cytochrome/quinol oxidase, subunit 3	K02276;K02827;K02828;K12132;K15408	coxC, ctaE; cytochrome c oxidase subunit III [EC:7.1.1.9];qoxB; cytochrome aa3-600 menaquinol oxidase subunit I [EC:7.1.1.5];qoxC; cytochrome aa3-600 menaquinol oxidase subunit III [EC:7.1.1.5];prkC, stkP; eukaryotic-like serine/threonine-protein kinase [EC:2.7.11.1];coxAC; cytochrome c oxidase subunit I+III [EC:7.1.1.9]	path:map00190:Oxidative phosphorylation;	0KS8F	cytochrome c oxidase, subunit I	C	PF00115	Cytochrome C and Quinol oxidase polypeptide I			3.D.4.4.1;3.D.3.5.5;3.D.4.6.1;3.D.4.4.4;3.D.4.4.5;3.D.4.6.2;3.D.4.4.2;3.D.4.3.1;3.D.4.5.1;3.D.4.8.1;3.D.4.4.3;3.D.4.11.1;3.D.4.7.1	The Proton-translocating Cytochrome Oxidase (COX) Superfamily;The Proton-translocating Quinol:Cytochrome c Reductase (QCR) Superfamily			IPR000883;IPR036927	Cytochrome c oxidase subunit I;Cytochrome c oxidase-like, subunit I superfamily	Reactome: R-HSA-5628897|Reactome: R-HSA-611105	WP_074795387.1:1.5e-247;WP_008324439.1:2.0e-247;WP_007540465.1:2.2e-246;WP_151163161.1:2.2e-246;WP_007274418.1:4.1e-245;WP_148415714.1:2.0e-244;WP_058567946.1:5.9e-244;WP_004970608.1:7.7e-244;WP_115802663.1:1.3e-243;PSP84159.1:1.3e-243;WP_089777695.1:1.3e-243;WP_050459135.1:1.7e-243;WP_115827892.1:1.7e-243;WP_004976700.1:1.7e-243;WP_163489154.1:1.7e-243;WP_008093615.1:2.3e-243;WP_115891230.1:2.3e…	Halobacteria	183963
bin_160_00307	Ca. Hikarchaeum sp. Bin5	267	putative cytochrome c oxidase subunit 3	ctaE	arCOG04650	CyoC	Heme/copper-type cytochrome/quinol oxidase, subunit 3	K02276;K02827;K02828;K12132;K15408	coxC, ctaE; cytochrome c oxidase subunit III [EC:7.1.1.9];qoxB; cytochrome aa3-600 menaquinol oxidase subunit I [EC:7.1.1.5];qoxC; cytochrome aa3-600 menaquinol oxidase subunit III [EC:7.1.1.5];prkC, stkP; eukaryotic-like serine/threonine-protein kinase [EC:2.7.11.1];coxAC; cytochrome c oxidase subunit I+III [EC:7.1.1.9]	path:map00190:Oxidative phosphorylation;	0KS8F	cytochrome c oxidase, subunit I	C	PF00510	Cytochrome c oxidase subunit III			3.D.3.5.5;3.D.4.4.5	The Proton-translocating Quinol:Cytochrome c Reductase (QCR) Superfamily;The Proton-translocating Cytochrome Oxidase (COX) Superfamily			IPR000298;IPR013833;IPR035973	Cytochrome c oxidase, subunit III, 4-helical bundle;Cytochrome c oxidase subunit III-like superfamily;Cytochrome c oxidase subunit III-like	Reactome: R-HSA-5628897|Reactome: R-HSA-611105	PSP70917.1:3.2e-94;PSQ65572.1:5.5e-94;PSP87193.1:2.1e-93;WP_005044965.1:3.5e-93;PSP44989.1:7.9e-93;WP_049902179.1:1.3e-92;WP_136590533.1:1.8e-92;WP_142859917.1:3.0e-92;WP_121920021.1:3.9e-92	Halobacteria	183963
bin_91_01103	Ca. Hikarchaeum yamanae Bin1	268	putative cytochrome c oxidase subunit 3	ctaE	arCOG04650	CyoC	Heme/copper-type cytochrome/quinol oxidase, subunit 3	K02276;K02827;K02828;K12132;K15408	coxC, ctaE; cytochrome c oxidase subunit III [EC:7.1.1.9];qoxB; cytochrome aa3-600 menaquinol oxidase subunit I [EC:7.1.1.5];qoxC; cytochrome aa3-600 menaquinol oxidase subunit III [EC:7.1.1.5];prkC, stkP; eukaryotic-like serine/threonine-protein kinase [EC:2.7.11.1];coxAC; cytochrome c oxidase subunit I+III [EC:7.1.1.9]	path:map00190:Oxidative phosphorylation;	0KS8F	cytochrome c oxidase, subunit I	C	PF00510	Cytochrome c oxidase subunit III			3.D.3.5.5;3.D.4.4.5	The Proton-translocating Quinol:Cytochrome c Reductase (QCR) Superfamily;The Proton-translocating Cytochrome Oxidase (COX) Superfamily			IPR000298;IPR013833;IPR035973	Cytochrome c oxidase subunit III-like superfamily;Cytochrome c oxidase subunit III-like;Cytochrome c oxidase, subunit III, 4-helical bundle	Reactome: R-HSA-5628897|Reactome: R-HSA-611105	PSP70917.1:1.7e-95;PSQ65572.1:2.9e-95;WP_049902179.1:1.6e-93;WP_005044965.1:1.6e-93	Halobacteriales	2235
bin_91_01104	Ca. Hikarchaeum yamanae Bin1	552	Cytochrome c oxidase subunit 1	ctaD	arCOG04650	CyoC	Heme/copper-type cytochrome/quinol oxidase, subunit 3	K02276;K02827;K02828;K12132;K15408	coxC, ctaE; cytochrome c oxidase subunit III [EC:7.1.1.9];qoxB; cytochrome aa3-600 menaquinol oxidase subunit I [EC:7.1.1.5];qoxC; cytochrome aa3-600 menaquinol oxidase subunit III [EC:7.1.1.5];prkC, stkP; eukaryotic-like serine/threonine-protein kinase [EC:2.7.11.1];coxAC; cytochrome c oxidase subunit I+III [EC:7.1.1.9]	path:map00190:Oxidative phosphorylation;	0KS8F	cytochrome c oxidase, subunit I	C	PF00115	Cytochrome C and Quinol oxidase polypeptide I			3.D.4.4.1;3.D.4.6.1;3.D.3.5.5;3.D.4.4.4;3.D.4.6.2;3.D.4.4.5;3.D.4.4.2;3.D.4.3.1;3.D.4.5.1;3.D.4.8.1;3.D.4.4.3;3.D.4.11.1;3.D.4.7.1	The Proton-translocating Cytochrome Oxidase (COX) Superfamily;The Proton-translocating Quinol:Cytochrome c Reductase (QCR) Superfamily			IPR000883;IPR036927	Cytochrome c oxidase subunit I;Cytochrome c oxidase-like, subunit I superfamily	Reactome: R-HSA-5628897|Reactome: R-HSA-611105	WP_074795387.1:2.4e-245;WP_008324439.1:2.4e-245;WP_151163161.1:4.1e-245;WP_007540465.1:3.5e-244;WP_103424407.1:7.7e-244;WP_115802663.1:1.0e-243;WP_007274418.1:1.0e-243;WP_163489154.1:1.3e-243;WP_115891230.1:1.7e-243;WP_006600240.1:1.7e-243;WP_115859790.1:1.7e-243;WP_114584877.1:5.0e-243;WP_148415714.1:5.0e-243;WP_144858548.1:6.6e-243;WP_004041536.1:6.6e-243;WP_004063181.1:6.6e-243;WP_009760736.1:…	Halobacteria	183963
bin_172_00891	Ca. Hikarchaeum yamanae Bin2	268	putative cytochrome c oxidase subunit 3	ctaE	arCOG04650	CyoC	Heme/copper-type cytochrome/quinol oxidase, subunit 3	K02276;K02827;K02828;K12132;K15408	coxC, ctaE; cytochrome c oxidase subunit III [EC:7.1.1.9];qoxB; cytochrome aa3-600 menaquinol oxidase subunit I [EC:7.1.1.5];qoxC; cytochrome aa3-600 menaquinol oxidase subunit III [EC:7.1.1.5];prkC, stkP; eukaryotic-like serine/threonine-protein kinase [EC:2.7.11.1];coxAC; cytochrome c oxidase subunit I+III [EC:7.1.1.9]	path:map00190:Oxidative phosphorylation;	0KS8F	cytochrome c oxidase, subunit I	C	PF00510	Cytochrome c oxidase subunit III			3.D.3.5.5;3.D.4.4.5	The Proton-translocating Quinol:Cytochrome c Reductase (QCR) Superfamily;The Proton-translocating Cytochrome Oxidase (COX) Superfamily			IPR000298;IPR013833;IPR035973	Cytochrome c oxidase subunit III-like superfamily;Cytochrome c oxidase subunit III-like;Cytochrome c oxidase, subunit III, 4-helical bundle	Reactome: R-HSA-5628897|Reactome: R-HSA-611105	PSP70917.1:1.7e-95;PSQ65572.1:2.9e-95;WP_049902179.1:1.6e-93;WP_005044965.1:1.6e-93	Halobacteriales	2235
bin_172_00892	Ca. Hikarchaeum yamanae Bin2	552	Cytochrome c oxidase subunit 1	ctaD	arCOG04650	CyoC	Heme/copper-type cytochrome/quinol oxidase, subunit 3	K02276;K02827;K02828;K12132;K15408	coxC, ctaE; cytochrome c oxidase subunit III [EC:7.1.1.9];qoxB; cytochrome aa3-600 menaquinol oxidase subunit I [EC:7.1.1.5];qoxC; cytochrome aa3-600 menaquinol oxidase subunit III [EC:7.1.1.5];prkC, stkP; eukaryotic-like serine/threonine-protein kinase [EC:2.7.11.1];coxAC; cytochrome c oxidase subunit I+III [EC:7.1.1.9]	path:map00190:Oxidative phosphorylation;	0KS8F	cytochrome c oxidase, subunit I	C	PF00115	Cytochrome C and Quinol oxidase polypeptide I			3.D.4.4.1;3.D.4.6.1;3.D.3.5.5;3.D.4.4.4;3.D.4.6.2;3.D.4.4.5;3.D.4.4.2;3.D.4.3.1;3.D.4.5.1;3.D.4.8.1;3.D.4.4.3;3.D.4.11.1;3.D.4.7.1	The Proton-translocating Cytochrome Oxidase (COX) Superfamily;The Proton-translocating Quinol:Cytochrome c Reductase (QCR) Superfamily			IPR000883;IPR036927	Cytochrome c oxidase subunit I;Cytochrome c oxidase-like, subunit I superfamily	Reactome: R-HSA-5628897|Reactome: R-HSA-611105	WP_074795387.1:2.4e-245;WP_008324439.1:2.4e-245;WP_151163161.1:4.1e-245;WP_007540465.1:3.5e-244;WP_103424407.1:7.7e-244;WP_115802663.1:1.0e-243;WP_007274418.1:1.0e-243;WP_163489154.1:1.3e-243;WP_115891230.1:1.7e-243;WP_006600240.1:1.7e-243;WP_115859790.1:1.7e-243;WP_114584877.1:5.0e-243;WP_148415714.1:5.0e-243;WP_144858548.1:6.6e-243;WP_004041536.1:6.6e-243;WP_004063181.1:6.6e-243;WP_009760736.1:…	Halobacteria	183963
bin_117_00711	Ca. Hikarchaeum yamanae Bin3	552	Cytochrome c oxidase subunit 1	ctaD	arCOG04650	CyoC	Heme/copper-type cytochrome/quinol oxidase, subunit 3	K02276;K02827;K02828;K12132;K15408	coxC, ctaE; cytochrome c oxidase subunit III [EC:7.1.1.9];qoxB; cytochrome aa3-600 menaquinol oxidase subunit I [EC:7.1.1.5];qoxC; cytochrome aa3-600 menaquinol oxidase subunit III [EC:7.1.1.5];prkC, stkP; eukaryotic-like serine/threonine-protein kinase [EC:2.7.11.1];coxAC; cytochrome c oxidase subunit I+III [EC:7.1.1.9]	path:map00190:Oxidative phosphorylation;	0KS8F	cytochrome c oxidase, subunit I	C	PF00115	Cytochrome C and Quinol oxidase polypeptide I			3.D.4.4.1;3.D.4.6.1;3.D.3.5.5;3.D.4.4.4;3.D.4.6.2;3.D.4.4.5;3.D.4.4.2;3.D.4.3.1;3.D.4.5.1;3.D.4.8.1;3.D.4.4.3;3.D.4.11.1;3.D.4.7.1	The Proton-translocating Cytochrome Oxidase (COX) Superfamily;The Proton-translocating Quinol:Cytochrome c Reductase (QCR) Superfamily			IPR000883;IPR036927	Cytochrome c oxidase subunit I;Cytochrome c oxidase-like, subunit I superfamily	Reactome: R-HSA-5628897|Reactome: R-HSA-611105	WP_074795387.1:2.4e-245;WP_008324439.1:2.4e-245;WP_151163161.1:4.1e-245;WP_007540465.1:3.5e-244;WP_103424407.1:7.7e-244;WP_115802663.1:1.0e-243;WP_007274418.1:1.0e-243;WP_163489154.1:1.3e-243;WP_115891230.1:1.7e-243;WP_006600240.1:1.7e-243;WP_115859790.1:1.7e-243;WP_114584877.1:5.0e-243;WP_148415714.1:5.0e-243;WP_144858548.1:6.6e-243;WP_004041536.1:6.6e-243;WP_004063181.1:6.6e-243;WP_009760736.1:…	Halobacteria	183963
bin_117_00712	Ca. Hikarchaeum yamanae Bin3	268	putative cytochrome c oxidase subunit 3	ctaE	arCOG04650	CyoC	Heme/copper-type cytochrome/quinol oxidase, subunit 3	K02276;K02827;K02828;K12132;K15408	coxC, ctaE; cytochrome c oxidase subunit III [EC:7.1.1.9];qoxB; cytochrome aa3-600 menaquinol oxidase subunit I [EC:7.1.1.5];qoxC; cytochrome aa3-600 menaquinol oxidase subunit III [EC:7.1.1.5];prkC, stkP; eukaryotic-like serine/threonine-protein kinase [EC:2.7.11.1];coxAC; cytochrome c oxidase subunit I+III [EC:7.1.1.9]	path:map00190:Oxidative phosphorylation;	0KS8F	cytochrome c oxidase, subunit I	C	PF00510	Cytochrome c oxidase subunit III			3.D.3.5.5;3.D.4.4.5	The Proton-translocating Quinol:Cytochrome c Reductase (QCR) Superfamily;The Proton-translocating Cytochrome Oxidase (COX) Superfamily			IPR000298;IPR013833;IPR035973	Cytochrome c oxidase subunit III-like superfamily;Cytochrome c oxidase, subunit III, 4-helical bundle;Cytochrome c oxidase subunit III-like	Reactome: R-HSA-5628897|Reactome: R-HSA-611105	PSP70917.1:1.9e-94;PSQ65572.1:3.2e-94;WP_049902179.1:1.8e-92;WP_005044965.1:1.8e-92	Halobacteriales	2235
0KUT6	Cytochrome C oxidase, subunit II
bin_125_00180	Ca. Hikarchaeum sp. Bin4	235	Cytochrome c oxidase subunit 2	ctaC	arCOG01235	CyoA	Heme/copper-type cytochrome/quinol oxidase, subunit 2	K02275;K02826	coxB, ctaC; cytochrome c oxidase subunit II [EC:7.1.1.9];qoxA; cytochrome aa3-600 menaquinol oxidase subunit II [EC:7.1.1.5]	path:map00190:Oxidative phosphorylation	0KUT6	Cytochrome C oxidase, subunit II	C	PF00116	Cytochrome C oxidase subunit II, periplasmic domain			3.D.4.4.4	The Proton-translocating Cytochrome Oxidase (COX) Superfamily	TIGR02866	CoxB: cytochrome c oxidase, subunit II	IPR008972;IPR014222;IPR002429	Cytochrome c oxidase subunit II-like C-terminal;Cytochrome c oxidase, subunit II;Cupredoxin	Reactome: R-HSA-5628897|Reactome: R-HSA-611105	WP_152040108.1:2.4e-61	Salinigranum salinum	1364937
bin_160_00305	Ca. Hikarchaeum sp. Bin5	235	Cytochrome c oxidase subunit 2	ctaC	arCOG01235	CyoA	Heme/copper-type cytochrome/quinol oxidase, subunit 2	K02275;K02826	coxB, ctaC; cytochrome c oxidase subunit II [EC:7.1.1.9];qoxA; cytochrome aa3-600 menaquinol oxidase subunit II [EC:7.1.1.5]	path:map00190:Oxidative phosphorylation	0KUT6	Cytochrome C oxidase, subunit II	C	PF00116	Cytochrome C oxidase subunit II, periplasmic domain			3.D.4.4.4;3.D.4.4.3	The Proton-translocating Cytochrome Oxidase (COX) Superfamily	TIGR02866	CoxB: cytochrome c oxidase, subunit II	IPR008972;IPR014222;IPR002429	Cytochrome c oxidase subunit II-like C-terminal;Cytochrome c oxidase, subunit II;Cupredoxin	Reactome: R-HSA-5628897|Reactome: R-HSA-611105	WP_152040108.1:9.8e-63	Salinigranum salinum	1364937
bin_91_01105	Ca. Hikarchaeum yamanae Bin1	235	Cytochrome c oxidase subunit 2	ctaC	arCOG01235	CyoA	Heme/copper-type cytochrome/quinol oxidase, subunit 2	K02275;K02826	coxB, ctaC; cytochrome c oxidase subunit II [EC:7.1.1.9];qoxA; cytochrome aa3-600 menaquinol oxidase subunit II [EC:7.1.1.5]	path:map00190:Oxidative phosphorylation	0KUT6	Cytochrome C oxidase, subunit II	C	PF00116	Cytochrome C oxidase subunit II, periplasmic domain			3.D.4.4.4;3.D.4.4.3	The Proton-translocating Cytochrome Oxidase (COX) Superfamily	TIGR02866	CoxB: cytochrome c oxidase, subunit II	IPR008972;IPR014222;IPR002429	Cytochrome c oxidase subunit II-like C-terminal;Cytochrome c oxidase, subunit II;Cupredoxin	Reactome: R-HSA-5628897|Reactome: R-HSA-611105	WP_152040108.1:7.5e-63	Salinigranum salinum	1364937
bin_172_00893	Ca. Hikarchaeum yamanae Bin2	235	Cytochrome c oxidase subunit 2	ctaC	arCOG01235	CyoA	Heme/copper-type cytochrome/quinol oxidase, subunit 2	K02275;K02826	coxB, ctaC; cytochrome c oxidase subunit II [EC:7.1.1.9];qoxA; cytochrome aa3-600 menaquinol oxidase subunit II [EC:7.1.1.5]	path:map00190:Oxidative phosphorylation	0KUT6	Cytochrome C oxidase, subunit II	C	PF00116	Cytochrome C oxidase subunit II, periplasmic domain			3.D.4.4.4;3.D.4.4.3	The Proton-translocating Cytochrome Oxidase (COX) Superfamily	TIGR02866	CoxB: cytochrome c oxidase, subunit II	IPR008972;IPR014222;IPR002429	Cytochrome c oxidase subunit II-like C-terminal;Cytochrome c oxidase, subunit II;Cupredoxin	Reactome: R-HSA-5628897|Reactome: R-HSA-611105	WP_152040108.1:7.5e-63	Salinigranum salinum	1364937
bin_117_00710	Ca. Hikarchaeum yamanae Bin3	141	Cytochrome c oxidase subunit 2	ctaC	arCOG01235	CyoA	Heme/copper-type cytochrome/quinol oxidase, subunit 2	K02275;K02826	coxB, ctaC; cytochrome c oxidase subunit II [EC:7.1.1.9];qoxA; cytochrome aa3-600 menaquinol oxidase subunit II [EC:7.1.1.5]	path:map00190:Oxidative phosphorylation	0KUT6	Cytochrome C oxidase, subunit II	C	PF00116	Cytochrome C oxidase subunit II, periplasmic domain			3.D.4.4.4	The Proton-translocating Cytochrome Oxidase (COX) Superfamily			IPR008972;IPR002429	Cytochrome c oxidase subunit II-like C-terminal;Cupredoxin	Reactome: R-HSA-5628897|Reactome: R-HSA-611105	WP_142859919.1:5.9e-39;WP_136590534.1:5.9e-39;WP_152040108.1:7.7e-39;WP_089810673.1:7.7e-39;WP_008324440.1:7.7e-39;MUV58638.1:7.7e-39;WP_074795385.1:1.0e-38;WP_007540467.1:1.0e-38;PSP84158.1:5.0e-38	Halobacteria	183963
Electron transfer flavoprotein
0KWPP	fixA, etfB; electron transfer flavoprotein beta subunit
bin_125_00729	Ca. Hikarchaeum sp. Bin4	264	Electron transfer flavoprotein subunit beta	etfB	arCOG00446	FixA	Electron transfer flavoprotein, beta subunit	K03521	fixA, etfB; electron transfer flavoprotein beta subunit		0KWPP	Electron transfer flavoprotein	C	PF01012	Electron transfer flavoprotein domain							IPR014730;IPR033948;IPR012255;IPR014729	Electron transfer flavoprotein, beta subunit;Electron transfer flavoprotein, beta subunit, N-terminal;Rossmann-like alpha/beta/alpha sandwich fold;Electron transfer flavoprotein, alpha/beta-subunit, N-terminal	Reactome: R-HSA-611105;Reactome: R-HSA-611105|Reactome: R-HSA-8876725	MAO89040.1:2.3e-129	0	0
bin_160_00938	Ca. Hikarchaeum sp. Bin5	262	Electron transfer flavoprotein subunit beta	etfB	arCOG00446	FixA	Electron transfer flavoprotein, beta subunit	K03521	fixA, etfB; electron transfer flavoprotein beta subunit		0KWPP	Electron transfer flavoprotein	C	PF01012	Electron transfer flavoprotein domain							IPR014730;IPR014729;IPR033948;IPR012255	Electron transfer flavoprotein, alpha/beta-subunit, N-terminal;Rossmann-like alpha/beta/alpha sandwich fold;Electron transfer flavoprotein, beta subunit, N-terminal;Electron transfer flavoprotein, beta subunit	Reactome: R-HSA-611105;Reactome: R-HSA-611105|Reactome: R-HSA-8876725	MAO89040.1:1.0e-116	0	0
bin_91_00475	Ca. Hikarchaeum yamanae Bin1	262	Electron transfer flavoprotein subunit beta	etfB	arCOG00446	FixA	Electron transfer flavoprotein, beta subunit	K03521	fixA, etfB; electron transfer flavoprotein beta subunit		0KWPP	Electron transfer flavoprotein	C	PF01012	Electron transfer flavoprotein domain							IPR014730;IPR033948;IPR014729;IPR012255	Electron transfer flavoprotein, alpha/beta-subunit, N-terminal;Electron transfer flavoprotein, beta subunit, N-terminal;Rossmann-like alpha/beta/alpha sandwich fold;Electron transfer flavoprotein, beta subunit	Reactome: R-HSA-611105|Reactome: R-HSA-8876725;Reactome: R-HSA-611105	MAO89040.1:1.7e-124	0	0
bin_172_01069	Ca. Hikarchaeum yamanae Bin2	262	Electron transfer flavoprotein subunit beta	etfB	arCOG00446	FixA	Electron transfer flavoprotein, beta subunit	K03521	fixA, etfB; electron transfer flavoprotein beta subunit		0KWPP	Electron transfer flavoprotein	C	PF01012	Electron transfer flavoprotein domain							IPR014730;IPR014729;IPR033948;IPR012255	Electron transfer flavoprotein, beta subunit;Rossmann-like alpha/beta/alpha sandwich fold;Electron transfer flavoprotein, beta subunit, N-terminal;Electron transfer flavoprotein, alpha/beta-subunit, N-terminal	Reactome: R-HSA-611105;Reactome: R-HSA-611105|Reactome: R-HSA-8876725	MAO89040.1:1.7e-124	0	0
bin_117_00004	Ca. Hikarchaeum yamanae Bin3	262	Electron transfer flavoprotein subunit beta	etfB	arCOG00446	FixA	Electron transfer flavoprotein, beta subunit	K03521	fixA, etfB; electron transfer flavoprotein beta subunit		0KWPP	Electron transfer flavoprotein	C	PF01012	Electron transfer flavoprotein domain							IPR014730;IPR033948;IPR014729;IPR012255	Electron transfer flavoprotein, alpha/beta-subunit, N-terminal;Electron transfer flavoprotein, beta subunit, N-terminal;Rossmann-like alpha/beta/alpha sandwich fold;Electron transfer flavoprotein, beta subunit	Reactome: R-HSA-611105|Reactome: R-HSA-8876725;Reactome: R-HSA-611105	MAO89040.1:1.7e-124	0	0
0KWPP	fixA, etfB; electron transfer flavoprotein beta subunit
bin_125_00686	Ca. Hikarchaeum sp. Bin4	297	Acryloyl-CoA reductase electron transfer subunit gamma	acrB	arCOG00446	FixA	Electron transfer flavoprotein, beta subunit	K03521	fixA, etfB; electron transfer flavoprotein beta subunit		0KT35	Electron transfer flavoprotein	C	PF01012	Electron transfer flavoprotein domain							IPR014730;IPR012255;IPR014729	Electron transfer flavoprotein, alpha/beta-subunit, N-terminal;Rossmann-like alpha/beta/alpha sandwich fold;Electron transfer flavoprotein, beta subunit	Reactome: R-HSA-611105|Reactome: R-HSA-8876725;Reactome: R-HSA-611105	WP_121303611.1:6.9e-114;WP_049919260.1:6.9e-114;WP_137682522.1:2.0e-113;WP_011222813.1:2.0e-113;WP_005535565.1:2.6e-113;EMA12599.1:5.8e-113;WP_058997012.1:5.8e-113;WP_049909496.1:1.0e-112;WP_101349520.1:1.3e-112;WP_050037686.1:1.7e-112;MUV49813.1:2.9e-112;WP_162411651.1:2.9e-112;WP_023843160.1:3.8e-112;WP_049919717.1:5.0e-112;SDW72060.1:5.0e-112;WP_121511035.1:5.0e-112;WP_121577633.1:6.5e-112;EMA…	Halobacteria	183963
bin_160_00154	Ca. Hikarchaeum sp. Bin5	291	Acryloyl-CoA reductase electron transfer subunit gamma	acrB	arCOG00446	FixA	Electron transfer flavoprotein, beta subunit	K03521	fixA, etfB; electron transfer flavoprotein beta subunit		0KT35	Electron transfer flavoprotein	C	PF01012	Electron transfer flavoprotein domain							IPR014730;IPR012255;IPR014729	Electron transfer flavoprotein, beta subunit;Rossmann-like alpha/beta/alpha sandwich fold;Electron transfer flavoprotein, alpha/beta-subunit, N-terminal	Reactome: R-HSA-611105;Reactome: R-HSA-611105|Reactome: R-HSA-8876725	WP_162411651.1:1.4e-111;WP_058997012.1:2.7e-110;WP_137682522.1:7.7e-110;WP_050037686.1:7.7e-110;WP_156709393.1:1.0e-109;WP_121822586.1:1.7e-109;WP_005535565.1:1.7e-109;WP_166042124.1:1.7e-109;WP_023843160.1:1.7e-109;MUV49813.1:2.3e-109;WP_135822508.1:2.9e-109	Halobacteriales	2235
bin_91_01056	Ca. Hikarchaeum yamanae Bin1	290	Acryloyl-CoA reductase electron transfer subunit gamma	acrB	arCOG00446	FixA	Electron transfer flavoprotein, beta subunit	K03521	fixA, etfB; electron transfer flavoprotein beta subunit		0KT35	Electron transfer flavoprotein	C	PF01012	Electron transfer flavoprotein domain							IPR014730;IPR012255;IPR014729	Electron transfer flavoprotein, alpha/beta-subunit, N-terminal;Rossmann-like alpha/beta/alpha sandwich fold;Electron transfer flavoprotein, beta subunit	Reactome: R-HSA-611105|Reactome: R-HSA-8876725;Reactome: R-HSA-611105	WP_162411651.1:1.2e-113	Halomicroarcula salina	1429914
bin_172_01017	Ca. Hikarchaeum yamanae Bin2	290	Acryloyl-CoA reductase electron transfer subunit gamma	acrB	arCOG00446	FixA	Electron transfer flavoprotein, beta subunit	K03521	fixA, etfB; electron transfer flavoprotein beta subunit		0KT35	Electron transfer flavoprotein	C	PF01012	Electron transfer flavoprotein domain							IPR014730;IPR012255;IPR014729	Electron transfer flavoprotein, beta subunit;Rossmann-like alpha/beta/alpha sandwich fold;Electron transfer flavoprotein, alpha/beta-subunit, N-terminal	Reactome: R-HSA-611105;Reactome: R-HSA-611105|Reactome: R-HSA-8876725	WP_162411651.1:1.2e-113	Halomicroarcula salina	1429914
bin_117_00765	Ca. Hikarchaeum yamanae Bin3	290	Acryloyl-CoA reductase electron transfer subunit gamma	acrB	arCOG00446	FixA	Electron transfer flavoprotein, beta subunit	K03521	fixA, etfB; electron transfer flavoprotein beta subunit		0KT35	Electron transfer flavoprotein	C	PF01012	Electron transfer flavoprotein domain							IPR014730;IPR012255;IPR014729	Electron transfer flavoprotein, alpha/beta-subunit, N-terminal;Rossmann-like alpha/beta/alpha sandwich fold;Electron transfer flavoprotein, beta subunit	Reactome: R-HSA-611105|Reactome: R-HSA-8876725;Reactome: R-HSA-611105	WP_162411651.1:1.2e-113	Halomicroarcula salina	1429914
0KTMK	fixB, etfA; electron transfer flavoprotein alpha subunit
bin_125_00728	Ca. Hikarchaeum sp. Bin4	316	Electron transfer flavoprotein subunit alpha	etfA	arCOG00447	FixB	Electron transfer flavoprotein, alpha subunit	K03522	fixB, etfA; electron transfer flavoprotein alpha subunit		0KTMK	Electron transfer flavoprotein subunit alpha	C	PF00766;PF01012	Electron transfer flavoprotein FAD-binding domain;Electron transfer flavoprotein domain							IPR014730;IPR014729;IPR014731;IPR001308;IPR029035	Rossmann-like alpha/beta/alpha sandwich fold;DHS-like NAD/FAD-binding domain superfamily;Electron transfer flavoprotein, alpha/beta-subunit, N-terminal;Electron transfer flavoprotein, alpha subunit, C-terminal;Electron transfer flavoprotein alpha subunit/FixB	Reactome: R-HSA-611105	MAO89041.1:2.1e-153	0	0
bin_160_00155	Ca. Hikarchaeum sp. Bin5	599	Acryloyl-CoA reductase electron transfer subunit beta	acrA	arCOG00447	FixB	Electron transfer flavoprotein, alpha subunit	K03522	fixB, etfA; electron transfer flavoprotein alpha subunit		0KTMK	Electron transfer flavoprotein subunit alpha	C	PF01012;PF00766	Electron transfer flavoprotein domain;Electron transfer flavoprotein FAD-binding domain							IPR014730;IPR014731;IPR029035;IPR014729	Electron transfer flavoprotein, alpha/beta-subunit, N-terminal;Electron transfer flavoprotein, alpha subunit, C-terminal;Rossmann-like alpha/beta/alpha sandwich fold;DHS-like NAD/FAD-binding domain superfamily	Reactome: R-HSA-611105	WP_143414337.1:1.4e-193;PSP42430.1:9.1e-190	Halobacteria	183963
bin_160_00939	Ca. Hikarchaeum sp. Bin5	316	Electron transfer flavoprotein subunit alpha	etfA	arCOG00447	FixB	Electron transfer flavoprotein, alpha subunit	K03522	fixB, etfA; electron transfer flavoprotein alpha subunit		0KTMK	Electron transfer flavoprotein subunit alpha	C	PF00766;PF01012	Electron transfer flavoprotein FAD-binding domain;Electron transfer flavoprotein domain							IPR014730;IPR014729;IPR001308;IPR014731;IPR033947;IPR029035	Electron transfer flavoprotein, alpha subunit, N-terminal;Rossmann-like alpha/beta/alpha sandwich fold;DHS-like NAD/FAD-binding domain superfamily;Electron transfer flavoprotein, alpha/beta-subunit, N-terminal;Electron transfer flavoprotein alpha subunit/FixB;Electron transfer flavoprotein, alpha subunit, C-terminal	Reactome: R-HSA-611105	MAO89041.1:4.9e-126	0	0
bin_91_00476	Ca. Hikarchaeum yamanae Bin1	316	Electron transfer flavoprotein subunit alpha	etfA	arCOG00447	FixB	Electron transfer flavoprotein, alpha subunit	K03522	fixB, etfA; electron transfer flavoprotein alpha subunit		0KTMK	Electron transfer flavoprotein subunit alpha	C	PF01012;PF00766	Electron transfer flavoprotein domain;Electron transfer flavoprotein FAD-binding domain							IPR014730;IPR014729;IPR014731;IPR001308;IPR029035	Rossmann-like alpha/beta/alpha sandwich fold;DHS-like NAD/FAD-binding domain superfamily;Electron transfer flavoprotein, alpha/beta-subunit, N-terminal;Electron transfer flavoprotein alpha subunit/FixB;Electron transfer flavoprotein, alpha subunit, C-terminal	Reactome: R-HSA-611105	MAO89041.1:1.9e-133	0	0
bin_91_01055	Ca. Hikarchaeum yamanae Bin1	598	Acryloyl-CoA reductase electron transfer subunit beta	acrA	arCOG00447	FixB	Electron transfer flavoprotein, alpha subunit	K03522	fixB, etfA; electron transfer flavoprotein alpha subunit		0KTMK	Electron transfer flavoprotein subunit alpha	C	PF00766;PF01012	Electron transfer flavoprotein FAD-binding domain;Electron transfer flavoprotein domain							IPR014730;IPR014731;IPR029035;IPR014729	Electron transfer flavoprotein, alpha/beta-subunit, N-terminal;Rossmann-like alpha/beta/alpha sandwich fold;DHS-like NAD/FAD-binding domain superfamily;Electron transfer flavoprotein, alpha subunit, C-terminal	Reactome: R-HSA-611105	WP_143414337.1:7.0e-190;WP_082224548.1:1.2e-189;WP_121819196.1:1.7e-188;PSP42430.1:1.9e-187	Halobacteria	183963
bin_172_01016	Ca. Hikarchaeum yamanae Bin2	598	Acryloyl-CoA reductase electron transfer subunit beta	acrA	arCOG00447	FixB	Electron transfer flavoprotein, alpha subunit	K03522	fixB, etfA; electron transfer flavoprotein alpha subunit		0KTMK	Electron transfer flavoprotein subunit alpha	C	PF00766;PF01012	Electron transfer flavoprotein FAD-binding domain;Electron transfer flavoprotein domain							IPR014730;IPR014731;IPR029035;IPR014729	Electron transfer flavoprotein, alpha/beta-subunit, N-terminal;Electron transfer flavoprotein, alpha subunit, C-terminal;Rossmann-like alpha/beta/alpha sandwich fold;DHS-like NAD/FAD-binding domain superfamily	Reactome: R-HSA-611105	WP_143414337.1:7.0e-190;WP_082224548.1:1.2e-189;WP_121819196.1:1.7e-188;PSP42430.1:1.9e-187	Halobacteria	183963
bin_172_01070	Ca. Hikarchaeum yamanae Bin2	316	Electron transfer flavoprotein subunit alpha	etfA	arCOG00447	FixB	Electron transfer flavoprotein, alpha subunit	K03522	fixB, etfA; electron transfer flavoprotein alpha subunit		0KTMK	Electron transfer flavoprotein subunit alpha	C	PF00766;PF01012	Electron transfer flavoprotein FAD-binding domain;Electron transfer flavoprotein domain							IPR014730;IPR014729;IPR001308;IPR014731;IPR029035	Rossmann-like alpha/beta/alpha sandwich fold;DHS-like NAD/FAD-binding domain superfamily;Electron transfer flavoprotein, alpha/beta-subunit, N-terminal;Electron transfer flavoprotein alpha subunit/FixB;Electron transfer flavoprotein, alpha subunit, C-terminal	Reactome: R-HSA-611105	MAO89041.1:1.9e-133	0	0
bin_117_00003	Ca. Hikarchaeum yamanae Bin3	316	Electron transfer flavoprotein subunit alpha	etfA	arCOG00447	FixB	Electron transfer flavoprotein, alpha subunit	K03522	fixB, etfA; electron transfer flavoprotein alpha subunit		0KTMK	Electron transfer flavoprotein subunit alpha	C	PF01012;PF00766	Electron transfer flavoprotein domain;Electron transfer flavoprotein FAD-binding domain							IPR014730;IPR014729;IPR014731;IPR001308;IPR029035	Rossmann-like alpha/beta/alpha sandwich fold;DHS-like NAD/FAD-binding domain superfamily;Electron transfer flavoprotein, alpha/beta-subunit, N-terminal;Electron transfer flavoprotein alpha subunit/FixB;Electron transfer flavoprotein, alpha subunit, C-terminal	Reactome: R-HSA-611105	MAO89041.1:1.9e-133	0	0
bin_117_00764	Ca. Hikarchaeum yamanae Bin3	598	Acryloyl-CoA reductase electron transfer subunit beta	acrA	arCOG00447	FixB	Electron transfer flavoprotein, alpha subunit	K03522	fixB, etfA; electron transfer flavoprotein alpha subunit		0KTMK	Electron transfer flavoprotein subunit alpha	C	PF00766;PF01012	Electron transfer flavoprotein FAD-binding domain;Electron transfer flavoprotein domain							IPR014730;IPR014731;IPR029035;IPR014729	Electron transfer flavoprotein, alpha/beta-subunit, N-terminal;Rossmann-like alpha/beta/alpha sandwich fold;DHS-like NAD/FAD-binding domain superfamily;Electron transfer flavoprotein, alpha subunit, C-terminal	Reactome: R-HSA-611105	WP_143414337.1:7.0e-190;WP_082224548.1:1.2e-189;WP_121819196.1:1.7e-188;PSP42430.1:1.9e-187	Halobacteria	183963
0KTBH	Ferredoxin-like protein FixX
bin_125_00079	Ca. Hikarchaeum sp. Bin4	529	Ferredoxin-like protein FixX	fixX	arCOG01984	FixX	Ferredoxin-like protein	K00313;K03855;K17830	fixC; electron transfer flavoprotein-quinone oxidoreductase [EC:1.5.5.-];fixX; ferredoxin like protein;GGR; digeranylgeranylglycerophospholipid reductase [EC:1.3.1.101 1.3.7.11]	;path:map00564:Glycerophospholipid metabolism	0KTBH	Inherit from arCOG: Is involved in the reduction of 2,3- digeranylgeranylglycerophospholipids (unsaturated archaeols) into 2,3-diphytanylglycerophospholipids (saturated archaeols) in the biosynthesis of archaeal membrane lipids. Catalyzes the formation of archaetidic acid (2,3-di-O-phytanyl-sn-glyceryl phosphate) from 2,3-di-O-geranylgeranylglyceryl phosphate (DGGGP) via the hydrogenation of each…	C									IPR036188	FAD/NAD(P)-binding domain superfamily		WP_135534131.1:6.3e-211;WP_097008843.1:1.7e-208;WP_121819197.1:1.2e-206;WP_112080008.1:1.2e-206	Halobacteria	183963
bin_160_00156	Ca. Hikarchaeum sp. Bin5	553	Ferredoxin-like protein FixX	fixX	arCOG01984	FixX	Ferredoxin-like protein	K00313;K03855;K17830	fixC; electron transfer flavoprotein-quinone oxidoreductase [EC:1.5.5.-];fixX; ferredoxin like protein;GGR; digeranylgeranylglycerophospholipid reductase [EC:1.3.1.101 1.3.7.11]	;path:map00564:Glycerophospholipid metabolism	0KTBH	Inherit from arCOG: Is involved in the reduction of 2,3- digeranylgeranylglycerophospholipids (unsaturated archaeols) into 2,3-diphytanylglycerophospholipids (saturated archaeols) in the biosynthesis of archaeal membrane lipids. Catalyzes the formation of archaetidic acid (2,3-di-O-phytanyl-sn-glyceryl phosphate) from 2,3-di-O-geranylgeranylglyceryl phosphate (DGGGP) via the hydrogenation of each…	C	PF01494	FAD binding domain	AA3;AA8;AA3_1;AA3_2	cellobiose dehydrogenase (EC 1.1.99.18); glucose 1-oxidase (EC 1.1.3.4); aryl alcohol oxidase (EC 1.1.3.7); alcohol oxidase (EC 1.1.3.13); pyranose oxidase (EC 1.1.3.10);Iron reductase domain					IPR002938;IPR036188	FAD/NAD(P)-binding domain superfamily;FAD-binding domain		WP_097008843.1:4.4e-223;WP_151113582.1:3.7e-222;WP_135534131.1:4.9e-222;WP_004060222.1:1.9e-221;WP_050459762.1:1.0e-219;WP_058828320.1:1.3e-219;WP_007275181.1:1.7e-219;WP_163489551.1:5.1e-219;WP_089777436.1:5.1e-219;WP_148414387.1:8.6e-219;WP_008576085.1:1.1e-218;WP_058569032.1:1.1e-218;WP_004061385.1:1.5e-218;WP_004974604.1:1.5e-218;WP_008610359.1:1.5e-218;WP_151137320.1:1.5e-218;WP_008095024.1:…	Halobacteria	183963
bin_91_01054	Ca. Hikarchaeum yamanae Bin1	553	Putative thiazole biosynthetic enzyme		arCOG01984	FixX	Ferredoxin-like protein	K00313;K03855;K17830	fixC; electron transfer flavoprotein-quinone oxidoreductase [EC:1.5.5.-];fixX; ferredoxin like protein;GGR; digeranylgeranylglycerophospholipid reductase [EC:1.3.1.101 1.3.7.11]	;path:map00564:Glycerophospholipid metabolism	0KTBH	Inherit from arCOG: Is involved in the reduction of 2,3- digeranylgeranylglycerophospholipids (unsaturated archaeols) into 2,3-diphytanylglycerophospholipids (saturated archaeols) in the biosynthesis of archaeal membrane lipids. Catalyzes the formation of archaetidic acid (2,3-di-O-phytanyl-sn-glyceryl phosphate) from 2,3-di-O-geranylgeranylglyceryl phosphate (DGGGP) via the hydrogenation of each…	C	PF01494	FAD binding domain	AA3;AA8;AA3_1;AA3_2	cellobiose dehydrogenase (EC 1.1.99.18); glucose 1-oxidase (EC 1.1.3.4); aryl alcohol oxidase (EC 1.1.3.7); alcohol oxidase (EC 1.1.3.13); pyranose oxidase (EC 1.1.3.10);Iron reductase domain					IPR002938;IPR036188	FAD/NAD(P)-binding domain superfamily;FAD-binding domain		WP_151113582.1:3.0e-219;WP_097008843.1:3.9e-219;WP_135534131.1:8.6e-219;WP_004060222.1:2.5e-218;WP_089777436.1:2.1e-217;WP_148414387.1:3.6e-217;WP_050459762.1:3.6e-217;WP_007275181.1:4.7e-217;WP_058828320.1:6.2e-217;WP_121819197.1:3.1e-216;WP_004974604.1:5.2e-216;WP_163489551.1:6.8e-216;WP_004969396.1:6.8e-216;WP_008095024.1:6.8e-216;WP_058569032.1:1.2e-215;WP_112080008.1:1.2e-215;WP_004061385.1:…	Halobacteria	183963
bin_172_01015	Ca. Hikarchaeum yamanae Bin2	553	Putative thiazole biosynthetic enzyme		arCOG01984	FixX	Ferredoxin-like protein	K00313;K03855;K17830	fixC; electron transfer flavoprotein-quinone oxidoreductase [EC:1.5.5.-];fixX; ferredoxin like protein;GGR; digeranylgeranylglycerophospholipid reductase [EC:1.3.1.101 1.3.7.11]	;path:map00564:Glycerophospholipid metabolism	0KTBH	Inherit from arCOG: Is involved in the reduction of 2,3- digeranylgeranylglycerophospholipids (unsaturated archaeols) into 2,3-diphytanylglycerophospholipids (saturated archaeols) in the biosynthesis of archaeal membrane lipids. Catalyzes the formation of archaetidic acid (2,3-di-O-phytanyl-sn-glyceryl phosphate) from 2,3-di-O-geranylgeranylglyceryl phosphate (DGGGP) via the hydrogenation of each…	C	PF01494	FAD binding domain	AA3;AA8;AA3_1;AA3_2	cellobiose dehydrogenase (EC 1.1.99.18); glucose 1-oxidase (EC 1.1.3.4); aryl alcohol oxidase (EC 1.1.3.7); alcohol oxidase (EC 1.1.3.13); pyranose oxidase (EC 1.1.3.10);Iron reductase domain					IPR002938;IPR036188	FAD/NAD(P)-binding domain superfamily;FAD-binding domain		WP_151113582.1:3.0e-219;WP_097008843.1:3.9e-219;WP_135534131.1:8.6e-219;WP_004060222.1:2.5e-218;WP_089777436.1:2.1e-217;WP_148414387.1:3.6e-217;WP_050459762.1:3.6e-217;WP_007275181.1:4.7e-217;WP_058828320.1:6.2e-217;WP_121819197.1:3.1e-216;WP_004974604.1:5.2e-216;WP_163489551.1:6.8e-216;WP_004969396.1:6.8e-216;WP_008095024.1:6.8e-216;WP_058569032.1:1.2e-215;WP_112080008.1:1.2e-215;WP_004061385.1:…	Halobacteria	183963
bin_117_00390	Ca. Hikarchaeum yamanae Bin3	389	hypothetical protein		arCOG01984	FixX	Ferredoxin-like protein	K00313;K03855;K17830	fixC; electron transfer flavoprotein-quinone oxidoreductase [EC:1.5.5.-];fixX; ferredoxin like protein;GGR; digeranylgeranylglycerophospholipid reductase [EC:1.3.1.101 1.3.7.11]	;path:map00564:Glycerophospholipid metabolism	0KTBH	Inherit from arCOG: Is involved in the reduction of 2,3- digeranylgeranylglycerophospholipids (unsaturated archaeols) into 2,3-diphytanylglycerophospholipids (saturated archaeols) in the biosynthesis of archaeal membrane lipids. Catalyzes the formation of archaetidic acid (2,3-di-O-phytanyl-sn-glyceryl phosphate) from 2,3-di-O-geranylgeranylglyceryl phosphate (DGGGP) via the hydrogenation of each…	C									IPR036188	FAD/NAD(P)-binding domain superfamily		WP_097008843.1:1.3e-152	Natronoarchaeum philippinense	558529
Beta oxidation?
Grep:	Acyl-CoA synthetase
bin_125_00316	Ca. Hikarchaeum sp. Bin4	486	2-succinylbenzoate--CoA ligase	menE	arCOG00856	CaiC	Acyl-CoA synthetase (AMP-forming)/AMP-acid ligase II	K01911	menE; O-succinylbenzoic acid---CoA ligase [EC:6.2.1.26]	path:map00130:Ubiquinone and other terpenoid-quinone biosynthesis	0KZBA	O-succinylbenzoic acid--CoA ligase	H	PF00501;PF13193	AMP-binding enzyme;AMP-binding enzyme C-terminal domain			4.C.1.1.6;4.C.1.1.4;4.C.1.1.7	The Fatty Acid Transporter (FAT) Family	TIGR01923	menE: O-succinylbenzoate-CoA ligase	IPR042099;IPR025110;IPR010192;IPR000873	2-succinylbenzoate--CoA ligase;AMP-dependent synthetase/ligase;AMP-dependent synthetase-like superfamily;AMP-binding enzyme, C-terminal domain		WP_103425405.1:1.5e-86;WP_137198382.1:4.9e-85	Halobacteria	183963
bin_125_00500	Ca. Hikarchaeum sp. Bin4	367	Long-chain-fatty-acid--CoA ligase FadD15		arCOG04199	FAA1	Long-chain acyl-CoA synthetase (AMP-forming)	K01897	ACSL, fadD; long-chain acyl-CoA synthetase [EC:6.2.1.3]	path:map00061:Fatty acid biosynthesis;path:map04146:Peroxisome;path:map00071:Fatty acid degradation;path:map03320:PPAR signaling pathway;path:map02024:Quorum sensing;path:map04920:Adipocytokine signaling pathway;path:map04714:Thermogenesis;path:map04216:Ferroptosis;path:map01212:Fatty acid metabolism	0KTC9	amp-dependent synthetase and ligase	I	PF00501	AMP-binding enzyme			4.C.1.1.14;4.C.1.1.15;4.C.1.1.4	The Fatty Acid Transporter (FAT) Family			IPR042099;IPR000873	AMP-dependent synthetase/ligase;AMP-dependent synthetase-like superfamily		WP_089864436.1:3.5e-115;WP_009733090.1:3.5e-115;WP_138004877.1:1.7e-114;WP_137196893.1:6.5e-114;WP_089698879.1:6.5e-114;WP_137046981.1:1.5e-113;WP_089879782.1:3.2e-113;WP_089825424.1:4.2e-113;WP_058582002.1:4.2e-113;WP_008320739.1:5.5e-113	Halobacteria	183963
bin_125_00789	Ca. Hikarchaeum sp. Bin4	528	Long-chain-fatty-acid--CoA ligase	lcfB	arCOG00856	CaiC	Acyl-CoA synthetase (AMP-forming)/AMP-acid ligase II	K00666;K01897	K00666; fatty-acyl-CoA synthase [EC:6.2.1.-];ACSL, fadD; long-chain acyl-CoA synthetase [EC:6.2.1.3]	;path:map00061:Fatty acid biosynthesis;path:map04146:Peroxisome;path:map00071:Fatty acid degradation;path:map03320:PPAR signaling pathway;path:map02024:Quorum sensing;path:map04920:Adipocytokine signaling pathway;path:map04714:Thermogenesis;path:map04216:Ferroptosis;path:map01212:Fatty acid metabolism	0KRW5	amp-dependent synthetase and ligase	I	PF00501;PF13193	AMP-binding enzyme;AMP-binding enzyme C-terminal domain			4.C.1.1.4;4.C.1.1.7;4.C.1.1.6;4.C.1.1.16;4.C.1.1.17;4.C.1.1.9;4.C.1.1.5	The Fatty Acid Transporter (FAT) Family			IPR042099;IPR025110;IPR000873	AMP-dependent synthetase/ligase;AMP-dependent synthetase-like superfamily;AMP-binding enzyme, C-terminal domain		WP_162524357.1:2.1e-137	Halobellus captivus	2592614
bin_160_00423	Ca. Hikarchaeum sp. Bin5	486	2-succinylbenzoate--CoA ligase	menE	arCOG00856	CaiC	Acyl-CoA synthetase (AMP-forming)/AMP-acid ligase II	K01911	menE; O-succinylbenzoic acid---CoA ligase [EC:6.2.1.26]	path:map00130:Ubiquinone and other terpenoid-quinone biosynthesis	0KZBA	O-succinylbenzoic acid--CoA ligase	H	PF00501;PF13193	AMP-binding enzyme;AMP-binding enzyme C-terminal domain			4.C.1.1.4;4.C.1.1.6;4.C.1.1.7	The Fatty Acid Transporter (FAT) Family	TIGR01923	menE: O-succinylbenzoate-CoA ligase	IPR042099;IPR025110;IPR010192;IPR000873	2-succinylbenzoate--CoA ligase;AMP-dependent synthetase/ligase;AMP-dependent synthetase-like superfamily;AMP-binding enzyme, C-terminal domain		WP_152041249.1:5.3e-87;WP_136589049.1:1.0e-85	Salinigranum	1644057
bin_160_00431	Ca. Hikarchaeum sp. Bin5	528	Long-chain-fatty-acid--CoA ligase	lcfB	arCOG00856	CaiC	Acyl-CoA synthetase (AMP-forming)/AMP-acid ligase II	K00666;K01897	K00666; fatty-acyl-CoA synthase [EC:6.2.1.-];ACSL, fadD; long-chain acyl-CoA synthetase [EC:6.2.1.3]	;path:map00061:Fatty acid biosynthesis;path:map04146:Peroxisome;path:map00071:Fatty acid degradation;path:map03320:PPAR signaling pathway;path:map02024:Quorum sensing;path:map04920:Adipocytokine signaling pathway;path:map04714:Thermogenesis;path:map04216:Ferroptosis;path:map01212:Fatty acid metabolism	0KRW5	amp-dependent synthetase and ligase	I	PF00501;PF13193	AMP-binding enzyme;AMP-binding enzyme C-terminal domain			4.C.1.1.4;4.C.1.1.6;4.C.1.1.7;4.C.1.1.16	The Fatty Acid Transporter (FAT) Family			IPR042099;IPR025110;IPR000873	AMP-dependent synthetase/ligase;AMP-dependent synthetase-like superfamily;AMP-binding enzyme, C-terminal domain		WP_162524357.1:8.7e-136;WP_135828131.1:8.7e-136	Halobacteria	183963
bin_160_00687	Ca. Hikarchaeum sp. Bin5	635	Long-chain-fatty-acid--CoA ligase FadD15		arCOG04199	FAA1	Long-chain acyl-CoA synthetase (AMP-forming)	K01897	ACSL, fadD; long-chain acyl-CoA synthetase [EC:6.2.1.3]	path:map00061:Fatty acid biosynthesis;path:map04146:Peroxisome;path:map00071:Fatty acid degradation;path:map03320:PPAR signaling pathway;path:map02024:Quorum sensing;path:map04920:Adipocytokine signaling pathway;path:map04714:Thermogenesis;path:map04216:Ferroptosis;path:map01212:Fatty acid metabolism	0KTC9	amp-dependent synthetase and ligase	I	PF00501	AMP-binding enzyme			4.C.1.1.15;4.C.1.1.14;4.C.1.1.4	The Fatty Acid Transporter (FAT) Family			IPR042099;IPR000873	AMP-dependent synthetase/ligase;AMP-dependent synthetase-like superfamily		WP_049901721.1:3.1e-188;WP_103990866.1:3.1e-188;WP_006079240.1:3.1e-188;WP_005039690.1:6.9e-188;WP_137284313.1:9.1e-188;WP_076430510.1:1.5e-187;SIR48965.1:1.5e-187;WP_049970068.1:4.5e-187;WP_158058758.1:5.9e-187;WP_008417778.1:1.0e-186;WP_074793156.1:5.0e-186;WP_007541715.1:8.5e-186;WP_137046981.1:8.5e-186;WP_004054453.1:1.1e-185;WP_008320739.1:5.5e-185;WP_049998147.1:1.2e-184;PSQ47814.1:1.2e-184	Halobacteria	183963
bin_91_00006	Ca. Hikarchaeum yamanae Bin1	635	Long-chain-fatty-acid--CoA ligase FadD15		arCOG04199	FAA1	Long-chain acyl-CoA synthetase (AMP-forming)	K01897	ACSL, fadD; long-chain acyl-CoA synthetase [EC:6.2.1.3]	path:map00061:Fatty acid biosynthesis;path:map04146:Peroxisome;path:map00071:Fatty acid degradation;path:map03320:PPAR signaling pathway;path:map02024:Quorum sensing;path:map04920:Adipocytokine signaling pathway;path:map04714:Thermogenesis;path:map04216:Ferroptosis;path:map01212:Fatty acid metabolism	0KTC9	amp-dependent synthetase and ligase	I	PF00501	AMP-binding enzyme			4.C.1.1.14;4.C.1.1.15;4.C.1.1.4	The Fatty Acid Transporter (FAT) Family			IPR042099;IPR000873	AMP-dependent synthetase/ligase;AMP-dependent synthetase-like superfamily		WP_006079240.1:1.1e-188;WP_049998147.1:2.4e-188;WP_049901721.1:4.1e-188;WP_076430510.1:7.7e-187;WP_137046981.1:7.7e-187;WP_005039690.1:7.7e-187;SIR48965.1:7.7e-187;WP_007541715.1:2.2e-186;WP_049970068.1:2.2e-186;WP_074793156.1:3.8e-186;WP_158058758.1:6.5e-186;WP_006055317.1:1.4e-185;WP_117594321.1:1.4e-185;WP_008326653.1:4.2e-185;WP_008417778.1:9.4e-185	Halobacteria	183963
bin_91_00928	Ca. Hikarchaeum yamanae Bin1	486	2-succinylbenzoate--CoA ligase	menE	arCOG00856	CaiC	Acyl-CoA synthetase (AMP-forming)/AMP-acid ligase II	K01911	menE; O-succinylbenzoic acid---CoA ligase [EC:6.2.1.26]	path:map00130:Ubiquinone and other terpenoid-quinone biosynthesis	0KZBA	O-succinylbenzoic acid--CoA ligase	H	PF00501;PF13193	AMP-binding enzyme;AMP-binding enzyme C-terminal domain			4.C.1.1.6;4.C.1.1.4;4.C.1.1.7	The Fatty Acid Transporter (FAT) Family	TIGR01923	menE: O-succinylbenzoate-CoA ligase	IPR042099;IPR025110;IPR010192;IPR000873	2-succinylbenzoate--CoA ligase;AMP-dependent synthetase/ligase;AMP-dependent synthetase-like superfamily;AMP-binding enzyme, C-terminal domain		PSQ13805.1:4.0e-87;WP_138006625.1:5.3e-87;WP_092890602.1:1.2e-86;WP_137198382.1:1.5e-86;WP_071391245.1:4.5e-86;WP_136589049.1:5.8e-86;PSQ65399.1:7.6e-86;WP_142857258.1:2.2e-85;WP_103425405.1:3.8e-85;WP_152041249.1:3.8e-85	Halobacteria	183963
bin_91_00936	Ca. Hikarchaeum yamanae Bin1	528	Long-chain-fatty-acid--CoA ligase	lcfB	arCOG00856	CaiC	Acyl-CoA synthetase (AMP-forming)/AMP-acid ligase II	K00666;K01897	K00666; fatty-acyl-CoA synthase [EC:6.2.1.-];ACSL, fadD; long-chain acyl-CoA synthetase [EC:6.2.1.3]	;path:map00061:Fatty acid biosynthesis;path:map04146:Peroxisome;path:map00071:Fatty acid degradation;path:map03320:PPAR signaling pathway;path:map02024:Quorum sensing;path:map04920:Adipocytokine signaling pathway;path:map04714:Thermogenesis;path:map04216:Ferroptosis;path:map01212:Fatty acid metabolism	0KRW5	amp-dependent synthetase and ligase	I	PF13193;PF00501	AMP-binding enzyme C-terminal domain;AMP-binding enzyme			4.C.1.1.4;4.C.1.1.7;4.C.1.1.6;4.C.1.1.16;4.C.1.1.17	The Fatty Acid Transporter (FAT) Family			IPR042099;IPR025110;IPR000873	AMP-binding enzyme, C-terminal domain;AMP-dependent synthetase/ligase;AMP-dependent synthetase-like superfamily		WP_162524357.1:7.4e-135	Halobellus captivus	2592614
bin_172_00006	Ca. Hikarchaeum yamanae Bin2	635	Long-chain-fatty-acid--CoA ligase FadD15		arCOG04199	FAA1	Long-chain acyl-CoA synthetase (AMP-forming)	K01897	ACSL, fadD; long-chain acyl-CoA synthetase [EC:6.2.1.3]	path:map00061:Fatty acid biosynthesis;path:map04146:Peroxisome;path:map00071:Fatty acid degradation;path:map03320:PPAR signaling pathway;path:map02024:Quorum sensing;path:map04920:Adipocytokine signaling pathway;path:map04714:Thermogenesis;path:map04216:Ferroptosis;path:map01212:Fatty acid metabolism	0KTC9	amp-dependent synthetase and ligase	I	PF00501	AMP-binding enzyme			4.C.1.1.14;4.C.1.1.15;4.C.1.1.4	The Fatty Acid Transporter (FAT) Family			IPR042099;IPR000873	AMP-dependent synthetase/ligase;AMP-dependent synthetase-like superfamily		WP_006079240.1:1.1e-188;WP_049998147.1:2.4e-188;WP_049901721.1:4.1e-188;WP_076430510.1:7.7e-187;WP_137046981.1:7.7e-187;WP_005039690.1:7.7e-187;SIR48965.1:7.7e-187;WP_007541715.1:2.2e-186;WP_049970068.1:2.2e-186;WP_074793156.1:3.8e-186;WP_158058758.1:6.5e-186;WP_006055317.1:1.4e-185;WP_117594321.1:1.4e-185;WP_008326653.1:4.2e-185;WP_008417778.1:9.4e-185	Halobacteria	183963
bin_172_00367	Ca. Hikarchaeum yamanae Bin2	486	2-succinylbenzoate--CoA ligase	menE	arCOG00856	CaiC	Acyl-CoA synthetase (AMP-forming)/AMP-acid ligase II	K01911	menE; O-succinylbenzoic acid---CoA ligase [EC:6.2.1.26]	path:map00130:Ubiquinone and other terpenoid-quinone biosynthesis	0KZBA	O-succinylbenzoic acid--CoA ligase	H	PF13193;PF00501	AMP-binding enzyme C-terminal domain;AMP-binding enzyme			4.C.1.1.6;4.C.1.1.4;4.C.1.1.7	The Fatty Acid Transporter (FAT) Family	TIGR01923	menE: O-succinylbenzoate-CoA ligase	IPR042099;IPR025110;IPR010192;IPR000873	2-succinylbenzoate--CoA ligase;AMP-binding enzyme, C-terminal domain;AMP-dependent synthetase-like superfamily;AMP-dependent synthetase/ligase		PSQ13805.1:4.0e-87;WP_138006625.1:5.3e-87;WP_092890602.1:1.2e-86;WP_137198382.1:1.5e-86;WP_071391245.1:4.5e-86;WP_136589049.1:5.8e-86;PSQ65399.1:7.6e-86;WP_142857258.1:2.2e-85;WP_103425405.1:3.8e-85;WP_152041249.1:3.8e-85	Halobacteria	183963
bin_172_00375	Ca. Hikarchaeum yamanae Bin2	528	Long-chain-fatty-acid--CoA ligase	lcfB	arCOG00856	CaiC	Acyl-CoA synthetase (AMP-forming)/AMP-acid ligase II	K00666;K01897	K00666; fatty-acyl-CoA synthase [EC:6.2.1.-];ACSL, fadD; long-chain acyl-CoA synthetase [EC:6.2.1.3]	;path:map00061:Fatty acid biosynthesis;path:map04146:Peroxisome;path:map00071:Fatty acid degradation;path:map03320:PPAR signaling pathway;path:map02024:Quorum sensing;path:map04920:Adipocytokine signaling pathway;path:map04714:Thermogenesis;path:map04216:Ferroptosis;path:map01212:Fatty acid metabolism	0KRW5	amp-dependent synthetase and ligase	I	PF13193;PF00501	AMP-binding enzyme C-terminal domain;AMP-binding enzyme			4.C.1.1.4;4.C.1.1.7;4.C.1.1.6;4.C.1.1.16;4.C.1.1.17	The Fatty Acid Transporter (FAT) Family			IPR042099;IPR025110;IPR000873	AMP-binding enzyme, C-terminal domain;AMP-dependent synthetase-like superfamily;AMP-dependent synthetase/ligase		WP_162524357.1:7.4e-135	Halobellus captivus	2592614
bin_117_00515	Ca. Hikarchaeum yamanae Bin3	486	2-succinylbenzoate--CoA ligase	menE	arCOG00856	CaiC	Acyl-CoA synthetase (AMP-forming)/AMP-acid ligase II	K01911	menE; O-succinylbenzoic acid---CoA ligase [EC:6.2.1.26]	path:map00130:Ubiquinone and other terpenoid-quinone biosynthesis	0KZBA	O-succinylbenzoic acid--CoA ligase	H	PF00501;PF13193	AMP-binding enzyme;AMP-binding enzyme C-terminal domain			4.C.1.1.6;4.C.1.1.4;4.C.1.1.7	The Fatty Acid Transporter (FAT) Family	TIGR01923	menE: O-succinylbenzoate-CoA ligase	IPR042099;IPR025110;IPR010192;IPR000873	2-succinylbenzoate--CoA ligase;AMP-dependent synthetase/ligase;AMP-dependent synthetase-like superfamily;AMP-binding enzyme, C-terminal domain		PSQ13805.1:4.0e-87;WP_138006625.1:5.3e-87;WP_092890602.1:1.2e-86;WP_137198382.1:1.5e-86;WP_071391245.1:4.5e-86;WP_136589049.1:5.8e-86;PSQ65399.1:7.6e-86;WP_142857258.1:2.2e-85;WP_103425405.1:3.8e-85;WP_152041249.1:3.8e-85	Halobacteria	183963
bin_117_00664	Ca. Hikarchaeum yamanae Bin3	149	Long-chain-fatty-acid--CoA ligase FadD15		arCOG04199	FAA1	Long-chain acyl-CoA synthetase (AMP-forming)	K01897	ACSL, fadD; long-chain acyl-CoA synthetase [EC:6.2.1.3]	path:map00061:Fatty acid biosynthesis;path:map04146:Peroxisome;path:map00071:Fatty acid degradation;path:map03320:PPAR signaling pathway;path:map02024:Quorum sensing;path:map04920:Adipocytokine signaling pathway;path:map04714:Thermogenesis;path:map04216:Ferroptosis;path:map01212:Fatty acid metabolism	0KTC9	amp-dependent synthetase and ligase	I												WP_049906480.1:3.9e-41;EMA67836.1:3.9e-41;WP_142985472.1:1.1e-40;WP_149784881.1:1.9e-40	Halorubrum	56688
bin_117_00927	Ca. Hikarchaeum yamanae Bin3	305	Long-chain-fatty-acid--CoA ligase	lcfB	arCOG00856	CaiC	Acyl-CoA synthetase (AMP-forming)/AMP-acid ligase II	K00666;K01897	K00666; fatty-acyl-CoA synthase [EC:6.2.1.-];ACSL, fadD; long-chain acyl-CoA synthetase [EC:6.2.1.3]	;path:map00061:Fatty acid biosynthesis;path:map04146:Peroxisome;path:map00071:Fatty acid degradation;path:map03320:PPAR signaling pathway;path:map02024:Quorum sensing;path:map04920:Adipocytokine signaling pathway;path:map04714:Thermogenesis;path:map04216:Ferroptosis;path:map01212:Fatty acid metabolism	0KRW5	amp-dependent synthetase and ligase	I	PF13193;PF00501	AMP-binding enzyme C-terminal domain;AMP-binding enzyme			4.C.1.1.4;4.C.1.1.7;4.C.1.1.6	The Fatty Acid Transporter (FAT) Family			IPR042099;IPR025110;IPR000873	AMP-binding enzyme, C-terminal domain;AMP-dependent synthetase-like superfamily;AMP-dependent synthetase/ligase		WP_162524357.1:8.2e-94	Halobellus captivus	2592614
Grep:	Acetyl-coenzyme A synthetase
bin_160_00301	Ca. Hikarchaeum sp. Bin5	663	Acetyl-coenzyme A synthetase	acsA	arCOG01529	Acs	Acyl-coenzyme A synthetase/AMP-(fatty) acid ligase	K01895	ACSS1_2, acs; acetyl-CoA synthetase [EC:6.2.1.1]	path:map01200:Carbon metabolism;path:map00680:Methane metabolism;path:map00630:Glyoxylate and dicarboxylate metabolism;path:map00010:Glycolysis / Gluconeogenesis;path:map00620:Pyruvate metabolism;path:map00720:Carbon fixation pathways in prokaryotes;path:map00640:Propanoate metabolism	0KRI7	Catalyzes the conversion of acetate into acetyl-CoA (AcCoA), an essential intermediate at the junction of anabolic and catabolic pathways. AcsA undergoes a two-step reaction. In the first half reaction, AcsA combines acetate with ATP to form acetyl-adenylate (AcAMP) intermediate. In the second half reaction, it can then transfer the acetyl group from AcAMP to the sulfhydryl group of CoA, forming …	I	PF00501;PF13193;PF16177	AMP-binding enzyme;AMP-binding enzyme C-terminal domain;Acetyl-coenzyme A synthetase N-terminus			4.C.1.1.7	The Fatty Acid Transporter (FAT) Family	TIGR02188	Ac_CoA_lig_AcsA: acetate--CoA ligase	IPR000873;IPR025110;IPR011904;IPR042099;IPR032387	Acetyl-coenzyme A synthetase, N-terminal domain;Acetate-CoA ligase;AMP-binding enzyme, C-terminal domain;AMP-dependent synthetase/ligase;AMP-dependent synthetase-like superfamily	Reactome: R-HSA-71384	WP_158206436.1:2.0e-299;WP_049997264.1:1.5e-294;WP_007741942.1:2.0e-294;PSP77759.1:3.4e-294	Halobacteriales	2235
bin_91_01109	Ca. Hikarchaeum yamanae Bin1	662	Acetyl-coenzyme A synthetase	acsA	arCOG01529	Acs	Acyl-coenzyme A synthetase/AMP-(fatty) acid ligase	K01895	ACSS1_2, acs; acetyl-CoA synthetase [EC:6.2.1.1]	path:map01200:Carbon metabolism;path:map00680:Methane metabolism;path:map00630:Glyoxylate and dicarboxylate metabolism;path:map00010:Glycolysis / Gluconeogenesis;path:map00620:Pyruvate metabolism;path:map00720:Carbon fixation pathways in prokaryotes;path:map00640:Propanoate metabolism	0KRI7	Catalyzes the conversion of acetate into acetyl-CoA (AcCoA), an essential intermediate at the junction of anabolic and catabolic pathways. AcsA undergoes a two-step reaction. In the first half reaction, AcsA combines acetate with ATP to form acetyl-adenylate (AcAMP) intermediate. In the second half reaction, it can then transfer the acetyl group from AcAMP to the sulfhydryl group of CoA, forming …	I	PF16177;PF00501;PF13193	Acetyl-coenzyme A synthetase N-terminus;AMP-binding enzyme;AMP-binding enzyme C-terminal domain					TIGR02188	Ac_CoA_lig_AcsA: acetate--CoA ligase	IPR000873;IPR025110;IPR011904;IPR042099;IPR032387	Acetyl-coenzyme A synthetase, N-terminal domain;Acetate-CoA ligase;AMP-binding enzyme, C-terminal domain;AMP-dependent synthetase/ligase;AMP-dependent synthetase-like superfamily	Reactome: R-HSA-71384	PSP77759.1:5.5e-297;WP_158206436.1:3.6e-296;WP_007741942.1:6.1e-296;WP_049997264.1:2.6e-294;WP_004055913.1:4.4e-294;WP_007737130.1:1.4e-292;PSP90023.1:4.5e-291	Halobacteriales	2235
bin_172_00897	Ca. Hikarchaeum yamanae Bin2	662	Acetyl-coenzyme A synthetase	acsA	arCOG01529	Acs	Acyl-coenzyme A synthetase/AMP-(fatty) acid ligase	K01895	ACSS1_2, acs; acetyl-CoA synthetase [EC:6.2.1.1]	path:map01200:Carbon metabolism;path:map00680:Methane metabolism;path:map00630:Glyoxylate and dicarboxylate metabolism;path:map00010:Glycolysis / Gluconeogenesis;path:map00620:Pyruvate metabolism;path:map00720:Carbon fixation pathways in prokaryotes;path:map00640:Propanoate metabolism	0KRI7	Catalyzes the conversion of acetate into acetyl-CoA (AcCoA), an essential intermediate at the junction of anabolic and catabolic pathways. AcsA undergoes a two-step reaction. In the first half reaction, AcsA combines acetate with ATP to form acetyl-adenylate (AcAMP) intermediate. In the second half reaction, it can then transfer the acetyl group from AcAMP to the sulfhydryl group of CoA, forming …	I	PF13193;PF16177;PF00501	AMP-binding enzyme C-terminal domain;Acetyl-coenzyme A synthetase N-terminus;AMP-binding enzyme					TIGR02188	Ac_CoA_lig_AcsA: acetate--CoA ligase	IPR000873;IPR025110;IPR011904;IPR042099;IPR032387	Acetyl-coenzyme A synthetase, N-terminal domain;Acetate-CoA ligase;AMP-binding enzyme, C-terminal domain;AMP-dependent synthetase/ligase;AMP-dependent synthetase-like superfamily	Reactome: R-HSA-71384	PSP77759.1:5.5e-297;WP_158206436.1:3.6e-296;WP_007741942.1:6.1e-296;WP_049997264.1:2.6e-294;WP_004055913.1:4.4e-294;WP_007737130.1:1.4e-292;PSP90023.1:4.5e-291	Halobacteriales	2235
bin_117_01061	Ca. Hikarchaeum yamanae Bin3	517	Acetyl-coenzyme A synthetase	acsA	arCOG01529	Acs	Acyl-coenzyme A synthetase/AMP-(fatty) acid ligase	K01895	ACSS1_2, acs; acetyl-CoA synthetase [EC:6.2.1.1]	path:map01200:Carbon metabolism;path:map00680:Methane metabolism;path:map00630:Glyoxylate and dicarboxylate metabolism;path:map00010:Glycolysis / Gluconeogenesis;path:map00620:Pyruvate metabolism;path:map00720:Carbon fixation pathways in prokaryotes;path:map00640:Propanoate metabolism	0KRI7	Catalyzes the conversion of acetate into acetyl-CoA (AcCoA), an essential intermediate at the junction of anabolic and catabolic pathways. AcsA undergoes a two-step reaction. In the first half reaction, AcsA combines acetate with ATP to form acetyl-adenylate (AcAMP) intermediate. In the second half reaction, it can then transfer the acetyl group from AcAMP to the sulfhydryl group of CoA, forming …	I	PF00501;PF13193	AMP-binding enzyme;AMP-binding enzyme C-terminal domain							IPR042099;IPR025110;IPR000873	AMP-dependent synthetase/ligase;AMP-dependent synthetase-like superfamily;AMP-binding enzyme, C-terminal domain		WP_007741942.1:7.8e-230;WP_158206436.1:1.0e-229;PSP77759.1:1.3e-229;PSQ03965.1:6.6e-229;PSP57234.1:1.1e-228;PSP90023.1:1.5e-228;WP_120073051.1:1.9e-228;WP_004055913.1:3.3e-228;WP_144261673.1:9.5e-228;WP_049997264.1:1.2e-227;PSQ22151.1:1.4e-226;WP_152119851.1:1.4e-226;WP_007737130.1:3.1e-226;PSP97653.1:5.2e-226;WP_007691679.1:1.2e-225;PSQ07773.1:3.4e-225	Halobacteriales	2235
Grep:	Acyl-CoA dehydrogenase
bin_125_00661	Ca. Hikarchaeum sp. Bin4	385	Acryloyl-CoA reductase (NADH)	acrC	arCOG01707	CaiA	Acyl-CoA dehydrogenase	K00249	ACADM, acd; acyl-CoA dehydrogenase [EC:1.3.8.7]	path:map01212:Fatty acid metabolism;path:map00071:Fatty acid degradation;path:map03320:PPAR signaling pathway;path:map00280:Valine, leucine and isoleucine degradation	0KRGJ	acyl-coa dehydrogenase	I	PF02770;PF00441;PF02771	Acyl-CoA dehydrogenase, middle domain;Acyl-CoA dehydrogenase, C-terminal domain;Acyl-CoA dehydrogenase, N-terminal domain							IPR009100;IPR013786;IPR006091;IPR036250;IPR037069;IPR009075	Acyl-CoA dehydrogenase/oxidase, N-terminal;Acyl-CoA dehydrogenase-like, C-terminal;Acyl-CoA dehydrogenase/oxidase, N-terminal and middle domain superfamily;Acyl-CoA dehydrogenase/oxidase C-terminal;Acyl-CoA oxidase/dehydrogenase, central domain;Acyl-CoA dehydrogenase/oxidase, N-terminal domain superfamily		WP_151138369.1:5.9e-158;WP_151163361.1:1.0e-157;WP_121816143.1:2.3e-157;WP_004056964.1:6.5e-157;WP_115804812.1:1.9e-156;WP_050459034.1:1.9e-156;WP_049970193.1:2.5e-156;WP_004977097.1:3.3e-156;WP_135535482.1:9.5e-156;WP_097007078.1:1.2e-155;WP_076429754.1:1.2e-155;WP_134671270.1:1.2e-155;WP_049968428.1:2.1e-155;WP_008093245.1:2.1e-155;WP_058826989.1:3.6e-155;WP_115878166.1:3.6e-155;WP_008317582.1:…	Halobacteria	183963
bin_125_00662	Ca. Hikarchaeum sp. Bin4	665	3-hydroxybutyryl-CoA dehydrogenase	hbd	arCOG00249	FadB	3-hydroxyacyl-CoA dehydrogenase, some fused to Enoyl-CoA hydratase	K15016	K15016; enoyl-CoA hydratase / 3-hydroxyacyl-CoA dehydrogenase [EC:4.2.1.17 1.1.1.35]	path:map01200:Carbon metabolism;path:map00720:Carbon fixation pathways in prokaryotes	0KRK0	3-hydroxyacyl-CoA dehydrogenase	I	PF00378;PF00725;PF00725;PF02737	Enoyl-CoA hydratase/isomerase;3-hydroxyacyl-CoA dehydrogenase, C-terminal domain;3-hydroxyacyl-CoA dehydrogenase, C-terminal domain;3-hydroxyacyl-CoA dehydrogenase, NAD binding domain							IPR008927;IPR006108;IPR029045;IPR036291;IPR006176;IPR001753	NAD(P)-binding domain superfamily;3-hydroxyacyl-CoA dehydrogenase, C-terminal;ClpP/crotonase-like domain superfamily;Enoyl-CoA hydratase/isomerase;6-phosphogluconate dehydrogenase-like, C-terminal domain superfamily;3-hydroxyacyl-CoA dehydrogenase, NAD binding		WP_138007424.1:9.4e-204;WP_089673896.1:2.7e-203;WP_137197070.1:2.7e-203;WP_101298139.1:1.4e-202;WP_073311457.1:1.5e-201;AUX09661.1:1.3e-200;WP_058366540.1:1.3e-200;WP_119821906.1:1.3e-200;WP_137684939.1:1.7e-200;WP_014051246.1:2.2e-200;WP_069452784.1:4.8e-200;WP_007977580.1:6.3e-200;WP_159668511.1:6.3e-200;WP_158056313.1:6.3e-200	Halobacteria	183963
bin_160_00806	Ca. Hikarchaeum sp. Bin5	675	3-hydroxybutyryl-CoA dehydrogenase	hbd	arCOG00249	FadB	3-hydroxyacyl-CoA dehydrogenase, some fused to Enoyl-CoA hydratase	K15016	K15016; enoyl-CoA hydratase / 3-hydroxyacyl-CoA dehydrogenase [EC:4.2.1.17 1.1.1.35]	path:map01200:Carbon metabolism;path:map00720:Carbon fixation pathways in prokaryotes	0KRK0	3-hydroxyacyl-CoA dehydrogenase	I	PF00725;PF00725;PF02737;PF00378	3-hydroxyacyl-CoA dehydrogenase, C-terminal domain;3-hydroxyacyl-CoA dehydrogenase, C-terminal domain;3-hydroxyacyl-CoA dehydrogenase, NAD binding domain;Enoyl-CoA hydratase/isomerase							IPR008927;IPR006108;IPR029045;IPR036291;IPR014748;IPR006176;IPR001753	NAD(P)-binding domain superfamily;3-hydroxyacyl-CoA dehydrogenase, C-terminal;ClpP/crotonase-like domain superfamily;Enoyl-CoA hydratase, C-terminal;Enoyl-CoA hydratase/isomerase;6-phosphogluconate dehydrogenase-like, C-terminal domain superfamily;3-hydroxyacyl-CoA dehydrogenase, NAD binding		WP_089787821.1:6.9e-202;WP_007140654.1:3.4e-201;WP_138007424.1:4.5e-201;WP_101298139.1:4.9e-200;WP_137197070.1:8.4e-200;WP_069452784.1:8.4e-200;WP_007977580.1:1.1e-199;WP_013880101.1:1.4e-199;WP_120243304.1:7.1e-199;WP_049923735.1:9.3e-199;WP_158056313.1:1.2e-198;WP_137684939.1:1.6e-198;WP_090378122.1:2.1e-198;WP_089673896.1:2.7e-198	Halobacteria	183963
bin_160_00807	Ca. Hikarchaeum sp. Bin5	398	Acyl-CoA dehydrogenase	acdA	arCOG01707	CaiA	Acyl-CoA dehydrogenase	K00249	ACADM, acd; acyl-CoA dehydrogenase [EC:1.3.8.7]	path:map01212:Fatty acid metabolism;path:map00071:Fatty acid degradation;path:map03320:PPAR signaling pathway;path:map00280:Valine, leucine and isoleucine degradation	0KRGJ	acyl-coa dehydrogenase	I	PF02770;PF00441;PF02771	Acyl-CoA dehydrogenase, middle domain;Acyl-CoA dehydrogenase, C-terminal domain;Acyl-CoA dehydrogenase, N-terminal domain							IPR009100;IPR013786;IPR006091;IPR036250;IPR037069;IPR009075	Acyl-CoA dehydrogenase/oxidase, N-terminal;Acyl-CoA dehydrogenase-like, C-terminal;Acyl-CoA dehydrogenase/oxidase, N-terminal and middle domain superfamily;Acyl-CoA dehydrogenase/oxidase C-terminal;Acyl-CoA oxidase/dehydrogenase, central domain;Acyl-CoA dehydrogenase/oxidase, N-terminal domain superfamily		WP_004056964.1:5.2e-157;WP_151163361.1:3.4e-156;WP_050459034.1:5.7e-156;WP_115804812.1:7.5e-156;WP_151138369.1:7.5e-156;WP_135535482.1:9.8e-156;WP_121816143.1:1.3e-155;WP_004977097.1:1.3e-155;WP_049970193.1:1.7e-155;WP_008093245.1:6.3e-155;WP_076429754.1:8.3e-155;WP_049968428.1:8.3e-155;WP_058826989.1:1.1e-154;WP_115878166.1:1.1e-154;WP_058567468.1:1.4e-154;WP_007273784.1:3.1e-154;WP_097007078.1:…	Halobacteria	183963
bin_91_00822	Ca. Hikarchaeum yamanae Bin1	658	3-hydroxybutyryl-CoA dehydrogenase	hbd	arCOG00249	FadB	3-hydroxyacyl-CoA dehydrogenase, some fused to Enoyl-CoA hydratase	K15016	K15016; enoyl-CoA hydratase / 3-hydroxyacyl-CoA dehydrogenase [EC:4.2.1.17 1.1.1.35]	path:map01200:Carbon metabolism;path:map00720:Carbon fixation pathways in prokaryotes	0KRK0	3-hydroxyacyl-CoA dehydrogenase	I	PF00378;PF00725;PF00725;PF02737	Enoyl-CoA hydratase/isomerase;3-hydroxyacyl-CoA dehydrogenase, C-terminal domain;3-hydroxyacyl-CoA dehydrogenase, C-terminal domain;3-hydroxyacyl-CoA dehydrogenase, NAD binding domain							IPR008927;IPR006108;IPR029045;IPR036291;IPR014748;IPR006176;IPR001753	NAD(P)-binding domain superfamily;3-hydroxyacyl-CoA dehydrogenase, C-terminal;ClpP/crotonase-like domain superfamily;Enoyl-CoA hydratase, C-terminal;Enoyl-CoA hydratase/isomerase;6-phosphogluconate dehydrogenase-like, C-terminal domain superfamily;3-hydroxyacyl-CoA dehydrogenase, NAD binding		WP_073311457.1:6.7e-202;WP_129113347.1:2.5e-201;WP_138007424.1:3.3e-201;WP_137197070.1:9.7e-201;WP_101298139.1:1.3e-200;WP_159668511.1:3.7e-200;WP_120243304.1:8.2e-200;WP_013880101.1:8.2e-200;WP_089673896.1:2.4e-199;WP_023394584.1:4.1e-199;WP_007977580.1:5.3e-199;WP_074880264.1:5.3e-199;WP_069452784.1:5.3e-199;QIO22971.1:6.9e-199;WP_137684939.1:9.1e-199;WP_089787821.1:1.2e-198;AUX09661.1:2.0e-198…	Halobacteria	183963
bin_91_00823	Ca. Hikarchaeum yamanae Bin1	385	Acyl-CoA dehydrogenase	acdA	arCOG01707	CaiA	Acyl-CoA dehydrogenase	K00249	ACADM, acd; acyl-CoA dehydrogenase [EC:1.3.8.7]	path:map01212:Fatty acid metabolism;path:map00071:Fatty acid degradation;path:map03320:PPAR signaling pathway;path:map00280:Valine, leucine and isoleucine degradation	0KRGJ	acyl-coa dehydrogenase	I	PF02770;PF00441;PF02771	Acyl-CoA dehydrogenase, middle domain;Acyl-CoA dehydrogenase, C-terminal domain;Acyl-CoA dehydrogenase, N-terminal domain							IPR009100;IPR013786;IPR006091;IPR036250;IPR037069;IPR009075	Acyl-CoA dehydrogenase/oxidase, N-terminal;Acyl-CoA dehydrogenase-like, C-terminal;Acyl-CoA dehydrogenase/oxidase, N-terminal and middle domain superfamily;Acyl-CoA dehydrogenase/oxidase C-terminal;Acyl-CoA oxidase/dehydrogenase, central domain;Acyl-CoA dehydrogenase/oxidase, N-terminal domain superfamily		WP_151138369.1:3.8e-157;WP_151163361.1:5.0e-157;WP_004056964.1:2.5e-156;WP_121816143.1:5.5e-156;WP_050459034.1:7.2e-156;WP_115804812.1:9.5e-156;WP_049970193.1:1.6e-155;WP_004977097.1:1.6e-155;WP_134671270.1:4.7e-155;WP_076429754.1:8.0e-155;WP_008093245.1:8.0e-155;WP_049968428.1:1.0e-154;WP_058826989.1:1.4e-154;WP_115878166.1:1.4e-154;WP_058567468.1:1.8e-154;WP_008317582.1:1.8e-154;WP_151109011.1:…	Halobacteria	183963
bin_172_00261	Ca. Hikarchaeum yamanae Bin2	658	3-hydroxybutyryl-CoA dehydrogenase	hbd	arCOG00249	FadB	3-hydroxyacyl-CoA dehydrogenase, some fused to Enoyl-CoA hydratase	K15016	K15016; enoyl-CoA hydratase / 3-hydroxyacyl-CoA dehydrogenase [EC:4.2.1.17 1.1.1.35]	path:map01200:Carbon metabolism;path:map00720:Carbon fixation pathways in prokaryotes	0KRK0	3-hydroxyacyl-CoA dehydrogenase	I	PF02737;PF00725;PF00725;PF00378	3-hydroxyacyl-CoA dehydrogenase, NAD binding domain;3-hydroxyacyl-CoA dehydrogenase, C-terminal domain;3-hydroxyacyl-CoA dehydrogenase, C-terminal domain;Enoyl-CoA hydratase/isomerase							IPR008927;IPR006108;IPR029045;IPR036291;IPR014748;IPR006176;IPR001753	3-hydroxyacyl-CoA dehydrogenase, C-terminal;NAD(P)-binding domain superfamily;ClpP/crotonase-like domain superfamily;Enoyl-CoA hydratase, C-terminal;Enoyl-CoA hydratase/isomerase;6-phosphogluconate dehydrogenase-like, C-terminal domain superfamily;3-hydroxyacyl-CoA dehydrogenase, NAD binding		WP_073311457.1:6.7e-202;WP_129113347.1:2.5e-201;WP_138007424.1:3.3e-201;WP_137197070.1:9.7e-201;WP_101298139.1:1.3e-200;WP_159668511.1:3.7e-200;WP_120243304.1:8.2e-200;WP_013880101.1:8.2e-200;WP_089673896.1:2.4e-199;WP_023394584.1:4.1e-199;WP_007977580.1:5.3e-199;WP_074880264.1:5.3e-199;WP_069452784.1:5.3e-199;QIO22971.1:6.9e-199;WP_137684939.1:9.1e-199;WP_089787821.1:1.2e-198;AUX09661.1:2.0e-198…	Halobacteria	183963
bin_172_00262	Ca. Hikarchaeum yamanae Bin2	385	Acyl-CoA dehydrogenase	acdA	arCOG01707	CaiA	Acyl-CoA dehydrogenase	K00249	ACADM, acd; acyl-CoA dehydrogenase [EC:1.3.8.7]	path:map01212:Fatty acid metabolism;path:map00071:Fatty acid degradation;path:map03320:PPAR signaling pathway;path:map00280:Valine, leucine and isoleucine degradation	0KRGJ	acyl-coa dehydrogenase	I	PF00441;PF02770;PF02771	Acyl-CoA dehydrogenase, C-terminal domain;Acyl-CoA dehydrogenase, middle domain;Acyl-CoA dehydrogenase, N-terminal domain							IPR009100;IPR013786;IPR006091;IPR036250;IPR037069;IPR009075	Acyl-CoA dehydrogenase/oxidase, N-terminal;Acyl-CoA dehydrogenase-like, C-terminal;Acyl-CoA dehydrogenase/oxidase, N-terminal and middle domain superfamily;Acyl-CoA dehydrogenase/oxidase C-terminal;Acyl-CoA oxidase/dehydrogenase, central domain;Acyl-CoA dehydrogenase/oxidase, N-terminal domain superfamily		WP_151138369.1:3.8e-157;WP_151163361.1:5.0e-157;WP_004056964.1:2.5e-156;WP_121816143.1:5.5e-156;WP_050459034.1:7.2e-156;WP_115804812.1:9.5e-156;WP_049970193.1:1.6e-155;WP_004977097.1:1.6e-155;WP_134671270.1:4.7e-155;WP_076429754.1:8.0e-155;WP_008093245.1:8.0e-155;WP_049968428.1:1.0e-154;WP_058826989.1:1.4e-154;WP_115878166.1:1.4e-154;WP_058567468.1:1.8e-154;WP_008317582.1:1.8e-154;WP_151109011.1:…	Halobacteria	183963
bin_117_00544	Ca. Hikarchaeum yamanae Bin3	385	Acyl-CoA dehydrogenase	acdA	arCOG01707	CaiA	Acyl-CoA dehydrogenase	K00249	ACADM, acd; acyl-CoA dehydrogenase [EC:1.3.8.7]	path:map01212:Fatty acid metabolism;path:map00071:Fatty acid degradation;path:map03320:PPAR signaling pathway;path:map00280:Valine, leucine and isoleucine degradation	0KRGJ	acyl-coa dehydrogenase	I	PF02770;PF00441;PF02771	Acyl-CoA dehydrogenase, middle domain;Acyl-CoA dehydrogenase, C-terminal domain;Acyl-CoA dehydrogenase, N-terminal domain							IPR009100;IPR013786;IPR006091;IPR036250;IPR037069;IPR009075	Acyl-CoA dehydrogenase/oxidase, N-terminal;Acyl-CoA dehydrogenase-like, C-terminal;Acyl-CoA dehydrogenase/oxidase, N-terminal and middle domain superfamily;Acyl-CoA dehydrogenase/oxidase C-terminal;Acyl-CoA oxidase/dehydrogenase, central domain;Acyl-CoA dehydrogenase/oxidase, N-terminal domain superfamily		WP_151138369.1:3.8e-157;WP_151163361.1:5.0e-157;WP_004056964.1:2.5e-156;WP_121816143.1:5.5e-156;WP_050459034.1:7.2e-156;WP_115804812.1:9.5e-156;WP_049970193.1:1.6e-155;WP_004977097.1:1.6e-155;WP_134671270.1:4.7e-155;WP_076429754.1:8.0e-155;WP_008093245.1:8.0e-155;WP_049968428.1:1.0e-154;WP_058826989.1:1.4e-154;WP_115878166.1:1.4e-154;WP_058567468.1:1.8e-154;WP_008317582.1:1.8e-154;WP_151109011.1:…	Halobacteria	183963
bin_117_00545	Ca. Hikarchaeum yamanae Bin3	658	3-hydroxybutyryl-CoA dehydrogenase	hbd	arCOG00249	FadB	3-hydroxyacyl-CoA dehydrogenase, some fused to Enoyl-CoA hydratase	K15016	K15016; enoyl-CoA hydratase / 3-hydroxyacyl-CoA dehydrogenase [EC:4.2.1.17 1.1.1.35]	path:map01200:Carbon metabolism;path:map00720:Carbon fixation pathways in prokaryotes	0KRK0	3-hydroxyacyl-CoA dehydrogenase	I	PF00378;PF00725;PF00725;PF02737	Enoyl-CoA hydratase/isomerase;3-hydroxyacyl-CoA dehydrogenase, C-terminal domain;3-hydroxyacyl-CoA dehydrogenase, C-terminal domain;3-hydroxyacyl-CoA dehydrogenase, NAD binding domain							IPR008927;IPR006108;IPR029045;IPR036291;IPR014748;IPR006176;IPR001753	NAD(P)-binding domain superfamily;3-hydroxyacyl-CoA dehydrogenase, C-terminal;ClpP/crotonase-like domain superfamily;Enoyl-CoA hydratase, C-terminal;Enoyl-CoA hydratase/isomerase;6-phosphogluconate dehydrogenase-like, C-terminal domain superfamily;3-hydroxyacyl-CoA dehydrogenase, NAD binding		WP_073311457.1:6.7e-202;WP_129113347.1:2.5e-201;WP_138007424.1:3.3e-201;WP_137197070.1:9.7e-201;WP_101298139.1:1.3e-200;WP_159668511.1:3.7e-200;WP_120243304.1:8.2e-200;WP_013880101.1:8.2e-200;WP_089673896.1:2.4e-199;WP_023394584.1:4.1e-199;WP_007977580.1:5.3e-199;WP_074880264.1:5.3e-199;WP_069452784.1:5.3e-199;QIO22971.1:6.9e-199;WP_137684939.1:9.1e-199;WP_089787821.1:1.2e-198;AUX09661.1:2.0e-198…	Halobacteria	183963
K00626	E2.3.1.9, atoB; acetyl-CoA C-acetyltransferase [EC:2.3.1.9];fadA, fadI; acetyl-CoA acyltransferase [EC:2.3.1.16]
bin_125_00497	Ca. Hikarchaeum sp. Bin4	159	Acetyl-CoA acetyltransferase	thlA	arCOG01282	PaaJ	Acetyl-CoA acetyltransferase	K00626;K00632	E2.3.1.9, atoB; acetyl-CoA C-acetyltransferase [EC:2.3.1.9];fadA, fadI; acetyl-CoA acyltransferase [EC:2.3.1.16]	path:map00072:Synthesis and degradation of ketone bodies;path:map00642:Ethylbenzene degradation;path:map01200:Carbon metabolism;path:map02020:Two-component system;path:map00650:Butanoate metabolism;path:map00280:Valine, leucine and isoleucine degradation;path:map00071:Fatty acid degradation;path:map00630:Glyoxylate and dicarboxylate metabolism;path:map00362:Benzoate degradation;path:map00310:Lysi…	0KRUZ	acetyl-CoA acetyltransferase (EC	I	PF02803;PF00108	Thiolase, C-terminal domain;Thiolase, N-terminal domain							IPR020616;IPR016039;IPR020617;IPR002155	Thiolase-like;Thiolase, N-terminal;Thiolase, C-terminal;Thiolase		MAT09023.1:7.6e-67	0	0
bin_160_00508	Ca. Hikarchaeum sp. Bin5	384	putative acetyl-CoA acyltransferase		arCOG01278	PaaJ	Acetyl-CoA acetyltransferase	K00626;K00632	E2.3.1.9, atoB; acetyl-CoA C-acetyltransferase [EC:2.3.1.9];fadA, fadI; acetyl-CoA acyltransferase [EC:2.3.1.16]	path:map00072:Synthesis and degradation of ketone bodies;path:map00642:Ethylbenzene degradation;path:map01200:Carbon metabolism;path:map02020:Two-component system;path:map00650:Butanoate metabolism;path:map00280:Valine, leucine and isoleucine degradation;path:map00071:Fatty acid degradation;path:map00630:Glyoxylate and dicarboxylate metabolism;path:map00362:Benzoate degradation;path:map00310:Lysi…	0KZVC	C-acyltransferase (EC	I	PF02803;PF00108	Thiolase, C-terminal domain;Thiolase, N-terminal domain							IPR020616;IPR016039;IPR020617;IPR002155	Thiolase-like;Thiolase, N-terminal;Thiolase, C-terminal;Thiolase		WP_101296476.1:1.9e-172;WP_129115068.1:6.1e-171;WP_058573231.1:3.0e-170;WP_008323601.1:6.7e-170;WP_151139077.1:6.7e-170;WP_058581371.1:8.8e-170;WP_117591699.1:8.8e-170;WP_007539127.1:1.1e-169;WP_089778585.1:1.1e-169;WP_137048918.1:1.1e-169;WP_151160842.1:1.1e-169;WP_074792003.1:1.1e-169;WP_092889619.1:3.3e-169;WP_069450378.1:4.4e-169;WP_151109560.1:4.4e-169;WP_058566697.1:4.4e-169;WP_004970992.1:…	Halobacteria	183963
bin_160_00684	Ca. Hikarchaeum sp. Bin5	383	3-ketoacyl-CoA thiolase	fadA	arCOG01282	PaaJ	Acetyl-CoA acetyltransferase	K00626;K00632	E2.3.1.9, atoB; acetyl-CoA C-acetyltransferase [EC:2.3.1.9];fadA, fadI; acetyl-CoA acyltransferase [EC:2.3.1.16]	path:map00072:Synthesis and degradation of ketone bodies;path:map00642:Ethylbenzene degradation;path:map01200:Carbon metabolism;path:map02020:Two-component system;path:map00650:Butanoate metabolism;path:map00280:Valine, leucine and isoleucine degradation;path:map00071:Fatty acid degradation;path:map00630:Glyoxylate and dicarboxylate metabolism;path:map00362:Benzoate degradation;path:map00310:Lysi…	0KRUZ	acetyl-CoA acetyltransferase (EC	I	PF02803;PF00108	Thiolase, C-terminal domain;Thiolase, N-terminal domain					TIGR01930	AcCoA-C-Actrans: acetyl-CoA C-acyltransferase	IPR002155;IPR016039;IPR020617;IPR020616	Thiolase-like;Thiolase;Thiolase, C-terminal;Thiolase, N-terminal		MAT09023.1:4.5e-166	0	0
[truncated: 1,722 more rows]
