# Supplementary material for: Hikarchaeia demonstrate an intermediate stage in the methanogen-to-halophile transition
Source: Nat Commun. 2020 Oct 30;11:5490. doi: 10.1038/s41467-020-19200-2 (PMC7599335; doi:10.1038/s41467-020-19200-2)
Supplement: Supplementary file 10 — Supplementary Data 7 [file 41467_2020_19200_MOESM10_ESM.xlsx]

## Sheet: Table-S8-all-annotations
Sequence ID	Species	protein length	PROKKA annotation	PROKKA gene	arCOG	arCOG geneID	arCOG description	KO	KEGG description	KEGG pathway	eurNOG	eggNOG annot	eggNOG cat	Pfam	Pfam description	CAZy	CAZy description	TCDB	TCDB description	TIGRFAM	TIGRFAM description	IPR domain	IPR description	IPR pathway	NR hits	NR taxonomy	NR taxID
bin_125_00001	Ca. Hikarchaeum sp. Bin4	347	Acetylornithine/acetyl-lysine aminotransferase	argD	arCOG00914	ArgD	Ornithine/acetylornithine aminotransferase	K00821;K05830	argD; acetylornithine/N-succinyldiaminopimelate aminotransferase [EC:2.6.1.11 2.6.1.17];lysJ, argD; LysW-gamma-L-lysine/LysW-L-ornithine aminotransferase [EC:2.6.1.118 2.6.1.-]	path:map00300:Lysine biosynthesis;path:map00220:Arginine biosynthesis;path:map01210:2-Oxocarboxylic acid metabolism	0KRC8	acetylornithine aminotransferase	E	PF00202	Aminotransferase class-III			9.B.313.1.2	The 7 TMS Domain-containing Protein (7DCP) Family			IPR005814;IPR015422;IPR015424;IPR015421	Aminotransferase class-III;Pyridoxal phosphate-dependent transferase domain 1;Pyridoxal phosphate-dependent transferase;Pyridoxal phosphate-dependent transferase, major domain		WP_156709026.1:1.1e-123;WP_017343608.1:3.6e-122;WP_094592675.1:4.7e-122;WP_135823495.1:6.2e-122;WP_049932109.1:6.2e-122;WP_137705110.1:2.3e-121;WP_086220591.1:2.3e-121;WP_096593158.1:3.1e-121;WP_121563282.1:4.0e-121;WP_015408298.1:4.0e-121;WP_137692106.1:4.0e-121;WP_137703589.1:4.0e-121	Halobacteria	183963
bin_125_00002	Ca. Hikarchaeum sp. Bin4	356	N-acetyl-lysine deacetylase	lysK	arCOG01107	ArgE	Acetylornithine deacetylase/Succinyl-diaminopimelate desuccinylase or related deacylase	K01438;K01439;K05831	argE; acetylornithine deacetylase [EC:3.5.1.16];dapE; succinyl-diaminopimelate desuccinylase [EC:3.5.1.18];lysK, argE; [amino group carrier protein]-lysine/ornithine hydrolase [EC:3.5.1.130 3.5.1.132]	path:map00300:Lysine biosynthesis;path:map00220:Arginine biosynthesis;path:map01210:2-Oxocarboxylic acid metabolism	0KTHT	acetyl-lysine deacetylase	E	PF07687;PF01546	Peptidase dimerisation domain;Peptidase family M20/M25/M40					TIGR01902	dapE-lys-deAc: N-acetyl-ornithine/N-acetyl-lysine deacetylase	IPR010175;IPR011650;IPR002933	Peptidase M20;[LysW]-lysine/[LysW]-ornithine hydrolase;Peptidase M20, dimerisation domain		MAT08022.1:8.5e-151	0	0
bin_125_00003	Ca. Hikarchaeum sp. Bin4	305	Ornithine carbamoyltransferase	argF	arCOG00912	ArgF	Ornithine carbamoyltransferase	K00611	OTC, argF, argI; ornithine carbamoyltransferase [EC:2.1.3.3]	path:map00220:Arginine biosynthesis	0KRRN	Reversibly catalyzes the transfer of the carbamoyl group from carbamoyl phosphate (CP) to the N(epsilon) atom of ornithine (ORN) to produce L-citrulline (By similarity)	E	PF00185;PF02729	Aspartate/ornithine carbamoyltransferase, Asp/Orn binding domain;Aspartate/ornithine carbamoyltransferase, carbamoyl-P binding domain					TIGR00658	orni_carb_tr: ornithine carbamoyltransferase	IPR006131;IPR002292;IPR006132;IPR036901	Aspartate/ornithine carbamoyltransferase superfamily;Ornithine/putrescine carbamoyltransferase;Aspartate/ornithine carbamoyltransferase, Asp/Orn-binding domain;Aspartate/ornithine carbamoyltransferase, carbamoyl-P binding	Reactome: R-HSA-1268020|Reactome: R-HSA-70635	MAT08023.1:5.6e-151	0	0
bin_125_00004	Ca. Hikarchaeum sp. Bin4	388	Serine-pyruvate aminotransferase		arCOG00082	PucG	Serine-pyruvate aminotransferase/archaeal aspartate aminotransferase				0KRE1	Aminotransferase	E	PF00266	Aminotransferase class-V							IPR015424;IPR024169;IPR000192;IPR015422;IPR015421	Serine-pyruvate aminotransferase/2-aminoethylphosphonate-pyruvate transaminase;Pyridoxal phosphate-dependent transferase, major domain;Pyridoxal phosphate-dependent transferase;Aminotransferase class V domain;Pyridoxal phosphate-dependent transferase domain 1	Reactome: R-HSA-389661|Reactome: R-HSA-9033241	MAT08025.1:2.5e-196	0	0
bin_125_00005	Ca. Hikarchaeum sp. Bin4	405	Homoserine O-acetyltransferase	metX	arCOG00627	MET2	Homoserine acetyltransferase	K00641	metX; homoserine O-acetyltransferase/O-succinyltransferase [EC:2.3.1.31 2.3.1.46]	path:map00270:Cysteine and methionine metabolism;path:map00920:Sulfur metabolism	0KRJQ	homoserine o-acetyltransferase (EC 2.3.1.31)	E	PF00561	alpha/beta hydrolase fold					TIGR01392	homoserO_Ac_trn: homoserine O-acetyltransferase	IPR008220;IPR029058;IPR000073	Alpha/beta hydrolase fold-1;Alpha/Beta hydrolase fold;Homoserine/serine acetyltransferase MetX-like		MAT08026.1:1.1e-218	0	0
bin_125_00006	Ca. Hikarchaeum sp. Bin4	211	Phosphoserine phosphatase	serB	arCOG01158	SerB	Phosphoserine phosphatase	K01079	serB, PSPH; phosphoserine phosphatase [EC:3.1.3.3]	path:map00260:Glycine, serine and threonine metabolism;path:map01200:Carbon metabolism;path:map00680:Methane metabolism	0KS9A	phosphoserine phosphatase	E	PF12710	haloacid dehalogenase-like hydrolase					TIGR01488;TIGR00338	HAD-SF-IB: HAD phosphoserine phosphatase-like hydrolase, family IB;serB: phosphoserine phosphatase SerB	IPR036412;IPR023214	HAD superfamily;HAD-like superfamily		MAT08027.1:1.7e-90	0	0
bin_125_00007	Ca. Hikarchaeum sp. Bin4	526	D-3-phosphoglycerate dehydrogenase	serA	arCOG01754	SerA	Phosphoglycerate dehydrogenase or related dehydrogenase	K00058	serA, PHGDH; D-3-phosphoglycerate dehydrogenase / 2-oxoglutarate reductase [EC:1.1.1.95 1.1.1.399]	path:map00260:Glycine, serine and threonine metabolism;path:map01200:Carbon metabolism;path:map00270:Cysteine and methionine metabolism;path:map00680:Methane metabolism	0KR9T	D-3-phosphoglycerate dehydrogenase	H	PF02826;PF00389	D-isomer specific 2-hydroxyacid dehydrogenase, NAD binding domain;D-isomer specific 2-hydroxyacid dehydrogenase, catalytic domain					TIGR01327	PGDH: phosphoglycerate dehydrogenase	IPR029009;IPR006236;IPR006139;IPR036291;IPR006140	Allosteric substrate binding domain superfamily;NAD(P)-binding domain superfamily;D-isomer specific 2-hydroxyacid dehydrogenase, NAD-binding domain;D-isomer specific 2-hydroxyacid dehydrogenase, catalytic domain;D-3-phosphoglycerate dehydrogenase	Reactome: R-HSA-977347	MAT08028.1:2.3e-261	0	0
bin_125_00008	Ca. Hikarchaeum sp. Bin4	420	Threonine synthase	thrC_1	arCOG01434		Cysteate synthase	K01733	thrC; threonine synthase [EC:4.2.3.1]	path:map00260:Glycine, serine and threonine metabolism;path:map00750:Vitamin B6 metabolism	0KRPG	Catalyzes the gamma-elimination of phosphate from L- phosphohomoserine and the beta-addition of water to produce L- threonine (By similarity)	E	PF00291	Pyridoxal-phosphate dependent enzyme					TIGR00260	thrC: threonine synthase	IPR036052;IPR026260;IPR004450;IPR001926	Tryptophan synthase beta subunit-like PLP-dependent enzyme;Pyridoxal-phosphate dependent enzyme;Threonine synthase-like;Threonine synthase, bacterial/archaeal		MAT08029.1:2.2e-214	0	0
bin_125_00009	Ca. Hikarchaeum sp. Bin4	575	UvrABC system protein C	uvrC	arCOG04753	UvrC	Excinuclease ABC subunit C	K03703	uvrC; excinuclease ABC subunit C	path:map03420:Nucleotide excision repair	0KRFH	The UvrABC repair system catalyzes the recognition and processing of DNA lesions. UvrC both incises the 5' and 3' sides of the lesion. The N-terminal half is responsible for the 3' incision and the C-terminal half is responsible for the 5' incision (By similarity)	L	PF08459;PF02151;PF14520;PF01541	UvrC Helix-hairpin-helix N-terminal;UvrB/uvrC motif;Helix-hairpin-helix domain;GIY-YIG catalytic domain					TIGR00194	uvrC: excinuclease ABC subunit C	IPR004791;IPR001162;IPR000305;IPR038476;IPR035901;IPR036876;IPR001943;IPR003583;IPR010994	UvrABC system, subunit C;UVR domain;UVR domain superfamily;GIY-YIG endonuclease superfamily;RuvA domain 2-like;Helix-hairpin-helix DNA-binding motif, class 1;UvrC homology region 2 superfamily;UvrC family homology region;GIY-YIG endonuclease	Reactome: R-HSA-5693568|Reactome: R-HSA-6783310	WP_089693024.1:6.3e-188;WP_049893749.1:1.2e-186;WP_089671784.1:1.2e-186;WP_089871128.1:1.5e-186;EJN59970.1:1.3e-185;WP_089822871.1:3.8e-185;WP_092635314.1:6.5e-185;WP_121921184.1:1.9e-184;WP_121816538.1:2.5e-184;WP_162318254.1:2.5e-184;WP_137197694.1:4.2e-184;WP_145844839.1:4.2e-184;WP_114605028.1:4.2e-184;WP_138007757.1:4.2e-184;WP_114584614.1:5.5e-184	Halobacteria	183963
bin_125_00010	Ca. Hikarchaeum sp. Bin4	668	UvrABC system protein B	uvrB	arCOG04748	UvrB	Excinuclease ABC subunit B, helicase	K03702	uvrB; excinuclease ABC subunit B	path:map03420:Nucleotide excision repair	0KS67	damaged site, the DNA wraps around one UvrB monomer. DNA wrap is dependent on ATP binding by UvrB and probably causes local melting of the DNA helix, facilitating insertion of UvrB beta-hairpin between the DNA strands. Then UvrB probes one DNA strand for the presence of a lesion. If a lesion is found the UvrA subunits dissociate and the UvrB-DNA preincision complex is formed. This complex is subs…	L	PF00271;PF12344;PF04851;PF02151;PF17757	Helicase conserved C-terminal domain;Ultra-violet resistance protein B;Type III restriction enzyme, res subunit;UvrB/uvrC motif;UvrB interaction domain					TIGR00631	uvrb: excinuclease ABC subunit B	IPR041471;IPR014001;IPR036876;IPR001650;IPR027417;IPR001943;IPR024759;IPR006935;IPR004807	UVR domain;P-loop containing nucleoside triphosphate hydrolase;Helicase/UvrB, N-terminal;UvrABC system, subunit B;UvrB, YAD/RRR-motif-containing domain;UVR domain superfamily;UvrB, interaction domain;Helicase superfamily 1/2, ATP-binding domain;Helicase, C-terminal		WP_049937869.1:5.8e-270;WP_124896988.1:1.3e-269;WP_121921093.1:1.3e-269;WP_135664226.1:5.5e-268;WP_092634685.1:1.2e-267;WP_006079095.1:2.7e-267;WP_157690028.1:3.5e-267;WP_114584712.1:2.3e-266;WP_114448655.1:3.9e-266;WP_008322463.1:8.7e-266;WP_007544007.1:1.1e-265;WP_114605073.1:1.1e-265;WP_163487996.1:4.3e-265;WP_005040041.1:9.6e-265;WP_008526438.1:9.6e-265;CCQ34016.1:9.6e-265;WP_074792973.1:1.3e…	Halobacteria	183963
bin_125_00011	Ca. Hikarchaeum sp. Bin4	75	hypothetical protein																						0	0	0
bin_125_00012	Ca. Hikarchaeum sp. Bin4	577	Glycine--tRNA ligase	glyQS	arCOG00405	GRS1	Glycyl-tRNA synthetase (class II)	K01880	GARS, glyS1; glycyl-tRNA synthetase [EC:6.1.1.14]	path:map00970:Aminoacyl-tRNA biosynthesis	0KRQ0	glycyl-tRNA synthetase (EC 6.1.1.14)	J	PF03129;PF00587	Anticodon binding domain;tRNA synthetase class II core domain (G, H, P, S and T)					TIGR00389	glyS_dimeric: glycine--tRNA ligase	IPR002314;IPR004154;IPR002315;IPR036621	Aminoacyl-tRNA synthetase, class II (G/ P/ S/T);Anticodon-binding domain superfamily;Anticodon-binding;Glycyl-tRNA synthetase	Reactome: R-HSA-379716|Reactome: R-HSA-379726	WP_004590341.1:5.3e-187;WP_101351367.1:1.2e-186;WP_121535900.1:2.6e-186;WP_008307195.1:3.5e-186;WP_121511956.1:7.7e-186;WP_058993583.1:1.3e-185;WP_050037281.1:1.7e-185;WP_014041701.1:1.7e-185;WP_005536805.1:3.8e-185;WP_121577444.1:6.5e-185;WP_151144915.1:8.5e-185;WP_127013941.1:8.5e-185;WP_162413516.1:1.1e-184;WP_144261378.1:1.1e-184;MUV49067.1:1.5e-184;WP_004054005.1:3.2e-184;WP_160134325.1:3.2e…	Halobacteriales	2235
bin_125_00013	Ca. Hikarchaeum sp. Bin4	758	ATP-dependent RNA helicase SrmB	srmB	arCOG00872	MPH1	ERCC4-like helicase	K10848;K10896	ERCC4, XPF; DNA excision repair protein ERCC-4 [EC:3.1.-.-];FANCM; fanconi anemia group M protein	path:map03420:Nucleotide excision repair;path:map03460:Fanconi anemia pathway	0KRRB	Hef nuclease	L	PF00271;PF02732;PF00270;PF14520	Helicase conserved C-terminal domain;ERCC4 domain;DEAD/DEAH box helicase;Helix-hairpin-helix domain							IPR011335;IPR010994;IPR014001;IPR041755;IPR027417;IPR001650;IPR003583;IPR006166;IPR011545	P-loop containing nucleoside triphosphate hydrolase;Archaeal Hef helicase/nuclease, insert domain;DEAD/DEAH box helicase domain;RuvA domain 2-like;ERCC4 domain;Helix-hairpin-helix DNA-binding motif, class 1;Helicase superfamily 1/2, ATP-binding domain;Helicase, C-terminal;Restriction endonuclease type II-like	Reactome: R-HSA-6783310	WP_058583418.1:6.0e-247;WP_137047818.1:1.8e-243;WP_117593813.1:1.8e-243;WP_014050548.1:4.0e-243;WP_145844916.1:6.9e-243;WP_049937561.1:1.5e-242;WP_092634822.1:3.4e-242;WP_114584611.1:4.5e-242;WP_121921187.1:5.8e-242	Halobacteria	183963
bin_125_00014	Ca. Hikarchaeum sp. Bin4	126	hypothetical protein																						MBL11668.1:2.0e-22	0	0
bin_125_00015	Ca. Hikarchaeum sp. Bin4	141	hypothetical protein		arCOG00578	-	Uncharacterized Zn-finger containing protein	K07143	K07143; UPF0148 protein		0KVC3	Sjogrens syndrome scleroderma autoantigen 1	S	PF06677	Sjogren's syndrome/scleroderma autoantigen 1 (Autoantigen p27)							IPR009563	Sjoegren syndrome/scleroderma autoantigen 1		WP_101298041.1:1.3e-17;WP_129114110.1:1.3e-17	Haloferacaceae	1644056
bin_125_00016	Ca. Hikarchaeum sp. Bin4	305	L-lactate dehydrogenase	ldh_1	arCOG00246	Mdh	Malate/lactate dehydrogenase	K00024	mdh; malate dehydrogenase [EC:1.1.1.37]	path:map01200:Carbon metabolism;path:map00680:Methane metabolism;path:map00630:Glyoxylate and dicarboxylate metabolism;path:map00710:Carbon fixation in photosynthetic organisms;path:map00270:Cysteine and methionine metabolism;path:map00620:Pyruvate metabolism;path:map00720:Carbon fixation pathways in prokaryotes;path:map00020:Citrate cycle (TCA cycle)	0KRI5	Catalyzes the reversible oxidation of malate to oxaloacetate (By similarity)	C	PF00056;PF02866	lactate/malate dehydrogenase, NAD binding domain;lactate/malate dehydrogenase, alpha/beta C-terminal domain							IPR015955;IPR036291;IPR001557;IPR001236;IPR022383	NAD(P)-binding domain superfamily;Lactate/malate dehydrogenase, N-terminal;Lactate dehydrogenase/glycoside hydrolase, family 4, C-terminal;Lactate/malate dehydrogenase, C-terminal;L-lactate/malate dehydrogenase		MAT08688.1:4.1e-146	0	0
bin_125_00017	Ca. Hikarchaeum sp. Bin4	80	hypothetical protein		arCOG00349	Fer	Ferredoxin	K05337	fer; ferredoxin		0M10Z	Ferredoxin	C	PF13459	4Fe-4S single cluster domain										MAT08687.1:1.2e-33	0	0
bin_125_00018	Ca. Hikarchaeum sp. Bin4	770	putative helicase HelY	helY_1	arCOG00553	Hjm/BRR2	Replicative superfamily II helicase	K03726	helS; helicase [EC:3.6.4.-]		0KRQN	Ski2-type helicase	L	PF00271;PF00270	Helicase conserved C-terminal domain;DEAD/DEAH box helicase							IPR022965;IPR036390;IPR014001;IPR001650;IPR027417;IPR011545	P-loop containing nucleoside triphosphate hydrolase;DEAD/DEAH box helicase domain;ATP-dependent DNA helicase Hel308;Helicase superfamily 1/2, ATP-binding domain;Helicase, C-terminal;Winged helix DNA-binding domain superfamily		MAT08686.1:0.0e+00	0	0
bin_125_00019	Ca. Hikarchaeum sp. Bin4	163	hypothetical protein		arCOG02197	Cgi121	Subunit of KEOPS complex (Cgi121BUD32KAE1)	K09119	cgi121; KEOPS complex subunit Cgi121		0KURR	KEOPS complex Cgi121-like subunit	S	PF08617	Kinase binding protein CGI-121							IPR013926;IPR036504	CGI121/TPRKB;CGI121/TPRKB superfamily	Reactome: R-HSA-6782315	MAT08685.1:1.6e-64	0	0
bin_125_00020	Ca. Hikarchaeum sp. Bin4	83	hypothetical protein																						MAT08684.1:4.0e-27	0	0
bin_125_00021	Ca. Hikarchaeum sp. Bin4	786	Xanthine dehydrogenase molybdenum-binding subunit	xdhA_1	arCOG01167	CoxL	Aerobic-type carbon monoxide dehydrogenase, large subunit CoxL/CutL homolog	K03520;K16877	coxL, cutL; aerobic carbon-monoxide dehydrogenase large subunit [EC:1.2.5.3];hmfA; 2-furoyl-CoA dehydrogenase large subunit [EC:1.3.99.8]	;path:map00365:Furfural degradation	0KTQ7	Aldehyde oxidase and xanthine dehydrogenase, a/b hammerhead domain	C	PF01315;PF02738	Aldehyde oxidase and xanthine dehydrogenase, a/b hammerhead domain;Molybdopterin-binding domain of aldehyde dehydrogenase							IPR008274;IPR000674;IPR036856;IPR037165	Aldehyde oxidase/xanthine dehydrogenase, molybdopterin binding;Aldehyde oxidase/xanthine dehydrogenase, a/b hammerhead superfamily;Aldehyde oxidase/xanthine dehydrogenase, a/b hammerhead;Aldehyde oxidase/xanthine dehydrogenase, molybdopterin binding domain superfamily		MAT08683.1:0.0e+00	0	0
bin_125_00022	Ca. Hikarchaeum sp. Bin4	577	Cocaine esterase	cocE	arCOG07590	-	Predicted acyl esterase	K06978	K06978; uncharacterized protein		0KXM7	X-Pro dipeptidyl-peptidase (S15 family)	S	PF08530;PF02129	X-Pro dipeptidyl-peptidase C-terminal non-catalytic domain;X-Pro dipeptidyl-peptidase (S15 family)					TIGR00976	/NonD: hydrolase CocE/NonD family protein	IPR013736;IPR000383;IPR005674;IPR029058;IPR008979	Galactose-binding-like domain superfamily;Xaa-Pro dipeptidyl-peptidase, C-terminal;Xaa-Pro dipeptidyl-peptidase-like domain;Alpha/Beta hydrolase fold;CocE/Serine esterase		MAT08682.1:0.0e+00	0	0
bin_125_00023	Ca. Hikarchaeum sp. Bin4	328	F420-dependent glucose-6-phosphate dehydrogenase	fgd_1	arCOG02410	Mer	Coenzyme F420-dependent N5,N10-methylene tetrahydromethanopterin reductase or related flavin-dependent oxidoreductase	K00320;K14728	mer; 5,10-methylenetetrahydromethanopterin reductase [EC:1.5.98.2];K14728; phthiodiolone/phenolphthiodiolone dimycocerosates ketoreductase [EC:1.2.-.-]	;path:map01200:Carbon metabolism;path:map00680:Methane metabolism	0KYP2	Luciferase-like monooxygenase	C	PF00296	Luciferase-like monooxygenase					TIGR03619	F420_Rv2161c: probable F420-dependent oxidoreductase, Rv2161c family	IPR036661;IPR011251;IPR019921	Luciferase-like domain superfamily;Luciferase-like, F420-dependent oxidoreductase, Rv2161c, predicted;Luciferase-like domain		MAT08681.1:8.0e-180	0	0
bin_125_00024	Ca. Hikarchaeum sp. Bin4	118	3-phenylpropionate/cinnamic acid dioxygenase ferredoxin subunit	hcaC	arCOG02852	{NirD}	Ferredoxin subunit of nitrite reductase or ring-hydroxylating dioxygenase				0KYYX	Rieske [2Fe-2S] domain	P	PF00355	Rieske [2Fe-2S] domain							IPR017941;IPR036922	Rieske [2Fe-2S] iron-sulphur domain;Rieske [2Fe-2S] iron-sulphur domain superfamily		MAT08680.1:7.6e-56	0	0
bin_125_00025	Ca. Hikarchaeum sp. Bin4	358	hypothetical protein		arCOG01931	-	Predicted metal-dependent hydrolase of the TIM-barrel fold	K07045	K07045; uncharacterized protein		0KZMR	Amidohydrolase	S	PF04909	Amidohydrolase							IPR032466;IPR006680	Metal-dependent hydrolase;Amidohydrolase-related		MAT08679.1:1.9e-198	0	0
bin_125_00026	Ca. Hikarchaeum sp. Bin4	563	Benzoylformate decarboxylase	mdlC	arCOG03656	-	Thiamine pyrophosphate-requiring enzyme, carboxylase	K01576;K01652	mdlC; benzoylformate decarboxylase [EC:4.1.1.7];E2.2.1.6L, ilvB, ilvG, ilvI; acetolactate synthase I/II/III large subunit [EC:2.2.1.6]	path:map00627:Aminobenzoate degradation;path:map00660:C5-Branched dibasic acid metabolism;path:map00650:Butanoate metabolism;path:map01210:2-Oxocarboxylic acid metabolism;path:map00770:Pantothenate and CoA biosynthesis;path:map00290:Valine, leucine and isoleucine biosynthesis	0KTK0	Thiamine pyrophosphate domain-containing TPP-binding protein	E	PF02775;PF02776	Thiamine pyrophosphate enzyme, C-terminal TPP binding domain;Thiamine pyrophosphate enzyme, N-terminal TPP binding domain							IPR011766;IPR012001;IPR029035;IPR029061	Thiamin diphosphate-binding fold;Thiamine pyrophosphate enzyme, N-terminal TPP-binding domain;Thiamine pyrophosphate enzyme, C-terminal TPP-binding;DHS-like NAD/FAD-binding domain superfamily		MAT08678.1:0.0e+00	0	0
bin_125_00027	Ca. Hikarchaeum sp. Bin4	214	putative S-adenosyl-L-methionine-dependent methyltransferase TehB	tehB	arCOG06202	-	SAM-dependent methyltransferase				0KZAD	Methyltransferase type 11	Q	PF13649	Methyltransferase domain							IPR029063;IPR041698	S-adenosyl-L-methionine-dependent methyltransferase;Methyltransferase domain 25		MAT08677.1:1.6e-107	0	0
bin_125_00028	Ca. Hikarchaeum sp. Bin4	207	NAD(P)H-dependent FAD/FMN reductase											PF03358	NADPH-dependent FMN reductase							IPR029039;IPR005025	Flavoprotein-like superfamily;NADPH-dependent FMN reductase-like		MAT08676.1:2.2e-95	0	0
bin_125_00029	Ca. Hikarchaeum sp. Bin4	67	hypothetical protein																						0	0	0
bin_125_00030	Ca. Hikarchaeum sp. Bin4	54	hypothetical protein																			IPR029068	Glyoxalase/Bleomycin resistance protein/Dihydroxybiphenyl dioxygenase		0	0	0
bin_125_00031	Ca. Hikarchaeum sp. Bin4	676	hypothetical protein		arCOG02007	-	Prenyltransferase family protein containing thioredoxin domain	K06888	K06888; uncharacterized protein		0KRPH	Pfam:DUF255	O	PF03190	Protein of unknown function, DUF255							IPR024705;IPR004879;IPR008928;IPR036249	Thioredoxin-like superfamily;Spermatogenesis-associated protein 20;Domain of unknown function DUF255;Six-hairpin glycosidase superfamily		PXY75631.1:1.6e-219;PXY72095.1:1.6e-219;PXY77696.1:3.6e-219	Euryarchaeota archaeon	2026739
bin_125_00032	Ca. Hikarchaeum sp. Bin4	147	hypothetical protein		arCOG01643	-	Cold shock responsive RNA-binding protein, contains TRAM domain				0M0XH	deoxyribonuclease rho motif-related tram	S	PF01938	TRAM domain							IPR002792;IPR012340	Nucleic acid-binding, OB-fold;TRAM domain		WP_117593341.1:6.1e-47;WP_058580485.1:1.0e-46	Haloprofundus	1911573
bin_125_00033	Ca. Hikarchaeum sp. Bin4	308	hypothetical protein		arCOG01510	RPA1	Single-stranded DNA-binding replication protein A (RPA), large (70 kD) subunit or related ssDNA-binding protein	K07466	RFA1, RPA1, rpa; replication factor A1	path:map03440:Homologous recombination;path:map03420:Nucleotide excision repair;path:map03460:Fanconi anemia pathway;path:map03030:DNA replication;path:map03430:Mismatch repair	0KS3N	nucleic acid binding OB-fold tRNA helicase-type	L									IPR012340	Nucleic acid-binding, OB-fold		WP_092687936.1:2.6e-95;WP_077206409.1:2.8e-94;WP_162413471.1:2.8e-94;QIO21364.1:1.1e-93;WP_092658592.1:1.1e-93;WP_129068504.1:1.1e-93;SEN65969.1:1.1e-93;WP_154552861.1:1.8e-93;WP_135303458.1:3.1e-93	Haloarculaceae	1963268
bin_125_00034	Ca. Hikarchaeum sp. Bin4	190	hypothetical protein		arCOG02257	-	RPA family protein, a subunit of RPA complex in P.furiosus	K09746	K09746; uncharacterized protein		0KT4A	Inherit from COG: nucleic acid binding OB-fold tRNA helicase-type	S												WP_151134979.1:3.8e-57;WP_163523118.1:5.0e-57;WP_089673347.1:5.0e-57;WP_142441955.1:1.1e-56;WP_103423919.1:1.1e-56;WP_157689394.1:1.9e-56;WP_152043264.1:1.9e-56;WP_159666738.1:3.2e-56;WP_050047515.1:3.2e-56;WP_121919577.1:4.2e-56;ESS05774.1:5.5e-56;WP_119821606.1:7.2e-56;WP_008319806.1:7.2e-56;AUX07675.1:7.2e-56	Archaea	2157
bin_125_00035	Ca. Hikarchaeum sp. Bin4	131	hypothetical protein		arCOG04800	-	Transcriptional regulator, contains N-terminal RHH domain				0KZ1P	copG family	K	PF01402	Ribbon-helix-helix protein, copG family							IPR002145	Ribbon-helix-helix protein, CopG		WP_089822463.1:1.4e-31;WP_005575509.1:3.2e-31;WP_144261944.1:9.4e-31;WP_090375643.1:9.4e-31	Halobacteria	183963
bin_125_00036	Ca. Hikarchaeum sp. Bin4	171	hypothetical protein		arCOG03143	-	C-terminal domain of Eta helicase	K03725	K03725; archaea-specific helicase [EC:3.6.4.-]		0KTC4	superfamily II helicase-like protein	L												WP_089822462.1:5.0e-40;ESS12080.1:6.5e-40;WP_159357954.1:6.5e-40;WP_129068510.1:1.4e-39;WP_122088994.1:1.4e-39;WP_089693412.1:1.4e-39;WP_092687955.1:2.5e-39;WP_009366952.1:2.5e-39;WP_023394168.1:3.2e-39;SEW19733.1:4.2e-39	Archaea	2157
bin_125_00038	Ca. Hikarchaeum sp. Bin4	415	Serine hydroxymethyltransferase	glyA	arCOG00070	GlyA	Glycine/serine hydroxymethyltransferase	K00600	glyA, SHMT; glycine hydroxymethyltransferase [EC:2.1.2.1]	path:map00460:Cyanoamino acid metabolism;path:map01200:Carbon metabolism;path:map01523:Antifolate resistance;path:map00680:Methane metabolism;path:map00260:Glycine, serine and threonine metabolism;path:map00630:Glyoxylate and dicarboxylate metabolism;path:map00670:One carbon pool by folate	0KRMD	Catalyzes the reversible interconversion of serine and glycine with a modified folate serving as the one-carbon carrier. Also exhibits a pteridine-independent aldolase activity toward beta-hydroxyamino acids, producing glycine and aldehydes, via a retro-aldol mechanism (By similarity)	E	PF00464	Serine hydroxymethyltransferase							IPR001085;IPR015424;IPR039429;IPR015422;IPR015421	Serine hydroxymethyltransferase-like domain;Pyridoxal phosphate-dependent transferase, major domain;Serine hydroxymethyltransferase;Pyridoxal phosphate-dependent transferase;Pyridoxal phosphate-dependent transferase domain 1	Reactome: R-HSA-196757	WP_135824409.1:3.4e-175;WP_137285196.1:9.2e-173	Halobacteriales	2235
bin_125_00039	Ca. Hikarchaeum sp. Bin4	294	Bifunctional protein FolD protein	folD	arCOG04538	FolD	5,10-methylene-tetrahydrofolate dehydrogenase/Methenyl tetrahydrofolate cyclohydrolase	K01491	folD; methylenetetrahydrofolate dehydrogenase (NADP+) / methenyltetrahydrofolate cyclohydrolase [EC:1.5.1.5 3.5.4.9]	path:map00670:One carbon pool by folate;path:map01200:Carbon metabolism;path:map00720:Carbon fixation pathways in prokaryotes	0KS07	Catalyzes the oxidation of 5,10- methylenetetrahydrofolate to 5,10-methenyltetrahydrofolate and then the hydrolysis of 5,10-methenyltetrahydrofolate to 10- formyltetrahydrofolate (By similarity)	H	PF00763;PF02882	Tetrahydrofolate dehydrogenase/cyclohydrolase, catalytic domain;Tetrahydrofolate dehydrogenase/cyclohydrolase, NAD(P)-binding domain							IPR000672;IPR020630;IPR036291;IPR020631	Tetrahydrofolate dehydrogenase/cyclohydrolase, catalytic domain;NAD(P)-binding domain superfamily;Tetrahydrofolate dehydrogenase/cyclohydrolase, NAD(P)-binding domain;Tetrahydrofolate dehydrogenase/cyclohydrolase	Reactome: R-HSA-196757	WP_007977754.1:3.0e-117;WP_069450143.1:8.6e-117;WP_129116487.1:1.2e-115;WP_097007758.1:4.7e-115;WP_101297875.1:8.1e-115;WP_066142066.1:8.1e-115	Halobacteria	183963
bin_125_00040	Ca. Hikarchaeum sp. Bin4	375	hypothetical protein		arCOG02642	PerM	Predicted PurR-regulated permease PerM				0KS2H	Htr-like protein	S	PF01594	AI-2E family transporter							IPR002549	Transmembrane protein TqsA-like		WP_152120626.1:2.6e-81;WP_049970005.1:3.7e-80;WP_050048593.1:8.2e-80;WP_143823761.1:1.1e-79;WP_123124009.1:1.1e-79	Halobacteriales	2235
bin_125_00041	Ca. Hikarchaeum sp. Bin4	214	hypothetical protein		arCOG00551	-	DNA replication initiation complex subunit, GINS15 family	K09723	ginS; DNA replication factor GINS		0KYXE	NA	L												WP_049935874.1:3.1e-23;WP_018128761.1:9.0e-23;WP_007977651.1:9.0e-23;PSP55548.1:1.2e-22	Halobacteria	183963
bin_125_00042	Ca. Hikarchaeum sp. Bin4	396	hypothetical protein		arCOG04110	PRI1	Eukaryotic-type DNA primase, catalytic (small) subunit	K02683	priS, pri1, priA; DNA primase small subunit [EC:2.7.7.102]	path:map03030:DNA replication	0KRUT	DNA primase is the polymerase that synthesizes small RNA primers for the Okazaki fragments on both template strands at replication forks during chromosomal DNA synthesis (By similarity)	L	PF01896	DNA primase small subunit					TIGR00335	primase_sml: putative DNA primase, eukaryotic-type, small subunit	IPR002755;IPR023639;IPR014052	DNA primase, small subunit, eukaryotic/archaeal;DNA primase small subunit PriS;DNA primase, small subunit	Reactome: R-HSA-113501|Reactome: R-HSA-174411|Reactome: R-HSA-174430|Reactome: R-HSA-68952|Reactome: R-HSA-68962|Reactome: R-HSA-69091|Reactome: R-HSA-69166|Reactome: R-HSA-69183	WP_113275600.1:2.0e-116	halophilic archaeon	29295
bin_125_00043	Ca. Hikarchaeum sp. Bin4	133	hypothetical protein		arCOG00848	RimI	Acetyltransferase (GNAT) family				0M0SB	GCN5-related N-acetyltransferase	K	PF13508	Acetyltransferase (GNAT) domain							IPR016181;IPR000182	Acyl-CoA N-acyltransferase;GNAT domain		PSP56529.1:7.8e-25;WP_137275488.1:3.9e-24	Halobacteriales	2235
bin_125_00044	Ca. Hikarchaeum sp. Bin4	136	Protein archease		arCOG04055	-	Archease, SHS2 domain containing protein involved in activation of tRNA ligase RtcB				0KU74	Chaperone or modulator of proteins involved in DNA or RNA processing (By similarity)	S	PF01951	Archease protein family (MTH1598/TM1083)							IPR023572;IPR036820	Archease domain superfamily;Archease domain	Reactome: R-HSA-6784531	WP_162315775.1:2.5e-34	Halomicroarcula limicola	1429915
bin_125_00045	Ca. Hikarchaeum sp. Bin4	485	RNA-splicing ligase RtcB	rtcB	arCOG04246	RtcB	RNA 3'-P ligase, RtcB family protein	K14415	RTCB, rtcB; tRNA-splicing ligase RtcB (3'-phosphate/5'-hydroxy nucleic acid ligase) [EC:6.5.1.8]		0KRRZ	tRNA-splicing ligase that acts by directly joining spliced tRNA halves to mature-sized tRNAs by incorporating the precursor-derived splice junction phosphate into the mature tRNA as a canonical 3',5'-phosphodiester. May act as a RNA ligase with broad substrate specificity, and may function toward other RNAs (By similarity)	L	PF01139	tRNA-splicing ligase RtcB							IPR036025;IPR001233	RNA-splicing ligase, RtcB;tRNA-splicing ligase RtcB-like superfamily	Reactome: R-HSA-6784531	WP_158056180.1:2.5e-193;WP_008159489.1:2.1e-192;WP_121920543.1:1.8e-191;WP_121821330.1:1.8e-191;WP_076607268.1:1.8e-191;WP_152938450.1:2.3e-191;WP_049989836.1:2.3e-191;WP_066381492.1:2.3e-191;WP_114449853.1:5.1e-191;WP_006064332.1:8.7e-191;PSP55543.1:8.7e-191;WP_132059556.1:8.7e-191;WP_114606261.1:1.1e-190;WP_013878291.1:1.5e-190;WP_135822775.1:1.9e-190;WP_006666026.1:1.9e-190;WP_130501357.1:2.5e…	Halobacteria	183963
bin_125_00046	Ca. Hikarchaeum sp. Bin4	339	Phthiodiolone/phenolphthiodiolone dimycocerosates ketoreductase		arCOG02410	Mer	Coenzyme F420-dependent N5,N10-methylene tetrahydromethanopterin reductase or related flavin-dependent oxidoreductase	K00320	mer; 5,10-methylenetetrahydromethanopterin reductase [EC:1.5.98.2]	path:map01200:Carbon metabolism;path:map00680:Methane metabolism	0KRKG	Catalyzes the reversible reduction of methylene-H(4)MPT to methyl-H(4)MPT (By similarity)	C	PF00296	Luciferase-like monooxygenase							IPR036661;IPR011251	Luciferase-like domain superfamily;Luciferase-like domain		WP_152042246.1:3.3e-59	Salinigranum salinum	1364937
bin_125_00047	Ca. Hikarchaeum sp. Bin4	424	Isocitrate dehydrogenase [NADP]	icd	arCOG01164	Icd	Isocitrate dehydrogenase	K00031	IDH1, IDH2, icd; isocitrate dehydrogenase [EC:1.1.1.42]	path:map01200:Carbon metabolism;path:map04146:Peroxisome;path:map01210:2-Oxocarboxylic acid metabolism;path:map00720:Carbon fixation pathways in prokaryotes;path:map00480:Glutathione metabolism;path:map00020:Citrate cycle (TCA cycle)	0KS43	Isocitrate dehydrogenase	C	PF00180	Isocitrate/isopropylmalate dehydrogenase					TIGR00183	prok_nadp_idh: isocitrate dehydrogenase, NADP-dependent	IPR004439;IPR024084	Isopropylmalate dehydrogenase-like domain;Isocitrate dehydrogenase NADP-dependent, dimeric, prokaryotic	Reactome: R-HSA-71403	WP_137274804.1:4.3e-178;WP_156709811.1:1.4e-176;WP_011322932.1:5.3e-176;WP_124956832.1:5.9e-175;WP_015409875.1:1.0e-174	Halobacteriales	2235
bin_125_00048	Ca. Hikarchaeum sp. Bin4	340	hypothetical protein		arCOG00318	PhoU	Phosphate uptake regulator	K02039	phoU; phosphate transport system protein		0KR94	phosphate uptake regulator PhoU	P	PF01895;PF04014	PhoU domain;Antidote-toxin recognition MazE, bacterial antitoxin							IPR038078;IPR026022;IPR007159	SpoVT-AbrB domain;PhoU domain;PhoU-like domain superfamily		WP_120244330.1:1.5e-88;WP_013881788.1:2.0e-88;WP_121822503.1:1.7e-87;WP_090622789.1:4.8e-87;WP_049992257.1:8.2e-87;WP_160047097.1:1.4e-86;WP_121817471.1:1.4e-86	Halobacteria	183963
bin_125_00049	Ca. Hikarchaeum sp. Bin4	192	Ferredoxin-1		arCOG02843	Fdx	Ferredoxin				0KZUP	Ferredoxin	C	PF00111	2Fe-2S iron-sulfur cluster binding domain							IPR036010;IPR001041;IPR012675	Beta-grasp domain superfamily;2Fe-2S ferredoxin-like superfamily;2Fe-2S ferredoxin-type iron-sulfur binding domain		MAQ56918.1:6.1e-79	0	0
bin_125_00050	Ca. Hikarchaeum sp. Bin4	341	6-phosphogluconate dehydrogenase- NAD(+)-dependent- decarboxylating		arCOG00248	Gnd	Predicted 6-phosphogluconate dehydrogenase	K00033	PGD, gnd, gntZ; 6-phosphogluconate dehydrogenase [EC:1.1.1.44 1.1.1.343]	path:map00030:Pentose phosphate pathway;path:map01200:Carbon metabolism;path:map00480:Glutathione metabolism	0KTHN	6-phosphogluconate dehydrogenase	G	PF00393;PF00393;PF03446	6-phosphogluconate dehydrogenase, C-terminal domain;6-phosphogluconate dehydrogenase, C-terminal domain;NAD binding domain of 6-phosphogluconate dehydrogenase					TIGR00872	gnd_rel: 6-phosphogluconate dehydrogenase (decarboxylating)	IPR008927;IPR013328;IPR036291;IPR006115;IPR006114;IPR004849	NAD(P)-binding domain superfamily;6-phosphogluconate dehydrogenase, C-terminal;6-phosphogluconate dehydrogenase, domain 2;6-phosphogluconate dehydrogenase, NADP-binding;6-phosphogluconate dehydrogenase, YqeC-type;6-phosphogluconate dehydrogenase-like, C-terminal domain superfamily	Reactome: R-HSA-71336	MAQ56919.1:1.5e-184	0	0
bin_125_00051	Ca. Hikarchaeum sp. Bin4	872	Valine--tRNA ligase	valS_1	arCOG00808	ValS	Valyl-tRNA synthetase	K01873	VARS, valS; valyl-tRNA synthetase [EC:6.1.1.9]	path:map00970:Aminoacyl-tRNA biosynthesis	0KRSI	amino acids such as threonine, to avoid such errors, it has a posttransfer editing activity that hydrolyzes mischarged Thr-tRNA(Val) in a tRNA-dependent manner (By similarity)	J	PF00133;PF08264	tRNA synthetases class I (I, L, M and V);Anticodon-binding domain of tRNA					TIGR00422	valS: valine--tRNA ligase	IPR009008;IPR014729;IPR009080;IPR002300;IPR033705;IPR013155;IPR022874;IPR002303	Valine-tRNA ligase, type 2;Aminoacyl-tRNA synthetase, class Ia, anticodon-binding;Rossmann-like alpha/beta/alpha sandwich fold;Methionyl/Valyl/Leucyl/Isoleucyl-tRNA synthetase, anticodon-binding;Aminoacyl-tRNA synthetase, class Ia;Valyl/Leucyl/Isoleucyl-tRNA synthetase, editing domain;Valine-tRNA ligase;Valyl tRNA synthetase, anticodon-binding domain		MAQ56920.1:0.0e+00	0	0
bin_125_00052	Ca. Hikarchaeum sp. Bin4	273	hypothetical protein		arCOG04626	-	Uncharacterized protein				0KV1V	NA	S												MAQ56921.1:1.1e-129	0	0
bin_125_00053	Ca. Hikarchaeum sp. Bin4	582	hypothetical protein		arCOG02882	YcaO	Ribosomal protein S12 methylthiotransferase accessory factor YcaO	K09136	ycaO; ribosomal protein S12 methylthiotransferase accessory factor		0KRGQ	methanogenesis marker protein 1	H	PF02624	YcaO cyclodehydratase, ATP-ad Mg2+-binding							IPR003776	YcaO-like domain		MAQ56922.1:5.2e-206	0	0
bin_125_00054	Ca. Hikarchaeum sp. Bin4	398	hypothetical protein		arCOG02177	-	Uncharacterized membrane protein				0KYIF	Membrane protein of unknown function DUF63	S	PF01889	Membrane protein of unknown function DUF63							IPR002749	Protein of unknown function DUF63		WP_158056217.1:1.6e-81	Halorussus sp. ZS-3	2650975
bin_125_00055	Ca. Hikarchaeum sp. Bin4	69	Cold shock-like protein CspG	cspG	arCOG02983	CspC	Cold shock protein, CspA family	K03704	cspA; cold shock protein		0M0BW	Cold shock protein	K	PF00313	'Cold-shock' DNA-binding domain							IPR012156;IPR011129;IPR002059;IPR012340	Cold shock, CspA;Nucleic acid-binding, OB-fold;Cold-shock protein, DNA-binding;Cold shock domain		WP_117591294.1:8.8e-12	Haloprofundus	1911573
bin_125_00056	Ca. Hikarchaeum sp. Bin4	305	Fatty acyl-CoA reductase	acr1	arCOG01264	FabG	Short-chain alcohol dehydrogenase				0KW8N	Dehydrogenase reductase	I	PF00106	short chain dehydrogenase							IPR002347;IPR036291	NAD(P)-binding domain superfamily;Short-chain dehydrogenase/reductase SDR		WP_054493714.1:6.1e-73;RME11439.1:7.9e-73;MAC26908.1:5.1e-72;KAA3655738.1:8.8e-72;TDI52146.1:1.1e-71	Bacteria	2
bin_125_00058	Ca. Hikarchaeum sp. Bin4	346	Modification methylase DpnIIB	dpnA	arCOG00115	-	DNA modification methylase	K00571;K00590	E2.1.1.72; site-specific DNA-methyltransferase (adenine-specific) [EC:2.1.1.72];E2.1.1.113; site-specific DNA-methyltransferase (cytosine-N4-specific) [EC:2.1.1.113]		0KSJ7	DNA methylase N-4 N-6 domain protein	L	PF01555	DNA methylase							IPR002941;IPR029063	DNA methylase N-4/N-6;S-adenosyl-L-methionine-dependent methyltransferase		PIN90487.1:6.6e-108;OYT34849.1:3.6e-106;OLS17618.1:1.4e-105	Archaea	2157
bin_125_00059	Ca. Hikarchaeum sp. Bin4	319	Limonene 1-2-monooxygenase	limB	arCOG02410	Mer	Coenzyme F420-dependent N5,N10-methylene tetrahydromethanopterin reductase or related flavin-dependent oxidoreductase	K00320	mer; 5,10-methylenetetrahydromethanopterin reductase [EC:1.5.98.2]	path:map01200:Carbon metabolism;path:map00680:Methane metabolism	0KRKG	Catalyzes the reversible reduction of methylene-H(4)MPT to methyl-H(4)MPT (By similarity)	C	PF00296	Luciferase-like monooxygenase							IPR036661;IPR011251	Luciferase-like domain superfamily;Luciferase-like domain		MBB32042.1:5.6e-146	0	0
bin_125_00060	Ca. Hikarchaeum sp. Bin4	220	Kynurenine formamidase	kynB_1	arCOG02462	-	Kynurenine formamidase	K07130	kynB; arylformamidase [EC:3.5.1.9]	path:map00630:Glyoxylate and dicarboxylate metabolism;path:map00380:Tryptophan metabolism	0KTD9	Cyclase family	E	PF04199	Putative cyclase							IPR007325;IPR037175	Kynurenine formamidase superfamily;Kynurenine formamidase/cyclase-like		MBB32041.1:1.7e-109	0	0
bin_125_00061	Ca. Hikarchaeum sp. Bin4	300	hypothetical protein		arCOG00272	RhaT	Permease of the drug/metabolite transporter (DMT) superfamily				0KXFG	EamA-like transporter family	G	PF00892;PF00892	EamA-like transporter family;EamA-like transporter family							IPR000620	EamA domain		MBB32040.1:4.0e-109	0	0
bin_125_00062	Ca. Hikarchaeum sp. Bin4	107	30S ribosomal protein S10	rpsJ_1	arCOG01758	RpsJ	Ribosomal protein S10				0M1EH	Involved in the binding of tRNA to the ribosomes (By similarity)	J	PF00338	Ribosomal protein S10p/S20e							IPR036838;IPR027486;IPR001848	Ribosomal protein S10 domain superfamily;Ribosomal protein S10 domain;Ribosomal protein S10	Reactome: R-HSA-156827|Reactome: R-HSA-156902|Reactome: R-HSA-1799339|Reactome: R-HSA-192823|Reactome: R-HSA-2408557|Reactome: R-HSA-6791226|Reactome: R-HSA-72649|Reactome: R-HSA-72689|Reactome: R-HSA-72695|Reactome: R-HSA-72702|Reactome: R-HSA-72706|Reactome: R-HSA-72764|Reactome: R-HSA-9010553|Reactome: R-HSA-975956|Reactome: R-HSA-975957	MBB32039.1:9.3e-45	0	0
bin_125_00063	Ca. Hikarchaeum sp. Bin4	153	Coenzyme F420:L-glutamate ligase	fbiB	arCOG02714	CofE	F(420)-0:gamma-glutamyl ligase, F420 coenzyme biosynthesis enzyme	K12234	cofE, fbiB; coenzyme F420-0:L-glutamate ligase / coenzyme F420-1:gamma-L-glutamate ligase [EC:6.3.2.31 6.3.2.34]	path:map00680:Methane metabolism	0KT5H	Catalyzes the GTP-dependent successive addition of two or more gamma-linked L-glutamates to the L-lactyl phosphodiester of 7,8-didemethyl-8-hydroxy-5-deazariboflavin (F420-0) to form coenzyme F420-0-glutamyl-glutamate (F420-2) or polyglutamated F420 derivatives (By similarity)	H	PF01996	F420-0:Gamma-glutamyl ligase							IPR002847	Coenzyme F420:L-glutamate ligase-like domain		WP_086887440.1:1.4e-49	Natronolimnobius aegyptiacus	745377
bin_125_00064	Ca. Hikarchaeum sp. Bin4	327	Putative coenzyme F420-dependent oxidoreductase		arCOG02410	Mer	Coenzyme F420-dependent N5,N10-methylene tetrahydromethanopterin reductase or related flavin-dependent oxidoreductase	K00320	mer; 5,10-methylenetetrahydromethanopterin reductase [EC:1.5.98.2]	path:map01200:Carbon metabolism;path:map00680:Methane metabolism	0KRKG	Catalyzes the reversible reduction of methylene-H(4)MPT to methyl-H(4)MPT (By similarity)	C	PF00296	Luciferase-like monooxygenase							IPR036661;IPR011251;IPR019946	Luciferase-like domain superfamily;5,10-methylenetetrahydromethanopterin reductase;Luciferase-like domain		WP_007979755.1:3.6e-71;WP_076142839.1:6.7e-70	Halobacteria	183963
bin_125_00065	Ca. Hikarchaeum sp. Bin4	81	hypothetical protein																						0	0	0
bin_125_00066	Ca. Hikarchaeum sp. Bin4	804	Caffeine dehydrogenase subunit alpha	cdhA	arCOG01167	CoxL	Aerobic-type carbon monoxide dehydrogenase, large subunit CoxL/CutL homolog	K03520;K16877	coxL, cutL; aerobic carbon-monoxide dehydrogenase large subunit [EC:1.2.5.3];hmfA; 2-furoyl-CoA dehydrogenase large subunit [EC:1.3.99.8]	;path:map00365:Furfural degradation	0KTQ7	Aldehyde oxidase and xanthine dehydrogenase, a/b hammerhead domain	C	PF02738;PF01315	Molybdopterin-binding domain of aldehyde dehydrogenase;Aldehyde oxidase and xanthine dehydrogenase, a/b hammerhead domain							IPR008274;IPR000674;IPR036856;IPR037165	Aldehyde oxidase/xanthine dehydrogenase, molybdopterin binding;Aldehyde oxidase/xanthine dehydrogenase, a/b hammerhead superfamily;Aldehyde oxidase/xanthine dehydrogenase, a/b hammerhead;Aldehyde oxidase/xanthine dehydrogenase, molybdopterin binding domain superfamily		WP_124195567.1:2.2e-255	Natrarchaeobius chitinivorans	1679083
bin_125_00067	Ca. Hikarchaeum sp. Bin4	153	Deoxycytidine triphosphate deaminase	dcd_1	arCOG04048	Dcd	Deoxycytidine deaminase	K01494;K01520	dcd; dCTP deaminase [EC:3.5.4.13];dut, DUT; dUTP pyrophosphatase [EC:3.6.1.23]	path:map00983:Drug metabolism - other enzymes;path:map00240:Pyrimidine metabolism	0KT1G	This enzyme is involved in nucleotide metabolism it produces dUMP, the immediate precursor of thymidine nucleotides and it decreases the intracellular concentration of dUTP so that uracil cannot be incorporated into DNA	F	PF00692	dUTPase							IPR029054;IPR036157;IPR033704	dUTPase-like;dUTPase, trimeric;dUTPase-like superfamily		WP_089670981.1:1.1e-49;WP_092704000.1:3.1e-49;WP_121818338.1:4.0e-49;WP_159762471.1:6.8e-49;WP_092531819.1:1.5e-48	Halobacteria	183963
bin_125_00068	Ca. Hikarchaeum sp. Bin4	189	Mycothiol acetyltransferase	mshD	arCOG00833	RimI	Acetyltransferase (GNAT) family	K03789	rimI; [ribosomal protein S18]-alanine N-acetyltransferase [EC:2.3.1.266]		0KUD4	'-acetyltransferase	K	PF00583	Acetyltransferase (GNAT) family							IPR016181;IPR000182	Acyl-CoA N-acyltransferase;GNAT domain		WP_163523850.1:5.7e-29;WP_115865524.1:1.3e-28;PSP98466.1:2.8e-28	Halobacteriales	2235
bin_125_00069	Ca. Hikarchaeum sp. Bin4	367	hypothetical protein		arCOG01931	-	Predicted metal-dependent hydrolase of the TIM-barrel fold	K07045	K07045; uncharacterized protein		0KZMR	Amidohydrolase	S	PF04909	Amidohydrolase							IPR032466;IPR006680	Metal-dependent hydrolase;Amidohydrolase-related		WP_012934200.1:8.1e-80;WP_166172866.1:5.2e-79	Actinobacteria	201174
bin_125_00070	Ca. Hikarchaeum sp. Bin4	121	Naphthalene 1-2-dioxygenase system ferredoxin subunit	ndoA	arCOG02852	{NirD}	Ferredoxin subunit of nitrite reductase or ring-hydroxylating dioxygenase				0KYYX	Rieske [2Fe-2S] domain	P	PF00355	Rieske [2Fe-2S] domain							IPR017941;IPR036922	Rieske [2Fe-2S] iron-sulphur domain;Rieske [2Fe-2S] iron-sulphur domain superfamily		WP_143528997.1:2.4e-33	Rubrobacter xylanophilus DSM 9941	266117
bin_125_00071	Ca. Hikarchaeum sp. Bin4	219	hypothetical protein											PF02041	Auxin binding protein							IPR014710;IPR000526;IPR011051	RmlC-like cupin domain superfamily;RmlC-like jelly roll fold;Auxin-binding protein		HHA57717.1:6.1e-43;WP_026961031.1:1.8e-42;WP_096183069.1:4.0e-42;WP_131011946.1:4.0e-42;WP_089400082.1:5.2e-42;WP_089401892.1:6.8e-42	Bacteria	2
bin_125_00072	Ca. Hikarchaeum sp. Bin4	236	hypothetical protein											PF07883	Cupin domain							IPR014710;IPR011051;IPR013096	Cupin 2, conserved barrel;RmlC-like jelly roll fold;RmlC-like cupin domain superfamily		WP_118996096.1:5.4e-29;WP_125166562.1:7.1e-29;WP_017525101.1:7.1e-29;MSO46229.1:9.3e-29	Proteobacteria	1224
bin_125_00073	Ca. Hikarchaeum sp. Bin4	236	3-oxoacyl-[acyl-carrier-protein] reductase FabG	fabG_1	arCOG01259	FabG	Short-chain alcohol dehydrogenase				0KZ4Q	Short-chain dehydrogenase reductase SDR	I	PF13561	Enoyl-(Acyl carrier protein) reductase			1.A.115.1.5	The Pore-forming NADPH-dependent 1-Acyldihydroxyacetone Phosphate Reductase (Ayr1) Family			IPR036291	NAD(P)-binding domain superfamily		WP_104071779.1:2.5e-90;WP_134692799.1:2.5e-90;WP_068833941.1:9.4e-90;PPR53232.1:1.2e-89;ETW99685.1:2.1e-89;WP_034417360.1:2.1e-89;WP_108440867.1:3.6e-89;WP_057008274.1:3.6e-89;KAA3632755.1:3.6e-89;WP_028691850.1:4.7e-89;WP_026988264.1:6.1e-89;WP_050706291.1:6.1e-89;TFH49265.1:8.0e-89;WP_062573566.1:8.0e-89;WP_142898277.1:1.0e-88;WP_069017194.1:1.8e-88;WP_046856080.1:2.3e-88;WP_048451214.1:2.3e-88…	Bacteria	2
bin_125_00074	Ca. Hikarchaeum sp. Bin4	97	hypothetical protein		arCOG04223	SUI1	Translation initiation factor 1 (eIF-1/SUI1)	K03113	EIF1, SUI1; translation initiation factor 1	path:map03013:RNA transport	0KU5D	Protein translation factor SUI1 homolog	J	PF01253	Translation initiation factor SUI1					TIGR01158	SUI1_rel: putative translation initiation factor SUI1	IPR022851;IPR005872;IPR001950;IPR036877	SUI1 domain;SUI1 domain superfamily;Archaeal/bacterial translation initiation factor SUI1;Translation factor SUI1 homolog, archaea		PSQ11299.1:7.2e-36;WP_049985144.1:9.4e-36;WP_103427006.1:9.4e-36;WP_144261457.1:9.4e-36;PSP84782.1:1.2e-35;WP_014051387.1:1.2e-35;PSP34357.1:1.2e-35;PNW32806.1:1.6e-35;WP_092816562.1:1.6e-35;WP_006055292.1:1.6e-35;WP_092531796.1:1.6e-35;WP_135829300.1:2.1e-35;WP_089768705.1:2.1e-35;PSP97028.1:2.1e-35;WP_089819433.1:2.7e-35;WP_021073263.1:3.6e-35;WP_008384152.1:3.6e-35;PSP53470.1:3.6e-35;WP_158055…	cellular organisms	131567
bin_125_00075	Ca. Hikarchaeum sp. Bin4	386	Delta(1)-pyrroline-2-carboxylate reductase		arCOG01035	ProC	Alanine dehydrogenase/(1)-pyrroline-2-carboxylate reductase ProC	K19244	ala; alanine dehydrogenase [EC:1.4.1.1]	path:map00250:Alanine, aspartate and glutamate metabolism;path:map00430:Taurine and hypotaurine metabolism	0KRWJ	Ornithine cyclodeaminase (EC 4.3.1.12)	E	PF02423	Ornithine cyclodeaminase/mu-crystallin family							IPR036291;IPR003462;IPR023401	NAD(P)-binding domain superfamily;Ornithine cyclodeaminase/mu-crystallin;Ornithine cyclodeaminase, N-terminal	Reactome: R-HSA-71064	WP_136602796.1:9.4e-63	Salinigranum halophilum	2565931
bin_125_00076	Ca. Hikarchaeum sp. Bin4	378	Putative alcohol dehydrogenase D	adhD	arCOG01459	Tdh	Threonine dehydrogenase or related Zn-dependent dehydrogenase	K00148	fdhA; glutathione-independent formaldehyde dehydrogenase [EC:1.2.1.46]	path:map01200:Carbon metabolism;path:map00625:Chloroalkane and chloroalkene degradation;path:map00680:Methane metabolism	0KS3T	alcohol dehydrogenase	C	PF00107;PF08240	Zinc-binding dehydrogenase;Alcohol dehydrogenase GroES-like domain							IPR013154;IPR020843;IPR013149;IPR011032;IPR036291	Polyketide synthase, enoylreductase domain;NAD(P)-binding domain superfamily;GroES-like superfamily;Alcohol dehydrogenase, N-terminal;Alcohol dehydrogenase, C-terminal		ESS10439.1:6.4e-80	uncultured archaeon A07HR60	1412874
bin_125_00077	Ca. Hikarchaeum sp. Bin4	223	Nitrile hydratase subunit beta	nthB										PF02211	Nitrile hydratase beta subunit					TIGR03888	nitrile_beta: nitrile hydratase, beta subunit	IPR008990;IPR042262;IPR024690;IPR003168	Electron transport accessory-like domain superfamily;Nitrile hydratase beta subunit, N-terminal;Nitrile hydratase, beta subunit;Nitrile hydratase beta subunit domain		ESS10383.1:1.7e-40;WP_049891494.1:6.5e-40	Archaea	2157
bin_125_00078	Ca. Hikarchaeum sp. Bin4	133	hypothetical protein		arCOG09016	-	Uncharacterized protein				0KZDQ	NA	S												WP_121511032.1:8.1e-14;WP_127013515.1:8.1e-14;WP_098726111.1:1.1e-13;WP_101349523.1:1.1e-13;WP_128225134.1:1.4e-13;WP_146417496.1:1.4e-13;WP_121819305.1:1.8e-13;WP_011222816.1:1.8e-13;WP_124196701.1:2.4e-13;WP_159526358.1:2.4e-13	Halobacteria	183963
	Ca. Hikarchaeum sp. Bin4	529	Ferredoxin-like protein FixX	fixX	arCOG01984	FixX	Ferredoxin-like protein	K00313;K03855;K17830	fixC; electron transfer flavoprotein-quinone oxidoreductase [EC:1.5.5.-];fixX; ferredoxin like protein;GGR; digeranylgeranylglycerophospholipid reductase [EC:1.3.1.101 1.3.7.11]	;path:map00564:Glycerophospholipid metabolism	0KTBH	Inherit from arCOG: Is involved in the reduction of 2,3- digeranylgeranylglycerophospholipids (unsaturated archaeols) into 2,3-diphytanylglycerophospholipids (saturated archaeols) in the biosynthesis of archaeal membrane lipids. Catalyzes the formation of archaetidic acid (2,3-di-O-phytanyl-sn-glyceryl phosphate) from 2,3-di-O-geranylgeranylglyceryl phosphate (DGGGP) via the hydrogenation of each…	C									IPR036188	FAD/NAD(P)-binding domain superfamily		#N/A	#N/A	#N/A
bin_125_00080	Ca. Hikarchaeum sp. Bin4	428	Bacillibactin exporter	ymfD_1	arCOG00130	-	MFS family permease				0KRJ4	major facilitator superfamily MFS_1	G	PF07690	Major Facilitator Superfamily							IPR011701;IPR036259	Major facilitator superfamily;MFS transporter superfamily		MAR85846.1:3.5e-199	0	0
bin_125_00081	Ca. Hikarchaeum sp. Bin4	537	Putative gamma-glutamyltransferase YwrD	ywrD	arCOG04053	Ggt	Gamma-glutamyltransferase	K00681	ggt; gamma-glutamyltranspeptidase / glutathione hydrolase [EC:2.3.2.2 3.4.19.13]	path:map00460:Cyanoamino acid metabolism;path:map00480:Glutathione metabolism;path:map00430:Taurine and hypotaurine metabolism	0KSRQ	Gamma-glutamyltransferase (EC 2.3.2.2)	E	PF01019	Gamma-glutamyltranspeptidase					TIGR00066	g_glut_trans: gamma-glutamyltransferase	IPR043138;IPR029055;IPR043137;IPR000101	Gamma-glutamyltranspeptidase;Gamma-glutamyltranspeptidase, large subunit, C-terminal domain;Gamma-glutamyltranspeptidase, small subunit;Nucleophile aminohydrolases, N-terminal		MAR85845.1:1.2e-294	0	0
bin_125_00082	Ca. Hikarchaeum sp. Bin4	152	hypothetical protein		arCOG01759	-	Bifunctional nuclease, with DNase and RNase activity	K08999	K08999; uncharacterized protein		0KU0X	Pfam:DUF151	S	PF02577	Bifunctional nuclease							IPR036104;IPR003729	Bifunctional nuclease domain;Bifunctional nuclease superfamily		MAR85844.1:1.4e-73	0	0
bin_125_00083	Ca. Hikarchaeum sp. Bin4	243	hypothetical protein		arCOG08124	ThuA	Trehalose utilization protein				0KYYA	Trehalose utilisation	G	PF06283	Trehalose utilisation							IPR029010;IPR029062;IPR009381	Trehalose catabolism protein, ThuA, prokaryote;Class I glutamine amidotransferase-like;ThuA-like domain		MAR85843.1:1.9e-125	0	0
bin_125_00084	Ca. Hikarchaeum sp. Bin4	256	putative methyltransferase YcgJ	ycgJ	arCOG01792	-	SAM-dependent methyltransferase				0KUSC	ubiE/COQ5 methyltransferase family	Q	PF08241	Methyltransferase domain							IPR029063;IPR013216	Methyltransferase type 11;S-adenosyl-L-methionine-dependent methyltransferase		MAR85842.1:1.4e-107	0	0
bin_125_00085	Ca. Hikarchaeum sp. Bin4	451	Serine--tRNA ligase	serS	arCOG00403	SerS	Seryl-tRNA synthetase	K01875;K02948	SARS, serS; seryl-tRNA synthetase [EC:6.1.1.11];RP-S11, MRPS11, rpsK; small subunit ribosomal protein S11	path:map00970:Aminoacyl-tRNA biosynthesis;path:map03010:Ribosome	0KRF7	Catalyzes the attachment of serine to tRNA(Ser). Is also able to aminoacylate tRNA(Sec) with serine, to form the misacylated tRNA L-seryl-tRNA(Sec), which will be further converted into selenocysteinyl-tRNA(Sec) (By similarity)	J	PF02403;PF00587	Seryl-tRNA synthetase N-terminal domain;tRNA synthetase class II core domain (G, H, P, S and T)					TIGR00414	serS: serine--tRNA ligase	IPR042103;IPR010978;IPR033729;IPR015866;IPR002317;IPR002314	Serine-tRNA synthetase, type1, N-terminal domain superfamily;Class I and II aminoacyl-tRNA synthetase, tRNA-binding arm;Serine-tRNA ligase, type1;Serine-tRNA synthetase, type1, N-terminal;Aminoacyl-tRNA synthetase, class II (G/ P/ S/T);Serine-tRNA ligase catalytic core domain	Reactome: R-HSA-2408557|Reactome: R-HSA-379716	MAR85841.1:9.8e-237	0	0
bin_125_00086	Ca. Hikarchaeum sp. Bin4	253	hypothetical protein		arCOG02021	PspE	Rhodanese-related sulfurtransferase	K01011;K03406	TST, MPST, sseA; thiosulfate/3-mercaptopyruvate sulfurtransferase [EC:2.8.1.1 2.8.1.2];mcp; methyl-accepting chemotaxis protein	path:map02030:Bacterial chemotaxis;path:map02020:Two-component system;path:map00270:Cysteine and methionine metabolism;path:map04122:Sulfur relay system;path:map00920:Sulfur metabolism	0M0MR	Rhodanese-like domain	P	PF00581	Rhodanese-like domain							IPR036873;IPR001763	Rhodanese-like domain;Rhodanese-like domain superfamily		MAR85840.1:6.9e-123	0	0
bin_125_00087	Ca. Hikarchaeum sp. Bin4	198	Cysteine/O-acetylserine efflux protein	eamB										PF01810	LysE type translocator							IPR001123	Amino acid exporter protein, LeuE-type		MAR85839.1:1.9e-88	0	0
bin_125_00088	Ca. Hikarchaeum sp. Bin4	163	hypothetical protein		arCOG04733	Tsr3	Ribosome biogenesis protein Tsr3, contains Fer4-like metal-binding domain ortholog of eukaryotic RNase L inhibitor RLI N-terminal domain	K09140	TSR3; pre-rRNA-processing protein TSR3		0KT8P	pre-rRNA processing protein involved in ribosome biogenesis (By similarity)	S	PF04034;PF04068	Ribosome biogenesis protein, C-terminal;Possible Fer4-like domain in RNase L inhibitor, RLI							IPR007209;IPR022968;IPR007177	Ribosome biogenesis protein;Ribosome biogenesis protein, C-terminal;RNase L inhibitor RLI, possible metal-binding domain	Reactome: R-HSA-6790901	MAR85838.1:2.0e-75	0	0
bin_125_00089	Ca. Hikarchaeum sp. Bin4	202	putative metallo-hydrolase		arCOG00504	-	Metal-dependent hydrolase of the beta-lactamase superfamily II	K01069	gloB, gloC, HAGH; hydroxyacylglutathione hydrolase [EC:3.1.2.6]	path:map00620:Pyruvate metabolism	0KZQ8	beta-lactamase domain protein	S	PF00753	Metallo-beta-lactamase superfamily							IPR036866;IPR001279	Ribonuclease Z/Hydroxyacylglutathione hydrolase-like;Metallo-beta-lactamase		WP_121820357.1:3.9e-52;WP_134671080.1:6.7e-52;WP_135534802.1:4.3e-51;WP_138798238.1:4.3e-51;WP_135805870.1:5.7e-51	Halobacteriaceae	2236
bin_125_00090	Ca. Hikarchaeum sp. Bin4	141	Inner membrane protein YbaN	ybaN										PF04304	Protein of unknown function (DUF454)							IPR007401	Protein of unknown function DUF454		MBE26263.1:1.4e-24;BAR35449.1:4.1e-24	uncultured Mediterranean phage uvMED	1407671
bin_125_00091	Ca. Hikarchaeum sp. Bin4	191	hypothetical protein		arCOG00905	-	Uracil-DNA glycosylase	K02334	dpo; DNA polymerase bacteriophage-type [EC:2.7.7.7]		0KU6F	Phage SPO1 DNA polymerase-related protein	L	PF03167	Uracil DNA glycosylase superfamily					TIGR00758	UDG_fam4: uracil-DNA glycosylase, family 4	IPR005122;IPR036895;IPR005273	Uracil-DNA glycosylase-like;Uracil-DNA glycosylase-like domain superfamily;Uracil-DNA glycosylase family 4	Reactome: R-HSA-110328|Reactome: R-HSA-110329|Reactome: R-HSA-110357	WP_076430523.1:6.5e-57;WP_158058700.1:8.5e-57;WP_132058185.1:8.5e-57;WP_134671077.1:1.9e-56;WP_113274782.1:4.2e-56;WP_049969497.1:7.2e-56;WP_101295337.1:9.4e-56;WP_089693997.1:1.2e-55	Halobacteria	183963
bin_125_00092	Ca. Hikarchaeum sp. Bin4	208	Imidazole glycerol phosphate synthase subunit HisH 1	hisH1	arCOG00089	HisH	Glutamine amidotransferase	K02501	hisH; imidazole glycerol-phosphate synthase subunit HisH [EC:4.3.2.10]	path:map00340:Histidine metabolism	0KT3F	IGPS catalyzes the conversion of PRFAR and glutamine to IGP, AICAR and glutamate. The HisH subunit provides the glutamine amidotransferase activity that produces the ammonia necessary to HisF for the synthesis of IGP and AICAR (By similarity)	E	PF00117	Glutamine amidotransferase class-I					TIGR01855	IMP_synth_hisH: imidazole glycerol phosphate synthase, glutamine amidotransferase subunit	IPR029062;IPR017926;IPR010139	Glutamine amidotransferase;Class I glutamine amidotransferase-like;Imidazole glycerol phosphate synthase, subunit H		WP_162413392.1:3.4e-75;WP_008387123.1:4.4e-75;WP_058993430.1:9.9e-75;WP_137683276.1:1.7e-74;WP_005536701.1:1.7e-74;WP_053966873.1:3.7e-74;WP_151101283.1:3.7e-74;WP_135303618.1:3.7e-74;WP_004515974.1:4.9e-74;WP_130500452.1:4.9e-74;RZV11073.1:4.9e-74;WP_151102738.1:4.9e-74;WP_008307104.1:4.9e-74;WP_050007196.1:6.4e-74;WP_129755839.1:6.4e-74;MUV51372.1:6.4e-74;PSP97196.1:6.4e-74;WP_121512007.1:8.3e-…	Halobacteria	183963
bin_125_00093	Ca. Hikarchaeum sp. Bin4	69	hypothetical protein																						0	0	0
bin_125_00094	Ca. Hikarchaeum sp. Bin4	113	hypothetical protein		arCOG01121	-	SWIM zinc finger				0KUNE	Zinc finger SWIM domain protein	S												WP_114604937.1:2.6e-29;WP_114584467.1:3.4e-29;WP_049937667.1:5.8e-29	Haloplanus	376170
bin_125_00095	Ca. Hikarchaeum sp. Bin4	368	tRNA (guanine(26)-N(2)/guanine(27)-N(2))-dimethyltransferase	trm1	arCOG01219	TRM1	N2,N2-dimethylguanosine tRNA methyltransferase	K00555	TRMT1, trm1; tRNA (guanine26-N2/guanine27-N2)-dimethyltransferase [EC:2.1.1.215 2.1.1.216]		0KREE	Dimethylates a single guanine residue at position 26 of a number of tRNAs using S-adenosyl-L-methionine as donor of the methyl groups (By similarity)	J	PF02005	N2,N2-dimethylguanosine tRNA methyltransferase					TIGR00308	TRM1: N2,N2-dimethylguanosine tRNA methyltransferase	IPR042296;IPR022923;IPR029063;IPR002905	S-adenosyl-L-methionine-dependent methyltransferase;tRNA methyltransferase, Trm1, C-terminal;tRNA (guanine(26)-N(2))-dimethyltransferase, archaeal and bacterial;tRNA methyltransferase, Trm1		WP_113275182.1:2.5e-121;PSP79042.1:4.7e-120;WP_135824758.1:4.0e-119;WP_135853514.1:8.8e-119	Halobacteriales	2235
bin_125_00096	Ca. Hikarchaeum sp. Bin4	176	Glutamine synthetase	glnA	arCOG01909	GlnA	Glutamine synthetase	K01915	glnA, GLUL; glutamine synthetase [EC:6.3.1.2]	path:map00220:Arginine biosynthesis;path:map00250:Alanine, aspartate and glutamate metabolism;path:map00910:Nitrogen metabolism;path:map02020:Two-component system;path:map04727:GABAergic synapse;path:map00630:Glyoxylate and dicarboxylate metabolism;path:map04217:Necroptosis;path:map04724:Glutamatergic synapse	0KRT7	glutamine synthetase	E	PF00120	Glutamine synthetase, catalytic domain							IPR008146;IPR014746	Glutamine synthetase/guanido kinase, catalytic domain;Glutamine synthetase, catalytic domain		WP_020445995.1:1.8e-69;WP_092700801.1:4.0e-69	Halobacteria	183963
bin_125_00097	Ca. Hikarchaeum sp. Bin4	328	F420-dependent glucose-6-phosphate dehydrogenase	fgd_2	arCOG02410	Mer	Coenzyme F420-dependent N5,N10-methylene tetrahydromethanopterin reductase or related flavin-dependent oxidoreductase	K00320;K14728	mer; 5,10-methylenetetrahydromethanopterin reductase [EC:1.5.98.2];K14728; phthiodiolone/phenolphthiodiolone dimycocerosates ketoreductase [EC:1.2.-.-]	;path:map01200:Carbon metabolism;path:map00680:Methane metabolism	0KYP2	Luciferase-like monooxygenase	C	PF00296	Luciferase-like monooxygenase					TIGR03619	F420_Rv2161c: probable F420-dependent oxidoreductase, Rv2161c family	IPR036661;IPR011251;IPR019921	Luciferase-like domain superfamily;Luciferase-like, F420-dependent oxidoreductase, Rv2161c, predicted;Luciferase-like domain		MAT08681.1:1.5e-101	0	0
bin_125_00098	Ca. Hikarchaeum sp. Bin4	303	hypothetical protein		arCOG01658	-	Alpha/beta superfamily hydrolase	K06889	K06889; uncharacterized protein		0KWN7	Inherit from arCOG: hydrolase	S	PF02129	X-Pro dipeptidyl-peptidase (S15 family)	CE15;CE7	acetyl xylan esterase (EC 3.1.1.72); cephalosporin-C deacetylase (EC 3.1.1.41).;4-O-methyl-glucuronoyl methylesterase (EC 3.1.1.-)					IPR029058;IPR000383	Xaa-Pro dipeptidyl-peptidase-like domain;Alpha/Beta hydrolase fold		HDU10472.1:4.2e-90;OJY42960.1:7.8e-89;PYS11168.1:7.8e-89;PYR99286.1:2.3e-88	Bacteria	2
bin_125_00099	Ca. Hikarchaeum sp. Bin4	466	L-hydantoinase	lhyD	arCOG00689	AllB	Dihydroorotase or related cyclic amidohydrolase	K01464;K01465;K01466	DPYS, dht, hydA; dihydropyrimidinase [EC:3.5.2.2];URA4, pyrC; dihydroorotase [EC:3.5.2.3];allB; allantoinase [EC:3.5.2.5]	path:map00410:beta-Alanine metabolism;path:map00230:Purine metabolism;path:map00240:Pyrimidine metabolism;path:map00983:Drug metabolism - other enzymes;path:map00770:Pantothenate and CoA biosynthesis	0KRDK	dihydroorotase EC 3.5.2.3	F	PF01979	Amidohydrolase family	CE9	N-acetylglucosamine 6-phosphate deacetylase (EC 3.5.1.25); N-acetylglucosamine 6-phosphate deacetylase (EC 3.5.1.80)					IPR032466;IPR011059;IPR006680	Metal-dependent hydrolase;Metal-dependent hydrolase, composite domain superfamily;Amidohydrolase-related		WP_118620421.1:7.8e-80;WP_155350438.1:2.5e-78;GES25686.1:2.5e-78	Terrabacteria group	1783272
bin_125_00101	Ca. Hikarchaeum sp. Bin4	191	hypothetical protein		arCOG04727	PurO	Archaeal IMP cyclohydrolase	K11176	purO; IMP cyclohydrolase [EC:3.5.4.10]	path:map00230:Purine metabolism	0KTEM	Catalyzes the cyclization of 5-formylamidoimidazole-4- carboxamide ribonucleotide to IMP (By similarity)	F	PF07826	IMP cyclohydrolase-like protein					TIGR01922	purO_arch: IMP cyclohydrolase	IPR010191;IPR020600;IPR036795	Inosine monophosphate cyclohydrolase-like;IMP cyclohydrolase;Inosine monophosphate cyclohydrolase-like superfamily		WP_076430807.1:1.0e-46	Haladaptatus litoreus	553468
bin_125_00102	Ca. Hikarchaeum sp. Bin4	396	Aspartate kinase		arCOG00861	LysC	Aspartokinase	K00928	lysC; aspartate kinase [EC:2.7.2.4]	path:map00300:Lysine biosynthesis;path:map00260:Glycine, serine and threonine metabolism;path:map00270:Cysteine and methionine metabolism;path:map00261:Monobactam biosynthesis;path:map01210:2-Oxocarboxylic acid metabolism	0KS9P	aspartate kinase EC 2.7.2.4	E	PF00696	Amino acid kinase family							IPR036393;IPR001048	Aspartate/glutamate/uridylate kinase;Acetylglutamate kinase-like superfamily	Reactome: R-HSA-8964539	WP_149785445.1:3.7e-131;WP_122105504.1:1.4e-130;WP_142473271.1:4.1e-130;WP_123113578.1:5.4e-130;WP_058367613.1:1.2e-129;WP_089731109.1:2.0e-129;WP_092919264.1:3.5e-129;WP_159483153.1:4.5e-129;WP_162413540.1:7.8e-129;WP_112079038.1:7.8e-129;WP_121816486.1:7.8e-129;WP_050051007.1:1.0e-128;WP_135823610.1:1.7e-128;WP_066380033.1:1.7e-128;WP_137712096.1:2.3e-128;WP_153554829.1:2.3e-128;WP_066412662.1:…	Halobacteria	183963
bin_125_00103	Ca. Hikarchaeum sp. Bin4	466	hypothetical protein		arCOG04455	HYS2	Archaeal DNA polymerase II, small subunit/DNA polymerase delta, subunit B	K02323	polB; DNA polymerase II small subunit [EC:2.7.7.7]	path:map03030:DNA replication	0KRDY	DNA polymerase ii small subunit (EC 2.7.7.7)	L	PF04042	DNA polymerase alpha/epsilon subunit B							IPR007185;IPR029052;IPR011149	DNA polymerase II small subunit, archaeal;Metallo-dependent phosphatase-like;DNA polymerase alpha/delta/epsilon, subunit B		WP_066139775.1:6.7e-148;WP_026177815.1:1.3e-146;WP_069450345.1:1.7e-146;WP_076430826.1:5.3e-145;WP_008320137.1:5.3e-145;WP_074792993.1:7.0e-145	Halobacteria	183963
bin_125_00104	Ca. Hikarchaeum sp. Bin4	198	hypothetical protein		arCOG01739	LepB	Signal peptidase I	K13280	SEC11, sipW; signal peptidase I [EC:3.4.21.89]	path:map03060:Protein export	0KSS6	signal sequence peptidase	U	PF00717	Peptidase S24-like							IPR036286;IPR015927	LexA/Signal peptidase-like superfamily;Peptidase S24/S26A/S26B/S26C		WP_157690014.1:5.4e-46;WP_114584696.1:9.2e-46;WP_145844905.1:2.7e-45;WP_081927001.1:4.5e-45	Halobacteria	183963
bin_125_00105	Ca. Hikarchaeum sp. Bin4	483	hypothetical protein		arCOG00467	CDC6	Cdc6-related protein, AAA superfamily ATPase	K10725	cdc6A; archaeal cell division control protein 6		0KRI1	Involved in regulation of DNA replication (By similarity)	L	PF09079;PF13191	CDC6, C terminal winged helix domain;AAA ATPase domain					TIGR02928	TIGR02928: orc1/cdc6 family replication initiation protein	IPR036390;IPR015163;IPR014277;IPR003593;IPR027417;IPR036388;IPR041664	P-loop containing nucleoside triphosphate hydrolase;Orc1/Cdc6-type DNA replication protein, archaea;AAA+ ATPase domain;Winged helix-like DNA-binding domain superfamily;Cdc6, C-terminal;Orc1-like, AAA ATPase domain;Winged helix DNA-binding domain superfamily	Reactome: R-HSA-113507|Reactome: R-HSA-176187|Reactome: R-HSA-68616|Reactome: R-HSA-68689|Reactome: R-HSA-68827|Reactome: R-HSA-68867|Reactome: R-HSA-68949|Reactome: R-HSA-68962;Reactome: R-HSA-176187|Reactome: R-HSA-68689|Reactome: R-HSA-68827|Reactome: R-HSA-68867|Reactome: R-HSA-68949|Reactome: R-HSA-68962|Reactome: R-HSA-69205	PSQ26261.1:6.5e-162;ACV11787.1:1.1e-161;WP_143920423.1:1.1e-161;WP_135664674.1:2.5e-161;WP_008444603.1:1.2e-160;WP_092538470.1:1.6e-160;WP_092701959.1:1.6e-160;WP_154552888.1:2.7e-160;WP_114605068.1:2.7e-160;WP_114584697.1:2.7e-160;WP_149799139.1:3.6e-160;WP_048077555.1:4.7e-160;WP_137694649.1:6.1e-160;OYR75801.1:6.1e-160;WP_008366677.1:6.1e-160;WP_128225817.1:6.1e-160;PSP95258.1:6.1e-160;WP_1593…	Halobacteria	183963
bin_125_00106	Ca. Hikarchaeum sp. Bin4	214	GTPase Era	era	arCOG00354	-	GTPase SAR1 or related small G protein	K06883	K06883; uncharacterized protein		0KSHZ	GTP-binding protein	S	PF01926	50S ribosome-binding GTPase					TIGR00231	small_GTP: small GTP-binding protein domain	IPR027417;IPR003593;IPR005225;IPR006073	AAA+ ATPase domain;Small GTP-binding protein domain;GTP binding domain;P-loop containing nucleoside triphosphate hydrolase		WP_058583400.1:3.0e-95;WP_117593782.1:4.0e-95;WP_152039509.1:1.5e-94;SFR34170.1:2.0e-94;WP_089803812.1:2.0e-94;WP_089875789.1:2.6e-94;WP_006055602.1:3.4e-94;WP_129114125.1:4.4e-94;WP_097380884.1:4.4e-94;WP_092886968.1:7.5e-94;WP_092538469.1:7.5e-94;WP_103427483.1:9.8e-94;WP_101298026.1:1.3e-93;WP_135821854.1:1.7e-93;WP_020446346.1:1.7e-93;WP_138246677.1:2.2e-93;WP_136592424.1:2.2e-93;WP_136688836…	Halobacteria	183963
bin_125_00107	Ca. Hikarchaeum sp. Bin4	126	hypothetical protein		arCOG04416	-	Uncharacterized protein	K09743	K09743; uncharacterized protein		0KTYC	Conserved protein	S	PF09846	Uncharacterized protein conserved in archaea (DUF2073)							IPR012017	Uncharacterised conserved protein UCP004977		WP_049997957.1:1.6e-35;WP_135853260.1:6.0e-35;WP_158836387.1:6.0e-35;WP_156588274.1:6.0e-35;WP_137782923.1:7.9e-35;WP_115798281.1:1.0e-34;WP_163524028.1:1.0e-34;WP_128476977.1:1.3e-34;WP_092564176.1:1.3e-34;PSP85748.1:1.3e-34;WP_144798460.1:1.3e-34	Halobacteria	183963
bin_125_00108	Ca. Hikarchaeum sp. Bin4	129	hypothetical protein		arCOG04417	-	Zn-ribbon containing protein	K07163	K07163; uncharacterized protein		0KUSG	Zn-ribbon containing protein (DUF2072)	L	PF09845	Zn-ribbon containing protein							IPR018645	Zn-ribbon containing protein		WP_013199316.1:1.7e-24;WP_120074357.1:2.9e-24;WP_084383663.1:6.4e-24	Halobacteriales	2235
bin_125_00109	Ca. Hikarchaeum sp. Bin4	122	hypothetical protein											PF07883	Cupin domain							IPR014710;IPR011051;IPR013096	Cupin 2, conserved barrel;RmlC-like jelly roll fold;RmlC-like cupin domain superfamily		WP_101297019.1:1.2e-19	Halegenticoccus soli	1985678
bin_125_00110	Ca. Hikarchaeum sp. Bin4	223	Hydroxyacylglutathione hydrolase	gloB	arCOG00504	-	Metal-dependent hydrolase of the beta-lactamase superfamily II				0M1FK	Metallo-beta-lactamase superfamily	S	PF00753	Metallo-beta-lactamase superfamily							IPR036866;IPR001279	Ribonuclease Z/Hydroxyacylglutathione hydrolase-like;Metallo-beta-lactamase		WP_159483481.1:3.4e-65;WP_103424470.1:3.8e-64	Halorubraceae	1963271
bin_125_00111	Ca. Hikarchaeum sp. Bin4	352	putative L-galactonate transporter	lgoT	arCOG00130	-	MFS family permease				0KS2F	major facilitator superfamily	G	PF07690	Major Facilitator Superfamily			2.A.1.55.4	The Major Facilitator Superfamily (MFS)			IPR011701;IPR036259	Major facilitator superfamily;MFS transporter superfamily		WP_092690777.1:8.0e-61;SDF29684.1:8.0e-61;ESS11955.1:2.3e-60;PSP95247.1:5.2e-60;WP_124179526.1:2.0e-59	Archaea	2157
bin_125_00112	Ca. Hikarchaeum sp. Bin4	89	Lipid A export ATP-binding/permease protein MsbA	msbA	arCOG02841	MdlB	ABC-type multidrug transport system, ATPase and permease component	K06147;K06148;K11085	ABCB-BAC; ATP-binding cassette, subfamily B, bacterial;ABCC-BAC; ATP-binding cassette, subfamily C, bacterial;msbA; ATP-binding cassette, subfamily B, bacterial MsbA [EC:3.6.3.-]	;path:map02010:ABC transporters	0KRPM	ABC transporter	V					3.A.1.210.15;3.A.1.106.1	The ATP-binding Cassette (ABC) Superfamily			IPR027417	P-loop containing nucleoside triphosphate hydrolase		WP_096645999.1:1.3e-15;BAY64839.1:1.3e-15;NEO28254.1:1.7e-15;AFY40736.1:1.7e-15;WP_039751182.1:1.7e-15;WP_044500400.1:1.7e-15;WP_071799907.1:1.7e-15;WP_096579512.1:2.2e-15;WP_011125248.1:2.2e-15;BAZ00552.1:2.2e-15;WP_087545433.1:2.2e-15;WP_096728047.1:2.2e-15;WP_045873167.1:2.2e-15;EKE98815.1:2.2e-15;WP_096599193.1:2.9e-15;WP_095720131.1:2.9e-15;RMH95888.1:2.9e-15;WP_086835621.1:2.9e-15;WP_073643…	cellular organisms	131567
bin_125_00113	Ca. Hikarchaeum sp. Bin4	297	4-amino-4-deoxy-L-arabinose-phosphoundecaprenol flippase subunit ArnF	arnF	arCOG00272	RhaT	Permease of the drug/metabolite transporter (DMT) superfamily				0KXFG	EamA-like transporter family	G	PF00892;PF00892	EamA-like transporter family;EamA-like transporter family							IPR000620	EamA domain		WP_134670945.1:9.2e-58;WP_135805458.1:1.2e-57;PSP43704.1:7.8e-57	Halobacteriales	2235
bin_125_00114	Ca. Hikarchaeum sp. Bin4	322	L-lactate dehydrogenase	ldh_2	arCOG00246	Mdh	Malate/lactate dehydrogenase	K00024	mdh; malate dehydrogenase [EC:1.1.1.37]	path:map01200:Carbon metabolism;path:map00680:Methane metabolism;path:map00630:Glyoxylate and dicarboxylate metabolism;path:map00710:Carbon fixation in photosynthetic organisms;path:map00270:Cysteine and methionine metabolism;path:map00620:Pyruvate metabolism;path:map00720:Carbon fixation pathways in prokaryotes;path:map00020:Citrate cycle (TCA cycle)	0KRI5	Catalyzes the reversible oxidation of malate to oxaloacetate (By similarity)	C	PF02866;PF00056	lactate/malate dehydrogenase, alpha/beta C-terminal domain;lactate/malate dehydrogenase, NAD binding domain							IPR015955;IPR022383;IPR036291;IPR001557;IPR001236	NAD(P)-binding domain superfamily;Lactate/malate dehydrogenase, N-terminal;Lactate dehydrogenase/glycoside hydrolase, family 4, C-terminal;Lactate/malate dehydrogenase, C-terminal;L-lactate/malate dehydrogenase		WP_008415577.1:1.0e-70;WP_156709105.1:3.0e-70	Halobacteriales	2235
bin_125_00115	Ca. Hikarchaeum sp. Bin4	249	Sorbitol dehydrogenase	polS	arCOG01259	FabG	Short-chain alcohol dehydrogenase	K00059	fabG, OAR1; 3-oxoacyl-[acyl-carrier protein] reductase [EC:1.1.1.100]	path:map01212:Fatty acid metabolism;path:map00061:Fatty acid biosynthesis;path:map00780:Biotin metabolism;path:map00333:Prodigiosin biosynthesis	0KTBR	Short-chain dehydrogenase reductase SDR	I	PF13561	Enoyl-(Acyl carrier protein) reductase			1.A.115.1.5	The Pore-forming NADPH-dependent 1-Acyldihydroxyacetone Phosphate Reductase (Ayr1) Family			IPR036291	NAD(P)-binding domain superfamily		WP_129113820.1:4.7e-63	unclassified Haloferacaceae	1727652
bin_125_00116	Ca. Hikarchaeum sp. Bin4	799	4-hydroxybenzoyl-CoA reductase subunit alpha	hcrA_1	arCOG01167	CoxL	Aerobic-type carbon monoxide dehydrogenase, large subunit CoxL/CutL homolog	K03520;K16877	coxL, cutL; aerobic carbon-monoxide dehydrogenase large subunit [EC:1.2.5.3];hmfA; 2-furoyl-CoA dehydrogenase large subunit [EC:1.3.99.8]	;path:map00365:Furfural degradation	0KTQ7	Aldehyde oxidase and xanthine dehydrogenase, a/b hammerhead domain	C	PF02738;PF01315	Molybdopterin-binding domain of aldehyde dehydrogenase;Aldehyde oxidase and xanthine dehydrogenase, a/b hammerhead domain							IPR008274;IPR000674;IPR036856;IPR037165	Aldehyde oxidase/xanthine dehydrogenase, molybdopterin binding;Aldehyde oxidase/xanthine dehydrogenase, a/b hammerhead superfamily;Aldehyde oxidase/xanthine dehydrogenase, a/b hammerhead;Aldehyde oxidase/xanthine dehydrogenase, molybdopterin binding domain superfamily		WP_152039500.1:8.9e-124;MAE81029.1:3.7e-122	Salinigranum salinum	1364937
bin_125_00117	Ca. Hikarchaeum sp. Bin4	509	Phenolic acid decarboxylase subunit C	edcC	arCOG01671	UbiD	3-polyprenyl-4-hydroxybenzoate decarboxylase or trans-anhydromevalonate decarboxylase	K03182	ubiD; 4-hydroxy-3-polyprenylbenzoate decarboxylase [EC:4.1.1.98]	path:map00130:Ubiquinone and other terpenoid-quinone biosynthesis	0KRG1	ubid family decarboxylase	H	PF01977	3-octaprenyl-4-hydroxybenzoate carboxy-lyase							IPR002830	UbiD decarboxylyase family		OLC38412.1:6.7e-125;PYM67077.1:7.4e-124	Candidatus Rokubacteria	1752708
bin_125_00118	Ca. Hikarchaeum sp. Bin4	393	Putative N-acetyl-LL-diaminopimelate aminotransferase	patA	arCOG01130	-	Aspartate/tyrosine/aromatic aminotransferase	K00812	aspB; aspartate aminotransferase [EC:2.6.1.1]	path:map00220:Arginine biosynthesis;path:map00950:Isoquinoline alkaloid biosynthesis;path:map00350:Tyrosine metabolism;path:map00360:Phenylalanine metabolism;path:map00960:Tropane, piperidine and pyridine alkaloid biosynthesis;path:map00400:Phenylalanine, tyrosine and tryptophan biosynthesis;path:map00270:Cysteine and methionine metabolism;path:map00401:Novobiocin biosynthesis;path:map01210:2-Oxo…	0KRFG	Aminotransferase	E	PF00155	Aminotransferase class I and II							IPR004839;IPR015422;IPR015424;IPR015421	Pyridoxal phosphate-dependent transferase domain 1;Pyridoxal phosphate-dependent transferase;Aminotransferase, class I/classII;Pyridoxal phosphate-dependent transferase, major domain		SEP24860.1:6.8e-117;WP_089827741.1:7.5e-116	Halogranum amylolyticum	660520
bin_125_00119	Ca. Hikarchaeum sp. Bin4	205	N-carbamoylsarcosine amidase		arCOG01943	PncA	Amidase related to nicotinamidase				0KZW7	Isochorismatase family	Q	PF00857	Isochorismatase family							IPR000868;IPR036380	Isochorismatase-like;Isochorismatase-like superfamily		MPZ87308.1:2.8e-37	0	0
bin_125_00120	Ca. Hikarchaeum sp. Bin4	536	60 kDa chaperonin 1	groL1	arCOG01257	GroEL	Chaperonin GroEL, HSP60 family				0KR9E	Thermosome	O	PF00118	TCP-1/cpn60 chaperonin family					TIGR02339	thermosome_arch: thermosome, various subunits, archaeal	IPR027413;IPR027410;IPR002423;IPR012714;IPR027409	GroEL-like equatorial domain superfamily;Thermosome, archaeal;GroEL-like apical domain superfamily;TCP-1-like chaperonin intermediate domain superfamily;Chaperonin Cpn60/TCP-1 family		WP_157502579.1:1.2e-185;WP_136688986.1:4.6e-185;CQH62339.1:4.6e-185;WP_059058325.1:4.6e-185;WP_134671221.1:4.6e-185;WP_113274834.1:7.9e-185;WP_115863110.1:1.0e-184;WP_049995328.1:1.8e-184;WP_069449368.1:5.1e-184;WP_137285314.1:6.7e-184;SEW18748.1:8.7e-184;WP_135665583.1:8.7e-184;WP_089670403.1:8.7e-184;WP_135825024.1:1.1e-183;WP_007976545.1:1.5e-183;WP_160133964.1:1.5e-183;WP_132059183.1:1.5e-183…	Halobacteriales	2235
bin_125_00121	Ca. Hikarchaeum sp. Bin4	477	FeS cluster assembly protein SufB	sufB	arCOG01715	SufB	Cysteine desulfurase activator SufB	K07033;K09014	K07033; uncharacterized protein;sufB; Fe-S cluster assembly protein SufB		0KRZD	sufbd protein	O	PF01458	Uncharacterized protein family (UPF0051)					TIGR01980	sufB: FeS assembly protein SufB	IPR000825;IPR010231;IPR037284	SUF system FeS cluster assembly, SufBD;SUF system FeS cluster assembly, SufB;SUF system FeS cluster assembly, SufBD superfamily		WP_129114997.1:1.4e-233;WP_101296392.1:1.4e-233;WP_089816798.1:4.5e-232;WP_151161181.1:4.5e-232;WP_151109879.1:5.9e-232;WP_058572824.1:5.9e-232;WP_151139234.1:7.7e-232;WP_089869246.1:1.0e-231;WP_148413116.1:1.3e-231;WP_007275079.1:1.3e-231;WP_008577757.1:1.7e-231;WP_004044077.1:1.7e-231;WP_004064302.1:2.2e-231;WP_089694676.1:2.9e-231;WP_007538834.1:2.9e-231;WP_009366188.1:2.9e-231;WP_092537082.1:…	Halobacteria	183963
bin_125_00122	Ca. Hikarchaeum sp. Bin4	73	hypothetical protein											PF09360	Iron-binding zinc finger CDGSH type							IPR042216;IPR018967	Iron sulphur-containing domain, CDGSH-type;Iron sulphur domain-containing, mitoNEET, C-terminal		RZD30819.1:7.9e-11	uncultured DHVE6 group euryarchaeote	2077317
bin_125_00123	Ca. Hikarchaeum sp. Bin4	88	hypothetical protein																						0	0	0
bin_125_00124	Ca. Hikarchaeum sp. Bin4	128	hypothetical protein																						0	0	0
bin_125_00125	Ca. Hikarchaeum sp. Bin4	154	Nicotinate dehydrogenase small FeS subunit	ndhS_1	arCOG01925	CoxS	Aerobic-type carbon monoxide dehydrogenase, small subunit CoxS/CutS homolog	K03518;K18022	coxS; aerobic carbon-monoxide dehydrogenase small subunit [EC:1.2.5.3];cutC; glyceraldehyde dehydrogenase small subunit [EC:1.2.99.8]	;path:map00030:Pentose phosphate pathway;path:map01200:Carbon metabolism	0KV2P	[2Fe-2S] binding domain	C	PF01799;PF00111	[2Fe-2S] binding domain;2Fe-2S iron-sulfur cluster binding domain							IPR001041;IPR036884;IPR012675;IPR036010;IPR002888	[2Fe-2S]-binding domain superfamily;Beta-grasp domain superfamily;[2Fe-2S]-binding;2Fe-2S ferredoxin-like superfamily;2Fe-2S ferredoxin-type iron-sulfur binding domain		HHR94848.1:1.5e-40;HHK98299.1:2.6e-40;WP_117321330.1:4.5e-40;HHR45178.1:7.6e-40;NCB30917.1:7.6e-40;OGP74527.1:7.6e-40	Bacteria	2
bin_125_00126	Ca. Hikarchaeum sp. Bin4	287	6-hydroxypseudooxynicotine dehydrogenase complex subunit alpha	kdhA	arCOG01926	CoxM	Aerobic-type carbon monoxide dehydrogenase, middle subunit CoxM/CutM homolog	K03519;K18021	coxM, cutM; aerobic carbon-monoxide dehydrogenase medium subunit [EC:1.2.5.3];cutB; glyceraldehyde dehydrogenase medium subunit [EC:1.2.99.8]	;path:map00030:Pentose phosphate pathway;path:map01200:Carbon metabolism	0KU9E	FAD binding domain in molybdopterin dehydrogenase	C	PF03450;PF00941	CO dehydrogenase flavoprotein C-terminal domain;FAD binding domain in molybdopterin dehydrogenase							IPR036683;IPR002346;IPR016169;IPR036318;IPR005107	FAD-binding, type PCMH-like superfamily;Molybdopterin dehydrogenase, FAD-binding;CO dehydrogenase flavoprotein, C-terminal domain superfamily;CO dehydrogenase flavoprotein, C-terminal;FAD-binding, type PCMH, subdomain 2		WP_068125783.1:1.7e-45;OUT93961.1:3.0e-45;WP_152574392.1:3.9e-45;WP_112327529.1:5.0e-45;HEM46131.1:1.1e-44;WP_079512199.1:1.1e-44	Bacteroidetes	976
bin_125_00127	Ca. Hikarchaeum sp. Bin4	398	Bacillibactin exporter	ymfD_2	arCOG00130	-	MFS family permease				0KRJ4	major facilitator superfamily MFS_1	G	PF07690	Major Facilitator Superfamily			2.A.1.32.2	The Major Facilitator Superfamily (MFS)			IPR011701;IPR036259	Major facilitator superfamily;MFS transporter superfamily		WP_162524310.1:6.1e-81	Halobellus captivus	2592614
bin_125_00129	Ca. Hikarchaeum sp. Bin4	160	hypothetical protein		arCOG03116	-	Uncharacterized membrane protein	K09005	K09005; uncharacterized protein		0KUJI	Uncharacterized ACR, COG1430	S	PF02643	Uncharacterized ACR, COG1430							IPR003795;IPR038695	Protein of unknown function DUF192;Saro_0823-like superfamily		WP_142979891.1:1.8e-23;WP_089693764.1:6.7e-23	Haloferacales	1644055
bin_125_00130	Ca. Hikarchaeum sp. Bin4	593	putative ABC transporter ATP-binding protein		arCOG02841	MdlB	ABC-type multidrug transport system, ATPase and permease component	K06147;K06148;K11085	ABCB-BAC; ATP-binding cassette, subfamily B, bacterial;ABCC-BAC; ATP-binding cassette, subfamily C, bacterial;msbA; ATP-binding cassette, subfamily B, bacterial MsbA [EC:3.6.3.-]	;path:map02010:ABC transporters	0KRPM	ABC transporter	V	PF00005;PF00664	ABC transporter;ABC transporter transmembrane region			3.A.1.106.14;3.A.1.135.5;3.A.1.106.2;3.A.1.135.10;3.A.1.135.9;3.A.1.135.6;3.A.1.106.3;3.A.1.210.15;3.A.1.106.3;3.A.1.106.8;3.A.1.210.3;3.A.1.210.4;3.A.1.210.2;3.A.1.210.11;3.A.1.135.8;3.A.1.106.17;3.A.1.135.2;3.A.1.135.10;3.A.1.210.6;3.A.1.201.30;3.A.1.106.12;3.A.1.210.9;3.A.1.106.20;3.A.1.210.7;3.A.1.112.9;3.A.1.106.1;3.A.1.135.5;3.A.1.135.12;3.A.1.106.10;3.A.1.106.9;3.A.1.135.7;3.A.1.210.8;3.A.…	The ATP-binding Cassette (ABC) Superfamily			IPR003439;IPR003593;IPR027417;IPR036640;IPR011527	P-loop containing nucleoside triphosphate hydrolase;AAA+ ATPase domain;ABC transporter-like;ABC transporter type 1, transmembrane domain superfamily;ABC transporter type 1, transmembrane domain		WP_049937712.1:2.7e-194;WP_114584429.1:3.0e-193;WP_152040004.1:8.7e-193;WP_159487906.1:1.9e-192;WP_092635033.1:2.5e-192;WP_114448922.1:3.3e-192;WP_159763770.1:3.7e-191;WP_136716593.1:4.8e-191;WP_103424189.1:8.2e-191;WP_123113644.1:2.4e-190;WP_092537851.1:2.4e-190	Halobacteria	183963
bin_125_00131	Ca. Hikarchaeum sp. Bin4	240	Putative mycofactocin system creatinine amidohydrolase family protein MftE	mftE	arCOG04536	ArfB	Creatinine amidohydrolase/Fe(II)-dependent formamide hydrolase involved in riboflavin and F420 biosynthesis	K01470	E3.5.2.10; creatinine amidohydrolase [EC:3.5.2.10]	path:map00330:Arginine and proline metabolism	0KUBC	creatinine amidohydrolase (EC 3.5.2.10)	H	PF02633	Creatinine amidohydrolase							IPR024087;IPR003785	Creatininase-like superfamily;Creatininase/formamide hydrolase		WP_008523648.1:1.5e-58	Halorhabdus tiamatea	430914
bin_125_00132	Ca. Hikarchaeum sp. Bin4	118	hypothetical protein		arCOG04705	FolB	Dihydroneopterin aldolase	K09739	mptD; dihydroneopterin aldolase [EC:4.1.2.25]	path:map00790:Folate biosynthesis	0KUWR	Catalyzes the conversion of 7,8-dihydroneopterin (H2Neo) to 6-hydroxymethyl-7,8-dihydropterin (6-HMD) (By similarity)	S	PF04038	Dihydroneopterin aldolase							IPR036839;IPR007181;IPR027508	Dihydroneopterin aldolase MtpD, C-terminal domain;7,8-dihydroneopterin aldolase, MptD;7,8-dihydroneopterin aldolase (MptD) superfamily		WP_005554418.1:3.4e-24;WP_049994220.1:5.9e-24;WP_101295455.1:5.9e-24;WP_160046214.1:7.7e-24;WP_149080692.1:1.7e-23	Halobacteria	183963
bin_125_00133	Ca. Hikarchaeum sp. Bin4	247	Uronate dehydrogenase	udh	arCOG04704	WcaG	Nucleoside-diphosphate-sugar epimerase	K19243;K19660	azf; NAD+ dependent glucose-6-phosphate dehydrogenase [EC:1.1.1.388];araDH; L-arabinose 1-dehydrogenase [NAD(P)+] [EC:1.1.1.376]	path:map00030:Pentose phosphate pathway;path:map01200:Carbon metabolism;path:map00053:Ascorbate and aldarate metabolism	0M0DH	NAD-dependent epimerase dehydratase	M	PF01370	NAD dependent epimerase/dehydratase family							IPR001509;IPR036291	NAD(P)-binding domain superfamily;NAD-dependent epimerase/dehydratase		WP_120245354.1:2.9e-89;WP_013879326.1:4.9e-89;WP_049922401.1:3.2e-88;WP_145844062.1:5.4e-88;WP_089789626.1:7.1e-88;WP_165162565.1:7.1e-88;WP_160046213.1:1.2e-87;WP_090375584.1:1.6e-87;WP_159527067.1:2.1e-87;WP_005554420.1:2.1e-87;WP_007140973.1:2.1e-87	Halobacteria	183963
bin_125_00134	Ca. Hikarchaeum sp. Bin4	236	hypothetical protein		arCOG09205	-	Predicted metal-dependent hydrolase				0KZJM	Domain of unknown function (DUF309)	S	PF03745	Domain of unknown function (DUF309)							IPR023203;IPR005500	TTHA0068-like superfamily;Protein of unknown function DUF309		WP_162317279.1:7.8e-36;WP_121818488.1:2.3e-35	Halobacteriales	2235
bin_125_00135	Ca. Hikarchaeum sp. Bin4	334	Phthiodiolone/phenolphthiodiolone dimycocerosates ketoreductase		arCOG02410	Mer	Coenzyme F420-dependent N5,N10-methylene tetrahydromethanopterin reductase or related flavin-dependent oxidoreductase	K00320	mer; 5,10-methylenetetrahydromethanopterin reductase [EC:1.5.98.2]	path:map01200:Carbon metabolism;path:map00680:Methane metabolism	0KRKG	Catalyzes the reversible reduction of methylene-H(4)MPT to methyl-H(4)MPT (By similarity)	C	PF00296	Luciferase-like monooxygenase							IPR036661;IPR011251	Luciferase-like domain superfamily;Luciferase-like domain		WP_159898576.1:4.9e-60	Salinirussus salinus	1198300
bin_125_00136	Ca. Hikarchaeum sp. Bin4	334	Alkanesulfonate monooxygenase	ssuD_1	arCOG02410	Mer	Coenzyme F420-dependent N5,N10-methylene tetrahydromethanopterin reductase or related flavin-dependent oxidoreductase	K00320;K14728	mer; 5,10-methylenetetrahydromethanopterin reductase [EC:1.5.98.2];K14728; phthiodiolone/phenolphthiodiolone dimycocerosates ketoreductase [EC:1.2.-.-]	;path:map01200:Carbon metabolism;path:map00680:Methane metabolism	0KYP2	Luciferase-like monooxygenase	C	PF00296	Luciferase-like monooxygenase					TIGR03619	F420_Rv2161c: probable F420-dependent oxidoreductase, Rv2161c family	IPR036661;IPR011251;IPR019921	Luciferase-like domain superfamily;Luciferase-like, F420-dependent oxidoreductase, Rv2161c, predicted;Luciferase-like domain		KYK31212.1:5.8e-77	Theionarchaea archaeon DG-70-1	1803814
bin_125_00137	Ca. Hikarchaeum sp. Bin4	222	S-(hydroxymethyl)mycothiol dehydrogenase		arCOG01455	AdhP	Zn-dependent alcohol dehydrogenase	K00001;K13953	E1.1.1.1, adh; alcohol dehydrogenase [EC:1.1.1.1];adhP; alcohol dehydrogenase, propanol-preferring [EC:1.1.1.1]	path:map01220:Degradation of aromatic compounds;path:map00350:Tyrosine metabolism;path:map00626:Naphthalene degradation;path:map00982:Drug metabolism - cytochrome P450;path:map00071:Fatty acid degradation;path:map00625:Chloroalkane and chloroalkene degradation;path:map00830:Retinol metabolism;path:map00010:Glycolysis / Gluconeogenesis;path:map00980:Metabolism of xenobiotics by cytochrome P450	0KWUV	alcohol dehydrogenase	C	PF00107	Zinc-binding dehydrogenase							IPR011032;IPR036291;IPR013149	Alcohol dehydrogenase, C-terminal;GroES-like superfamily;NAD(P)-binding domain superfamily		PSQ12727.1:6.9e-50	Halobacteriales archaeon QS_5_70_15	1919180
bin_125_00138	Ca. Hikarchaeum sp. Bin4	354	hypothetical protein		arCOG01741	PelA	Release factor eRF1	K06965	PELO, DOM34, pelA; protein pelota	path:map03015:mRNA surveillance pathway	0KRCG	May function in recognizing stalled ribosomes, interact with stem-loop structures in stalled mRNA molecules, and effect endonucleolytic cleavage of the mRNA. May play a role in the release non-functional ribosomes and degradation of damaged mRNAs. Has endoribonuclease activity (By similarity)	S	PF03465;PF03463;PF03464	eRF1 domain 3;eRF1 domain 1;eRF1 domain 2					TIGR00111	pelota: mRNA surveillance protein pelota	IPR038069;IPR042226;IPR005141;IPR005142;IPR029064;IPR005140;IPR004405;IPR023521	eRF1 domain 2;Translation release factor pelota;50S ribosomal protein L30e-like;eRF1 domain 3;Pelota/DOM34, N-terminal domain;eRF1, domain 2 superfamily;eRF1 domain 1/Pelota-like;Translation release factor pelota, archaea		WP_136686934.1:1.4e-100;WP_049992638.1:3.0e-100;WP_135661614.1:6.8e-100;WP_135830121.1:6.8e-100;WP_159763715.1:1.2e-99;WP_115863586.1:1.5e-99;WP_097378431.1:2.6e-99;WP_162224564.1:4.4e-99;WP_157511807.1:5.7e-99;WP_123539152.1:5.7e-99;WP_144261744.1:1.3e-98	Halobacteria	183963
bin_125_00139	Ca. Hikarchaeum sp. Bin4	183	hypothetical protein		arCOG04617	-	Uncharacterized protein				0KZ2U	NA	S												WP_157502891.1:6.3e-49;WP_008325224.1:9.0e-48	Halobacteria	183963
bin_125_00140	Ca. Hikarchaeum sp. Bin4	187	hypothetical protein		arCOG02864	-	Uncharacterized membrane protein YozB, DUF420 family	K08976	K08976; putative membrane protein		0KXV6	Protein of unknown function (DUF420)	S	PF04238	Protein of unknown function (DUF420)							IPR007352	Protein of unknown function DUF420		WP_058569039.1:6.9e-43;WP_058572084.1:2.6e-42;WP_004974622.1:3.4e-42;WP_137277455.1:3.4e-42;PSQ19415.1:3.4e-42;WP_050459757.1:4.4e-42;WP_115819357.1:5.8e-42;WP_058828327.1:5.8e-42	Halobacteria	183963
bin_125_00141	Ca. Hikarchaeum sp. Bin4	133	hypothetical protein		arCOG01641	-	Cold shock responsive RNA-binding protein, contains TRAM domain				0KV77	deoxyribonuclease rho motif-related tram	S	PF01938	TRAM domain							IPR002792;IPR012340	Nucleic acid-binding, OB-fold;TRAM domain		WP_076431105.1:9.3e-18	Haladaptatus litoreus	553468
bin_125_00142	Ca. Hikarchaeum sp. Bin4	207	hypothetical protein		arCOG01764	SPT15	TATA-box binding protein (TBP), component of TFIID and TFIIB	K03120	TBP, tbp; transcription initiation factor TFIID TATA-box-binding protein	path:map05203:Viral carcinogenesis;path:map03022:Basal transcription factors;path:map05016:Huntington disease;path:map05017:Spinocerebellar ataxia;path:map05166:Human T-cell leukemia virus 1 infection;path:map05165:Human papillomavirus infection	0KT4V	General factor that plays a role in the activation of archaeal genes transcribed by RNA polymerase. Binds specifically to the TATA box promoter element which lies close to the position of transcription initiation (By similarity)	K	PF00352;PF00352	Transcription factor TFIID (or TATA-binding protein, TBP);Transcription factor TFIID (or TATA-binding protein, TBP)							IPR012295;IPR033711;IPR000814	TATA-box binding protein, archaea;TBP domain superfamily;TATA-box binding protein		WP_049969372.1:2.1e-64;WP_123074726.1:2.1e-64;WP_021779984.1:3.5e-64;WP_007976369.1:4.6e-64;WP_059057913.1:4.6e-64;WP_145844647.1:6.0e-64;WP_135824738.1:6.0e-64;WP_058984403.1:6.0e-64;WP_162318351.1:7.8e-64;WP_135303388.1:7.8e-64;WP_158058739.1:7.8e-64;WP_115797963.1:1.0e-63;QIO21208.1:1.3e-63;PSQ34907.1:1.3e-63;WP_159527598.1:1.3e-63;ERH07833.1:1.7e-63;PSQ01559.1:1.7e-63;PSP79244.1:1.7e-63;PSQ17…	Halobacteria	183963
bin_125_00144	Ca. Hikarchaeum sp. Bin4	55	hypothetical protein																						0	0	0
bin_125_00145	Ca. Hikarchaeum sp. Bin4	400	hypothetical protein		arCOG02701	-	Uncharacterized protein	K09121	larC; pyridinium-3,5-bisthiocarboxylic acid mononucleotide nickel chelatase [EC:4.99.1.12]		0KSA0	UPF0272 protein	S	PF01969	Protein of unknown function DUF111					TIGR00299	TIGR00299: TIGR00299 family protein	IPR002822	Nickel insertion protein		WP_066380568.1:1.7e-115	Halalkalicoccus paucihalophilus	1008153
bin_125_00146	Ca. Hikarchaeum sp. Bin4	231	Protein RecA	recA_1	arCOG00417	RadB	RecA/RadA recombinase	K04482;K04484;K04485	RAD51; DNA repair protein RAD51;radB; DNA repair protein RadB;radA, sms; DNA repair protein RadA/Sms	;path:map03440:Homologous recombination;path:map03460:Fanconi anemia pathway;path:map05200:Pathways in cancer;path:map05212:Pancreatic cancer	0KSB4	Involved in DNA repair and in homologous recombination. May regulate the cleavage reactions of the branch-structured DNA. Has a very weak ATPase activity that is not stimulated by DNA. Binds DNA but does not promote DNA strands exchange (By similarity)	L	PF08423	Rad51					TIGR02237	recomb_radB: DNA repair and recombination protein RadB	IPR027417;IPR011939;IPR003593;IPR013632	AAA+ ATPase domain;DNA repair and recombination protein RadB;P-loop containing nucleoside triphosphate hydrolase;DNA recombination and repair protein Rad51-like, C-terminal	Reactome: R-HSA-5685942|Reactome: R-HSA-5693554|Reactome: R-HSA-5693568|Reactome: R-HSA-5693579	WP_137291672.1:9.9e-68;WP_069449271.1:1.3e-67;WP_124954988.1:2.9e-67;WP_015788667.1:4.9e-67;WP_076430040.1:6.4e-67;WP_121744705.1:8.4e-67;PSP82373.1:8.4e-67;WP_007983701.1:1.1e-66;WP_157690860.1:1.4e-66;WP_135534684.1:2.4e-66;WP_122090262.1:2.4e-66;SEL52301.1:3.2e-66;WP_006088196.1:3.2e-66	Halobacteria	183963
bin_125_00147	Ca. Hikarchaeum sp. Bin4	226	hypothetical protein		arCOG00232	PhoU	Phosphate uptake regulator	K02039	phoU; phosphate transport system protein		0KT2F	Plays a role in the regulation of phosphate uptake (By similarity)	P	PF01895;PF01895	PhoU domain;PhoU domain					TIGR02135	phoU_full: phosphate transport system regulatory protein PhoU	IPR038078;IPR026022;IPR028366	Phosphate transport system protein PhoU;PhoU domain;PhoU-like domain superfamily		WP_145847730.1:3.2e-71;PSQ32656.1:4.2e-71;WP_156710079.1:3.6e-70;PSQ09628.1:6.1e-70;PSP52652.1:7.9e-70;WP_020220956.1:7.9e-70	Halobacteriales	2235
bin_125_00148	Ca. Hikarchaeum sp. Bin4	282	Phosphate import ATP-binding protein PstB	pstB	arCOG00231	PstB	ABC-type phosphate transport system, ATPase component	K02036	pstB; phosphate transport system ATP-binding protein [EC:7.3.2.1]	path:map02010:ABC transporters	0KRHT	phosphate ABC transporter ATP-binding protein	P	PF00005	ABC transporter			3.A.1.7.5;3.A.1.7.1;3.A.1.7.3;3.A.1.7.2;3.A.1.7.4;3.A.1.3.2;3.A.1.3.15;3.A.1.139.4;3.A.1.139.1;3.A.1.3.14;3.A.1.3.9;3.A.1.3.12;3.A.1.3.25;3.A.1.3.28;3.A.1.3.24;3.A.1.3.10;3.A.1.3.13;3.A.1.3.8;3.A.1.3.23;3.A.1.3.3;3.A.1.12.8;3.A.1.24.3;3.A.1.12.3;3.A.1.3.30;3.A.1.12.5;3.A.1.12.4;3.A.1.3.16;3.A.1.1.1;3.A.1.6.2;3.A.1.11.5;3.A.1.24.6;3.A.1.10.4;3.A.1.20.5;3.A.1.1.52;3.A.1.3.22;3.A.1.3.7;3.A.1.12.11;3…	The ATP-binding Cassette (ABC) Superfamily	TIGR00972	3a0107s01c2: phosphate ABC transporter, ATP-binding protein	IPR027417;IPR003593;IPR003439;IPR005670	AAA+ ATPase domain;ABC transporter-like;P-loop containing nucleoside triphosphate hydrolase;Phosphate transport system permease protein 1		WP_135819628.1:2.2e-101;WP_135535743.1:2.9e-101;WP_134670072.1:2.9e-101;WP_135806316.1:2.9e-101;PSP82369.1:1.1e-100;WP_089820854.1:3.2e-100;WP_132059423.1:4.1e-100;WP_128224194.1:4.1e-100;WP_121822507.1:5.4e-100;WP_004514876.1:5.4e-100;WP_101294502.1:7.0e-100;WP_121817475.1:1.2e-99;WP_137684108.1:2.7e-99;WP_121569879.1:3.5e-99;WP_135534885.1:3.5e-99;WP_058582464.1:3.5e-99	Halobacteria	183963
bin_125_00149	Ca. Hikarchaeum sp. Bin4	535	Phosphate transport system permease protein PstA	pstA	arCOG00168	PstA	ABC-type phosphate transport system, permease component	K02038	pstA; phosphate transport system permease protein	path:map02010:ABC transporters	0KS7B	phosphate ABC transporter, inner membrane subunit PstA	P	PF00528	Binding-protein-dependent transport system inner membrane component			3.A.1.7.5;3.A.1.7.2;3.A.1.7.1;3.A.1.7.5	The ATP-binding Cassette (ABC) Superfamily	TIGR00974	3a0107s02c: phosphate ABC transporter, permease protein PstA	IPR000515;IPR005672;IPR035906	ABC transporter type 1, transmembrane domain MetI-like;Phosphate transport system permease protein PstA;MetI-like superfamily		WP_089697504.1:1.2e-103;WP_070365742.1:2.2e-102;WP_071933520.1:2.2e-102	Halobacteria	183963
bin_125_00150	Ca. Hikarchaeum sp. Bin4	324	Phosphate transport system permease protein PstC	pstC	arCOG00167	PstC	ABC-type phosphate transport system, permease component	K02037;K02038	pstC; phosphate transport system permease protein;pstA; phosphate transport system permease protein	path:map02010:ABC transporters	0KRBN	phosphate abc transporter	P	PF00528	Binding-protein-dependent transport system inner membrane component			3.A.1.7.5;3.A.1.7.1;3.A.1.7.5;3.A.1.7.2	The ATP-binding Cassette (ABC) Superfamily	TIGR02138	phosphate_pstC: phosphate ABC transporter, permease protein PstC	IPR011864;IPR000515;IPR035906	ABC transporter type 1, transmembrane domain MetI-like;MetI-like superfamily;Phosphate ABC transporter, permease protein PstC		WP_071933519.1:2.1e-100;WP_070365741.1:4.7e-100	Halodesulfurarchaeum formicicum	1873524
bin_125_00151	Ca. Hikarchaeum sp. Bin4	272	Phosphate-binding protein PstS	pstS	arCOG00213	PstS	ABC-type phosphate transport system, periplasmic component	K02040	pstS; phosphate transport system substrate-binding protein	path:map05152:Tuberculosis;path:map02010:ABC transporters;path:map02020:Two-component system	0KRJC	phosphate binding protein	P	PF12849	PBP superfamily domain					TIGR02136	ptsS_2: phosphate binding protein	IPR011862;IPR024370	PBP domain;Phosphate binding protein		WP_089815083.1:4.6e-96	Halomicrobium zhouii	767519
bin_125_00152	Ca. Hikarchaeum sp. Bin4	104	hypothetical protein		arCOG02155	-	Protein implicated in RNA metabolism, contains PRC-barrel domain				0KUCJ	PRC-barrel domain protein	S	PF05239	PRC-barrel domain							IPR027275;IPR011033	PRC-barrel-like superfamily;PRC-barrel domain		WP_156710424.1:2.7e-12	Natronomonas sp. CBA1123	2668070
bin_125_00153	Ca. Hikarchaeum sp. Bin4	599	Translation initiation factor IF-2	infB	arCOG01560	InfB	Translation initiation factor 2 (IF-2; GTPase)	K03243	EIF5B; translation initiation factor 5B	path:map03013:RNA transport	0KRN5	Function in general translation initiation by promoting the binding of the formylmethionine-tRNA to ribosomes. Seems to function along with eIF-2 (By similarity)	J	PF14578;PF00009;PF11987	Elongation factor Tu domain 4;Elongation factor Tu GTP binding domain;Translation-initiation factor 2					TIGR00491;TIGR00231	aIF-2: translation initiation factor aIF-2;small_GTP: small GTP-binding protein domain	IPR004544;IPR005225;IPR029459;IPR027417;IPR009000;IPR023115;IPR036925;IPR000795	Small GTP-binding protein domain;Translation initiation factor IF-2, domain 3 superfamily;P-loop containing nucleoside triphosphate hydrolase;Elongation factor Tu-type domain;Transcription factor, GTP-binding domain;Translation initiation factor IF- 2, domain 3;Translation protein, beta-barrel domain superfamily;Translation initiation factor aIF-2, archaea		WP_115797793.1:1.9e-195;WP_137284480.1:4.2e-195;WP_128476588.1:2.1e-194;WP_163519922.1:2.7e-194;WP_020220895.1:4.7e-194;WP_134670199.1:1.0e-193;WP_123075120.1:1.8e-193;WP_145845722.1:4.0e-193;WP_135853664.1:4.0e-193;WP_135824614.1:6.8e-193;WP_158055674.1:6.8e-193;WP_121559749.1:8.8e-193;WP_049985123.1:2.6e-192;WP_138243726.1:4.4e-192;WP_097381371.1:4.4e-192;WP_008162602.1:5.7e-192;WP_113274937.1:…	Halobacteria	183963
bin_125_00154	Ca. Hikarchaeum sp. Bin4	162	Pyruvoyl-dependent arginine decarboxylase	pdaD	arCOG04490	PdaD	Pyruvoyl-dependent arginine decarboxylase (PvlArgDC)	K02626	pdaD; arginine decarboxylase [EC:4.1.1.19]	path:map00330:Arginine and proline metabolism	0KT0C	Pyruvoyl-dependent arginine decarboxylase	E	PF01862	Pyruvoyl-dependent arginine decarboxylase (PvlArgDC)							IPR002724;IPR016104;IPR016105	Pyruvoyl-dependent histidine/arginine decarboxylase, 3-layer sandwich domain;Pyruvoyl-dependent histidine/arginine decarboxylase;Pyruvoyl-dependent arginine decarboxylase		WP_151112178.1:1.4e-31;WP_006089728.1:3.1e-31;WP_138782374.1:3.1e-31;WP_076430445.1:4.0e-31;WP_058570998.1:5.2e-31;WP_151162259.1:6.8e-31;WP_121817180.1:8.9e-31;WP_015321674.1:8.9e-31;WP_092930547.1:8.9e-31;WP_008096394.1:8.9e-31;WP_004041838.1:8.9e-31;WP_130499071.1:8.9e-31;WP_008010714.1:8.9e-31	Halobacteria	183963
bin_125_00155	Ca. Hikarchaeum sp. Bin4	599	Oligoendopeptidase F- plasmid	pepF1	arCOG04758	PepF	Oligoendopeptidase F	K08602	pepF, pepB; oligoendopeptidase F [EC:3.4.24.-]		0KTV2	oligoendopeptidase F	E	PF08439;PF01432	Oligopeptidase F;Peptidase family M3					TIGR00181	pepF: oligoendopeptidase F	IPR013647;IPR042088;IPR004438;IPR001567	Peptidase M3A/M3B catalytic domain;Peptidase M3B, oligoendopeptidase F;Oligoendopeptidase F, C-terminal domain;Oligopeptidase F, N-terminal domain		WP_122090219.1:1.0e-196;WP_145845705.1:1.7e-196;WP_008414343.1:5.0e-196;WP_129784210.1:1.2e-194;WP_163487671.1:2.1e-194;WP_006055381.1:2.7e-194;WP_066380666.1:4.7e-194;WP_163519898.1:1.8e-193	Halobacteria	183963
bin_125_00156	Ca. Hikarchaeum sp. Bin4	286	hypothetical protein		arCOG03054	SecF	Preprotein translocase subunit SecF	K03074	secF; preprotein translocase subunit SecF	path:map03070:Bacterial secretion system;path:map03060:Protein export	0KRNM	Involved in protein export (By similarity)	U	PF02355;PF07549	Protein export membrane protein;SecD/SecF GG Motif			3.A.5.7.1;3.A.5.7.2	The General Secretory Pathway (Sec) Family			IPR022813;IPR024921;IPR022646	Protein-export membrane protein SecD/SecF, archaeal and bacterial;Protein-export membrane protein SecD/SecF/SecDF, conserved site;Protein-export membrane protein SecF, archaeal		WP_049969761.1:5.7e-81;WP_076430080.1:1.7e-80;WP_049913667.1:3.7e-80;WP_042663512.1:4.8e-80;WP_008326491.1:8.2e-80;WP_007983564.1:8.2e-80;WP_115882044.1:8.2e-80;WP_007541850.1:8.2e-80;WP_115827800.1:1.1e-79;WP_092892694.1:1.8e-79;WP_101294216.1:1.8e-79;WP_007276089.1:3.1e-79;WP_008318847.1:3.1e-79;WP_089776847.1:3.1e-79	Halobacteria	183963
bin_125_00157	Ca. Hikarchaeum sp. Bin4	511	hypothetical protein		arCOG03055	SecD	Preprotein translocase subunit SecD	K03072	secD; preprotein translocase subunit SecD	path:map03070:Bacterial secretion system;path:map03060:Protein export	0KRE2	Involved in protein export (By similarity)	U	PF02355	Protein export membrane protein			3.A.5.7.1;3.A.5.7.2	The General Secretory Pathway (Sec) Family			IPR022813;IPR024912	Protein-export membrane protein SecD/SecF, archaeal and bacterial;Protein translocase subunit SecD, archaeal		WP_115797804.1:1.7e-123;WP_135853675.1:2.2e-123;WP_158055661.1:3.1e-122;WP_163519909.1:3.1e-122;WP_128476598.1:7.0e-122;WP_166035640.1:7.0e-122;WP_076430079.1:1.2e-121;WP_137284488.1:5.9e-121;WP_135824598.1:7.7e-121	Halobacteriales	2235
bin_125_00158	Ca. Hikarchaeum sp. Bin4	215	Ribonuclease HII	rnhB	arCOG04121	RnhB	Ribonuclease HII	K03470	rnhB; ribonuclease HII [EC:3.1.26.4]	path:map03030:DNA replication	0KSZR	Endonuclease that specifically degrades the RNA of RNA- DNA hybrids (By similarity)	L	PF01351	Ribonuclease HII					TIGR00729	TIGR00729: ribonuclease HII	IPR012337;IPR020787;IPR036397;IPR004649;IPR023160;IPR024567	Ribonuclease H2, subunit A;Ribonuclease HII, archaea;Ribonuclease HII, helix-loop-helix cap domain superfamily;Ribonuclease HII/HIII domain;Ribonuclease H-like superfamily;Ribonuclease H superfamily		WP_059057641.1:2.1e-51;WP_132059663.1:3.5e-51;EFW89876.1:3.0e-50	Halobacteriaceae	2236
bin_125_00159	Ca. Hikarchaeum sp. Bin4	434	hypothetical protein		arCOG01015	Pus10	tRNA U54 and U55 pseudouridine synthase Pus10	K07583	PUS10; tRNA pseudouridine synthase 10 [EC:5.4.99.25]		0KRQF	Responsible for synthesis of pseudouridine from uracil- 54 and uracil-55 in the psi GC loop of transfer RNAs (By similarity)	J	PF02926	THUMP domain					TIGR01213	pseudo_Pus10arc: tRNA pseudouridine(54/55) synthase	IPR005912;IPR004114;IPR020103;IPR036410	Pseudouridine synthase, catalytic domain superfamily;Heat shock protein DnaJ, cysteine-rich domain superfamily;tRNA pseudouridine synthase, Pus10;THUMP domain		WP_049998488.1:1.8e-115	Halococcus sediminicola	1264579
bin_125_00160	Ca. Hikarchaeum sp. Bin4	195	Putative pseudouridine methyltransferase		arCOG01239	RsmE	RNA base methyltransferase family enzyme	K16317	trmY; tRNA (pseudouridine54-N1)-methyltransferase [EC:2.1.1.257]		0KTKR	Specifically catalyzes the N1-methylation of pseudouridine at position 54 (Psi54) in tRNAs (By similarity)	J	PF04013	Putative SAM-dependent RNA methyltransferase							IPR029026;IPR029028;IPR007158	Alpha/beta knot methyltransferases;tRNA (guanine-N1-)-methyltransferase, N-terminal;tRNA (pseudouridine(54)-N(1))-methyltransferase, TrmY		WP_115864109.1:7.1e-51;WP_128476560.1:1.0e-49	unclassified Halorussus	2643768
bin_125_00161	Ca. Hikarchaeum sp. Bin4	440	Oxalate:formate antiporter	oxlT	arCOG00147	-	MFS family permease	K08177	oxlT; MFS transporter, OFA family, oxalate/formate antiporter		0KRQY	Oxalate formate antiporter	G	PF07690	Major Facilitator Superfamily			2.A.1.11.1;2.A.1.11.3	The Major Facilitator Superfamily (MFS)			IPR011701;IPR036259	Major facilitator superfamily;MFS transporter superfamily		WP_137283294.1:5.0e-153;WP_007978541.1:1.9e-152;WP_115795534.1:3.3e-152;WP_135826597.1:2.1e-151;WP_158057238.1:6.1e-151;WP_089872679.1:5.2e-150	Halobacteria	183963
bin_125_00162	Ca. Hikarchaeum sp. Bin4	335	Alkanesulfonate monooxygenase	ssuD_2	arCOG02410	Mer	Coenzyme F420-dependent N5,N10-methylene tetrahydromethanopterin reductase or related flavin-dependent oxidoreductase	K00320;K14728	mer; 5,10-methylenetetrahydromethanopterin reductase [EC:1.5.98.2];K14728; phthiodiolone/phenolphthiodiolone dimycocerosates ketoreductase [EC:1.2.-.-]	;path:map01200:Carbon metabolism;path:map00680:Methane metabolism	0KYP2	Luciferase-like monooxygenase	C	PF00296	Luciferase-like monooxygenase					TIGR03619	F420_Rv2161c: probable F420-dependent oxidoreductase, Rv2161c family	IPR036661;IPR011251;IPR019921	Luciferase-like domain superfamily;Luciferase-like, F420-dependent oxidoreductase, Rv2161c, predicted;Luciferase-like domain		KYK31212.1:4.3e-88	Theionarchaea archaeon DG-70-1	1803814
bin_125_00163	Ca. Hikarchaeum sp. Bin4	336	Phthiodiolone/phenolphthiodiolone dimycocerosates ketoreductase		arCOG02410	Mer	Coenzyme F420-dependent N5,N10-methylene tetrahydromethanopterin reductase or related flavin-dependent oxidoreductase	K00320;K14728	mer; 5,10-methylenetetrahydromethanopterin reductase [EC:1.5.98.2];K14728; phthiodiolone/phenolphthiodiolone dimycocerosates ketoreductase [EC:1.2.-.-]	;path:map01200:Carbon metabolism;path:map00680:Methane metabolism	0KRKG	Catalyzes the reversible reduction of methylene-H(4)MPT to methyl-H(4)MPT (By similarity)	C	PF00296	Luciferase-like monooxygenase							IPR036661;IPR011251	Luciferase-like domain superfamily;Luciferase-like domain		WP_124195547.1:5.3e-86	Natrarchaeobius chitinivorans	1679083
bin_125_00164	Ca. Hikarchaeum sp. Bin4	595	hypothetical protein		arCOG04064	RseP	Membrane-associated protease RseP, regulator of RpoE activity in bacteria				0KRR8	Peptidase M50	M	PF02163	Peptidase family M50							IPR008915;IPR036034	PDZ superfamily;Peptidase M50	Reactome: R-HSA-1655829|Reactome: R-HSA-381033|Reactome: R-HSA-8874211|Reactome: R-HSA-8963889	WP_135824638.1:4.2e-118;WP_076430471.1:7.1e-118;WP_058366237.1:2.7e-117;WP_113276893.1:3.5e-117;WP_138243775.1:7.8e-117;WP_006430530.1:2.3e-116;WP_137284400.1:5.1e-116;WP_049969556.1:1.1e-115	Halobacteria	183963
bin_125_00165	Ca. Hikarchaeum sp. Bin4	551	Lysine--tRNA ligase	lysS	arCOG00485	LysS	Lysyl-tRNA synthetase, class I	K04566	lysK; lysyl-tRNA synthetase, class I [EC:6.1.1.6]	path:map00970:Aminoacyl-tRNA biosynthesis	0KRCM	lysyl-tRNA synthetase (EC 6.1.1.6)	J	PF01921	tRNA synthetases class I (K)					TIGR00467	lysS_arch: lysine--tRNA ligase	IPR042078;IPR023386;IPR014729;IPR020751;IPR008925;IPR002904	Lysine-tRNA ligase;Rossmann-like alpha/beta/alpha sandwich fold;Lysine tRNA ligase, stem contact fold domain;Aminoacyl-tRNA synthetase, class I, anticodon-binding;Lysine-tRNA ligase, insertion domain superfamily;Aminoacyl-tRNA synthetase, class I, anticodon-binding domain, subdomain 2	Reactome: R-HSA-379726	WP_092892941.1:3.5e-180;WP_092531523.1:1.0e-179;WP_103426966.1:5.6e-178;WP_092633044.1:1.1e-176	Haloferacales	1644055
bin_125_00166	Ca. Hikarchaeum sp. Bin4	229	Uridylate kinase	pyrH	arCOG00858	PyrH	Uridylate kinase	K09903	pyrH; uridylate kinase [EC:2.7.4.22]	path:map00240:Pyrimidine metabolism	0KRQX	Catalyzes the reversible phosphorylation of UMP to UDP (By similarity)	F	PF00696	Amino acid kinase family					TIGR02076	pyrH_arch: putative uridylate kinase	IPR011817;IPR011818;IPR001048;IPR036393	Uridylate kinase;Uridylate kinase, archaeal/spirochete, putative;Aspartate/glutamate/uridylate kinase;Acetylglutamate kinase-like superfamily	Reactome: R-HSA-8964539	WP_137284397.1:7.8e-65;WP_115863461.1:1.7e-64;WP_163519873.1:2.3e-64;WP_121563026.1:2.3e-64;WP_137716959.1:6.6e-64;TKX87747.1:6.6e-64;PSP76369.1:8.6e-64;WP_089698789.1:8.6e-64;WP_098725445.1:8.6e-64;WP_006089548.1:1.1e-63;WP_013880972.1:1.9e-63;WP_090311103.1:1.9e-63;WP_142979527.1:2.5e-63;WP_137705184.1:2.5e-63	Halobacteria	183963
bin_125_00167	Ca. Hikarchaeum sp. Bin4	263	Molybdopterin synthase catalytic subunit	moaE	arCOG00533	MoaE	Molybdopterin converting factor, large subunit	K03635	MOCS2B, moaE; molybdopterin synthase catalytic subunit [EC:2.8.1.12]	path:map00790:Folate biosynthesis;path:map04122:Sulfur relay system	0KSHA	Bifunctional molybdopterin-guanine dinucleotide biosynthesis protein MobB MoaE	H	PF02391	MoaE protein							IPR003448;IPR036563	Molybdopterin biosynthesis MoaE subunit superfamily;Molybdopterin biosynthesis MoaE	Reactome: R-HSA-947581	WP_121817045.1:6.0e-61;WP_007976708.1:6.6e-60;WP_129070087.1:8.7e-60;PSQ27781.1:8.7e-60;WP_069449202.1:1.5e-59	Halobacteriales	2235
bin_125_00168	Ca. Hikarchaeum sp. Bin4	82	hypothetical protein		arCOG02866	-	Winged helix DNA-binding domain, putative transcriptional regulator				0KU2A	NA	S												WP_006089550.1:2.8e-17;WP_138243780.1:4.8e-17;WP_012944600.1:8.2e-17;WP_098725448.1:8.2e-17	Natrialbaceae	1644061
bin_125_00169	Ca. Hikarchaeum sp. Bin4	392	hypothetical protein		arCOG00609	RseP	Membrane-associated protease RseP, regulator of RpoE activity in bacteria				0KRW3	Peptidase M50	M	PF02163	Peptidase family M50			9.B.149.1.9	The M50 Peptidase (M50-P) Family			IPR008915	Peptidase M50	Reactome: R-HSA-1655829|Reactome: R-HSA-381033|Reactome: R-HSA-8874211|Reactome: R-HSA-8963889	WP_128476637.1:3.3e-116;WP_134671010.1:1.7e-115;WP_135853630.1:1.7e-115;SHK64999.1:4.8e-115;ODR83540.1:6.3e-115;WP_113276910.1:1.1e-114;WP_135824651.1:1.4e-114;KZN25412.1:2.4e-114;WP_158055472.1:4.1e-114	Halobacteriales	2235
bin_125_00170	Ca. Hikarchaeum sp. Bin4	306	Thiamine-monophosphate kinase	thiL	arCOG00638	ThiL	Thiamine monophosphate kinase	K00946	thiL; thiamine-monophosphate kinase [EC:2.7.4.16]	path:map00730:Thiamine metabolism	0KSA7	Catalyzes the ATP-dependent phosphorylation of thiamine- monophosphate (TMP) to form thiamine-pyrophosphate (TPP), the active form of vitamin B1 (By similarity)	H	PF02769;PF00586	AIR synthase related protein, C-terminal domain;AIR synthase related protein, N-terminal domain					TIGR01379	thiL: thiamine-phosphate kinase	IPR006283;IPR036676;IPR010918;IPR016188;IPR036921	PurM-like, C-terminal domain superfamily;PurM-like, C-terminal domain;PurM-like, N-terminal domain;Thiamine-monophosphate kinase;PurM-like, N-terminal domain superfamily		WP_066380642.1:1.3e-83	Halalkalicoccus paucihalophilus	1008153
bin_125_00171	Ca. Hikarchaeum sp. Bin4	152	hypothetical protein		arCOG01344	RPS19A	Ribosomal protein S19E (S16A)	K02966	RP-S19e, RPS19; small subunit ribosomal protein S19e	path:map03010:Ribosome	0KTDI	May be involved in maturation of the 30S ribosomal subunit (By similarity)	J	PF01090	Ribosomal protein S19e							IPR036390;IPR001266;IPR038111;IPR027548	Ribosomal protein S19e domain superfamily;Ribosomal protein S19e;Ribosomal protein S19e, archaeal;Winged helix DNA-binding domain superfamily	Reactome: R-HSA-156827|Reactome: R-HSA-156902|Reactome: R-HSA-1799339|Reactome: R-HSA-192823|Reactome: R-HSA-2408557|Reactome: R-HSA-6791226|Reactome: R-HSA-72649|Reactome: R-HSA-72689|Reactome: R-HSA-72695|Reactome: R-HSA-72702|Reactome: R-HSA-72706|Reactome: R-HSA-72764|Reactome: R-HSA-9010553|Reactome: R-HSA-975956|Reactome: R-HSA-975957	WP_005553061.1:4.3e-43;AFZ73592.1:7.3e-43;SDR39215.1:7.3e-43;WP_090385014.1:7.3e-43;WP_005579553.1:7.3e-43;WP_148858069.1:1.2e-42;WP_120245129.1:1.2e-42;WP_135821471.1:1.6e-42;PSQ46916.1:2.8e-42;AEH38077.1:2.8e-42;WP_049895314.1:2.8e-42;AXR76740.1:3.6e-42;WP_117362858.1:3.6e-42	Halobacteria	183963
bin_125_00172	Ca. Hikarchaeum sp. Bin4	246	hypothetical protein		arCOG01467	-	ABC-type multidrug transport system, permease component	K01992	ABC-2.P; ABC-2 type transport system permease protein		0KXXK	ABC transporter	V	PF01061	ABC-2 type transporter							IPR013525;IPR000412	ABC-2 transporter;ABC-2 type transporter	Reactome: R-HSA-1369062	WP_049996860.1:4.8e-52;WP_007741510.1:1.4e-51;WP_004053091.1:1.4e-51	Halococcus	2249
bin_125_00173	Ca. Hikarchaeum sp. Bin4	297	putative ABC transporter ATP-binding protein YbhF	ybhF	arCOG00194	CcmA	ABC-type multidrug transport system, ATPase component	K01990	ABC-2.A; ABC-2 type transport system ATP-binding protein		0KW8S	ABC transporter	V	PF00005	ABC transporter			3.A.1.105.12;3.A.1.105.19;9.B.149.1.15;3.A.1.105.14;3.A.1.105.7;3.A.1.105.9;3.A.1.105.21;9.B.149.1.14;3.A.1.105.8;3.A.1.105.13;3.A.1.132.8;3.A.1.105.1;3.A.1.105.15;3.A.1.105.15;3.A.1.105.4;3.A.1.105.4;3.A.1.130.3;3.A.1.211.5;3.A.1.211.5;3.A.1.115.3;3.A.1.130.2;3.A.1.105.6;3.A.1.102.1;3.A.1.105.17;3.A.1.105.20;3.A.1.124.5;3.A.1.128.4;3.A.1.131.3;3.A.1.156.2;3.A.1.211.20;3.A.1.128.5;3.A.1.124.2;3.A…	The M50 Peptidase (M50-P) Family;The ATP-binding Cassette (ABC) Superfamily;The Outer Membrane Lipopolysaccharide Export Porin (LPS-EP) Family			IPR027417;IPR003593;IPR003439	ABC transporter-like;AAA+ ATPase domain;P-loop containing nucleoside triphosphate hydrolase		WP_082230661.1:6.3e-75;WP_007978220.1:1.6e-73;WP_145843805.1:1.6e-73;WP_069451921.1:1.6e-73;WP_009365942.1:2.0e-73;WP_135820036.1:2.7e-73;WP_117591564.1:2.7e-73;WP_137048955.1:2.7e-73	Halobacteria	183963
bin_125_00174	Ca. Hikarchaeum sp. Bin4	171	Albonoursin synthase	albA	arCOG00288	NfnB	Nitroreductase				0KTBU	Nitroreductase	C	PF00881	Nitroreductase family							IPR029479;IPR000415	Nitroreductase;Nitroreductase-like	Reactome: R-HSA-209968	GBC69443.1:2.6e-41	archaeon HR01	2035437
bin_125_00175	Ca. Hikarchaeum sp. Bin4	225	hypothetical protein		arCOG04547	-	Uncharacterized membrane protein				0KZ5U	NA	S												WP_114450692.1:1.0e-32;WP_114606785.1:1.7e-32	Haloplanus	376170
bin_125_00176	Ca. Hikarchaeum sp. Bin4	424	Protoheme IX farnesyltransferase	ctaB	arCOG00479	CyoE	Polyprenyltransferase (cytochrome oxidase assembly factor)	K02301			0KSGW	Converts heme B (protoheme IX) to heme O by substitution of the vinyl group on carbon 2 of heme B porphyrin ring with a hydroxyethyl farnesyl side group (By similarity)	O	PF01040	UbiA prenyltransferase family					TIGR01473	cyoE_ctaB: protoheme IX farnesyltransferase	IPR006369;IPR000537	Protohaem IX farnesyltransferase;UbiA prenyltransferase family	Reactome: R-HSA-189451	WP_006168880.1:4.8e-76;WP_148856376.1:6.2e-76;WP_079979446.1:6.2e-76;WP_160046974.1:1.1e-75;MWV39115.1:1.1e-75;PSP33276.1:1.8e-75;WP_138797195.1:3.1e-75;PSQ50242.1:3.1e-75;WP_128478587.1:4.1e-75;WP_149082468.1:4.1e-75;WP_006064353.1:4.1e-75;WP_135535593.1:4.1e-75;WP_115863703.1:5.3e-75;WP_157512391.1:5.3e-75;WP_076607916.1:9.0e-75;SIR74639.1:9.0e-75;WP_004593577.1:1.2e-74;WP_004516817.1:1.2e-74;W…	Halobacteria	183963
bin_125_00177	Ca. Hikarchaeum sp. Bin4	89	hypothetical protein		arCOG08921	-	Caa(3)-type oxidase, subunit IV	K02277	coxD, ctaF; cytochrome c oxidase subunit IV [EC:7.1.1.9]	path:map00190:Oxidative phosphorylation	0KZI3	NA	C	PF03626	Prokaryotic Cytochrome C oxidase subunit IV							IPR005171	Cytochrome C oxidase subunit IV, prokaryotes		PSP87192.1:1.1e-19;WP_089732653.1:1.1e-19;WP_007274417.1:1.5e-19;WP_004063182.1:1.9e-19;WP_008317181.1:3.3e-19;WP_144901849.1:3.3e-19;WP_049968525.1:4.3e-19;WP_115883373.1:4.3e-19;WP_004976702.1:4.3e-19	Halobacteria	183963
bin_125_00178	Ca. Hikarchaeum sp. Bin4	268	putative cytochrome c oxidase subunit 3	ctaE	arCOG04650	CyoC	Heme/copper-type cytochrome/quinol oxidase, subunit 3	K02276;K02827;K02828;K12132;K15408	coxC, ctaE; cytochrome c oxidase subunit III [EC:7.1.1.9];qoxB; cytochrome aa3-600 menaquinol oxidase subunit I [EC:7.1.1.5];qoxC; cytochrome aa3-600 menaquinol oxidase subunit III [EC:7.1.1.5];prkC, stkP; eukaryotic-like serine/threonine-protein kinase [EC:2.7.11.1];coxAC; cytochrome c oxidase subunit I+III [EC:7.1.1.9]	path:map00190:Oxidative phosphorylation;	0KS8F	cytochrome c oxidase, subunit I	C	PF00510	Cytochrome c oxidase subunit III			3.D.3.5.5;3.D.4.4.5	The Proton-translocating Quinol:Cytochrome c Reductase (QCR) Superfamily;The Proton-translocating Cytochrome Oxidase (COX) Superfamily			IPR000298;IPR013833;IPR035973	Cytochrome c oxidase, subunit III, 4-helical bundle;Cytochrome c oxidase subunit III-like superfamily;Cytochrome c oxidase subunit III-like	Reactome: R-HSA-5628897|Reactome: R-HSA-611105	PSQ65572.1:6.9e-89;PSP70917.1:9.1e-89;WP_005044965.1:5.9e-88;PSP44989.1:1.7e-87;PSP87193.1:2.9e-87	Halobacteriales	2235
bin_125_00179	Ca. Hikarchaeum sp. Bin4	553	Quinol oxidase subunit 1	qoxB	arCOG04650	CyoC	Heme/copper-type cytochrome/quinol oxidase, subunit 3	K02276;K02827;K02828;K12132;K15408	coxC, ctaE; cytochrome c oxidase subunit III [EC:7.1.1.9];qoxB; cytochrome aa3-600 menaquinol oxidase subunit I [EC:7.1.1.5];qoxC; cytochrome aa3-600 menaquinol oxidase subunit III [EC:7.1.1.5];prkC, stkP; eukaryotic-like serine/threonine-protein kinase [EC:2.7.11.1];coxAC; cytochrome c oxidase subunit I+III [EC:7.1.1.9]	path:map00190:Oxidative phosphorylation;	0KS8F	cytochrome c oxidase, subunit I	C	PF00115	Cytochrome C and Quinol oxidase polypeptide I			3.D.4.4.1;3.D.3.5.5;3.D.4.6.1;3.D.4.4.4;3.D.4.4.5;3.D.4.6.2;3.D.4.3.1;3.D.4.4.2;3.D.4.5.1;3.D.4.8.1;3.D.4.4.3;3.D.4.11.1;3.D.4.7.1	The Proton-translocating Cytochrome Oxidase (COX) Superfamily;The Proton-translocating Quinol:Cytochrome c Reductase (QCR) Superfamily			IPR000883;IPR036927	Cytochrome c oxidase subunit I;Cytochrome c oxidase-like, subunit I superfamily	Reactome: R-HSA-5628897|Reactome: R-HSA-611105	WP_074795387.1:1.1e-245;WP_008324439.1:1.1e-245;WP_115802663.1:9.2e-245;WP_151163161.1:1.2e-244;WP_163489154.1:1.2e-244;WP_115891230.1:1.6e-244;WP_006600240.1:1.6e-244;WP_004041536.1:2.0e-244;WP_115859790.1:2.0e-244;WP_144858548.1:7.8e-244;WP_004063181.1:7.8e-244;WP_007274418.1:7.8e-244;WP_008608861.1:1.0e-243;WP_007540465.1:1.0e-243;WP_049968526.1:1.3e-243;WP_008574479.1:1.7e-243;WP_148415714.1:…	Halobacteria	183963
bin_125_00180	Ca. Hikarchaeum sp. Bin4	235	Cytochrome c oxidase subunit 2	ctaC	arCOG01235	CyoA	Heme/copper-type cytochrome/quinol oxidase, subunit 2	K02275;K02826	coxB, ctaC; cytochrome c oxidase subunit II [EC:7.1.1.9];qoxA; cytochrome aa3-600 menaquinol oxidase subunit II [EC:7.1.1.5]	path:map00190:Oxidative phosphorylation	0KUT6	Cytochrome C oxidase, subunit II	C	PF00116	Cytochrome C oxidase subunit II, periplasmic domain			3.D.4.4.4	The Proton-translocating Cytochrome Oxidase (COX) Superfamily	TIGR02866	CoxB: cytochrome c oxidase, subunit II	IPR008972;IPR014222;IPR002429	Cytochrome c oxidase subunit II-like C-terminal;Cytochrome c oxidase, subunit II;Cupredoxin	Reactome: R-HSA-5628897|Reactome: R-HSA-611105	WP_152040108.1:2.4e-61	Salinigranum salinum	1364937
bin_125_00181	Ca. Hikarchaeum sp. Bin4	95	hypothetical protein																						WP_158205593.1:2.4e-07	Halomarina oriensis	671145
bin_125_00182	Ca. Hikarchaeum sp. Bin4	460	hypothetical protein		arCOG02771	-	Uncharacterized membrane protein				0KZKA	NA	S												WP_113278496.1:6.5e-95;WP_049984663.1:1.9e-94	Halobacteria	183963
bin_125_00183	Ca. Hikarchaeum sp. Bin4	141	hypothetical protein																						0	0	0
bin_125_00184	Ca. Hikarchaeum sp. Bin4	415	putative L-asparaginase	ansA_1	arCOG01924	AnsB	L-asparaginase/archaeal Glu-tRNAGln amidotransferase subunit D	K09482	gatD; glutamyl-tRNA(Gln) amidotransferase subunit D [EC:6.3.5.7]	path:map00970:Aminoacyl-tRNA biosynthesis	0KRF9	Allows the formation of correctly charged Gln-tRNA(Gln) through the transamidation of misacylated Glu-tRNA(Gln) in organisms which lack glutaminyl-tRNA synthetase. The reaction takes place in the presence of glutamine and ATP through an activated gamma-phospho-Glu-tRNA(Gln). The gatDE system is specific for glutamate and does not act on aspartate (By similarity)	E	PF18195;PF17763;PF00710	GatD N-terminal domain;Glutaminase/Asparaginase C-terminal domain;Asparaginase, N-terminal					TIGR00519;TIGR02153	asnASE_I: L-asparaginase, type I;gatD_arch: glutamyl-tRNA(Gln) amidotransferase, subunit D	IPR037222;IPR037152;IPR006034;IPR011878;IPR036152;IPR040918;IPR040919;IPR027473;IPR006033;IPR027474	Type I L-asparaginase family;Asparaginase/glutaminase-like superfamily;GatD, N-terminal superfamily;Asparaginase/glutaminase, C-terminal;L-asparaginase, C-terminal;Glutamyl-tRNA(Gln) amidotransferase subunit D;L-asparaginase, N-terminal;GatD, N-terminal;Asparaginase/glutaminase-like;L-asparaginase, N-terminal domain superfamily	Reactome: R-HSA-8963693	MAT09194.1:4.4e-207	0	0
bin_125_00185	Ca. Hikarchaeum sp. Bin4	91	hypothetical protein		arCOG00536	MoaD	Molybdopterin converting factor, small subunit	K03636	moaD, cysO; sulfur-carrier protein	path:map04122:Sulfur relay system	0KV45	Molybdopterin converting factor subunit 1	H	PF02597	ThiS family					TIGR01687	moaD_arch: MoaD family protein	IPR010038;IPR003749;IPR012675;IPR016155	Sulfur carrier ThiS/MoaD-like;MoaD, archaeal-type;Beta-grasp domain superfamily;Molybdopterin synthase/thiamin biosynthesis sulphur carrier, beta-grasp	Reactome: R-HSA-947581	MAT09193.1:1.2e-32	0	0
bin_125_00186	Ca. Hikarchaeum sp. Bin4	241	Uridine phosphorylase	udp	arCOG01324	Udp	Uridine phosphorylase	K00757;K00772	udp, UPP; uridine phosphorylase [EC:2.4.2.3];mtaP, MTAP; 5'-methylthioadenosine phosphorylase [EC:2.4.2.28]	path:map00270:Cysteine and methionine metabolism;path:map00983:Drug metabolism - other enzymes;path:map00240:Pyrimidine metabolism	0KV29	phosphorylase	F	PF01048	Phosphorylase superfamily							IPR000845;IPR035994	Nucleoside phosphorylase domain;Nucleoside phosphorylase superfamily		MAT09192.1:3.8e-110	0	0
bin_125_00187	Ca. Hikarchaeum sp. Bin4	273	hypothetical protein		arCOG02178	-	Uncharacterized membrane protein				0M035	Membrane protein of unknown function DUF63	S	PF01889	Membrane protein of unknown function DUF63							IPR002749	Protein of unknown function DUF63		MAT09191.1:3.0e-116	0	0
bin_125_00188	Ca. Hikarchaeum sp. Bin4	416	Threonylcarbamoyladenosine tRNA methylthiotransferase MtaB	mtaB	arCOG01358	MiaB	2-methylthioadenine synthetase				0KRAT	MiaB-like tRNA modifying enzyme	J	PF04055;PF00919	Radical SAM superfamily;Uncharacterized protein family UPF0004					TIGR00089;TIGR01578	TIGR00089: radical SAM methylthiotransferase, MiaB/RimO family;MiaB-like-B: MiaB-like tRNA modifying enzyme, archaeal-type	IPR023404;IPR006638;IPR013848;IPR038135;IPR006466;IPR005839;IPR007197	MiaB-like tRNA modifying enzyme, archaeal-type;Methylthiotransferase, N-terminal domain superfamily;Methylthiotransferase;Elp3/MiaB/NifB;Radical SAM, alpha/beta horseshoe;Radical SAM;Methylthiotransferase, N-terminal	Reactome: R-HSA-6782315	WP_103426660.1:3.6e-169;WP_142858238.1:1.4e-168;WP_160134706.1:1.2e-167;WP_136601044.1:1.2e-167;WP_136589381.1:1.5e-167;WP_120073300.1:9.9e-167;WP_089784617.1:1.7e-166;WP_115797633.1:4.9e-166	Halobacteria	183963
bin_125_00189	Ca. Hikarchaeum sp. Bin4	285	putative 2-4-dienoyl-CoA reductase	fadH	arCOG01259	FabG	Short-chain alcohol dehydrogenase				0KSXT	reductase	I	PF13561	Enoyl-(Acyl carrier protein) reductase			1.A.115.1.5	The Pore-forming NADPH-dependent 1-Acyldihydroxyacetone Phosphate Reductase (Ayr1) Family			IPR036291	NAD(P)-binding domain superfamily		MBH74866.1:3.9e-114	0	0
bin_125_00190	Ca. Hikarchaeum sp. Bin4	180	AP-4-A phosphorylase		arCOG00419	Hit	HIT family hydrolase	K19710	E2.7.7.53; ATP adenylyltransferase [EC:2.7.7.53]	path:map00230:Purine metabolism	0KTAE	Histidine triad (HIT) protein	F	PF01230	HIT domain							IPR001310;IPR036265;IPR039383	Histidine triad (HIT) protein;FHIT family;HIT-like superfamily		WP_006092920.1:6.3e-62	Natronorubrum tibetense	63128
bin_125_00191	Ca. Hikarchaeum sp. Bin4	296	Methionine aminopeptidase 1	map	arCOG01001	Map	Methionine aminopeptidase	K01265	map; methionyl aminopeptidase [EC:3.4.11.18]		0KRIT	Removes the N-terminal methionine from nascent proteins (By similarity)	J	PF00557	Metallopeptidase family M24					TIGR00501	met_pdase_II: methionine aminopeptidase, type II	IPR036390;IPR000994;IPR036005;IPR028595;IPR036388;IPR002468	Peptidase M24A, methionine aminopeptidase, subfamily 2;Winged helix-like DNA-binding domain superfamily;Methionine aminopeptidase, archaeal;Creatinase/aminopeptidase-like;Peptidase M24;Winged helix DNA-binding domain superfamily	Reactome: R-HSA-2514859	WP_066141275.1:6.0e-102;WP_132057938.1:3.0e-101;WP_163519992.1:8.7e-101;WP_128476519.1:8.7e-101;WP_126662615.1:8.7e-101;WP_013879369.1:1.1e-100;WP_076147211.1:1.1e-100;WP_006429079.1:1.9e-100;WP_159898998.1:2.5e-100;WP_008895926.1:2.5e-100;WP_007983601.1:2.5e-100;WP_049991541.1:2.5e-100;WP_120245320.1:2.5e-100;WP_135824013.1:3.3e-100;WP_012941768.1:4.3e-100;WP_137291368.1:5.7e-100;WP_098724551.1:…	Halobacteria	183963
bin_125_00192	Ca. Hikarchaeum sp. Bin4	127	hypothetical protein		arCOG04154	RPS8A	Ribosomal protein S8E	K02995	RP-S8e, RPS8; small subunit ribosomal protein S8e	path:map03010:Ribosome	0KTXN	30S ribosomal protein S8e	J	PF01201	Ribosomal protein S8e					TIGR00307	eS8: ribosomal protein eS8	IPR001047;IPR022309;IPR020919	Ribosomal protein S8e/ribosomal biogenesis NSA2;Ribosomal protein S8e, archaeal;Ribosomal protein S8e	Reactome: R-HSA-156827|Reactome: R-HSA-156902|Reactome: R-HSA-1799339|Reactome: R-HSA-192823|Reactome: R-HSA-2408557|Reactome: R-HSA-6791226|Reactome: R-HSA-72649|Reactome: R-HSA-72689|Reactome: R-HSA-72695|Reactome: R-HSA-72702|Reactome: R-HSA-72706|Reactome: R-HSA-72764|Reactome: R-HSA-9010553|Reactome: R-HSA-975956|Reactome: R-HSA-975957	WP_089820875.1:2.0e-33;WP_089866514.1:3.3e-33;WP_015301304.1:3.3e-33;WP_007703808.1:5.7e-33;WP_141463621.1:5.7e-33;WP_015320656.1:5.7e-33;WP_090612217.1:7.4e-33;WP_097379384.1:1.3e-32	Halobacteria	183963
bin_125_00193	Ca. Hikarchaeum sp. Bin4	265	Orotidine 5'-phosphate decarboxylase	pyrF	arCOG00081	PyrF	Orotidine-5'-phosphate decarboxylase	K01591	pyrF; orotidine-5'-phosphate decarboxylase [EC:4.1.1.23]	path:map00240:Pyrimidine metabolism	0KS2C	Catalyzes the decarboxylation of orotidine 5'- monophosphate (OMP) to uridine 5'-monophosphate (UMP) (By similarity)	F	PF00215	Orotidine 5'-phosphate decarboxylase / HUMPS family					TIGR02127	pyrF_sub2: orotidine 5'-phosphate decarboxylase	IPR001754;IPR011060;IPR013785;IPR011995	Ribulose-phosphate binding barrel;Orotidine 5'-phosphate decarboxylase, type 2;Aldolase-type TIM barrel;Orotidine 5'-phosphate decarboxylase domain	Reactome: R-HSA-500753	WP_137197009.1:4.7e-98;WP_138004832.1:3.1e-97	Halobacteria	183963
bin_125_00194	Ca. Hikarchaeum sp. Bin4	348	Lactate 2-monooxygenase		arCOG00613	LldD/Idi	FMN-dependent dehydrogenase, includes L-lactate dehydrogenase and type II isopentenyl diphosphate isomerase	K00467;K01823	E1.13.12.4; lactate 2-monooxygenase [EC:1.13.12.4];idi, IDI; isopentenyl-diphosphate Delta-isomerase [EC:5.3.3.2]	path:map00900:Terpenoid backbone biosynthesis;path:map00620:Pyruvate metabolism	0KRCT	FMN-dependent alpha-hydroxy acid dehydrogenase	H	PF01070	FMN-dependent dehydrogenase							IPR012133;IPR000262;IPR013785	Alpha-hydroxy acid dehydrogenase, FMN-dependent;FMN-dependent dehydrogenase;Aldolase-type TIM barrel	Reactome: R-HSA-9033241	WP_098350134.1:5.3e-81;WP_113968884.1:9.0e-81;WP_079533531.1:9.0e-81;WP_159362718.1:1.0e-79;WP_060673117.1:1.0e-79;WP_098439230.1:1.3e-79;WP_061811364.1:1.3e-79	Bacillus	1386
bin_125_00195	Ca. Hikarchaeum sp. Bin4	117	Putative pterin-4-alpha-carbinolamine dehydratase		arCOG02939	PhhB	Pterin-4a-carbinolamine dehydratase	K01724	PCBD, phhB; 4a-hydroxytetrahydrobiopterin dehydratase [EC:4.2.1.96]	path:map00790:Folate biosynthesis	0KUZP	Transcriptional coactivator pterin dehydratase	H	PF01329	Pterin 4 alpha carbinolamine dehydratase							IPR036428;IPR001533	Pterin 4 alpha carbinolamine dehydratase superfamily;Pterin 4 alpha carbinolamine dehydratase		PSP83992.1:1.0e-36;PSQ10101.1:1.3e-36;WP_114584359.1:1.3e-36;WP_092635228.1:1.7e-36;WP_157690266.1:5.1e-36	Halobacteria	183963
bin_125_00196	Ca. Hikarchaeum sp. Bin4	299	hypothetical protein		arCOG00272	RhaT	Permease of the drug/metabolite transporter (DMT) superfamily				0KXFG	EamA-like transporter family	G	PF00892;PF00892	EamA-like transporter family;EamA-like transporter family							IPR000620	EamA domain		WP_089697627.1:2.1e-49;SFK85164.1:2.7e-49;SDM42334.1:4.6e-49;WP_158058096.1:1.0e-48;WP_009374943.1:1.0e-48	Halobacteria	183963
bin_125_00198	Ca. Hikarchaeum sp. Bin4	497	Amidase	amdA	arCOG01717	GatA	Asp-tRNAAsn/Glu-tRNAGln amidotransferase A subunit or related amidase	K02433	gatA, QRSL1; aspartyl-tRNA(Asn)/glutamyl-tRNA(Gln) amidotransferase subunit A [EC:6.3.5.6 6.3.5.7]	path:map00970:Aminoacyl-tRNA biosynthesis	0KRQV	Allows the formation of correctly charged Gln-tRNA(Gln) through the transamidation of misacylated Glu-tRNA(Gln) in organisms which lack glutaminyl-tRNA synthetase. The reaction takes place in the presence of glutamine and ATP through an activated gamma-phospho-Glu-tRNA(Gln) (By similarity)	J	PF01425	Amidase							IPR036928;IPR023631	Amidase signature domain;Amidase signature (AS) superfamily		WP_135827705.1:1.5e-121	Halorussus sp. HD8-83	1710537
bin_125_00199	Ca. Hikarchaeum sp. Bin4	120	Assimilatory nitrite reductase [NAD(P)H] small subunit	nasE_1	arCOG02852	{NirD}	Ferredoxin subunit of nitrite reductase or ring-hydroxylating dioxygenase				0KYYX	Rieske [2Fe-2S] domain	P	PF00355	Rieske [2Fe-2S] domain							IPR017941;IPR036922	Rieske [2Fe-2S] iron-sulphur domain;Rieske [2Fe-2S] iron-sulphur domain superfamily		WP_124190060.1:3.0e-31	Natrarchaeobius chitinivorans	1679083
bin_125_00200	Ca. Hikarchaeum sp. Bin4	362	hypothetical protein		arCOG01931	-	Predicted metal-dependent hydrolase of the TIM-barrel fold	K07045	K07045; uncharacterized protein		0KZMR	Amidohydrolase	S	PF04909	Amidohydrolase							IPR032466;IPR006680	Metal-dependent hydrolase;Amidohydrolase-related		WP_124190061.1:8.7e-127;WP_124179132.1:3.3e-126;WP_124190104.1:2.8e-125;WP_124179086.1:2.8e-125	Natrarchaeobius	2501796
bin_125_00201	Ca. Hikarchaeum sp. Bin4	537	hypothetical protein		arCOG02980	-	Uncharacterized protein				0KX7Z	NA	S												WP_121920005.1:8.2e-89;WP_049934883.1:5.3e-88	Haloplanus	376170
bin_125_00202	Ca. Hikarchaeum sp. Bin4	201	hypothetical protein		arCOG02976	-	Uncharacterized protein				0KSWN	NA	L												WP_007691328.1:5.6e-67;WP_120074264.1:5.6e-67;WP_160134385.1:1.2e-66;WP_059055146.1:1.6e-66;WP_157503329.1:2.1e-66;WP_135828095.1:2.8e-66;WP_058980588.1:2.8e-66;ERH09827.1:4.7e-66;WP_108384018.1:1.1e-65;WP_137196612.1:1.4e-65;ESS09550.1:1.4e-65;WP_158835882.1:1.8e-65	Archaea	2157
bin_125_00203	Ca. Hikarchaeum sp. Bin4	360	hypothetical protein		arCOG00423	-	Oligoribonuclease NrnB or cAMP/cGMP phosphodiesterase, DHH superfamily	K07097	K07097; uncharacterized protein		0KSF3	Inherit from arCOG: Phosphoesterase DHHA1	S									IPR038763	DHH phosphoesterase superfamily		WP_066144886.1:2.1e-101;WP_076426925.1:6.2e-101;WP_069449585.1:8.1e-101;WP_007980144.1:3.1e-100;WP_132058952.1:5.3e-100;WP_097008461.1:5.3e-100;WP_113279160.1:6.9e-100;WP_009486825.1:1.5e-99;WP_049971883.1:2.0e-99;WP_089668884.1:3.4e-99	Halobacteriales	2235
bin_125_00204	Ca. Hikarchaeum sp. Bin4	136	hypothetical protein		arCOG01946	RPS6A	Ribosomal protein S6E/S10	K02991	RP-S6e, RPS6; small subunit ribosomal protein S6e	path:map04066:HIF-1 signaling pathway;path:map01521:EGFR tyrosine kinase inhibitor resistance;path:map04910:Insulin signaling pathway;path:map04371:Apelin signaling pathway;path:map04714:Thermogenesis;path:map05205:Proteoglycans in cancer;path:map04151:PI3K-Akt signaling pathway;path:map04150:mTOR signaling pathway;path:map03010:Ribosome	0KTVC	30S ribosomal protein S6E	J	PF01092	Ribosomal protein S6e							IPR020924;IPR001377	Ribosomal protein S6e, archaeal;Ribosomal protein S6e	Reactome: R-HSA-156827|Reactome: R-HSA-156902|Reactome: R-HSA-166208|Reactome: R-HSA-1799339|Reactome: R-HSA-192823|Reactome: R-HSA-2408557|Reactome: R-HSA-6790901|Reactome: R-HSA-6791226|Reactome: R-HSA-72649|Reactome: R-HSA-72689|Reactome: R-HSA-72695|Reactome: R-HSA-72702|Reactome: R-HSA-72706|Reactome: R-HSA-72764|Reactome: R-HSA-9010553|Reactome: R-HSA-975956|Reactome: R-HSA-975957	WP_049997772.1:6.5e-27;WP_007740599.1:1.5e-26;WP_004051950.1:3.2e-26	Halococcus	2249
bin_125_00205	Ca. Hikarchaeum sp. Bin4	271	hypothetical protein		arCOG04746	-	Uncharacterized membrane protein				0M0HJ	NA	S												WP_082678851.1:1.1e-33;WP_076426891.1:2.5e-33;WP_009486859.1:2.5e-33;WP_157500274.1:3.2e-33;WP_049971908.1:5.5e-33;WP_049970834.1:7.1e-33	Halobacteriaceae	2236
bin_125_00206	Ca. Hikarchaeum sp. Bin4	110	hypothetical protein																						MAO89035.1:9.0e-27	0	0
bin_125_00207	Ca. Hikarchaeum sp. Bin4	704	hypothetical protein		arCOG04138	NtpI	Archaeal/vacuolar-type H+-ATPase subunit I	K02123	ATPVI, ntpI, atpI; V/A-type H+/Na+-transporting ATPase subunit I	path:map00190:Oxidative phosphorylation	0KRG0	V-type ATP synthase subunit I	C	PF01496;PF01496	V-type ATPase 116kDa subunit family;V-type ATPase 116kDa subunit family			3.A.2.3.2;3.A.2.2.1	The H+- or Na+-translocating F-type, V-type and A-type ATPase (F-ATPase) Superfamily			IPR002490	V-type ATPase, V0 complex, 116kDa subunit family	Reactome: R-HSA-1222556|Reactome: R-HSA-77387|Reactome: R-HSA-917977|Reactome: R-HSA-983712	MAO89034.1:0.0e+00	0	0
bin_125_00208	Ca. Hikarchaeum sp. Bin4	91	hypothetical protein		arCOG02455	AtpK	Archaeal/vacuolar-type Na+/H+-ATPase, subunit K	K02124	ATPVK, ntpK, atpK; V/A-type H+/Na+-transporting ATPase subunit K	path:map00190:Oxidative phosphorylation	0KUES	H transporting two-sector ATPase C subunit	C	PF00137	ATP synthase subunit C							IPR002379;IPR035921	F/V-ATP synthase subunit C superfamily;V-ATPase proteolipid subunit C-like domain		WP_066140076.1:2.4e-09	Haladaptatus sp. R4	1679489
bin_125_00209	Ca. Hikarchaeum sp. Bin4	195	V-type proton ATPase subunit E	atpE	arCOG00869	NtpE	Archaeal/vacuolar-type H+-ATPase subunit E	K02121	ATPVE, ntpE, atpE; V/A-type H+/Na+-transporting ATPase subunit E	path:map00190:Oxidative phosphorylation	0KSQF	Produces ATP from ADP in the presence of a proton gradient across the membrane (By similarity)	C	PF01991	ATP synthase (E/31 kDa) subunit			3.A.2.3.1	The H+- or Na+-translocating F-type, V-type and A-type ATPase (F-ATPase) Superfamily			IPR002842;IPR038495	V-type ATPase subunit E, C-terminal domain superfamily;V-type ATPase subunit E	Reactome: R-HSA-1222556|Reactome: R-HSA-77387|Reactome: R-HSA-917977|Reactome: R-HSA-9639288|Reactome: R-HSA-983712	PSP82701.1:1.1e-32	Halobacteriales archaeon QS_6_64_34	1919182
bin_125_00210	Ca. Hikarchaeum sp. Bin4	350	V-type ATP synthase subunit C	atpC	arCOG02459	NtpC	Archaeal/vacuolar-type H+-ATPase subunit C	K02119	ATPVC, ntpC, atpC; V/A-type H+/Na+-transporting ATPase subunit C	path:map00190:Oxidative phosphorylation	0KSBI	Produces ATP from ADP in the presence of a proton gradient across the membrane (By similarity)	C	PF01992	ATP synthase (C/AC39) subunit			3.A.2.3.1;3.A.2.3.2	The H+- or Na+-translocating F-type, V-type and A-type ATPase (F-ATPase) Superfamily	TIGR02923	AhaC: ATP synthase A1, C subunit	IPR002843;IPR014272;IPR035067;IPR036079	V-type ATPase subunit c;ATPase, V0 complex, c/d subunit;ATPase, V0 complex, c subunit;V-type ATP synthase subunit C-like	Reactome: R-HSA-1222556|Reactome: R-HSA-77387|Reactome: R-HSA-917977|Reactome: R-HSA-9639288|Reactome: R-HSA-983712	WP_049969259.1:3.5e-117;WP_076430753.1:7.9e-117	Haladaptatus	367188
bin_125_00211	Ca. Hikarchaeum sp. Bin4	105	V-type ATP synthase subunit F	atpF	arCOG04102	NtpG	Archaeal/vacuolar-type H+-ATPase subunit F	K02122	ATPVF, ntpF, atpF; V/A-type H+/Na+-transporting ATPase subunit F	path:map00190:Oxidative phosphorylation	0KUJF	Produces ATP from ADP in the presence of a proton gradient across the membrane (By similarity)	C	PF01990	ATP synthase (F/14-kDa) subunit			3.A.2.3.1	The H+- or Na+-translocating F-type, V-type and A-type ATPase (F-ATPase) Superfamily			IPR022944;IPR008218;IPR036906	ATPase, V1 complex, subunit F superfamily;ATPase, V1 complex, subunit F, bacterial/archaeal;ATPase, V1 complex, subunit F	Reactome: R-HSA-1222556|Reactome: R-HSA-77387|Reactome: R-HSA-917977|Reactome: R-HSA-9639288|Reactome: R-HSA-983712	WP_117593311.1:4.4e-31;WP_058580499.1:2.9e-30;WP_053946891.1:2.9e-30;WP_010903580.1:2.9e-30	Halobacteria	183963
bin_125_00212	Ca. Hikarchaeum sp. Bin4	407	V-type sodium ATPase catalytic subunit A	ntpA	arCOG00868	NtpA	Archaeal/vacuolar-type H+-ATPase subunit A	K02117	ATPVA, ntpA, atpA; V/A-type H+/Na+-transporting ATPase subunit A [EC:7.1.2.2 7.2.2.1]	path:map00190:Oxidative phosphorylation	0KRJ3	Produces ATP from ADP in the presence of a proton gradient across the membrane. The archaeal alpha chain is a catalytic subunit	C	PF00006;PF02874;PF16886	ATP synthase alpha/beta family, nucleotide-binding domain;ATP synthase alpha/beta family, beta-barrel domain;ATPsynthase alpha/beta subunit N-term extension			3.A.2.3.1;3.A.2.3.2;3.A.2.2.2;3.A.2.2.1;3.A.2.3.3;3.A.2.2.7;3.A.2.2.6;3.A.2.2.4;3.A.2.2.5;3.A.2.2.8;3.A.2.3.3;3.A.2.2.3;3.A.2.2.3;3.A.6.1.3;3.A.6.1.1;3.A.6.3.1	The H+- or Na+-translocating F-type, V-type and A-type ATPase (F-ATPase) Superfamily;The Type III (Virulence-related) Secretory Pathway (IIISP) Family			IPR023366;IPR036121;IPR031686;IPR000194;IPR027417;IPR004100	P-loop containing nucleoside triphosphate hydrolase;ATPase, F1/V1/A1 complex, alpha/beta subunit, nucleotide-binding domain;ATPase, F1/V1/A1 complex, alpha/beta subunit, N-terminal domain superfamily;ATPase, F1/V1/A1 complex, alpha/beta subunit, N-terminal domain;ATP synthase subunit alpha, N-terminal domain-like superfamily;ATPsynthase alpha/beta subunit, N-terminal extension	Reactome: R-HSA-1222556|Reactome: R-HSA-77387|Reactome: R-HSA-917977|Reactome: R-HSA-9639288|Reactome: R-HSA-983712	WP_015408365.1:3.3e-183;WP_137277221.1:3.3e-183;WP_011322241.1:3.3e-183;WP_156707814.1:7.3e-183;WP_124193244.1:9.6e-183;WP_158058639.1:8.1e-182;WP_138798283.1:1.4e-181;WP_135534866.1:1.8e-181;WP_086888415.1:1.8e-181;WP_124197112.1:1.8e-181;WP_142443080.1:1.8e-181;WP_132058194.1:1.8e-181;WP_135824921.1:5.3e-181;WP_136717488.1:6.9e-181;ERH07062.1:1.2e-180;WP_151161706.1:1.2e-180;WP_124178748.1:1.5e…	Halobacteria	183963
bin_125_00213	Ca. Hikarchaeum sp. Bin4	177	V-type ATP synthase alpha chain	atpA	arCOG00868	NtpA	Archaeal/vacuolar-type H+-ATPase subunit A	K02117	ATPVA, ntpA, atpA; V/A-type H+/Na+-transporting ATPase subunit A [EC:7.1.2.2 7.2.2.1]	path:map00190:Oxidative phosphorylation	0KRJ3	Produces ATP from ADP in the presence of a proton gradient across the membrane. The archaeal alpha chain is a catalytic subunit	C					3.A.2.2.1;3.A.2.3.1;3.A.2.3.2;3.A.2.2.2;3.A.2.2.3;3.A.2.3.3;3.A.2.2.8;3.A.2.2.5;3.A.2.2.6;3.A.2.2.4;3.A.2.2.7	The H+- or Na+-translocating F-type, V-type and A-type ATPase (F-ATPase) Superfamily			IPR024034	ATPase, F1/V1 complex, beta/alpha subunit, C-terminal		WP_007702576.1:6.2e-70;WP_015301757.1:1.8e-69;PSP73639.1:2.4e-69;WP_066383563.1:5.3e-69;WP_135534866.1:6.9e-69;WP_097009592.1:6.9e-69;WP_117362923.1:9.0e-69;WP_008418516.1:9.0e-69;WP_049927921.1:1.5e-68;WP_138798283.1:1.5e-68	Halobacteria	183963
bin_125_00214	Ca. Hikarchaeum sp. Bin4	468	V-type sodium ATPase subunit B	ntpB	arCOG00865	NtpB	Archaeal/vacuolar-type H+-ATPase subunit B	K02118	ATPVB, ntpB, atpB; V/A-type H+/Na+-transporting ATPase subunit B	path:map00190:Oxidative phosphorylation	0KRFX	Produces ATP from ADP in the presence of a proton gradient across the membrane. The archaeal beta chain is a regulatory subunit	C	PF02874;PF00006	ATP synthase alpha/beta family, beta-barrel domain;ATP synthase alpha/beta family, nucleotide-binding domain			3.A.2.3.1;3.A.2.3.2;3.A.2.2.2;3.A.2.2.1;3.A.2.2.5;3.A.2.2.3;3.A.2.2.5;3.A.2.2.5;3.A.2.2.6;3.A.2.2.4;3.A.2.2.7;3.A.2.2.7;3.A.2.2.4;3.A.2.2.6;3.A.2.2.8;3.A.2.3.3;3.A.2.3.3;3.A.6.1.3;3.A.6.1.1;3.A.2.1.7;3.A.6.3.1;3.A.2.1.10;3.A.6.2.1;3.A.2.1.2;3.A.2.1.6;3.A.2.1.5;3.A.2.1.5;3.A.2.1.3;3.A.2.1.3;3.A.2.1.2;3.A.2.1.12;3.A.2.1.11;3.A.2.1.11;3.A.2.1.6;3.A.2.1.4;3.A.6.1.2;3.A.2.1.13;3.A.2.1.1;3.A.6.3.1;3.A.…	The H+- or Na+-translocating F-type, V-type and A-type ATPase (F-ATPase) Superfamily;The Type III (Virulence-related) Secretory Pathway (IIISP) Family			IPR000194;IPR027417;IPR022879;IPR004100	P-loop containing nucleoside triphosphate hydrolase;V-type ATP synthase regulatory subunit B/beta;ATPase, F1/V1/A1 complex, alpha/beta subunit, nucleotide-binding domain;ATPase, F1/V1/A1 complex, alpha/beta subunit, N-terminal domain	Reactome: R-HSA-1222556|Reactome: R-HSA-77387|Reactome: R-HSA-917977|Reactome: R-HSA-9639288|Reactome: R-HSA-983712	WP_101295291.1:2.1e-218;WP_076430756.1:2.8e-218;WP_137197632.1:2.8e-218;WP_151161705.1:4.7e-218;WP_135824920.1:4.7e-218;WP_042663443.1:6.2e-218;WP_008319779.1:6.2e-218;WP_151134929.1:6.2e-218;WP_092887717.1:8.1e-218;WP_136603177.1:8.1e-218;WP_136590784.1:1.1e-217;WP_049969256.1:1.1e-217;WP_163523138.1:1.1e-217;MUV57956.1:1.1e-217;WP_135667499.1:1.1e-217;WP_006430410.1:1.4e-217;WP_115864674.1:1.4e…	Halobacteria	183963
bin_125_00215	Ca. Hikarchaeum sp. Bin4	214	V-type ATP synthase subunit D	atpD	arCOG04101	NtpD	Archaeal/vacuolar-type H+-ATPase subunit D	K02120	ATPVD, ntpD, atpD; V/A-type H+/Na+-transporting ATPase subunit D	path:map00190:Oxidative phosphorylation	0KRI8	Produces ATP from ADP in the presence of a proton gradient across the membrane (By similarity)	C	PF01813	ATP synthase subunit D			3.A.2.3.1;3.A.2.3.2;3.A.2.2.1;3.A.2.2.2	The H+- or Na+-translocating F-type, V-type and A-type ATPase (F-ATPase) Superfamily	TIGR00309	V_ATPase_subD: V-type ATPase, D subunit	IPR002699	ATPase, V1 complex, subunit D	Reactome: R-HSA-1222556|Reactome: R-HSA-6798695|Reactome: R-HSA-77387|Reactome: R-HSA-917977|Reactome: R-HSA-9639288|Reactome: R-HSA-983712	WP_089822307.1:2.0e-75;PSQ05217.1:2.7e-75;WP_005536210.1:5.9e-75;WP_157689776.1:5.9e-75;WP_142443848.1:7.8e-75;WP_134668434.1:1.7e-74;WP_101349152.1:1.7e-74;WP_053966470.1:1.7e-74;WP_058984284.1:1.7e-74;WP_137682955.1:1.7e-74;WP_121511294.1:1.7e-74;WP_011321862.1:1.7e-74;WP_129114393.1:1.7e-74;WP_049919884.1:1.7e-74;WP_008319777.1:2.3e-74;WP_151134925.1:3.0e-74;WP_008311098.1:3.0e-74;WP_058571349…	Halobacteria	183963
bin_125_00216	Ca. Hikarchaeum sp. Bin4	130	hypothetical protein																						0	0	0
bin_125_00217	Ca. Hikarchaeum sp. Bin4	624	Ferredoxin-dependent glutamate synthase 1	gltB	arCOG04553	GltB	Glutamate synthase	K00265	gltB; glutamate synthase (NADPH) large chain [EC:1.4.1.13]	path:map00250:Alanine, aspartate and glutamate metabolism;path:map00910:Nitrogen metabolism	0KRKU	Archaeal glutamate synthase NADPH	E	PF01493;PF01645	GXGXG motif;Conserved region in glutamate synthase							IPR002932;IPR002489;IPR036485;IPR013785	Glutamate synthase, alpha subunit, C-terminal;Glutamate synthase domain;Aldolase-type TIM barrel;Glutamate synthase, alpha subunit, C-terminal domain superfamily		ELY66049.1:3.4e-240;WP_083898731.1:3.4e-240;WP_015321341.1:1.0e-239;WP_015233895.1:2.2e-239;WP_081604703.1:2.2e-239;ELY73555.1:2.2e-239;WP_049912720.1:2.9e-239;ELY89101.1:2.9e-239;WP_086009366.1:5.0e-239;ELY68521.1:5.0e-239;WP_090377362.1:2.5e-238;WP_090303889.1:2.5e-238;SDJ36561.1:2.5e-238;PSP24833.1:3.2e-238;WP_087714689.1:4.2e-238;WP_084569002.1:4.2e-238;WP_004215287.1:5.5e-238;WP_071400374.1:…	Halobacteria	183963
bin_125_00218	Ca. Hikarchaeum sp. Bin4	352	Glycerol-1-phosphate dehydrogenase [NAD(P)+]	egsA	arCOG00982	GldA	Glycerol dehydrogenase or related enzyme	K00096	araM, egsA; glycerol-1-phosphate dehydrogenase [NAD(P)+] [EC:1.1.1.261]	path:map00564:Glycerophospholipid metabolism	0KRCA	Catalyzes the NAD(P)H-dependent reduction of dihydroxyacetonephosphate (DHAP or glycerone phosphate) to glycerol 1-phosphate (G1P). The G1P thus generated is used as the glycerophosphate backbone of phospholipids in the cellular membranes of Archaea (By similarity)	C	PF13685	Iron-containing alcohol dehydrogenase							IPR016205;IPR023002;IPR032837	Glycerol dehydrogenase;Glycerol-1-phosphate dehydrogenase, archaea;Glycerol-1-phosphate dehydrogenase		WP_004052052.1:3.1e-113;WP_049901519.1:1.5e-112;PSP43434.1:2.0e-112;WP_148858453.1:2.6e-112;WP_006077611.1:2.6e-112;WP_005042707.1:4.5e-112;WP_120074599.1:5.9e-112;WP_121817888.1:5.9e-112;PSQ26656.1:7.7e-112;WP_160134190.1:1.7e-111;WP_059055997.1:1.7e-111;WP_136715878.1:1.7e-111;WP_129069259.1:2.2e-111;WP_066378641.1:2.2e-111;WP_009487774.1:2.2e-111;WP_077205395.1:2.2e-111;WP_135533546.1:2.9e-111…	Halobacteria	183963
bin_125_00219	Ca. Hikarchaeum sp. Bin4	367	hypothetical protein		arCOG01403	AglL	Glycosyltransferase				0M16N	glycosyl transferase group 1	M	PF00534	Glycosyl transferases group 1	GT33;GT4	sucrose synthase (EC 2.4.1.13); sucrose-phosphate synthase (EC 2.4.1.14); alpha-glucosyltransferase (EC 2.4.1.52); lipopolysaccharide N-acetylglucosaminyltransferase (EC 2.4.1.56); phosphatidylinositol alpha-mannosyltransferase (EC 2.4.1.57); GDP-Man: Man1GlcNAc2-PP-dolichol alpha-1,3-mannosyltransferase (EC 2.4.1.132); GDP-Man: Man3GlcNAc2-PP-dolichol/Man4GlcNAc2-PP-dolichol alpha-1,2-mannosyltr…					IPR001296	Glycosyl transferase, family 1		WP_132057685.1:1.1e-73;WP_115795230.1:4.3e-73;WP_137283469.1:1.2e-72;WP_158057762.1:2.1e-72;WP_007979438.1:2.8e-72	Halobacteriales	2235
bin_125_00220	Ca. Hikarchaeum sp. Bin4	788	Dihydropteroate synthase	folP_1	02TH9			K00796;K11754	folP; dihydropteroate synthase [EC:2.5.1.15];folC; dihydrofolate synthase / folylpolyglutamate synthase [EC:6.3.2.12 6.3.2.17]	path:map00790:Folate biosynthesis	0KS77	dihydropteroate synthase	H	PF00809;PF02875;PF08245	Pterin binding enzyme;Mur ligase family, glutamate ligase domain;Mur ligase middle domain					TIGR01496;TIGR01499	DHPS: dihydropteroate synthase;folC: bifunctional protein FolC	IPR001645;IPR000489;IPR004101;IPR006390;IPR036565;IPR011005;IPR036615;IPR013221	Mur ligase, C-terminal;Mur ligase, C-terminal domain superfamily;Mur ligase, central;Folylpolyglutamate synthetase;Dihydropteroate synthase;Mur-like, catalytic domain superfamily;Pterin-binding domain;Dihydropteroate synthase-like	Reactome: R-HSA-196757;Reactome: R-HSA-156581|Reactome: R-HSA-1614635|Reactome: R-HSA-196741|Reactome: R-HSA-3359467|Reactome: R-HSA-3359469	WP_122090767.1:1.3e-204;EMA49697.1:2.1e-202;WP_049913236.1:2.1e-202;WP_162412033.1:6.1e-202;WP_049999271.1:2.3e-201;WP_004052309.1:4.0e-201;WP_135302220.1:1.5e-200	Halobacteriales	2235
bin_125_00221	Ca. Hikarchaeum sp. Bin4	329	Bifunctional purine biosynthesis protein PurH	purH	arCOG02824	PurH	AICAR transformylase/IMP cyclohydrolase PurH	K00602	purH; phosphoribosylaminoimidazolecarboxamide formyltransferase / IMP cyclohydrolase [EC:2.1.2.3 3.5.4.10]	path:map00670:One carbon pool by folate;path:map01523:Antifolate resistance;path:map00230:Purine metabolism	0KRBB	phosphoribosylaminoimidazolecarboxamide formyltransferase IMP cyclohydrolase (EC 2.1.2.3	F	PF01808	AICARFT/IMPCHase bienzyme							IPR002695;IPR024051;IPR016193	Bifunctional purine biosynthesis protein PurH-like;AICAR transformylase, duplicated domain superfamily;Cytidine deaminase-like	Reactome: R-HSA-73817	WP_092536774.1:2.9e-121;WP_163485631.1:2.5e-120;WP_145843773.1:5.5e-120;WP_129784970.1:7.1e-120;WP_006056709.1:7.1e-120;WP_008605350.1:1.2e-119;WP_151109422.1:1.2e-119;WP_006600477.1:1.6e-119;WP_074792122.1:2.7e-119;WP_151139012.1:2.7e-119;WP_137048837.1:4.6e-119;WP_042662207.1:6.0e-119;WP_089778497.1:6.0e-119;WP_117591921.1:6.0e-119;WP_007273414.1:6.0e-119;WP_163488944.1:6.0e-119;WP_058828908.1:…	Halobacteria	183963
bin_125_00222	Ca. Hikarchaeum sp. Bin4	457	Adenylosuccinate lyase	purB	arCOG01747	PurB	Adenylosuccinate lyase	K01756	purB, ADSL; adenylosuccinate lyase [EC:4.3.2.2]	path:map00250:Alanine, aspartate and glutamate metabolism;path:map00230:Purine metabolism	0KRMR	Adenylosuccinate lyase	F	PF08328;PF00206	Adenylosuccinate lyase C-terminal;Lyase							IPR022761;IPR013539;IPR008948;IPR024083	Fumarate lyase, N-terminal;L-Aspartase-like;Adenylosuccinate lyase PurB, C-terminal;Fumarase/histidase, N-terminal		EJN60402.1:2.3e-145;WP_049893548.1:2.3e-145;WP_089821192.1:4.0e-145;WP_004572582.1:5.2e-145;WP_058573366.1:5.2e-145;WP_151163714.1:6.8e-145;WP_089869337.1:8.9e-145;WP_113277034.1:3.4e-144;WP_089878971.1:2.2e-143;WP_151109424.1:2.2e-143;WP_076427566.1:3.7e-143;WP_159763406.1:1.1e-142;WP_101296600.1:1.4e-142;WP_074792120.1:2.4e-142;WP_121568196.1:2.4e-142;WP_151139013.1:3.2e-142	Halobacteria	183963
bin_125_00223	Ca. Hikarchaeum sp. Bin4	144	hypothetical protein																						MBB32027.1:5.8e-50	0	0
bin_125_00224	Ca. Hikarchaeum sp. Bin4	46	hypothetical protein																						0	0	0
bin_125_00225	Ca. Hikarchaeum sp. Bin4	165	GMP synthase [glutamine-hydrolyzing]	guaA_1	arCOG00090	GuaA	GMP synthase - Glutamine amidotransferase domain	K01951	guaA, GMPS; GMP synthase (glutamine-hydrolysing) [EC:6.3.5.2]	path:map00983:Drug metabolism - other enzymes;path:map00230:Purine metabolism	0KSU9	Glutamine amidotransferase class-I	F	PF00117	Glutamine amidotransferase class-I							IPR029062;IPR017926	Glutamine amidotransferase;Class I glutamine amidotransferase-like		MAQ56917.1:6.4e-77	0	0
bin_125_00226	Ca. Hikarchaeum sp. Bin4	457	Phosphoglucomutase	pgcA	arCOG00767	{ManB}	Phosphomannomutase				0M170	phosphoglucomutase phospho-mannomutase	G	PF02880;PF02878;PF02879;PF00408	Phosphoglucomutase/phosphomannomutase, alpha/beta/alpha domain III;Phosphoglucomutase/phosphomannomutase, alpha/beta/alpha domain I;Phosphoglucomutase/phosphomannomutase, alpha/beta/alpha domain II;Phosphoglucomutase/phosphomannomutase, C-terminal domain							IPR005845;IPR036900;IPR005846;IPR005843;IPR005844;IPR016055	Alpha-D-phosphohexomutase, alpha/beta/alpha domain III;Alpha-D-phosphohexomutase, alpha/beta/alpha domain II;Alpha-D-phosphohexomutase, alpha/beta/alpha domain I;Alpha-D-phosphohexomutase, alpha/beta/alpha I/II/III;Alpha-D-phosphohexomutase, C-terminal;Alpha-D-phosphohexomutase, C-terminal domain superfamily		MAQ56916.1:5.5e-195	0	0
bin_125_00227	Ca. Hikarchaeum sp. Bin4	129	hypothetical protein		arCOG04721	WecD	Acetyltransferase (GNAT) family				0M02B	GCN5-related N-acetyltransferase	K	PF13508	Acetyltransferase (GNAT) domain							IPR016181;IPR000182	Acyl-CoA N-acyltransferase;GNAT domain		WP_159904606.1:8.4e-16	Salinirussus salinus	1198300
bin_125_00228	Ca. Hikarchaeum sp. Bin4	65	hypothetical protein		arCOG00535	ThiS	Sulfur transfer protein involved in thiamine biosynthesis	K03154	thiS; sulfur carrier protein	path:map04122:Sulfur relay system	0KVBY	Inherit from arCOG: sulfur carrier protein ThiS	H												WP_049969349.1:2.0e-10;WP_076430949.1:4.5e-10	Haladaptatus	367188
bin_125_00229	Ca. Hikarchaeum sp. Bin4	323	DNA polymerase III subunit tau	dnaX_1	arCOG00469	RFCS	Clamp loader ATPase, small subunit	K04801	rfcS; replication factor C small subunit	path:map03030:DNA replication	0KRB7	Part of the RFC clamp loader complex which loads the PCNA sliding clamp onto DNA (By similarity)	L	PF00004;PF08542	ATPase family associated with various cellular activities (AAA);Replication factor C C-terminal domain							IPR003959;IPR023748;IPR003593;IPR013748;IPR027417;IPR008921	P-loop containing nucleoside triphosphate hydrolase;AAA+ ATPase domain;Replication factor C, C-terminal;ATPase, AAA-type, core;DNA polymerase III, clamp loader complex, gamma/delta/delta subunit, C-terminal;Replication factor C small subunit, archaeal	Reactome: R-HSA-110312|Reactome: R-HSA-110314|Reactome: R-HSA-110320|Reactome: R-HSA-174411|Reactome: R-HSA-176187|Reactome: R-HSA-5651801|Reactome: R-HSA-5655862|Reactome: R-HSA-5656121|Reactome: R-HSA-5656169|Reactome: R-HSA-5685938|Reactome: R-HSA-5685942|Reactome: R-HSA-5693607|Reactome: R-HSA-5693616|Reactome: R-HSA-5696397|Reactome: R-HSA-5696400|Reactome: R-HSA-6782135|Reactome: R-HSA-6782…	WP_135821714.1:5.2e-123;WP_121816401.1:6.8e-123;WP_136717597.1:6.8e-123;WP_092887473.1:1.2e-122;WP_135363092.1:1.2e-122;WP_008322666.1:1.5e-122;WP_151135140.1:1.5e-122;WP_151113913.1:1.5e-122;WP_007275527.1:2.0e-122;WP_158831122.1:2.0e-122;WP_101295255.1:2.6e-122;WP_089823020.1:2.6e-122;WP_007544297.1:2.6e-122;WP_008386761.1:3.4e-122;WP_074792836.1:3.4e-122;PSP96453.1:3.4e-122;SEK93602.1:3.4e-122…	Halobacteria	183963
bin_125_00230	Ca. Hikarchaeum sp. Bin4	922	Alanine--tRNA ligase	alaS	arCOG01255	AlaS	Alanyl-tRNA synthetase	K01872;K07050	AARS, alaS; alanyl-tRNA synthetase [EC:6.1.1.7];AARSD1, ALAX; misacylated tRNA(Ala) deacylase [EC:3.1.1.-]	;path:map00970:Aminoacyl-tRNA biosynthesis	0KRG7	Catalyzes the attachment of alanine to tRNA(Ala) in a two-step reaction alanine is first activated by ATP to form Ala- AMP and then transferred to the acceptor end of tRNA(Ala). Also edits incorrectly charged Ser-tRNA(Ala) and Gly-tRNA(Ala) via its editing domain (By similarity)	J	PF01411;PF02272;PF07973	tRNA synthetases class II (A);DHHA1 domain;Threonyl and Alanyl tRNA synthetase second additional domain					TIGR03683;TIGR00344	A-tRNA_syn_arch: alanine--tRNA ligase;alaS: alanine--tRNA ligase	IPR002318;IPR018162;IPR018164;IPR018163;IPR022429;IPR009000;IPR012947;IPR003156	Alanine-tRNA ligase, archaea;DHHA1 domain;Threonyl/alanyl tRNA synthetase, SAD;Alanine-tRNA ligase, class IIc, anti-codon-binding domain superfamily;Translation protein, beta-barrel domain superfamily;Alanyl-tRNA synthetase, class IIc, N-terminal;Alanine-tRNA ligase, class IIc;Threonyl/alanyl tRNA synthetase, class II-like, putative editing domain superfamily	Reactome: R-HSA-379716	WP_066140438.1:0.0e+00;WP_134671111.1:0.0e+00;WP_069451006.1:0.0e+00;WP_007976258.1:0.0e+00;WP_132059161.1:0.0e+00;WP_158058648.1:0.0e+00	Halobacteriaceae	2236
bin_125_00231	Ca. Hikarchaeum sp. Bin4	176	Dephospho-CoA kinase	coaE	arCOG01045	CoaE	Dephospho-CoA kinase				0KS6J	UPF0200 protein	H	PF13207	AAA domain							IPR027417	P-loop containing nucleoside triphosphate hydrolase		WP_145845001.1:3.4e-44;WP_151135259.1:4.5e-44;WP_158058622.1:5.8e-44;WP_101295727.1:7.6e-44;WP_008418678.1:7.6e-44;WP_113274706.1:9.9e-44;WP_135821885.1:9.9e-44;PSP58761.1:1.7e-43;WP_117593585.1:2.2e-43;WP_066383355.1:2.2e-43;WP_121820863.1:2.9e-43	Halobacteria	183963
bin_125_00232	Ca. Hikarchaeum sp. Bin4	183	hypothetical protein		arCOG00624	MgtE2	Permease, similar to cation transporter	K07244	K07244; mgtE-like transporter		0KT7S	MgtE integral membrane region	P	PF01769	Divalent cation transporter							IPR036739;IPR038048;IPR006667	SLC41 divalent cation transporters, integral membrane domain;Magnesium transporter MgtE, transmembrane domain;SLC41 divalent cation transporters, integral membrane domain superfamily		WP_129114226.1:4.2e-45	unclassified Haloferacaceae	1727652
bin_125_00233	Ca. Hikarchaeum sp. Bin4	199	hypothetical protein		arCOG00624	MgtE2	Permease, similar to cation transporter	K07244	K07244; mgtE-like transporter		0KTA0	MgtE integral membrane region	P	PF01769	Divalent cation transporter			1.A.26.3.1	The Mg2+ Transporter-E (MgtE) Family			IPR036739;IPR038048;IPR006667	SLC41 divalent cation transporters, integral membrane domain superfamily;Magnesium transporter MgtE, transmembrane domain;SLC41 divalent cation transporters, integral membrane domain		WP_058828712.1:8.6e-52;WP_004973922.1:1.1e-51;WP_008091160.1:1.1e-51;WP_058571516.1:1.5e-51;WP_113274632.1:3.3e-51;WP_004968882.1:3.3e-51;WP_151161869.1:4.3e-51;WP_007275901.1:4.3e-51;WP_004058558.1:5.6e-51;WP_151111225.1:9.5e-51;WP_152042924.1:1.2e-50	Halobacteria	183963
bin_125_00234	Ca. Hikarchaeum sp. Bin4	409	Signal recognition particle protein	ffh	arCOG01228	Ffh	Signal recognition particle GTPase	K03106	SRP54, ffh; signal recognition particle subunit SRP54 [EC:3.6.5.4]	path:map03070:Bacterial secretion system;path:map03060:Protein export;path:map02024:Quorum sensing	0KR9C	Involved in targeting and insertion of nascent membrane proteins into the cytoplasmic membrane. Binds to the hydrophobic signal sequence of the ribosome-nascent chain (RNC) as it emerges from the ribosomes. The SRP-RNC complex is then targeted to the cytoplasmic membrane where it interacts with the SRP receptor FtsY (By similarity)	U	PF00448;PF02978	SRP54-type protein, GTPase domain;Signal peptide binding domain			3.A.5.7.1;3.A.5.7.2;3.A.5.9.1;9.B.76.1.1;3.A.5.1.2;3.A.5.1.1;3.A.5.2.2;3.A.5.7.2;3.A.5.7.1;3.A.5.1.1;3.A.5.1.2;3.A.5.2.2	The General Secretory Pathway (Sec) Family;The Goadsporin Immunity Protein, GodI (GodI) Family			IPR003593;IPR000897;IPR042101;IPR027417;IPR036891;IPR004125	Signal recognition particle, SRP54 subunit, M-domain superfamily;P-loop containing nucleoside triphosphate hydrolase;Signal recognition particle, SRP54 subunit, GTPase domain;AAA+ ATPase domain;Signal recognition particle, SRP54 subunit, M-domain;Signal recognition particle SRP54, N-terminal domain superfamily	Reactome: R-HSA-1799339	WP_119813605.1:5.2e-152;WP_007544151.1:1.5e-151;WP_008322581.1:1.5e-151;WP_089875998.1:2.0e-151;WP_089803920.1:4.4e-151;WP_074792896.1:4.4e-151;WP_049985615.1:9.7e-151;WP_151161870.1:1.3e-150;WP_006055495.1:1.7e-150;WP_163485072.1:1.7e-150;WP_151111227.1:2.2e-150;WP_151135273.1:2.8e-150;WP_152042921.1:3.7e-150;WP_103427287.1:3.7e-150;WP_058571517.1:4.8e-150;WP_004058560.1:6.3e-150;WP_092635105.1:…	Halobacteria	183963
bin_125_00235	Ca. Hikarchaeum sp. Bin4	43	hypothetical protein																						0	0	0
bin_125_00236	Ca. Hikarchaeum sp. Bin4	416	hypothetical protein		arCOG01742	eRF1	Peptide chain release factor eRF1	K03265	ETF1, ERF1; peptide chain release factor subunit 1	path:map03015:mRNA surveillance pathway	0KRAG	Directs the termination of nascent peptide synthesis (translation) in response to the termination codons UAA, UAG and UGA (By similarity)	J	PF03464;PF03465;PF03463	eRF1 domain 2;eRF1 domain 3;eRF1 domain 1					TIGR03676	aRF1/eRF1: peptide chain release factor 1, archaeal and eukaryotic forms	IPR024049;IPR042226;IPR005141;IPR004403;IPR005142;IPR029064;IPR005140;IPR020918	eRF1 domain 2;50S ribosomal protein L30e-like;eRF1 domain 3;eRF1 domain 1/Pelota-like;Peptide chain release factor aRF1;Peptide Chain Release Factor eRF1/aRF1, N-terminal;eRF1, domain 2 superfamily;Peptide chain release factor eRF1/aRF1	Reactome: R-HSA-72764|Reactome: R-HSA-9010553|Reactome: R-HSA-975956|Reactome: R-HSA-975957	WP_119821527.1:1.6e-161;WP_089768939.1:1.6e-161;WP_089822301.1:1.6e-161;PSQ00779.1:2.8e-161;WP_121568487.1:3.6e-161;WP_089693626.1:1.1e-160;WP_124953773.1:1.4e-160;WP_101295296.1:1.4e-160;AOW80965.1:1.8e-160;WP_009366832.1:1.8e-160;WP_070365621.1:1.8e-160;WP_089870246.1:3.1e-160;WP_094532789.1:4.0e-160;WP_050047569.1:5.2e-160;WP_096390587.1:5.2e-160;WP_092731086.1:5.2e-160;WP_021073120.1:6.8e-160…	Archaea	2157
bin_125_00237	Ca. Hikarchaeum sp. Bin4	474	hypothetical protein		arCOG06169	-	Arylsulfotransferase family protein				0KZBE	Arylsulfotransferase (ASST)	S	PF05935	Arylsulfotransferase (ASST)							IPR011044;IPR011042;IPR010262	Six-bladed beta-propeller, TolB-like;Quinoprotein amine dehydrogenase, beta chain-like;Arylsulfotransferase, bacteria		WP_159670679.1:6.4e-122;WP_103990745.1:4.2e-121;WP_159665037.1:1.6e-120;WP_007980698.1:2.7e-120;WP_069452926.1:6.0e-120;WP_144905235.1:6.0e-120;WP_137286054.1:1.0e-119;WP_014052459.1:2.3e-119	Halobacteria	183963
bin_125_00238	Ca. Hikarchaeum sp. Bin4	474	Guanine/hypoxanthine permease PbuG	pbuG	arCOG02807	AzgA	Xanthine/uracil/vitamin C permease, AzgA family	K06901	pbuG; putative MFS transporter, AGZA family, xanthine/uracil permease		0KRHS	Xanthine uracil vitamin C permease	F	PF00860	Permease family			2.A.40.7.2;2.A.40.7.4;2.A.40.7.6;2.A.40.7.3;2.A.40.7.1;2.A.40.7.5;2.A.40.7.7	The Nucleobase/Ascorbate Transporter (NAT) or Nucleobase:Cation Symporter-2 (NCS2) Family			IPR026033;IPR006043	Azaguanine-like transporters;Xanthine/uracil/vitamin C permease		WP_137285675.1:3.0e-151;WP_157512395.1:6.6e-151;WP_153552231.1:1.6e-149;PSP38014.1:2.1e-149;PSQ51944.1:2.1e-149;WP_075937385.1:4.0e-148;WP_120075013.1:5.2e-148	Halobacteriales	2235
bin_125_00239	Ca. Hikarchaeum sp. Bin4	69	hypothetical protein																						0	0	0
bin_125_00240	Ca. Hikarchaeum sp. Bin4	943	Valine--tRNA ligase	valS_2	arCOG00809	LeuS	Leucyl-tRNA synthetase	K01869	LARS, leuS; leucyl-tRNA synthetase [EC:6.1.1.4]	path:map00970:Aminoacyl-tRNA biosynthesis	0KRI4	Leucyl-tRNA synthetase	J	PF09334;PF00133;PF08264	tRNA synthetases class I (M);tRNA synthetases class I (I, L, M and V);Anticodon-binding domain of tRNA					TIGR00395	leuS_arch: leucine--tRNA ligase	IPR004493;IPR015413;IPR014729;IPR009080;IPR002300;IPR009008;IPR013155	Aminoacyl-tRNA synthetase, class Ia, anticodon-binding;Rossmann-like alpha/beta/alpha sandwich fold;Methionyl/Leucyl tRNA synthetase;Methionyl/Valyl/Leucyl/Isoleucyl-tRNA synthetase, anticodon-binding;Aminoacyl-tRNA synthetase, class Ia;Valyl/Leucyl/Isoleucyl-tRNA synthetase, editing domain;Leucyl-tRNA synthetase, class Ia, archaeal/eukaryotic cytosolic	Reactome: R-HSA-2408522|Reactome: R-HSA-379716	WP_115863200.1:0.0e+00;WP_135825000.1:0.0e+00;WP_066139945.1:0.0e+00;WP_026177821.1:0.0e+00;WP_101295332.1:0.0e+00;WP_069452534.1:0.0e+00;WP_049929144.1:0.0e+00;WP_113274485.1:0.0e+00	Halobacteria	183963
bin_125_00241	Ca. Hikarchaeum sp. Bin4	147	Putative peroxiredoxin bcp	bcp	arCOG00310	Bcp	Peroxiredoxin	K03564	BCP, PRXQ, DOT5; peroxiredoxin Q/BCP [EC:1.11.1.15]		0KT7B	alkyl hydroperoxide reductase Thiol specific antioxidant Mal allergen	O	PF00578	AhpC/TSA family							IPR024706;IPR000866;IPR036249	Thioredoxin-like superfamily;Peroxiredoxin, AhpC-type;Alkyl hydroperoxide reductase subunit C/ Thiol specific antioxidant	Reactome: R-HSA-3299685	WP_152939780.1:9.5e-40;WP_005039419.1:1.6e-39;WP_004215680.1:2.1e-39;WP_066139936.1:2.8e-39;WP_113274467.1:2.8e-39;WP_163523217.1:3.6e-39;WP_071403268.1:3.6e-39;WP_137286665.1:4.7e-39;WP_069452536.1:4.7e-39;WP_049900727.1:8.0e-39	Halobacteria	183963
bin_125_00242	Ca. Hikarchaeum sp. Bin4	268	Prephenate dehydratase	pheA_1	arCOG00255	PheA	Prephenate dehydratase	K01713;K04518;K14170	pheC; cyclohexadienyl dehydratase [EC:4.2.1.51 4.2.1.91];pheA2; prephenate dehydratase [EC:4.2.1.51];pheA; chorismate mutase / prephenate dehydratase [EC:5.4.99.5 4.2.1.51]	path:map00400:Phenylalanine, tyrosine and tryptophan biosynthesis	0KS9X	Prephenate dehydratase (EC 4.2.1.51)	E	PF00800;PF01842	Prephenate dehydratase;ACT domain							IPR001086;IPR002912	Prephenate dehydratase;ACT domain		WP_089671817.1:1.3e-82;WP_004058013.1:6.3e-82;WP_101295335.1:8.2e-82;WP_136590734.1:1.1e-81;WP_089804552.1:1.8e-81;WP_152043194.1:2.4e-81;WP_004973442.1:3.1e-81;WP_089876592.1:4.1e-81;WP_089822223.1:4.1e-81;WP_092812675.1:5.3e-81;WP_007274922.1:5.3e-81;WP_142860213.1:7.0e-81;WP_136717086.1:7.0e-81;WP_021075119.1:9.1e-81;WP_124177035.1:9.1e-81	Halobacteria	183963
bin_125_00243	Ca. Hikarchaeum sp. Bin4	49	Dihydrolipoyl dehydrogenase	pdhD										PF02852	Pyridine nucleotide-disulphide oxidoreductase, dimerisation domain							IPR016156;IPR004099	Pyridine nucleotide-disulphide oxidoreductase, dimerisation domain;FAD/NAD-linked reductase, dimerisation domain superfamily		WP_041848641.1:3.9e-06;WP_034769495.1:3.9e-06;WP_108897879.1:3.9e-06;WP_095141684.1:3.9e-06;WP_041845544.1:3.9e-06;WP_101178722.1:6.7e-06;WP_057637096.1:6.7e-06	Bacteria	2
bin_125_00244	Ca. Hikarchaeum sp. Bin4	156	Aspartate-semialdehyde dehydrogenase	asd	arCOG00494	Asd	Aspartate-semialdehyde dehydrogenase	K00133;K15017	asd; aspartate-semialdehyde dehydrogenase [EC:1.2.1.11];K15017; malonyl-CoA/succinyl-CoA reductase (NADPH) [EC:1.2.1.75 1.2.1.76]	path:map00300:Lysine biosynthesis;path:map01200:Carbon metabolism;path:map00260:Glycine, serine and threonine metabolism;path:map00270:Cysteine and methionine metabolism;path:map00261:Monobactam biosynthesis;path:map01210:2-Oxocarboxylic acid metabolism;path:map00720:Carbon fixation pathways in prokaryotes	0KRV9	aspartate-semialdehyde dehydrogenase (EC 1.2.1.11)	E	PF02774	Semialdehyde dehydrogenase, dimerisation domain							IPR012280	Semialdehyde dehydrogenase, dimerisation domain		WP_006076957.1:3.1e-49;WP_005044179.1:7.0e-49;WP_007692528.1:2.0e-48;WP_069450951.1:3.5e-48;WP_049899101.1:4.5e-48	Halobacteriales	2235
bin_125_00245	Ca. Hikarchaeum sp. Bin4	438	NADP-dependent malic enzyme	maeB	arCOG00853	SfcA	Malic enzyme	K00027;K00029	ME2, sfcA, maeA; malate dehydrogenase (oxaloacetate-decarboxylating) [EC:1.1.1.38];E1.1.1.40, maeB; malate dehydrogenase (oxaloacetate-decarboxylating)(NADP+) [EC:1.1.1.40]	path:map01200:Carbon metabolism;path:map02020:Two-component system;path:map03320:PPAR signaling pathway;path:map00710:Carbon fixation in photosynthetic organisms;path:map00620:Pyruvate metabolism	0KS0W	Malic enzyme	C	PF00390;PF03949	Malic enzyme, N-terminal domain;Malic enzyme, NAD binding domain							IPR012301;IPR001891;IPR012302;IPR036291;IPR037062	NAD(P)-binding domain superfamily;Malic oxidoreductase;Malic enzyme, N-terminal domain superfamily;Malic enzyme, N-terminal domain;Malic enzyme, NAD-binding		WP_113277045.1:2.8e-172;WP_128476220.1:4.1e-171;WP_135824267.1:5.3e-171;WP_145848570.1:9.1e-171;WP_158203921.1:9.1e-171;WP_135852970.1:1.2e-170;WP_090378868.1:1.2e-170;WP_124191465.1:1.2e-170;WP_049920905.1:1.5e-170;OAQ54501.1:2.6e-170;WP_058983844.1:2.6e-170;WP_160065271.1:2.6e-170;WP_086886879.1:3.4e-170;WP_163520350.1:4.5e-170;WP_137285099.1:4.5e-170;WP_076144293.1:7.7e-170;PSP37318.1:7.7e-170…	Halobacteria	183963
bin_125_00246	Ca. Hikarchaeum sp. Bin4	150	Heme A synthase	ctaA	arCOG03103	CtaA	Heme A synthase	K02259	COX15, ctaA; cytochrome c oxidase assembly protein subunit 15	path:map00190:Oxidative phosphorylation;path:map04714:Thermogenesis;path:map00860:Porphyrin and chlorophyll metabolism;path:map02020:Two-component system	0M11N	cytochrome oxidase assembly	C	PF02628	Cytochrome oxidase assembly protein							IPR003780	COX15/CtaA family	Reactome: R-HSA-189451	PSP87878.1:1.7e-23;PSQ08853.1:4.8e-23	unclassified Halobacteriales (miscellaneous)	38063
bin_125_00247	Ca. Hikarchaeum sp. Bin4	465	Holliday junction ATP-dependent DNA helicase RuvB	ruvB	arCOG00470	RFCL	Clamp loader ATPase, large subunit	K04800	rfcL; replication factor C large subunit	path:map03030:DNA replication	0KRTT	Part of the RFC clamp loader complex which loads the PCNA sliding clamp onto DNA (By similarity)	L	PF00004	ATPase family associated with various cellular activities (AAA)							IPR027417;IPR003593;IPR023935;IPR003959	AAA+ ATPase domain;Replication factor C, large subunit;P-loop containing nucleoside triphosphate hydrolase;ATPase, AAA-type, core		WP_157500906.1:6.1e-141;WP_059057348.1:9.7e-139;WP_159526497.1:1.3e-138;WP_058983838.1:3.7e-138;WP_089669989.1:3.7e-138	Halobacterium	2239
bin_125_00248	Ca. Hikarchaeum sp. Bin4	37	hypothetical protein																						0	0	0
bin_125_00249	Ca. Hikarchaeum sp. Bin4	404	ATP-dependent zinc metalloprotease FtsH	ftsH_1	arCOG01306	RPT1	ATP-dependent 26S proteasome regulatory subunit	K03420	psmR; proteasome regulatory subunit	path:map03050:Proteasome	0KRCD	ATPase which is responsible for recognizing, binding, unfolding and translocation of substrate proteins into the archaeal 20S proteasome core particle. Is essential for opening the gate of the 20S proteasome via an interaction with its C- terminus, thereby allowing substrate entry and access to the site of proteolysis. Thus, the C-termini of the proteasomal ATPase function like a 'key in a lock' …	O	PF17862;PF00004	AAA+ lid domain;ATPase family associated with various cellular activities (AAA)			3.A.16.1.2;3.A.16.1.2;3.A.16.1.5;3.A.16.1.5;3.A.16.1.1;3.A.16.1.1;3.A.16.1.3;3.A.16.1.3;3.A.29.1.1;9.B.307.1.2;3.A.25.2.1;3.A.25.2.1;3.A.29.1.1;3.A.29.1.2;3.A.16.1.5;3.A.16.1.5;3.A.25.1.1;3.A.25.1.1;9.B.307.1.1;9.B.307.1.3;3.A.29.1.2;3.A.20.1.2;3.A.20.1.5;3.A.29.1.1;3.A.20.1.3;3.A.31.1.1;3.A.16.1.5;3.A.16.1.5;3.A.20.1.1;3.A.20.1.1;3.A.20.1.5;1.R.1.1.1;1.F.1.1.2;1.F.1.1.1	The Symbiont-specific ERAD-like Machinery (SELMA) Family;The Endosomal Sorting Complexes Required for Transport III (ESCRT-III) Family;The Membrane Contact Site (MCS) Family;The Synaptosomal Vesicle Fusion Pore (SVF-Pore) Family;The Endoplasmic Reticular Retrotranslocon (ER-RT) Family;The Peroxisomal Protein Importer (PPI) Family;The FtsH AAA(+) Zinc Metaloprotease (FtsH) Family;The Mitochondrial…	TIGR01242	26Sp45: 26S proteasome subunit P45 family	IPR041569;IPR003959;IPR003593;IPR027417;IPR005937	P-loop containing nucleoside triphosphate hydrolase;AAA+ ATPase domain;26S proteasome regulatory subunit P45-like;ATPase, AAA-type, core;AAA ATPase, AAA+ lid domain	Reactome: R-HSA-1169091|Reactome: R-HSA-1234176|Reactome: R-HSA-1236974|Reactome: R-HSA-1236978|Reactome: R-HSA-174084|Reactome: R-HSA-174113|Reactome: R-HSA-174154|Reactome: R-HSA-174178|Reactome: R-HSA-174184|Reactome: R-HSA-180534|Reactome: R-HSA-180585|Reactome: R-HSA-187577|Reactome: R-HSA-195253|Reactome: R-HSA-202424|Reactome: R-HSA-211733|Reactome: R-HSA-2467813|Reactome: R-HSA-2871837|Re…	WP_151161199.1:2.8e-142;WP_058572797.1:8.2e-142;WP_137682594.1:1.4e-141;WP_145848009.1:1.4e-141;WP_004518733.1:1.4e-141;WP_008321526.1:1.8e-141;WP_011224866.1:2.4e-141;WP_049992801.1:2.4e-141;WP_148413108.1:3.1e-141;WP_089779916.1:3.1e-141;WP_058565862.1:4.0e-141;WP_151139244.1:4.0e-141;WP_058997156.1:5.3e-141;WP_101349454.1:5.3e-141;WP_004971162.1:5.3e-141;WP_004963510.1:5.3e-141;WP_127013556.1:…	Halobacteria	183963
bin_125_00250	Ca. Hikarchaeum sp. Bin4	86	hypothetical protein		arCOG00394	ArsR	Transcriptional regulator containing HTH domain, ArsR family				0KUHS	arsR family transcriptional regulator	K	PF13412	Winged helix-turn-helix DNA-binding							IPR036390;IPR036388	Winged helix-like DNA-binding domain superfamily;Winged helix DNA-binding domain superfamily		WP_092703489.1:9.6e-16;WP_092813693.1:1.2e-15;WP_090504203.1:1.6e-15;WP_090307445.1:1.6e-15;WP_076578294.1:1.6e-15;WP_049992802.1:1.6e-15;WP_008002259.1:1.6e-15;WP_021074857.1:2.8e-15;WP_137197138.1:2.8e-15	Halobacteria	183963
bin_125_00251	Ca. Hikarchaeum sp. Bin4	406	hypothetical protein		arCOG00397	SbcD	DNA repair exonuclease, SbcD	K01893;K06915	NARS, asnS; asparaginyl-tRNA synthetase [EC:6.1.1.22];K06915; uncharacterized protein	;path:map00970:Aminoacyl-tRNA biosynthesis	0KS7S	Metallophosphoesterase	L	PF12850	Calcineurin-like phosphoesterase superfamily domain							IPR024654;IPR029052;IPR041796	Metallo-dependent phosphatase-like;Calcineurin-like phosphoesterase domain, lpxH-type;Mre11 nuclease, N-terminal metallophosphatase domain	Reactome: R-HSA-1834949|Reactome: R-HSA-2559586|Reactome: R-HSA-3270619|Reactome: R-HSA-5685938|Reactome: R-HSA-5685939|Reactome: R-HSA-5685942|Reactome: R-HSA-5693548|Reactome: R-HSA-5693554|Reactome: R-HSA-5693565|Reactome: R-HSA-5693568|Reactome: R-HSA-5693571|Reactome: R-HSA-5693579|Reactome: R-HSA-5693607|Reactome: R-HSA-5693616|Reactome: R-HSA-6804756|Reactome: R-HSA-69473|Reactome: R-HSA-9…	PSP76973.1:9.8e-87;PSQ39984.1:6.4e-86;PSQ44116.1:8.3e-86;PSP29175.1:2.4e-85;WP_137275667.1:3.2e-85	Halobacteriales	2235
bin_125_00252	Ca. Hikarchaeum sp. Bin4	79	hypothetical protein																						0	0	0
bin_125_00253	Ca. Hikarchaeum sp. Bin4	69	hypothetical protein																						0	0	0
bin_125_00254	Ca. Hikarchaeum sp. Bin4	313	(2Z-6E)-farnesyl diphosphate synthase		arCOG01532	UppS	Undecaprenyl pyrophosphate synthase	K00806;K15888	uppS; undecaprenyl diphosphate synthase [EC:2.5.1.31];uppS, cpdS; tritrans,polycis-undecaprenyl-diphosphate synthase [geranylgeranyl-diphosphate specific] [EC:2.5.1.89]	path:map00900:Terpenoid backbone biosynthesis;path:map00550:Peptidoglycan biosynthesis	0KS3W	Catalyzes the sequential condensation of isopentenyl diphosphate (IPP) with geranylgeranyl diphosphate (GGPP) to yield (2Z,6Z,10Z,14Z,18Z,22Z,26Z,30E,34E,38E)-undecaprenyl diphosphate (tritrans,heptacis-UPP). It is probably the precursor of glycosyl carrier lipids (By similarity)	I	PF01255	Putative undecaprenyl diphosphate synthase					TIGR00055	uppS: di-trans,poly-cis-decaprenylcistransferase	IPR036424;IPR001441	Decaprenyl diphosphate synthase-like;Decaprenyl diphosphate synthase-like superfamily	Reactome: R-HSA-446199|Reactome: R-HSA-4755609	WP_092901933.1:8.4e-86;ERG95548.1:4.2e-85;WP_129113109.1:5.4e-85;WP_151136531.1:7.1e-85;WP_008326097.1:1.2e-84;WP_007542630.1:1.6e-84;WP_151112721.1:1.6e-84;WP_074794641.1:2.1e-84;WP_089880310.1:2.1e-84;WP_101294584.1:2.1e-84;WP_058571656.1:2.7e-84;WP_115881543.1:3.5e-84;WP_115805153.1:3.5e-84;ERG93417.1:3.5e-84;WP_103990880.1:4.6e-84;WP_058566741.1:4.6e-84;WP_144905067.1:6.0e-84	Halobacteria	183963
bin_125_00255	Ca. Hikarchaeum sp. Bin4	127	Elongation factor P	efp	arCOG04277	Efp	Translation elongation factor P (EF-P)/translation initiation factor 5A (eIF-5A)	K03263	EIF5A; translation initiation factor 5A		0KTHB	Functions by promoting the formation of the first peptide bond (By similarity)	J	PF08207	Elongation factor P (EF-P) KOW-like domain					TIGR00037	eIF_5A: translation elongation factor IF5A	IPR014722;IPR008991;IPR001884;IPR020189;IPR012340;IPR022847;IPR013185	Ribosomal protein L2, domain 2;Translation protein SH3-like domain superfamily;Translation elongation factor, KOW-like;Nucleic acid-binding, OB-fold;Translation elongation factor IF5A, archaeal;Translation elongation factor IF5A-like;Translation elongation factor, IF5A C-terminal		WP_136716084.1:1.4e-44;WP_092691967.1:1.6e-43	Halobacteriales	2235
bin_125_00256	Ca. Hikarchaeum sp. Bin4	269	Agmatinase	speB	arCOG01700	SpeB	Arginase family enzyme	K01476;K01480	E3.5.3.1, rocF, arg; arginase [EC:3.5.3.1];speB; agmatinase [EC:3.5.3.11]	path:map00220:Arginine biosynthesis;path:map05146:Amoebiasis;path:map00330:Arginine and proline metabolism	0KS59	agmatinase (EC 3.5.3.11)	E	PF00491	Arginase family							IPR023696;IPR006035	Ureohydrolase;Ureohydrolase domain superfamily		WP_151112690.1:1.4e-84;WP_097008556.1:5.2e-84;WP_158834376.1:4.4e-83	Halobacteria	183963
bin_125_00257	Ca. Hikarchaeum sp. Bin4	319	Glucose-1-phosphate thymidylyltransferase	rmlA	arCOG00666	GCD1	N-acetylglucosamine-1-phosphate uridyltransferase	K00966;K00973	GMPP; mannose-1-phosphate guanylyltransferase [EC:2.7.7.13];rfbA, rmlA, rffH; glucose-1-phosphate thymidylyltransferase [EC:2.7.7.24]	path:map00520:Amino sugar and nucleotide sugar metabolism;path:map00525:Acarbose and validamycin biosynthesis;path:map00521:Streptomycin biosynthesis;path:map00523:Polyketide sugar unit biosynthesis;path:map00051:Fructose and mannose metabolism	0KT30	Nucleotidyl transferase	M	PF00483	Nucleotidyl transferase							IPR005835;IPR029044	Nucleotidyl transferase domain;Nucleotide-diphospho-sugar transferases		WP_134669250.1:7.4e-122;WP_066143171.1:9.0e-120;PSP75467.1:2.6e-119	Halobacteriales	2235
bin_125_00258	Ca. Hikarchaeum sp. Bin4	236	hypothetical protein		arCOG00035	Dph6	Diphthamide synthase (EF-2-diphthine--ammonia ligase)	K01953	asnB, ASNS; asparagine synthase (glutamine-hydrolysing) [EC:6.3.5.4]	path:map00250:Alanine, aspartate and glutamate metabolism	0KT1W	ATP- binding protein	S	PF01902	Diphthamide synthase					TIGR03679;TIGR00290	arCOG00187: arCOG00187 universal archaeal metal-binding-domain/4Fe-4S-binding-domain containing ABC transporter, ATP-binding protein;MJ0570_dom: MJ0570-related uncharacterized domain	IPR022427;IPR030662;IPR002761;IPR014729	Diphthine--ammonia ligase/Uncharacterised protein MJ0570;Uncharacterised protein MJ0570, ATP-binding;Diphthamide synthase domain;Rossmann-like alpha/beta/alpha sandwich fold	Reactome: R-HSA-5358493	WP_058581280.1:1.1e-74	Haloprofundus marisrubri	1514971
bin_125_00259	Ca. Hikarchaeum sp. Bin4	379	hypothetical protein		arCOG04151	-	ABC-type multidrug transport system, permease component	K08975	K08975; putative membrane protein		0KRDR	Domain of unknown function (DUF373)	S	PF04123	Domain of unknown function (DUF373)							IPR007254	Protein of unknown function DUF373		PSQ28076.1:3.9e-85;WP_121817872.1:2.1e-83	Halobacteriales	2235
bin_125_00260	Ca. Hikarchaeum sp. Bin4	372	hypothetical protein		arCOG01159	-	Uncharacterized archaeal coiled-coil protein				0KRWV	phosphoserine phosphatase	S												WP_049947651.1:3.4e-33;ESP88991.1:3.4e-33;WP_007981791.1:1.7e-32	Halobacteria	183963
bin_125_00261	Ca. Hikarchaeum sp. Bin4	164	hypothetical protein		arCOG04171	-	Uncharacterized protein	K09738	K09738; uncharacterized protein		0KUTY	Domain of unknown function (DUF371)	S	PF04027	Domain of unknown function (DUF371)							IPR023131;IPR007171	Mth639-like domain superfamily;Protein of unknown function DUF371		WP_135663229.1:3.4e-30	Halorhabdus rudnickae	1775544
bin_125_00262	Ca. Hikarchaeum sp. Bin4	288	ATP phosphoribosyltransferase	hisG	arCOG02208	HisG	ATP phosphoribosyltransferase	K00765	hisG; ATP phosphoribosyltransferase [EC:2.4.2.17]	path:map00340:Histidine metabolism	0KRMQ	Catalyzes the condensation of ATP and 5-phosphoribose 1- diphosphate to form N'-(5'-phosphoribosyl)-ATP (PR-ATP). Has a crucial role in the pathway because the rate of histidine biosynthesis seems to be controlled primarily by regulation of HisG enzymatic activity (By similarity)	E	PF01634;PF08029	ATP phosphoribosyltransferase;HisG, C-terminal domain					TIGR03455;TIGR00070	HisG_C-term: ATP phosphoribosyltransferase, C-terminal domain;hisG: ATP phosphoribosyltransferase	IPR011322;IPR015867;IPR013820;IPR020621;IPR013115	ATP phosphoribosyltransferase, catalytic domain;Histidine biosynthesis HisG, C-terminal;Nitrogen regulatory PII-like, alpha/beta;Nitrogen regulatory protein PII/ATP phosphoribosyltransferase, C-terminal;ATP phosphoribosyltransferase HisG, long form		WP_098725124.1:9.8e-81;WP_121816344.1:1.3e-80;WP_138243440.1:1.3e-80;WP_135536717.1:2.2e-80;WP_006648565.1:2.8e-80;PSQ28257.1:2.8e-80;WP_049965176.1:2.8e-80;WP_090617417.1:3.7e-80;WP_097009192.1:3.7e-80;WP_050051649.1:3.7e-80;PSP95899.1:4.8e-80;OAQ52996.1:4.8e-80;WP_058984406.1:8.3e-80;WP_092900451.1:8.3e-80;WP_049953804.1:8.3e-80;WP_076147932.1:8.3e-80;WP_114576113.1:1.1e-79;WP_089669249.1:2.4e-…	Halobacteria	183963
bin_125_00263	Ca. Hikarchaeum sp. Bin4	336	hypothetical protein		arCOG00047	Trm11	tRNA G10 N-methylase Trm11	K07446	trm-G10; tRNA (guanine10-N2)-dimethyltransferase [EC:2.1.1.213]		0KS0G	RNA methylase	L	PF01170;PF02926	Putative RNA methylase family UPF0020;THUMP domain							IPR000241;IPR029063;IPR004114	S-adenosyl-L-methionine-dependent methyltransferase;THUMP domain;Putative RNA methylase domain		WP_092635157.1:4.6e-82;WP_113274760.1:3.3e-80	Halobacteria	183963
bin_125_00264	Ca. Hikarchaeum sp. Bin4	187	Phosphatidylserine decarboxylase proenzyme	psd	arCOG04470	Psd	Phosphatidylserine decarboxylase	K01613	psd, PISD; phosphatidylserine decarboxylase [EC:4.1.1.65]	path:map00564:Glycerophospholipid metabolism	0KU0V	phosphatidylserine decarboxylase	I	PF02666	Phosphatidylserine decarboxylase							IPR003817	Phosphatidylserine decarboxylase-related	Reactome: R-HSA-1483213	WP_097007685.1:9.6e-45;WP_089670401.1:2.8e-44;WP_009486919.1:4.7e-44	Halobacteriaceae	2236
bin_125_00265	Ca. Hikarchaeum sp. Bin4	332	DNA polymerase III subunit tau	dnaX_2	arCOG00469	RFCS	Clamp loader ATPase, small subunit	K04801	rfcS; replication factor C small subunit	path:map03030:DNA replication	0M04B	Replication factor C small subunit 2	L	PF00004;PF08542	ATPase family associated with various cellular activities (AAA);Replication factor C C-terminal domain							IPR003959;IPR003593;IPR013748;IPR027417;IPR008921	P-loop containing nucleoside triphosphate hydrolase;AAA+ ATPase domain;Replication factor C, C-terminal;ATPase, AAA-type, core;DNA polymerase III, clamp loader complex, gamma/delta/delta subunit, C-terminal	Reactome: R-HSA-110312|Reactome: R-HSA-110314|Reactome: R-HSA-110320|Reactome: R-HSA-174411|Reactome: R-HSA-176187|Reactome: R-HSA-5651801|Reactome: R-HSA-5655862|Reactome: R-HSA-5656121|Reactome: R-HSA-5656169|Reactome: R-HSA-5685938|Reactome: R-HSA-5685942|Reactome: R-HSA-5693607|Reactome: R-HSA-5693616|Reactome: R-HSA-5696397|Reactome: R-HSA-5696400|Reactome: R-HSA-6782135|Reactome: R-HSA-6782…	WP_158058737.1:1.1e-75	Halorussus sp. ZS-3	2650975
bin_125_00266	Ca. Hikarchaeum sp. Bin4	307	Ribonuclease Z	rnz	arCOG00501	Rnz	Ribonuclease Z, beta-lactamase superfamily hydrolase	K00784	rnz; ribonuclease Z [EC:3.1.26.11]	path:map03013:RNA transport	0KRWR	Zinc phosphodiesterase, which displays some tRNA 3'- processing endonuclease activity. Probably involved in tRNA maturation, by removing a 3'-trailer from precursor tRNA (By similarity)	S	PF12706	Beta-lactamase superfamily domain					TIGR02651	RNase_Z: ribonuclease Z	IPR036866;IPR013471;IPR001279	Ribonuclease Z/Hydroxyacylglutathione hydrolase-like;Ribonuclease Z/BN;Metallo-beta-lactamase		WP_145844625.1:2.7e-97;WP_006078024.1:5.1e-96;WP_059057919.1:3.3e-95;WP_009486902.1:3.3e-95	Halobacteriales	2235
bin_125_00267	Ca. Hikarchaeum sp. Bin4	318	Tyrosine--tRNA ligase	tyrS	arCOG01886	TyrS	Tyrosyl-tRNA synthetase	K01866	YARS, tyrS; tyrosyl-tRNA synthetase [EC:6.1.1.1]	path:map00970:Aminoacyl-tRNA biosynthesis	0KRT1	Catalyzes the attachment of tyrosine to tRNA(Tyr) in a two-step reaction tyrosine is first activated by ATP to form Tyr- AMP and then transferred to the acceptor end of tRNA(Tyr) (By similarity)	J	PF00579	tRNA synthetases class I (W and Y)					TIGR00234	tyrS: tyrosine--tRNA ligase	IPR002305;IPR023617;IPR002307;IPR014729	Tyrosine-tRNA ligase, archaeal/eukaryotic-type;Tyrosine-tRNA ligase;Aminoacyl-tRNA synthetase, class Ic;Rossmann-like alpha/beta/alpha sandwich fold		WP_120243396.1:3.1e-120;WP_089734834.1:2.9e-118;PSQ46008.1:6.5e-118	Halobacteria	183963
bin_125_00268	Ca. Hikarchaeum sp. Bin4	101	hypothetical protein		arCOG01179	InfA	Translation initiation factor 1 (IF-1)	K03236	EIF1A; translation initiation factor 1A	path:map03013:RNA transport	0KTNN	Seems to be required for maximal rate of protein biosynthesis. Enhances ribosome dissociation into subunits and stabilizes the binding of the initiator Met-tRNA(I) to 40 S ribosomal subunits (By similarity)	J	PF01176	Translation initiation factor 1A / IF-1					TIGR00523	eIF-1A: translation initiation factor eIF-1A	IPR001253;IPR006196;IPR012340	Translation initiation factor 1A (eIF-1A);Nucleic acid-binding, OB-fold;RNA-binding domain, S1, IF1 type		WP_004058539.1:2.3e-32;WP_074792885.1:2.9e-32;WP_151111201.1:3.8e-32;WP_004045248.1:5.0e-32;WP_115804392.1:6.5e-32;WP_007699716.1:6.5e-32;WP_151135247.1:8.6e-32;WP_089731047.1:1.1e-31;WP_066380396.1:1.1e-31;WP_058571503.1:1.1e-31;WP_089669266.1:1.5e-31;WP_089765603.1:1.5e-31;WP_117362807.1:1.5e-31;WP_054864180.1:1.5e-31;WP_007544187.1:1.5e-31;WP_049953788.1:1.5e-31;WP_151101650.1:1.5e-31;AXR76682…	Halobacteria	183963
bin_125_00269	Ca. Hikarchaeum sp. Bin4	276	3-deoxy-D-manno-octulosonic acid kinase	kdkA	arCOG01180	RIO1	Serine/threonine protein kinase involved in cell cycle control	K07178	RIOK1; RIO kinase 1 [EC:2.7.11.1]	path:map03008:Ribosome biogenesis in eukaryotes	0KRR7	serine threonine protein kinase	T	PF01163	RIO1 family							IPR011009;IPR000687	Protein kinase-like domain superfamily;RIO kinase	Reactome: R-HSA-6791226	WP_089803939.1:7.4e-94;MUV58937.1:7.4e-94;WP_089876030.1:6.2e-93;WP_008386654.1:6.9e-92;WP_006055486.1:6.9e-92	Halogeometricum	60846
bin_125_00270	Ca. Hikarchaeum sp. Bin4	178	hypothetical protein		arCOG04150	Krr1	rRNA processing protein Krr1/Pno1, contains KH domain	K06961	KRR1; ribosomal RNA assembly protein		0KTG4	RNA-processing protein	S	PF00013	KH domain					TIGR03665	arCOG04150: arCOG04150 universal archaeal KH domain protein	IPR004087;IPR036612;IPR019964;IPR004088	KH domain protein, archaea;K Homology domain;K Homology domain, type 1 superfamily;K Homology domain, type 1		WP_135853521.1:1.1e-50;WP_134671064.1:1.4e-50;WP_135829612.1:1.9e-50;WP_135824752.1:3.2e-50;PSQ46005.1:5.5e-50;WP_115863109.1:5.5e-50;PSP55618.1:7.2e-50;WP_115797979.1:7.2e-50;WP_132059008.1:1.2e-49;WP_144260245.1:1.2e-49;WP_066140570.1:1.6e-49;WP_163519748.1:1.6e-49;WP_128477097.1:1.6e-49;WP_137284345.1:1.6e-49	Halobacteriales	2235
bin_125_00271	Ca. Hikarchaeum sp. Bin4	237	Small-conductance mechanosensitive channel	mscS	arCOG01570	MscS	Small-conductance mechanosensitive channel				0M0XP	Mechanosensitive ion channel	M	PF00924	Mechanosensitive ion channel			1.A.23.8.4	The Small Conductance Mechanosensitive Ion Channel (MscS) Family			IPR011014;IPR006685;IPR023408;IPR010920	Mechanosensitive ion channel MscS, transmembrane-2;Mechanosensitive ion channel MscS;Mechanosensitive ion channel MscS domain superfamily;LSM domain superfamily		WP_158056400.1:3.0e-51;WP_101297270.1:3.0e-51;WP_089698211.1:6.6e-51;WP_058580333.1:1.1e-50;WP_117591010.1:3.3e-50;WP_050025237.1:4.3e-50;WP_129115679.1:4.3e-50	Halobacteria	183963
bin_125_00272	Ca. Hikarchaeum sp. Bin4	106	Putative acetyltransferase		arCOG01850	WbbJ	Acetyltransferase (isoleucine patch superfamily)	K00633;K00661	lacA; galactoside O-acetyltransferase [EC:2.3.1.18];maa; maltose O-acetyltransferase [EC:2.3.1.79]		0KTK9	Galactoside O-acetyltransferase 3	S	PF14602	Hexapeptide repeat of succinyl-transferase							IPR011004;IPR001451	Trimeric LpxA-like superfamily;Hexapeptide repeat		WP_007982790.1:1.2e-36;WP_142979968.1:1.6e-36;WP_006054358.1:2.1e-36;AUX08718.1:2.7e-36;WP_089734863.1:2.7e-36;SDN12571.1:2.7e-36;WP_119816127.1:2.7e-36;WP_089383725.1:3.5e-36;WP_058580334.1:4.6e-36;WP_137049297.1:6.0e-36;WP_113275825.1:6.0e-36;WP_049927331.1:7.8e-36;WP_162562586.1:7.8e-36;WP_163521984.1:7.8e-36;AUV81985.1:7.8e-36;PSQ23758.1:1.0e-35;WP_132060392.1:1.0e-35;WP_137287429.1:1.0e-35;A…	Halobacteria	183963
bin_125_00273	Ca. Hikarchaeum sp. Bin4	142	hypothetical protein		arCOG04633	TrxA	Thiol-disulfide isomerase or thioredoxin				0KZ1S	Inherit from arCOG: Thioredoxin	O									IPR036249	Thioredoxin-like superfamily		WP_129784319.1:1.2e-23;MUV57574.1:4.6e-23;WP_121559609.1:4.6e-23	Haloferacaceae	1644056
bin_125_00274	Ca. Hikarchaeum sp. Bin4	154	hypothetical protein		arCOG04642	-	Uncharacterized protein				0KUME	NA	S												WP_089817561.1:5.3e-25;WP_159764482.1:2.0e-24;WP_058366667.1:2.6e-24	Halobacteria	183963
bin_125_00275	Ca. Hikarchaeum sp. Bin4	407	S-adenosylmethionine synthase	mat	arCOG01678	MetK	Archaeal S-adenosylmethionine synthetase	K00150;K00789	gap2; glyceraldehyde-3-phosphate dehydrogenase (NAD(P)) [EC:1.2.1.59];metK; S-adenosylmethionine synthetase [EC:2.5.1.6]	path:map00270:Cysteine and methionine metabolism;path:map01200:Carbon metabolism;path:map00710:Carbon fixation in photosynthetic organisms;path:map00010:Glycolysis / Gluconeogenesis	0KRT5	Catalyzes the formation of S-adenosylmethionine from methionine and ATP (By similarity)	E	PF01941	S-adenosylmethionine synthetase (AdoMet synthetase)							IPR027790;IPR042543;IPR042544	S-adenosylmethionine synthetase, domain 2;S-adenosylmethionine synthase;S-adenosylmethionine synthetase, domain 3		PSP78437.1:2.6e-127;WP_145848261.1:1.1e-125	Halobacteriales	2235
bin_125_00276	Ca. Hikarchaeum sp. Bin4	232	FKBP-type peptidyl-prolyl cis-trans isomerase SlyD	slyD	arCOG00980	SlpA	FKBP-type peptidyl-prolyl cis-trans isomerase 2	K01802;K03774;K03775	E5.2.1.8; peptidylprolyl isomerase [EC:5.2.1.8];slpA; FKBP-type peptidyl-prolyl cis-trans isomerase SlpA [EC:5.2.1.8];slyD; FKBP-type peptidyl-prolyl cis-trans isomerase SlyD [EC:5.2.1.8]		0KRKD	peptidyl-prolyl cis-trans isomerase	O	PF00254	FKBP-type peptidyl-prolyl cis-trans isomerase							IPR001179	FKBP-type peptidyl-prolyl cis-trans isomerase domain		WP_070364542.1:5.7e-55;GAD52890.1:1.3e-54;WP_020222248.1:1.3e-54;PSP39559.1:3.7e-54	Halobacteriales	2235
bin_125_00277	Ca. Hikarchaeum sp. Bin4	301	Aspartate carbamoyltransferase catalytic chain	pyrB	arCOG00911	PyrB	Aspartate carbamoyltransferase, catalytic chain	K00609	pyrB, PYR2; aspartate carbamoyltransferase catalytic subunit [EC:2.1.3.2]	path:map00250:Alanine, aspartate and glutamate metabolism;path:map00240:Pyrimidine metabolism	0KR9J	Aspartate transcarbamylase	F	PF02729;PF00185	Aspartate/ornithine carbamoyltransferase, carbamoyl-P binding domain;Aspartate/ornithine carbamoyltransferase, Asp/Orn binding domain					TIGR00670	asp_carb_tr: aspartate carbamoyltransferase	IPR006131;IPR006132;IPR036901;IPR002082	Aspartate/ornithine carbamoyltransferase, Asp/Orn-binding domain;Aspartate/ornithine carbamoyltransferase superfamily;Aspartate carbamoyltransferase;Aspartate/ornithine carbamoyltransferase, carbamoyl-P binding	Reactome: R-HSA-500753	WP_151138296.1:2.7e-113;WP_151163331.1:5.0e-112;WP_151108979.1:6.6e-112;WP_058573896.1:1.1e-111;WP_008093297.1:1.9e-111;WP_049970301.1:1.9e-111;WP_007273735.1:2.5e-111;WP_058567495.1:2.5e-111;WP_058827144.1:5.5e-111;WP_004977050.1:7.2e-111	Halobacteria	183963
bin_125_00278	Ca. Hikarchaeum sp. Bin4	150	Aspartate carbamoyltransferase regulatory chain	pyrI	arCOG04229	PyrI	Aspartate carbamoyltransferase, regulatory subunit	K00610	pyrI; aspartate carbamoyltransferase regulatory subunit	path:map00250:Alanine, aspartate and glutamate metabolism;path:map00240:Pyrimidine metabolism	0KTGC	Involved in allosteric regulation of aspartate carbamoyltransferase (By similarity)	F	PF01948;PF02748	Aspartate carbamoyltransferase regulatory chain, allosteric domain;Aspartate carbamoyltransferase regulatory chain, metal binding domain					TIGR00240	ATCase_reg: aspartate carbamoyltransferase, regulatory subunit	IPR020542;IPR036793;IPR036792;IPR002801;IPR020545	Aspartate carbamoyltransferase regulatory subunit, C-terminal;Aspartate carbamoyltransferase regulatory subunit, N-terminal domain superfamily;Aspartate transcarbamylase regulatory subunit;Aspartate carbamoyltransferase regulatory subunit, N-terminal;Aspartate carbamoyltransferase regulatory subunit, C-terminal domain superfamily		WP_007982879.1:6.9e-46;WP_113275811.1:9.1e-46;WP_158055916.1:1.2e-45;WP_069451155.1:1.5e-45;WP_137287491.1:2.0e-45;WP_089731929.1:7.7e-45	Halobacteriales	2235
bin_125_00279	Ca. Hikarchaeum sp. Bin4	65	hypothetical protein		arCOG04639	-	Uncharacterized protein				0KZIM	NA	S												WP_092692917.1:4.8e-12;WP_166036397.1:8.3e-12;WP_129067161.1:8.3e-12	Halobacteriales	2235
bin_125_00280	Ca. Hikarchaeum sp. Bin4	390	Multidrug resistance protein MdtH	mdtH	arCOG00130	-	MFS family permease				0KS2F	major facilitator superfamily	G	PF07690	Major Facilitator Superfamily			2.A.1.55.4	The Major Facilitator Superfamily (MFS)			IPR011701;IPR036259	Major facilitator superfamily;MFS transporter superfamily		WP_124179526.1:7.5e-76	Natrarchaeobius halalkaliphilus	1679091
bin_125_00281	Ca. Hikarchaeum sp. Bin4	420	2-3-dimethylmalate dehydratase large subunit	dmdA	arCOG01698	LeuC	Homoaconitate hydratase/3-isopropylmalate dehydratase large subunit family protein	K01703	leuC, IPMI-L; 3-isopropylmalate/(R)-2-methylmalate dehydratase large subunit [EC:4.2.1.33 4.2.1.35]	path:map00966:Glucosinolate biosynthesis;path:map00290:Valine, leucine and isoleucine biosynthesis;path:map00660:C5-Branched dibasic acid metabolism;path:map01210:2-Oxocarboxylic acid metabolism	0KR9B	Catalyzes the isomerization between 2-isopropylmalate and 3-isopropylmalate, via the formation of 2-isopropylmaleate (By similarity)	E	PF00330	Aconitase family (aconitate hydratase)					TIGR01343;TIGR02086	hacA_fam: homoaconitate hydratase family protein;IPMI_arch: 3-isopropylmalate dehydratase, large subunit	IPR015931;IPR036008;IPR011826;IPR001030;IPR006251;IPR033941	Aconitase, iron-sulfur domain;Homoaconitase/3-isopropylmalate dehydratase, large subunit;Aconitase/3-isopropylmalate dehydratase large subunit, alpha/beta/alpha, subdomain 1/3;Aconitase/3-isopropylmalate dehydratase large subunit, alpha/beta/alpha domain;Homoaconitase/3-isopropylmalate dehydratase, large subunit, prokaryotic;3-Isopropylmalate dehydratase, catalytic domain		WP_103424491.1:9.1e-144	Salinigranum rubrum	755307
bin_125_00282	Ca. Hikarchaeum sp. Bin4	296	Phenylalanine--tRNA ligase alpha subunit	pheS	arCOG00410	PheS	Phenylalanyl-tRNA synthetase alpha subunit	K01889	FARSA, pheS; phenylalanyl-tRNA synthetase alpha chain [EC:6.1.1.20]	path:map00970:Aminoacyl-tRNA biosynthesis	0KRFM	Phenylalanyl-tRNA synthetase subunit alpha	J	PF01409	tRNA synthetases class II core domain (F)					TIGR00468	pheS: phenylalanine--tRNA ligase, alpha subunit	IPR002319;IPR004529	Phenylalanyl-tRNA synthetase;Phenylalanyl-tRNA synthetase, class IIc, alpha subunit	Reactome: R-HSA-379716	WP_092634597.1:7.1e-143;WP_114605101.1:2.1e-142;WP_114584763.1:2.1e-142;WP_114448608.1:4.6e-142;WP_121921037.1:4.6e-142;WP_157689898.1:2.3e-141;PSQ12915.1:5.1e-141;WP_103423757.1:1.9e-140;WP_142860923.1:1.9e-140;WP_101298111.1:3.3e-140;WP_136592540.1:5.6e-140;WP_049937916.1:5.6e-140;WP_136600507.1:5.6e-140;WP_156707903.1:7.3e-140	Halobacteria	183963
bin_125_00283	Ca. Hikarchaeum sp. Bin4	575	Phenylalanine--tRNA ligase beta subunit	pheT	arCOG00412	PheT	Phenylalanyl-tRNA synthetase beta subunit	K01890	FARSB, pheT; phenylalanyl-tRNA synthetase beta chain [EC:6.1.1.20]	path:map00970:Aminoacyl-tRNA biosynthesis	0KRKR	Phenylalanyl-tRNA synthetase subunit beta (EC 6.1.1.20)	J	PF03484;PF17759;PF03483	tRNA synthetase B5 domain;Phenylalanyl tRNA synthetase beta chain CLM domain;B3/4 domain					TIGR00471	pheT_arch: phenylalanine--tRNA ligase, beta subunit	IPR041616;IPR022918;IPR005146;IPR009061;IPR020825;IPR005147;IPR004531	Putative DNA-binding domain superfamily;Phenylalanyl tRNA synthetase beta chain, core domain;Phenylalanine-tRNA ligase beta chain 2, bacterial/archaeal;Phenylalanyl-tRNA synthetase, B3/B4;tRNA synthetase, B5-domain;Phenylalanyl-tRNA synthetase, class IIc, beta subunit, archae/euk cytosolic;B3/B4 tRNA-binding domain	Reactome: R-HSA-379716	WP_120245966.1:2.0e-189;WP_006648632.1:5.7e-189;WP_076148055.1:1.7e-188;WP_007259773.1:6.3e-188;WP_132059193.1:1.4e-187;WP_049965121.1:2.4e-187;WP_130171006.1:2.4e-187;WP_007109825.1:2.4e-187;WP_006674050.1:4.1e-187;WP_089787965.1:5.3e-187;WP_006183298.1:5.3e-187;WP_090385889.1:5.3e-187;WP_097380860.1:9.1e-187;WP_130499198.1:1.5e-186;WP_129114025.1:2.0e-186;WP_013878686.1:2.0e-186;WP_049991514.1:…	Halobacteria	183963
bin_125_00284	Ca. Hikarchaeum sp. Bin4	102	hypothetical protein		arCOG04743	-	Helicase associated uncharacterized terminal domain				0KUN1	non-histone chromosomal MC1 family protein	S	PF05854	Non-histone chromosomal protein MC1							IPR008674;IPR036620	Chromosomal protein MC1;Chromosomal protein MC1 superfamily		WP_050049147.1:5.8e-36;WP_070364171.1:3.7e-35;WP_008893452.1:4.9e-35;WP_049991516.1:4.9e-35	Halobacteria	183963
bin_125_00288	Ca. Hikarchaeum sp. Bin4	53	hypothetical protein											PF02493;PF02493	MORN repeat;MORN repeat							IPR003409	MORN motif		0	0	0
bin_125_00289	Ca. Hikarchaeum sp. Bin4	486	UbiD-like decarboxylase	hudA	arCOG01671	UbiD	3-polyprenyl-4-hydroxybenzoate decarboxylase or trans-anhydromevalonate decarboxylase	K03182	ubiD; 4-hydroxy-3-polyprenylbenzoate decarboxylase [EC:4.1.1.98]	path:map00130:Ubiquinone and other terpenoid-quinone biosynthesis	0KRG1	ubid family decarboxylase	H	PF01977	3-octaprenyl-4-hydroxybenzoate carboxy-lyase					TIGR00148	TIGR00148: decarboxylase, UbiD family	IPR002830	UbiD decarboxylyase family		MAT09202.1:1.9e-278	0	0
bin_125_00290	Ca. Hikarchaeum sp. Bin4	361	Delta(1)-pyrroline-2-carboxylate reductase		arCOG01035	ProC	Alanine dehydrogenase/(1)-pyrroline-2-carboxylate reductase ProC	K19244	ala; alanine dehydrogenase [EC:1.4.1.1]	path:map00250:Alanine, aspartate and glutamate metabolism;path:map00430:Taurine and hypotaurine metabolism	0KRWJ	Ornithine cyclodeaminase (EC 4.3.1.12)	E	PF02423	Ornithine cyclodeaminase/mu-crystallin family							IPR036291;IPR003462;IPR023401	NAD(P)-binding domain superfamily;Ornithine cyclodeaminase/mu-crystallin;Ornithine cyclodeaminase, N-terminal	Reactome: R-HSA-71064	MAT09203.1:2.2e-170	0	0
bin_125_00291	Ca. Hikarchaeum sp. Bin4	140	hypothetical protein		arCOG02709	GloA	Lactoylglutathione lyase or related enzyme				0KZ68	glyoxalase bleomycin resistance protein dioxygenase	E	PF00903	Glyoxalase/Bleomycin resistance protein/Dioxygenase superfamily							IPR004360;IPR029068	Glyoxalase/Bleomycin resistance protein/Dihydroxybiphenyl dioxygenase;Glyoxalase/fosfomycin resistance/dioxygenase domain		MAT09204.1:3.8e-62	0	0
bin_125_00292	Ca. Hikarchaeum sp. Bin4	192	Thymidylate kinase	tmk	arCOG01891	Tmk	Thymidylate kinase	K00943	tmk, DTYMK; dTMP kinase [EC:2.7.4.9]	path:map00240:Pyrimidine metabolism	0KSXV	thymidylate kinase (EC 2.7.4.9)	F	PF02223	Thymidylate kinase					TIGR00041	DTMP_kinase: dTMP kinase	IPR027417;IPR039430;IPR018094	Thymidylate kinase;P-loop containing nucleoside triphosphate hydrolase;Thymidylate kinase-like domain	Reactome: R-HSA-499943	MAT09205.1:1.1e-88	0	0
bin_125_00293	Ca. Hikarchaeum sp. Bin4	308	NAD(P)H azoreductase	azoB	arCOG03015	-	Uncharacterized protein YbjT, contains NAD(P)-binding and DUF2867 domains	K00329;K00356	;		0KTTI	NAD-dependent epimerase dehydratase	M	PF13460	NAD(P)H-binding							IPR016040;IPR036291	NAD(P)-binding domain superfamily;NAD(P)-binding domain		WP_152043155.1:2.1e-81;WP_144904118.1:6.1e-81	Haloferacales	1644055
bin_125_00294	Ca. Hikarchaeum sp. Bin4	395	Tubulin-like protein CetZ	cetZ	arCOG02202	FtsZ3	Cell division GTPase				0KRU8	Essential cell division protein that forms a contractile ring structure (Z ring) at the future cell division site. The regulation of the ring assembly controls the timing and the location of cell division. One of the functions of the FtsZ ring is to recruit other cell division proteins to the septum to produce a new cell wall between the dividing cells. Binds GTP and shows GTPase activity (By sim…	D	PF00091	Tubulin/FtsZ family, GTPase domain							IPR036525;IPR032907;IPR037103;IPR003008	Tubulin/FtsZ, C-terminal domain superfamily;Tubulin/FtsZ, GTPase domain;Tubulin-like protein CetZ;Tubulin/FtsZ, GTPase domain superfamily	Reactome: R-HSA-380320;Reactome: R-HSA-1445148|Reactome: R-HSA-190840|Reactome: R-HSA-190861|Reactome: R-HSA-2132295|Reactome: R-HSA-2467813|Reactome: R-HSA-2500257|Reactome: R-HSA-3371497|Reactome: R-HSA-380320|Reactome: R-HSA-437239|Reactome: R-HSA-5617833|Reactome: R-HSA-5626467|Reactome: R-HSA-5663220|Reactome: R-HSA-6807878|Reactome: R-HSA-6811434|Reactome: R-HSA-6811436|Reactome: R-HSA-6887…	PSP86326.1:5.3e-154;AKH98416.1:2.6e-153;WP_136688901.1:7.7e-153;WP_070365780.1:2.9e-152;WP_129067841.1:5.0e-152;WP_092688655.1:6.5e-152;ALG82810.1:1.1e-151;WP_136717291.1:1.4e-151;WP_135304262.1:2.5e-151;PSQ07555.1:2.5e-151;WP_050049385.1:4.2e-151;WP_136589942.1:5.5e-151;WP_136601286.1:5.5e-151;WP_152043455.1:5.5e-151;PSP49373.1:7.2e-151;WP_162317761.1:9.4e-151	Halobacteria	183963
bin_125_00295	Ca. Hikarchaeum sp. Bin4	257	hypothetical protein		arCOG03888	-	Uncharacterized membrane protein				0M113	NA	S												WP_049984963.1:2.4e-30	Halobellus rufus	1448860
bin_125_00296	Ca. Hikarchaeum sp. Bin4	207	2-phospho-L-lactate guanylyltransferase	cofC	arCOG04472	CofC	2-phospho-L-lactate guanylyltransferase, coenzyme F420 biosynthesis enzyme, CobY/MobA/RfbA family	K14941	cofC; 2-phospho-L-lactate guanylyltransferase [EC:2.7.7.68]	path:map00680:Methane metabolism	0KTAB	Guanylyltransferase that catalyzes the activation of 2- phospho-L-lactate (LP) as (2S)-lactyl-2-diphospho-5'-guanosine (LPPG), via the condensation of LP with GTP. Is involved in the biosynthesis of coenzyme F420, a hydride carrier cofactor (By similarity)	H	PF01983	Guanylyl transferase CofC like					TIGR03552	F420_cofC: 2-phospho-L-lactate guanylyltransferase	IPR002835;IPR029044	Phosphoenolpyruvate guanylyltransferase CofC;Nucleotide-diphospho-sugar transferases		WP_009375993.1:7.6e-51;WP_089866059.1:1.3e-50;PSP56077.1:8.4e-50;WP_129112898.1:8.4e-50	Halobacteria	183963
bin_125_00297	Ca. Hikarchaeum sp. Bin4	269	hypothetical protein											PF00296	Luciferase-like monooxygenase							IPR036661;IPR011251	Luciferase-like domain superfamily;Luciferase-like domain		PYJ64692.1:4.1e-57	Verrucomicrobia bacterium	2026799
bin_125_00298	Ca. Hikarchaeum sp. Bin4	222	Low-molecular weight cobalt-containing nitrile hydratase subunit alpha											PF02979	Nitrile hydratase, alpha chain					TIGR01323	nitrile_alph: nitrile hydratase, alpha subunit	IPR023900;IPR004232;IPR036648;IPR018141	Nitrile hydratase, alpha subunit;Nitrile hydratase alpha /Thiocyanate hydrolase gamma;Nitrile hydratase alpha /Thiocyanate hydrolase gamma superfamily;Nitrile hydratase alpha subunit /Thiocyanate hydrolase gamma subunit		SNR67197.1:8.3e-72;WP_160066252.1:2.7e-70	Halobacteria	183963
bin_125_00299	Ca. Hikarchaeum sp. Bin4	142	hypothetical protein											PF02211	Nitrile hydratase beta subunit					TIGR03889	nitrile_acc: nitrile hydratase accessory protein	IPR008990;IPR023808;IPR042262;IPR024690	Nitrile hydratase accessory protein, putative;Electron transport accessory-like domain superfamily;Nitrile hydratase beta subunit, N-terminal;Nitrile hydratase beta subunit domain		ESS10381.1:5.4e-16	uncultured archaeon A07HR60	1412874
bin_125_00301	Ca. Hikarchaeum sp. Bin4	56	hypothetical protein																						0	0	0
bin_125_00302	Ca. Hikarchaeum sp. Bin4	182	Peptide methionine sulfoxide reductase MsrA	msrA	arCOG02816	MsrA	Peptide methionine sulfoxide reductase	K07304;K12267	msrA; peptide-methionine (S)-S-oxide reductase [EC:1.8.4.11];msrAB; peptide methionine sulfoxide reductase msrA/msrB [EC:1.8.4.11 1.8.4.12]		0KT14	Has an important function as a repair enzyme for proteins that have been inactivated by oxidation. Catalyzes the reversible oxidation-reduction of methionine sulfoxide in proteins to methionine (By similarity)	O	PF01625	Peptide methionine sulfoxide reductase					TIGR00401	msrA: peptide-methionine (S)-S-oxide reductase	IPR036509;IPR002569	Peptide methionine sulphoxide reductase MsrA superfamily;Peptide methionine sulphoxide reductase MsrA	Reactome: R-HSA-5676934	WP_103426107.1:2.1e-57	Salinigranum rubrum	755307
bin_125_00304	Ca. Hikarchaeum sp. Bin4	397	2-nitroimidazole transporter	nimT										PF07690	Major Facilitator Superfamily			2.A.1.17.1;2.A.1.17.3;2.A.1.17.4	The Major Facilitator Superfamily (MFS)			IPR011701;IPR036259	Major facilitator superfamily;MFS transporter superfamily		WP_097380114.1:1.3e-86	Natrinema ejinorense	373386
bin_125_00305	Ca. Hikarchaeum sp. Bin4	219	Ubiquinone/menaquinone biosynthesis C-methyltransferase UbiE	ubiE	arCOG04583	-	SAM-dependent methyltransferase	K16868	tehB; tellurite methyltransferase [EC:2.1.1.265]		0KXHP	Methyltransferase type 11	Q	PF13649	Methyltransferase domain							IPR029063;IPR041698	S-adenosyl-L-methionine-dependent methyltransferase;Methyltransferase domain 25		WP_082678857.1:1.7e-56;WP_089667912.1:1.4e-55;WP_129115130.1:2.4e-55;WP_095636170.1:2.4e-55	Halobacteria	183963
bin_125_00306	Ca. Hikarchaeum sp. Bin4	90	Sec-independent protein translocase protein TatA	tatA	arCOG02694	TatA	Sec-independent protein secretion pathway component	K03116	tatA; sec-independent protein translocase protein TatA	path:map03070:Bacterial secretion system;path:map03060:Protein export	0KURG	Part of the twin-arginine translocation (Tat) system that transports large folded proteins containing a characteristic twin-arginine motif in their signal peptide across membranes. TatA could form the protein-conducting channel of the Tat system	U	PF02416	mttA/Hcf106 family					TIGR01411	tatAE: twin arginine-targeting protein translocase, TatA/E family	IPR006312;IPR003369	Sec-independent protein translocase protein TatA/E;Sec-independent protein translocase protein TatA/B/E		WP_137275130.1:1.0e-15	Natronomonas sp. F20-122	2217661
bin_125_00308	Ca. Hikarchaeum sp. Bin4	126	hypothetical protein																						0	0	0
bin_125_00309	Ca. Hikarchaeum sp. Bin4	294	hypothetical protein		arCOG00272	RhaT	Permease of the drug/metabolite transporter (DMT) superfamily				0KXFG	EamA-like transporter family	G	PF00892;PF00892	EamA-like transporter family;EamA-like transporter family							IPR000620	EamA domain		WP_144904340.1:1.8e-58;PSP72345.1:6.9e-58;PSP63784.1:2.6e-57	Halobacteria	183963
bin_125_00310	Ca. Hikarchaeum sp. Bin4	68	hypothetical protein																						0	0	0
bin_125_00311	Ca. Hikarchaeum sp. Bin4	99	hypothetical protein																						0	0	0
bin_125_00312	Ca. Hikarchaeum sp. Bin4	420	2-succinyl-5-enolpyruvyl-6-hydroxy-3-cyclohexene-1-carboxylate synthase	menD	arCOG04611	MenD	2-succinyl-6-hydroxy-2,4-cyclohexadiene-1-carboxylate synthase	K02551	menD; 2-succinyl-5-enolpyruvyl-6-hydroxy-3-cyclohexene-1-carboxylate synthase [EC:2.2.1.9]	path:map00130:Ubiquinone and other terpenoid-quinone biosynthesis	0KZZJ	Catalyzes the thiamine diphosphate-dependent decarboxylation of 2-oxoglutarate and the subsequent addition of the resulting succinic semialdehyde-thiamine pyrophosphate anion to isochorismate to yield 2-succinyl-5-enolpyruvyl-6-hydroxy-3- cyclohexene-1-carboxylate (SEPHCHC) (By similarity)	H	PF02775	Thiamine pyrophosphate enzyme, C-terminal TPP binding domain							IPR011766;IPR029035;IPR029061	Thiamin diphosphate-binding fold;Thiamine pyrophosphate enzyme, C-terminal TPP-binding;DHS-like NAD/FAD-binding domain superfamily		WP_076428507.1:1.0e-99	Haladaptatus litoreus	553468
bin_125_00313	Ca. Hikarchaeum sp. Bin4	291	1-4-dihydroxy-2-naphthoyl-CoA synthase	menB	arCOG00240	MenB	Dihydroxynaphthoic acid synthase	K01661	menB; naphthoate synthase [EC:4.1.3.36]	path:map00130:Ubiquinone and other terpenoid-quinone biosynthesis	0KWBW	Naphthoate synthase	H	PF00378	Enoyl-CoA hydratase/isomerase					TIGR01929	menB: naphthoate synthase	IPR001753;IPR010198;IPR014748;IPR029045	1,4-Dihydroxy-2-naphthoyl-CoA synthase, MenB;Enoyl-CoA hydratase, C-terminal;ClpP/crotonase-like domain superfamily;Enoyl-CoA hydratase/isomerase		WP_092686476.1:8.0e-123;WP_092659213.1:1.0e-122;WP_129069007.1:3.0e-122;WP_077205030.1:3.0e-122;WP_066143212.1:5.2e-122;WP_076428107.1:6.8e-122;WP_136717783.1:1.5e-121;WP_092535227.1:3.4e-121;WP_007981617.1:3.4e-121;WP_161540700.1:3.4e-121;WP_069449476.1:4.4e-121;WP_092890835.1:4.4e-121;WP_121570242.1:4.4e-121;MBU54588.1:4.4e-121;WP_007741823.1:9.8e-121;WP_004055669.1:2.2e-120;WP_084955555.1:3.7e…	cellular organisms	131567
bin_125_00314	Ca. Hikarchaeum sp. Bin4	312	1-4-dihydroxy-2-naphthoate octaprenyltransferase	menA	arCOG00480	MenA	1,4-dihydroxy-2-naphthoate octaprenyltransferase	K02548	menA; 1,4-dihydroxy-2-naphthoate polyprenyltransferase [EC:2.5.1.74]	path:map00130:Ubiquinone and other terpenoid-quinone biosynthesis	0KV76	14-dihydroxy-2-naphthoate octaprenyltransferase	H	PF01040	UbiA prenyltransferase family					TIGR00751	menA: 1,4-dihydroxy-2-naphthoate octaprenyltransferase	IPR026046;IPR000537;IPR004657	1,4-dihydroxy-2-naphthoate octaprenyltransferase;UbiA prenyltransferase domain containing protein 1;UbiA prenyltransferase family	Reactome: R-HSA-6806664	WP_121816197.1:1.8e-72;WP_066381869.1:3.1e-72;WP_136688148.1:9.0e-72;WP_049913817.1:5.8e-71;WP_163486127.1:5.8e-71;PSQ44875.1:7.6e-71	Halobacteria	183963
bin_125_00315	Ca. Hikarchaeum sp. Bin4	344	L-Ala-D/L-Glu epimerase	ykfB	arCOG01168	RspA	L-alanine-DL-glutamate epimerase or related enzyme of enolase superfamily				0KZK2	Mandelate racemase muconate lactonizing protein	M	PF13378	Enolase C-terminal domain-like							IPR036849;IPR029065;IPR029017;IPR013342;IPR010196	o-Succinylbenzoate synthase, MenC type1;Enolase-like, N-terminal;Mandelate racemase/muconate lactonizing enzyme, C-terminal;Enolase C-terminal domain-like;Enolase-like, C-terminal domain superfamily		WP_007981628.1:3.9e-76;WP_069449481.1:9.6e-75;WP_121303059.1:1.2e-74	Halobacteriales	2235
bin_125_00316	Ca. Hikarchaeum sp. Bin4	486	2-succinylbenzoate--CoA ligase	menE	arCOG00856	CaiC	Acyl-CoA synthetase (AMP-forming)/AMP-acid ligase II	K01911	menE; O-succinylbenzoic acid---CoA ligase [EC:6.2.1.26]	path:map00130:Ubiquinone and other terpenoid-quinone biosynthesis	0KZBA	O-succinylbenzoic acid--CoA ligase	H	PF00501;PF13193	AMP-binding enzyme;AMP-binding enzyme C-terminal domain			4.C.1.1.6;4.C.1.1.4;4.C.1.1.7	The Fatty Acid Transporter (FAT) Family	TIGR01923	menE: O-succinylbenzoate-CoA ligase	IPR042099;IPR025110;IPR010192;IPR000873	2-succinylbenzoate--CoA ligase;AMP-dependent synthetase/ligase;AMP-dependent synthetase-like superfamily;AMP-binding enzyme, C-terminal domain		WP_103425405.1:1.5e-86;WP_137198382.1:4.9e-85	Halobacteria	183963
bin_125_00317	Ca. Hikarchaeum sp. Bin4	117	hypothetical protein		arCOG04153	-	RNA polymerase III subunit C34, Lrp/AsnC family				0KU1P	transcription repressor CinR	K												WP_159900816.1:3.2e-22;WP_018258646.1:9.3e-22;ACV48431.1:9.3e-22	Halobacteriales	2235
bin_125_00318	Ca. Hikarchaeum sp. Bin4	425	Glutamyl-tRNA(Gln) amidotransferase subunit A	gatA_1	arCOG01717	GatA	Asp-tRNAAsn/Glu-tRNAGln amidotransferase A subunit or related amidase	K02433	gatA, QRSL1; aspartyl-tRNA(Asn)/glutamyl-tRNA(Gln) amidotransferase subunit A [EC:6.3.5.6 6.3.5.7]	path:map00970:Aminoacyl-tRNA biosynthesis	0KRQV	Allows the formation of correctly charged Gln-tRNA(Gln) through the transamidation of misacylated Glu-tRNA(Gln) in organisms which lack glutaminyl-tRNA synthetase. The reaction takes place in the presence of glutamine and ATP through an activated gamma-phospho-Glu-tRNA(Gln) (By similarity)	J	PF01425	Amidase					TIGR00132	gatA: aspartyl/glutamyl-tRNA(Asn/Gln) amidotransferase, A subunit	IPR004412;IPR036928;IPR023631	Amidase signature domain;Amidase signature (AS) superfamily;Glutamyl-tRNA(Gln) amidotransferase A subunit		WP_058567136.1:3.6e-156;WP_008092647.1:3.6e-156;WP_115802397.1:3.6e-156;WP_115878742.1:1.0e-155;WP_004064002.1:1.0e-155;WP_004977558.1:1.8e-155;WP_004970963.1:1.8e-155;WP_058825651.1:3.0e-155;WP_151139051.1:4.0e-155;WP_089778541.1:4.0e-155;WP_007273384.1:4.0e-155;WP_008573604.1:5.2e-155;WP_004043887.1:6.8e-155;WP_058573308.1:1.2e-154;WP_004572619.1:1.5e-154;WP_151163788.1:1.5e-154;WP_148413273.1:…	Halobacteria	183963
bin_125_00319	Ca. Hikarchaeum sp. Bin4	94	Glutamyl-tRNA(Gln) amidotransferase subunit C	gatC	arCOG02726	GatC	Asp-tRNAAsn/Glu-tRNAGln amidotransferase C subunit	K02435	gatC, GATC; aspartyl-tRNA(Asn)/glutamyl-tRNA(Gln) amidotransferase subunit C [EC:6.3.5.6 6.3.5.7]	path:map00970:Aminoacyl-tRNA biosynthesis	0KUUS	Allows the formation of correctly charged Asn-tRNA(Asn) or Gln-tRNA(Gln) through the transamidation of misacylated Asp- tRNA(Asn) or Glu-tRNA(Gln) in organisms which lack either or both of asparaginyl-tRNA or glutaminyl-tRNA synthetases. The reaction takes place in the presence of glutamine and ATP through an activated phospho-Asp-tRNA(Asn) or phospho-Glu-tRNA(Gln) (By similarity)	J	PF02686	Glu-tRNAGln amidotransferase C subunit					TIGR00135	gatC: aspartyl/glutamyl-tRNA(Asn/Gln) amidotransferase, C subunit	IPR036113;IPR003837	Glu-tRNAGln amidotransferase superfamily, subunit C;Glu-tRNAGln amidotransferase C subunit		WP_121568838.1:5.5e-17;WP_121558701.1:1.2e-16	unclassified Halobellus	2638438
bin_125_00320	Ca. Hikarchaeum sp. Bin4	130	hypothetical protein		arCOG00302	-	Metal-dependent phosphoesterase (PHP family)				0KTD4	PHP domain protein	S	PF13263	PHP-associated							IPR016195	Polymerase/histidinol phosphatase-like	Reactome: R-HSA-6784531|Reactome: R-HSA-6791226	PSP54774.1:1.8e-29;WP_049952583.1:3.0e-29;WP_073308477.1:3.9e-29;SHG98897.1:3.9e-29;WP_050050223.1:3.9e-29;WP_115865275.1:5.1e-29;WP_092903349.1:5.1e-29;WP_023393199.1:6.7e-29;WP_128478612.1:6.7e-29;WP_122088474.1:6.7e-29	Halobacteria	183963
bin_125_00321	Ca. Hikarchaeum sp. Bin4	545	NADH-quinone oxidoreductase subunit C/D	nuoC	arCOG01548	NuoD	NADH dehydrogenase subunit D	K00333;K13378	nuoD; NADH-quinone oxidoreductase subunit D [EC:7.1.1.2];nuoCD; NADH-quinone oxidoreductase subunit C/D [EC:7.1.1.2]	path:map00190:Oxidative phosphorylation	0KS1A	NADH-ubiquinone oxidoreductase chain 49kDa	C	PF00346;PF00329	Respiratory-chain NADH dehydrogenase, 49 Kd subunit;Respiratory-chain NADH dehydrogenase, 30 Kd subunit			3.D.1.5.1;3.D.1.1.1;3.D.1.7.1;3.D.1.3.1;3.D.1.8.2;3.D.1.8.1;3.D.1.6.1;3.D.1.6.4;3.D.1.6.2;3.D.1.6.3;3.D.9.1.1;3.D.1.2.1;3.D.9.1.2;3.D.1.4.4;3.D.1.4.3;3.D.1.9.2;3.D.1.4.1;3.D.1.4.2;3.D.1.9.1	The H+ or Na+-translocating NADH Dehydrogenase (NDH) Family;The H+-translocating F<sub>420</sub>H<sub>2</sub> Dehydrogenase (F<sub>420</sub>H<sub>2</sub>DH) Family			IPR001135;IPR037232;IPR001268;IPR029014;IPR038290	NADH:ubiquinone oxidoreductase, 30kDa subunit;NADH-quinone oxidoreductase, subunit D;[NiFe]-hydrogenase, large subunit;NADH:ubiquinone oxidoreductase, 30kDa subunit superfamily;NADH-quinone oxidoreductase, subunit D superfamily	Reactome: R-HSA-611105|Reactome: R-HSA-6799198	WP_135535562.1:9.0e-245;WP_157688333.1:1.5e-244;WP_152941664.1:3.4e-244;WP_151139126.1:5.9e-244;WP_089878571.1:5.9e-244;WP_121816060.1:7.7e-244;WP_121568380.1:7.7e-244;WP_135820061.1:1.0e-243;WP_101296639.1:1.0e-243;WP_089825742.1:1.3e-243;ESS07166.1:1.7e-243;PSP99925.1:2.2e-243;WP_148856424.1:2.2e-243;WP_160067087.1:2.2e-243;WP_006089402.1:2.2e-243;WP_090304559.1:2.2e-243;WP_137782833.1:2.2e-243…	Archaea	2157
bin_125_00322	Ca. Hikarchaeum sp. Bin4	359	NADH-quinone oxidoreductase subunit H	nuoH	arCOG01546	NuoH	NADH dehydrogenase subunit H	K00337	nuoH; NADH-quinone oxidoreductase subunit H [EC:7.1.1.2]	path:map00190:Oxidative phosphorylation	0KRS9	NDH-1 shuttles electrons from NADH, via FMN and iron- sulfur (Fe-S) centers, to quinones in the respiratory chain. The immediate electron acceptor for the enzyme in this species is believed to be ubiquinone. Couples the redox reaction to proton translocation (for every two electrons transferred, four hydrogen ions are translocated across the cytoplasmic membrane), and thus conserves the redox ene…	C	PF00146	NADH dehydrogenase			3.D.1.5.1;3.D.1.8.2;3.D.1.1.1;3.D.9.1.1;3.D.1.8.1;3.D.1.2.1;3.D.1.3.1;3.D.1.7.1;3.D.1.6.1;3.D.9.1.2;3.D.1.6.2;3.D.1.6.4	The H+ or Na+-translocating NADH Dehydrogenase (NDH) Family;The H+-translocating F<sub>420</sub>H<sub>2</sub> Dehydrogenase (F<sub>420</sub>H<sub>2</sub>DH) Family			IPR001694	NADH:ubiquinone oxidoreductase, subunit 1/F420H2 oxidoreductase subunit H	Reactome: R-HSA-611105|Reactome: R-HSA-6799198	WP_101296640.1:4.8e-146;WP_089869639.1:6.3e-146;PSP42304.1:8.3e-146;WP_009365901.1:3.1e-145;PSQ19318.1:1.2e-144;WP_117591624.1:1.6e-144;WP_129115223.1:2.0e-144;WP_103425001.1:2.7e-144;WP_058573141.1:3.5e-144;WP_007539045.1:4.5e-144;WP_136602185.1:4.5e-144;WP_151160934.1:5.9e-144;WP_074791930.1:5.9e-144;WP_136588671.1:5.9e-144;WP_008323561.1:7.7e-144;WP_089825744.1:1.3e-143;WP_151109650.1:1.7e-143…	Halobacteria	183963
bin_125_00323	Ca. Hikarchaeum sp. Bin4	153	NADH-quinone oxidoreductase subunit I	nuoI	arCOG01543	NuoI	NADH dehydrogenase subunit I	K00338	nuoI; NADH-quinone oxidoreductase subunit I [EC:7.1.1.2]	path:map00190:Oxidative phosphorylation	0KRY3	NADH-quinone oxidoreductase, chain i	C	PF12838	4Fe-4S dicluster domain			3.D.1.6.1;3.D.1.6.4;3.D.1.6.3;3.D.1.6.2;3.D.1.2.1	The H+ or Na+-translocating NADH Dehydrogenase (NDH) Family			IPR017896	4Fe-4S ferredoxin-type, iron-sulphur binding domain		WP_145843825.1:3.2e-62;WP_121822731.1:1.6e-61;WP_135535564.1:4.6e-61;WP_006654637.1:4.6e-61;WP_004215981.1:4.6e-61;WP_141466518.1:4.6e-61;WP_165162323.1:6.0e-61;WP_049923150.1:6.0e-61;WP_020221107.1:6.0e-61;WP_075936930.1:6.0e-61;WP_138005390.1:7.8e-61;WP_152040464.1:7.8e-61;WP_049952191.1:7.8e-61;WP_157511400.1:7.8e-61;WP_006109474.1:7.8e-61;WP_097009088.1:7.8e-61;WP_148856426.1:7.8e-61	Halobacteria	183963
bin_125_00324	Ca. Hikarchaeum sp. Bin4	186	hypothetical protein		arCOG04654	NuoJ	NADH dehydrogenase subunit J	K00339	nuoJ; NADH-quinone oxidoreductase subunit J [EC:7.1.1.2]	path:map00190:Oxidative phosphorylation	0KUHP	NADH dehydrogenase subunit j	C	PF00499	NADH-ubiquinone/plastoquinone oxidoreductase chain 6							IPR042106;IPR001457	NADH-ubiquinone/plastoquinone oxidoreductase chain 6, subunit NuoJ;NADH:ubiquinone/plastoquinone oxidoreductase, chain 6	Reactome: R-HSA-611105|Reactome: R-HSA-6799198	AIF05997.1:1.3e-57	uncultured marine thaumarchaeote KM3_18_D11	1456075
bin_125_00325	Ca. Hikarchaeum sp. Bin4	100	NADH-quinone oxidoreductase subunit K	nuoK	arCOG03073	NuoK	NADH dehydrogenase subunit 4L (K,kappa)	K00340;K05576	nuoK; NADH-quinone oxidoreductase subunit K [EC:7.1.1.2];ndhE; NAD(P)H-quinone oxidoreductase subunit 4L [EC:7.1.1.2]	path:map00190:Oxidative phosphorylation	0KU2F	subunit K	C	PF00420	NADH-ubiquinone/plastoquinone oxidoreductase chain 4L			3.D.9.1.1;3.D.1.7.1;3.D.1.2.1	The H+-translocating F<sub>420</sub>H<sub>2</sub> Dehydrogenase (F<sub>420</sub>H<sub>2</sub>DH) Family;The H+ or Na+-translocating NADH Dehydrogenase (NDH) Family			IPR001133;IPR039428	NADH-ubiquinone oxidoreductase chain 4L/K;NADH-ubiquinone oxidoreductase chain 4L/Mnh complex subunit C1-like		AIF05996.1:3.8e-40	uncultured marine thaumarchaeote KM3_18_D11	1456075
bin_125_00326	Ca. Hikarchaeum sp. Bin4	676	NADH-quinone oxidoreductase subunit L	nuoL	arCOG01539	NuoL	NADH dehydrogenase subunit L	K00341;K15863	nuoL; NADH-quinone oxidoreductase subunit L [EC:7.1.1.2];nuoLM; NADH-quinone oxidoreductase subunit L/M [EC:7.1.1.2]	path:map00190:Oxidative phosphorylation	0KS3D	subunit l	C	PF00361;PF00662	Proton-conducting membrane transporter;NADH-Ubiquinone oxidoreductase (complex I), chain 5 N-terminus			3.D.1.8.2;3.D.9.1.1;3.D.1.5.1;3.D.1.1.1;3.D.1.7.1;3.D.1.2.1;3.D.1.8.1;3.D.9.1.2;3.D.1.6.2;3.D.1.3.1;3.D.1.6.1;3.D.1.6.4;2.A.63.1.3;2.A.63.1.2;3.D.1.9.1;2.A.63.1.4;2.A.63.1.1;3.D.1.4.1;3.D.9.1.2;3.D.1.4.2;3.D.1.9.1;3.D.1.4.3;3.D.1.4.3;3.D.1.9.1;3.D.9.1.2;3.D.1.4.4;3.D.1.4.4;2.A.63.1.2	The H+ or Na+-translocating NADH Dehydrogenase (NDH) Family;The Monovalent Cation (K+ or Na+):Proton Antiporter-3 (CPA3) Family;The H+-translocating F<sub>420</sub>H<sub>2</sub> Dehydrogenase (F<sub>420</sub>H<sub>2</sub>DH) Family	TIGR01974	NDH_I_L: proton-translocating NADH-quinone oxidoreductase, chain L	IPR003945;IPR001750;IPR001516	NADH:quinone oxidoreductase/Mrp antiporter, membrane subunit;NADH-plastoquinone oxidoreductase, chain 5;NADH-Ubiquinone oxidoreductase (complex I), chain 5 N-terminal	Reactome: R-HSA-611105|Reactome: R-HSA-6799198	AIF05995.1:0.0e+00	uncultured marine thaumarchaeote KM3_18_D11	1456075
bin_125_00327	Ca. Hikarchaeum sp. Bin4	512	NAD(P)H-quinone oxidoreductase chain 4 1	ndhD1	arCOG01538	NuoM	NADH dehydrogenase subunit M	K00342	nuoM; NADH-quinone oxidoreductase subunit M [EC:7.1.1.2]	path:map00190:Oxidative phosphorylation	0KRVF	subunit m	C	PF00361	Proton-conducting membrane transporter			3.D.9.1.1;3.D.1.8.2;3.D.1.2.1;3.D.1.1.1;3.D.1.5.1;3.D.9.1.2;3.D.1.8.1;3.D.1.7.1;3.D.1.6.4;3.D.1.6.2;3.D.1.4.1;3.D.1.6.1;3.D.9.1.2;2.A.63.1.4;3.D.1.4.4;3.D.1.4.4;3.D.1.9.1;2.A.63.1.2;3.D.1.3.1;2.A.63.1.2;3.D.1.9.1;2.A.63.1.4;3.D.1.4.3;3.D.1.4.3;2.A.63.1.3;2.A.63.1.1;3.D.9.1.1;3.D.1.1.1;2.A.63.1.3;3.D.1.8.2;3.D.1.6.2;3.D.1.5.1;3.D.1.7.1;3.D.1.8.1;3.D.1.2.1;3.D.9.1.1;3.D.1.5.1;3.D.1.8.2	The H+-translocating F<sub>420</sub>H<sub>2</sub> Dehydrogenase (F<sub>420</sub>H<sub>2</sub>DH) Family;The H+ or Na+-translocating NADH Dehydrogenase (NDH) Family;The Monovalent Cation (K+ or Na+):Proton Antiporter-3 (CPA3) Family	TIGR01972	NDH_I_M: proton-translocating NADH-quinone oxidoreductase, chain M	IPR010227;IPR001750	NADH:quinone oxidoreductase/Mrp antiporter, membrane subunit;NADH-quinone oxidoreductase, chain M/4	Reactome: R-HSA-611105|Reactome: R-HSA-6799198	WP_134672039.1:3.5e-182;WP_135805232.1:6.0e-182;WP_092536355.1:1.6e-179;WP_128478028.1:1.6e-179;WP_049971152.1:2.1e-179;WP_092889791.1:2.8e-179;WP_132057610.1:3.6e-179;WP_069451946.1:4.7e-179;WP_076428234.1:1.1e-178;WP_135851406.1:1.8e-178	Halobacteria	183963
bin_125_00328	Ca. Hikarchaeum sp. Bin4	452	3-octaprenyl-4-hydroxybenzoate carboxy-lyase	ubiD_1	arCOG01671	UbiD	3-polyprenyl-4-hydroxybenzoate decarboxylase or trans-anhydromevalonate decarboxylase	K01612;K03182	bsdC; vanillate/4-hydroxybenzoate decarboxylase subunit C [EC:4.1.1.- 4.1.1.61];ubiD; 4-hydroxy-3-polyprenylbenzoate decarboxylase [EC:4.1.1.98]	path:map00627:Aminobenzoate degradation;path:map01220:Degradation of aromatic compounds;path:map00130:Ubiquinone and other terpenoid-quinone biosynthesis	0KRG1	ubid family decarboxylase	H	PF01977	3-octaprenyl-4-hydroxybenzoate carboxy-lyase					TIGR00148	TIGR00148: decarboxylase, UbiD family	IPR002830	UbiD decarboxylyase family		WP_149080930.1:1.1e-152;WP_160046020.1:4.4e-152	Natrialba	63742
bin_125_00329	Ca. Hikarchaeum sp. Bin4	399	Miniconductance mechanosensitive channel YbdG	ybdG	arCOG01568	MscS	Small-conductance mechanosensitive channel	K16052	ynaI, mscMJ; MscS family membrane protein		0KSVD	Mechanosensitive ion channel	M	PF00924	Mechanosensitive ion channel			1.A.23.4.5	The Small Conductance Mechanosensitive Ion Channel (MscS) Family			IPR006685;IPR010920	Mechanosensitive ion channel MscS;LSM domain superfamily		WP_129213937.1:4.9e-115;WP_129511039.1:1.4e-114;WP_129508653.1:1.9e-114	Candidatus Marinimicrobia bacterium	2026760
bin_125_00331	Ca. Hikarchaeum sp. Bin4	449	hypothetical protein		arCOG04249	CCA1	tRNA nucleotidyltransferase (CCA-adding enzyme)	K07558	K07558, cca; tRNA nucleotidyltransferase (CCA-adding enzyme) [EC:2.7.7.72]		0KRC4	Catalyzes the addition and repair of the essential 3'- terminal CCA sequence in tRNAs without using a nucleic acid template. Adds these three nucleotides in the order of C, C, and A to the tRNA nucleotide-73, using CTP and ATP as substrates and producing inorganic pyrophosphate (By similarity)	J	PF01909;PF09249	Nucleotidyltransferase domain;tRNA nucleotidyltransferase, second domain					TIGR03671	cca_archaeal: CCA-adding enzyme	IPR002934;IPR008229;IPR015329;IPR042090;IPR011068	tRNA nucleotidyltransferase, substrate binding;Polymerase, nucleotidyl transferase domain;tRNA nucleotidyltransferase, domain 2;Nucleotidyltransferase, class I-like, C-terminal;tRNA nucleotidyltransferase, archaea		WP_066145305.1:7.7e-133;WP_069452893.1:7.2e-131	unclassified Haladaptatus	2622732
bin_125_00332	Ca. Hikarchaeum sp. Bin4	144	hypothetical protein		arCOG02144	HHT1	Histones H3 and H4				0M0HF	transcription factor CBF NF-Y histone domain protein	L	PF00808;PF00808	Histone-like transcription factor (CBF/NF-Y) and archaeal histone;Histone-like transcription factor (CBF/NF-Y) and archaeal histone							IPR009072;IPR003958	Histone-fold;Transcription factor CBF/NF-Y/archaeal histone domain		PSQ16933.1:9.6e-37;WP_135852363.1:2.1e-36;WP_144800049.1:2.1e-36;WP_094534020.1:4.8e-36;WP_099253854.1:4.8e-36;WP_128477240.1:6.2e-36;WP_123113670.1:6.2e-36;WP_012659359.1:6.2e-36	Halobacteria	183963
bin_125_00333	Ca. Hikarchaeum sp. Bin4	478	Acylamidase	aam	arCOG01717	GatA	Asp-tRNAAsn/Glu-tRNAGln amidotransferase A subunit or related amidase	K01426;K02433	E3.5.1.4, amiE; amidase [EC:3.5.1.4];gatA, QRSL1; aspartyl-tRNA(Asn)/glutamyl-tRNA(Gln) amidotransferase subunit A [EC:6.3.5.6 6.3.5.7]	path:map00627:Aminobenzoate degradation;path:map00643:Styrene degradation;path:map00360:Phenylalanine metabolism;path:map00970:Aminoacyl-tRNA biosynthesis;path:map00380:Tryptophan metabolism;path:map00330:Arginine and proline metabolism	0KW6T	Amidase	E	PF01425	Amidase							IPR036928;IPR023631	Amidase signature domain;Amidase signature (AS) superfamily		WP_124195109.1:1.7e-117	Natrarchaeobius chitinivorans	1679083
bin_125_00334	Ca. Hikarchaeum sp. Bin4	248	hypothetical protein		arCOG01510	RPA1	Single-stranded DNA-binding replication protein A (RPA), large (70 kD) subunit or related ssDNA-binding protein	K07466	RFA1, RPA1, rpa; replication factor A1	path:map03440:Homologous recombination;path:map03420:Nucleotide excision repair;path:map03460:Fanconi anemia pathway;path:map03030:DNA replication;path:map03430:Mismatch repair	0KS23	replication factor A	L	PF01336	OB-fold nucleic acid binding domain							IPR004365;IPR012340	Nucleic acid-binding, OB-fold;OB-fold nucleic acid binding domain, AA-tRNA synthetase-type		WP_089733521.1:2.1e-68	Haloarchaeobius iranensis	996166
bin_125_00335	Ca. Hikarchaeum sp. Bin4	154	Sec-independent protein translocase protein TatCy	tatC2	arCOG01919	TatC	Sec-independent protein secretion pathway component TatC	K03118	tatC; sec-independent protein translocase protein TatC	path:map03070:Bacterial secretion system;path:map03060:Protein export	0KTJ6	Part of the twin-arginine translocation (Tat) system that transports large folded proteins containing a characteristic twin-arginine motif in their signal peptide across membranes	U	PF00902	Sec-independent protein translocase protein (TatC)			2.A.64.4.1	The Twin Arginine Targeting (Tat) Family			IPR002033	Sec-independent periplasmic protein translocase TatC		WP_132058164.1:3.8e-55;PSP56749.1:1.1e-54;WP_135853466.1:1.4e-54;WP_128477054.1:1.9e-54;WP_135827570.1:1.9e-54;WP_163519687.1:3.2e-54;WP_115798043.1:3.2e-54;WP_144426130.1:5.4e-54;WP_079977870.1:5.4e-54	Halobacteriales	2235
bin_125_00337	Ca. Hikarchaeum sp. Bin4	276	tRNA-specific 2-thiouridylase MnmA	mnmA	arCOG00043	-	ATP-utilizing enzyme of the PP-loop superfamily	K00566;K06864	mnmA, trmU; tRNA-uridine 2-sulfurtransferase [EC:2.8.1.13];larE; pyridinium-3,5-biscarboxylic acid mononucleotide sulfurtransferase [EC:4.4.1.37]	;path:map04122:Sulfur relay system	0KT4H	PP-loop domain-containing protein	S	PF00733	Asparagine synthase					TIGR00268	TIGR00268: TIGR00268 family protein	IPR005232;IPR001962;IPR014729	Pyridinium-3,5-bisthiocarboxylic acid mononucleotide synthase LarE;Asparagine synthase;Rossmann-like alpha/beta/alpha sandwich fold		WP_142857426.1:6.5e-90;WP_136589877.1:6.5e-90;WP_103427209.1:1.1e-89;WP_136600670.1:5.5e-89;WP_137197984.1:1.6e-88;WP_151135166.1:4.6e-88;WP_138007660.1:4.6e-88;WP_092634873.1:4.6e-88;WP_089822505.1:6.1e-88	Halobacteria	183963
bin_125_00338	Ca. Hikarchaeum sp. Bin4	381	hypothetical protein		arCOG00467	CDC6	Cdc6-related protein, AAA superfamily ATPase	K10725	cdc6A; archaeal cell division control protein 6		0KRYQ	Involved in regulation of DNA replication (By similarity)	L	PF13401	AAA domain					TIGR02928	TIGR02928: orc1/cdc6 family replication initiation protein	IPR036390;IPR015163;IPR014277;IPR003593;IPR027417	P-loop containing nucleoside triphosphate hydrolase;Orc1/Cdc6-type DNA replication protein, archaea;AAA+ ATPase domain;Cdc6, C-terminal;Winged helix DNA-binding domain superfamily	Reactome: R-HSA-176187|Reactome: R-HSA-68689|Reactome: R-HSA-68827|Reactome: R-HSA-68867|Reactome: R-HSA-68949|Reactome: R-HSA-68962|Reactome: R-HSA-69205	WP_158058669.1:4.8e-144;WP_115798040.1:7.7e-142;WP_132058158.1:7.7e-142;WP_163519691.1:1.7e-141;WP_115863162.1:2.2e-141;WP_113274879.1:2.9e-141;WP_135853460.1:5.0e-141;PSP56746.1:5.0e-141;WP_135823389.1:5.0e-141	Halobacteriales	2235
bin_125_00339	Ca. Hikarchaeum sp. Bin4	240	Ribose-5-phosphate isomerase A	rpiA	arCOG01122	RpiA	Ribose 5-phosphate isomerase	K01807	rpiA; ribose 5-phosphate isomerase A [EC:5.3.1.6]	path:map00030:Pentose phosphate pathway;path:map01200:Carbon metabolism;path:map00710:Carbon fixation in photosynthetic organisms	0KSM0	Phosphoriboisomerase A	G	PF06026	Ribose 5-phosphate isomerase A (phosphoriboisomerase A)					TIGR00021	rpiA: ribose 5-phosphate isomerase A	IPR004788;IPR020672;IPR037171	NagB/RpiA transferase-like;Ribose 5-phosphate isomerase, type A;Ribose-5-phosphate isomerase, type A, subgroup	Reactome: R-HSA-5659996|Reactome: R-HSA-6791461|Reactome: R-HSA-71336	WP_117593491.1:2.5e-66;WP_137048015.1:3.3e-66;WP_089693579.1:5.7e-66;WP_007976217.1:9.7e-66;WP_115798032.1:4.8e-65	Halobacteria	183963
bin_125_00341	Ca. Hikarchaeum sp. Bin4	703	hypothetical protein		arCOG00439	MCM2	ATPase involved in replication control, Cdc46/Mcm family	K10726	mcm, cdc21; replicative DNA helicase Mcm [EC:3.6.4.-]	path:map03030:DNA replication	0KRHZ	Mcm family	L	PF17855;PF17207;PF00493	MCM AAA-lid domain;MCM OB domain;MCM P-loop domain							IPR001208;IPR003593;IPR033762;IPR012340;IPR027417;IPR031327;IPR036388;IPR041562	P-loop containing nucleoside triphosphate hydrolase;MCM OB domain;AAA+ ATPase domain;Winged helix-like DNA-binding domain superfamily;MCM domain;Nucleic acid-binding, OB-fold;MCM, AAA-lid domain;Mini-chromosome maintenance protein	Reactome: R-HSA-176187|Reactome: R-HSA-176974|Reactome: R-HSA-68867|Reactome: R-HSA-68949|Reactome: R-HSA-68962	WP_137286560.1:1.8e-245;WP_135534960.1:9.9e-244;WP_135821602.1:2.2e-243;PSP79394.1:1.4e-242;WP_115798435.1:3.2e-242;WP_113274618.1:1.6e-241;WP_163523090.1:1.6e-241;WP_158058234.1:7.8e-241	Halobacteriales	2235
bin_125_00342	Ca. Hikarchaeum sp. Bin4	145	putative HIT-like protein		arCOG00419	Hit	HIT family hydrolase	K02503	HINT1, hinT, hit; histidine triad (HIT) family protein		0KTE6	Histidine triad (HIT) protein	F	PF01230	HIT domain							IPR001310;IPR036265	Histidine triad (HIT) protein;HIT-like superfamily		WP_092634981.1:1.8e-38	Haloplanus vescus	555874
bin_125_00343	Ca. Hikarchaeum sp. Bin4	68	hypothetical protein		arCOG01359	-	Radical SAM superfamily enzyme				0KRM0	radical SAM domain protein	C	PF00633	Helix-hairpin-helix motif							IPR000445	Helix-hairpin-helix motif	Reactome: R-HSA-110357	PSQ00613.1:1.1e-11	Halobacteriales archaeon QS_4_70_19	1919178
bin_125_00344	Ca. Hikarchaeum sp. Bin4	144	hypothetical protein		arCOG01641	-	Cold shock responsive RNA-binding protein, contains TRAM domain				0KV77	deoxyribonuclease rho motif-related tram	S	PF01938	TRAM domain							IPR002792;IPR012340	Nucleic acid-binding, OB-fold;TRAM domain		WP_089731464.1:1.9e-32	Haloarchaeobius iranensis	996166
bin_125_00345	Ca. Hikarchaeum sp. Bin4	218	hypothetical protein		arCOG02579	-	Fe-S-cluster containining protein	K06940	K06940; uncharacterized protein		0KU7N	Pfam:UPF0153	S	PF03692	Putative zinc- or iron-chelating domain							IPR005358	Putative zinc- or iron-chelating domain containing protein		WP_151139320.1:8.5e-61;WP_159763614.1:9.4e-60;WP_008321624.1:1.6e-59;WP_049998399.1:2.1e-59	Halobacteria	183963
bin_125_00346	Ca. Hikarchaeum sp. Bin4	234	Demethylrebeccamycin-D-glucose O-methyltransferase	rebM	arCOG01794	-	SAM-dependent methyltransferase				0KVB8	Methyltransferase type 11	Q	PF08241	Methyltransferase domain							IPR029063;IPR013216	Methyltransferase type 11;S-adenosyl-L-methionine-dependent methyltransferase		WP_090377251.1:6.7e-64;MWV38914.1:6.7e-64;WP_004214865.1:1.5e-63;WP_006169495.1:1.5e-63;WP_120244564.1:1.5e-63;WP_149082090.1:1.5e-63;WP_087714597.1:3.3e-63;WP_006653869.1:3.3e-63;WP_049922804.1:3.3e-63;WP_165161975.1:4.4e-63;WP_089785098.1:9.7e-63;WP_006672123.1:9.7e-63;WP_124189675.1:1.3e-62;WP_007143801.1:1.7e-62;WP_136716350.1:1.7e-62;WP_141463098.1:1.7e-62;WP_013881520.1:1.7e-62	Halobacteria	183963
bin_125_00347	Ca. Hikarchaeum sp. Bin4	519	60 kDa chaperonin	groL	arCOG01257	GroEL	Chaperonin GroEL, HSP60 family				0KZK8	Chaperonin Cpn60 TCP-1	O	PF00118	TCP-1/cpn60 chaperonin family							IPR027410;IPR002423;IPR027413;IPR027409	Chaperonin Cpn60/TCP-1 family;TCP-1-like chaperonin intermediate domain superfamily;GroEL-like equatorial domain superfamily;GroEL-like apical domain superfamily		WP_129115257.1:6.1e-182;WP_007275147.1:1.4e-181;WP_008577625.1:1.8e-181;WP_008607594.1:2.3e-181;Q9HHA2.2:3.0e-181;WP_004044159.1:3.0e-181;WP_122089415.1:3.9e-181;WP_066378866.1:5.1e-181;WP_115879214.1:8.8e-181;WP_008416284.1:8.8e-181;CQR50739.1:1.1e-180;WP_004972691.1:1.1e-180;WP_008323313.1:1.1e-180;WP_089778966.1:1.1e-180;WP_058565800.1:2.0e-180;WP_058828003.1:2.0e-180;WP_004971244.1:2.6e-180;S…	Halobacteria	183963
bin_125_00348	Ca. Hikarchaeum sp. Bin4	182	Nicotinamide-nucleotide adenylyltransferase		arCOG00972	NadR	Nicotinamide mononucleotide adenylyltransferase	K00952	nadM; nicotinamide-nucleotide adenylyltransferase [EC:2.7.7.1]	path:map00760:Nicotinate and nicotinamide metabolism	0KSZ3	Nicotinamide-nucleotide adenylyltransferase (EC 2.7.7.1)	H	PF01467	Cytidylyltransferase-like					TIGR00125;TIGR01527	cyt_tran_rel: cytidyltransferase-like domain;arch_NMN_Atrans: nicotinamide-nucleotide adenylyltransferase	IPR006418;IPR004821;IPR014729	Nicotinamide-nucleotide adenylyltransferase, archaeal type;Cytidyltransferase-like domain;Rossmann-like alpha/beta/alpha sandwich fold		WP_103424733.1:1.5e-66;WP_152040621.1:3.3e-66;WP_089805192.1:4.3e-66;WP_163485474.1:4.3e-66;WP_013440662.1:4.3e-66;WP_121558654.1:7.3e-66;WP_121567999.1:9.6e-66;MUV57267.1:1.6e-65;WP_092537416.1:2.1e-65;WP_092888822.1:2.8e-65;WP_076430224.1:4.7e-65	Halobacteria	183963
bin_125_00349	Ca. Hikarchaeum sp. Bin4	650	Lon protease 2	lon2	arCOG02160	LonB	Predicted ATP-dependent protease	K04076	lonB; ATP-dependent Lon protease [EC:3.4.21.53]		0KRM3	ATP-dependent protease Lon	O	PF13654;PF01078;PF05362	AAA domain;Magnesium chelatase, subunit ChlI;Lon protease (S16) C-terminal proteolytic domain					TIGR00764	lon_rel: putative ATP-dependent protease	IPR014721;IPR003593;IPR027417;IPR008269;IPR041699;IPR004663;IPR000523;IPR020568	Ribosomal protein S5 domain 2-type fold;Lon protease, AAA domain;P-loop containing nucleoside triphosphate hydrolase;AAA+ ATPase domain;Magnesium chelatase ChlI domain;Peptidase S16, Lon proteolytic domain;Lon protease, archaeal;Ribosomal protein S5 domain 2-type fold, subgroup		WP_066143449.1:8.8e-255;WP_058565804.1:2.6e-254;WP_050458753.1:2.6e-254;WP_007275142.1:2.6e-254;WP_004971237.1:3.3e-254;WP_004972677.1:3.3e-254;WP_058828007.1:3.3e-254;WP_115879206.1:3.3e-254;WP_008577634.1:5.7e-254;WP_008092235.1:5.7e-254;WP_004064360.1:5.7e-254;WP_148413051.1:9.7e-254;WP_006600583.1:9.7e-254;WP_007978186.1:1.3e-253;WP_004044154.1:1.7e-253;PSQ12008.1:2.2e-253;WP_136716343.1:2.2e…	Halobacteria	183963
bin_125_00350	Ca. Hikarchaeum sp. Bin4	194	3-amino-4-hydroxybenzoic acid synthase	griH	arCOG04353	-	3-dehydroquinate synthase	K11646	K11646; 3-dehydroquinate synthase II [EC:1.4.1.24]	path:map00400:Phenylalanine, tyrosine and tryptophan biosynthesis	0KRCV	Catalyzes the oxidative deamination and cyclization of 2-amino-3,7-dideoxy-D-threo-hept-6-ulosonic acid (ADH) to yield 3- dehydroquinate (DHQ), which is fed into the canonical shikimic pathway of aromatic amino acid biosynthesis (By similarity)	E	PF01959	3-dehydroquinate synthase II							IPR002812	3-dehydroquinate synthase		WP_103424743.1:1.1e-75;WP_136602072.1:5.4e-75;WP_101296222.1:5.4e-75;WP_136588498.1:5.4e-75;WP_089821637.1:2.0e-74	Haloferacales	1644055
bin_125_00351	Ca. Hikarchaeum sp. Bin4	597	Putative ATP-dependent DNA helicase YjcD	yjcD	arCOG00797	UvrD	Superfamily I DNA and RNA helicase	K03657;K03658	uvrD, pcrA; DNA helicase II / ATP-dependent DNA helicase PcrA [EC:3.6.4.12];helD; DNA helicase IV [EC:3.6.4.12]	path:map03430:Mismatch repair;path:map03420:Nucleotide excision repair;	0KVIT	Helicase	L	PF00580;PF13361	UvrD/REP helicase N-terminal domain;UvrD-like helicase C-terminal domain							IPR014017;IPR027417;IPR034739	UvrD/AddA helicase, N-terminal;P-loop containing nucleoside triphosphate hydrolase;UvrD-like DNA helicase, C-terminal		SHK90240.1:3.8e-204;WP_007979977.1:3.8e-204;WP_076427211.1:2.5e-203;WP_158058097.1:1.2e-202;WP_115794806.1:1.2e-202;WP_020447012.1:1.8e-201;WP_135805808.1:2.3e-201;WP_049971720.1:2.3e-201;WP_134669623.1:3.0e-201;WP_009366736.1:5.7e-200;WP_159762984.1:5.7e-200	Halobacteria	183963
bin_125_00352	Ca. Hikarchaeum sp. Bin4	493	Carboxypeptidase 1	ypwA	arCOG04247	YpwA	Zn-dependent carboxypeptidase, M32 family	K01299	E3.4.17.19; carboxypeptidase Taq [EC:3.4.17.19]		0KRYB	Carboxypeptidase	E	PF02074	Carboxypeptidase Taq (M32) metallopeptidase							IPR001333	Peptidase M32, carboxypeptidase Taq		WP_076427176.1:4.4e-158;WP_049971741.1:3.8e-157;WP_013199530.1:3.5e-155;WP_121818385.1:4.6e-155;WP_163522536.1:6.0e-155;WP_122090667.1:6.0e-155	Halobacteriaceae	2236
bin_125_00353	Ca. Hikarchaeum sp. Bin4	351	Acetylornithine deacetylase	argE	arCOG01107	ArgE	Acetylornithine deacetylase/Succinyl-diaminopimelate desuccinylase or related deacylase	K01438;K01439;K05831	argE; acetylornithine deacetylase [EC:3.5.1.16];dapE; succinyl-diaminopimelate desuccinylase [EC:3.5.1.18];lysK, argE; [amino group carrier protein]-lysine/ornithine hydrolase [EC:3.5.1.130 3.5.1.132]	path:map00300:Lysine biosynthesis;path:map00220:Arginine biosynthesis;path:map01210:2-Oxocarboxylic acid metabolism	0KTY4	peptidase (M20	E	PF07687;PF01546	Peptidase dimerisation domain;Peptidase family M20/M25/M40							IPR011650;IPR036264;IPR002933	Bacterial exopeptidase dimerisation domain;Peptidase M20;Peptidase M20, dimerisation domain		WP_049995970.1:3.7e-98;WP_120245143.1:2.0e-96	Halobacteria	183963
bin_125_00354	Ca. Hikarchaeum sp. Bin4	460	hypothetical protein		arCOG04580	Rsm22	Ribosomal protein RSM22 (predicted mitochondrial rRNA methylase)				0KRZT	Methyltransferase type 12	Q	PF13489	Methyltransferase domain							IPR029063	S-adenosyl-L-methionine-dependent methyltransferase		WP_136717840.1:1.2e-128;WP_058573754.1:1.7e-127	Halobacteria	183963
bin_125_00355	Ca. Hikarchaeum sp. Bin4	241	T-protein	tyrA	arCOG00245	TyrA	Prephenate dehydrogenase	K04517;K14170;K14187	tyrA2; prephenate dehydrogenase [EC:1.3.1.12];pheA; chorismate mutase / prephenate dehydratase [EC:5.4.99.5 4.2.1.51];tyrA; chorismate mutase / prephenate dehydrogenase [EC:5.4.99.5 1.3.1.12]	path:map00401:Novobiocin biosynthesis;path:map00400:Phenylalanine, tyrosine and tryptophan biosynthesis	0KRB9	prephenate dehydrogenase	E	PF02153	Prephenate dehydrogenase							IPR003099;IPR008927;IPR036291	NAD(P)-binding domain superfamily;Prephenate dehydrogenase;6-phosphogluconate dehydrogenase-like, C-terminal domain superfamily		WP_049952227.1:8.2e-65;WP_124192053.1:2.0e-63	Natrialbaceae	1644061
bin_125_00356	Ca. Hikarchaeum sp. Bin4	39	hypothetical protein																						0	0	0
bin_125_00357	Ca. Hikarchaeum sp. Bin4	138	Plastocyanin	petE	arCOG02919	PetE	Plastocyanin/azurin/halocyanin family protein				0M1BI	Blue (Type 1) copper domain protein	C	PF00127	Copper binding proteins, plastocyanin/azurin family							IPR008972;IPR000923	Blue (type 1) copper domain;Cupredoxin		WP_134671992.1:1.9e-29;WP_135807280.1:5.4e-29;PSP76859.1:7.1e-29;PSQ24150.1:9.3e-29	Halobacteriales	2235
bin_125_00358	Ca. Hikarchaeum sp. Bin4	243	hypothetical protein		arCOG00671	PssA	Phosphatidylserine synthase	K17103;K19665	CHO1, pssA; CDP-diacylglycerol---serine O-phosphatidyltransferase [EC:2.7.8.8];pssA; archaetidylserine synthase [EC:2.7.8.38]	path:map00260:Glycine, serine and threonine metabolism;path:map00564:Glycerophospholipid metabolism	0KT1F	O-phosphatidyltransferase	I	PF01066	CDP-alcohol phosphatidyltransferase							IPR000462;IPR043130	CDP-alcohol phosphotransferase, transmembrane domain;CDP-alcohol phosphatidyltransferase		WP_090307386.1:1.0e-38;WP_013880372.1:1.3e-38;WP_098724055.1:1.3e-38;WP_165163920.1:1.3e-38;WP_076578269.1:2.3e-38;WP_014864960.1:3.9e-38;WP_090504141.1:3.9e-38;WP_006429674.1:3.9e-38;WP_049901525.1:5.1e-38;WP_007108189.1:8.6e-38	Natrialbaceae	1644061
bin_125_00359	Ca. Hikarchaeum sp. Bin4	241	hypothetical protein		arCOG04653	-	HEAT repeats containing protein	K03118	tatC; sec-independent protein translocase protein TatC	path:map03070:Bacterial secretion system;path:map03060:Protein export	0KXP9	PBS lyase HEAT domain protein repeat-containing protein	C	PF13646;PF03130	HEAT repeats;PBS lyase HEAT-like repeat							IPR011989;IPR004155;IPR016024	PBS lyase HEAT-like repeat;Armadillo-type fold;Armadillo-like helical	Reactome: R-HSA-204626	WP_074791992.1:5.7e-58;WP_007539117.1:1.3e-57;WP_008323595.1:2.2e-57;WP_008321321.1:8.2e-57	Haloferax	2251
bin_125_00360	Ca. Hikarchaeum sp. Bin4	79	hypothetical protein																						WP_158057471.1:6.7e-16	Halorussus sp. ZS-3	2650975
bin_125_00361	Ca. Hikarchaeum sp. Bin4	617	hypothetical protein		arCOG00429	HAN	Archaea-specific RecJ-like exonuclease, involved in stalled replication fork repair	K07463	K07463; archaea-specific RecJ-like exonuclease		0KRN4	phosphoesterase RecJ domain protein	L									IPR022967;IPR038763;IPR012340	Nucleic acid-binding, OB-fold;RNA-binding domain, S1;DHH phosphoesterase superfamily		WP_138245003.1:2.0e-155;PSP55215.1:5.8e-155;WP_138780333.1:2.9e-154;WP_092930984.1:2.9e-154;WP_090613675.1:8.3e-154;WP_120243191.1:8.3e-154;WP_014863485.1:8.3e-154;WP_008453004.1:1.1e-153;WP_138652262.1:1.4e-153;WP_006432567.1:1.9e-153;WP_008012695.1:1.9e-153;WP_097378938.1:1.9e-153;WP_006184592.1:1.9e-153;WP_013880220.1:2.4e-153;WP_049901324.1:3.2e-153;WP_007109360.1:5.4e-153;WP_130499878.1:5.4e…	Archaea	2157
bin_125_00362	Ca. Hikarchaeum sp. Bin4	381	Aspartate aminotransferase	aspC	arCOG01130	-	Aspartate/tyrosine/aromatic aminotransferase	K00812	aspB; aspartate aminotransferase [EC:2.6.1.1]	path:map00220:Arginine biosynthesis;path:map00950:Isoquinoline alkaloid biosynthesis;path:map00350:Tyrosine metabolism;path:map00360:Phenylalanine metabolism;path:map00960:Tropane, piperidine and pyridine alkaloid biosynthesis;path:map00400:Phenylalanine, tyrosine and tryptophan biosynthesis;path:map00270:Cysteine and methionine metabolism;path:map00401:Novobiocin biosynthesis;path:map01210:2-Oxo…	0KRFG	Aminotransferase	E	PF00155	Aminotransferase class I and II							IPR004839;IPR015422;IPR015424;IPR015421	Pyridoxal phosphate-dependent transferase domain 1;Pyridoxal phosphate-dependent transferase;Aminotransferase, class I/classII;Pyridoxal phosphate-dependent transferase, major domain		WP_049925680.1:1.9e-132;WP_121822740.1:1.9e-132;WP_013881322.1:2.5e-132;WP_135535554.1:4.2e-132;WP_138797214.1:9.4e-132;WP_121816067.1:9.4e-132;PSP69175.1:1.2e-131;WP_015320295.1:2.7e-131;WP_148856412.1:4.7e-131;WP_124194387.1:4.7e-131;WP_137287165.1:6.1e-131;WP_049988582.1:6.1e-131;WP_166038885.1:8.0e-131;WP_124179501.1:8.0e-131;WP_137275506.1:8.0e-131;WP_008009975.1:1.0e-130;WP_006077156.1:1.0e…	Halobacteria	183963
bin_125_00363	Ca. Hikarchaeum sp. Bin4	134	6-7-dimethyl-8-ribityllumazine synthase	ribH	arCOG01323	RibH	Riboflavin synthase beta-chain	K00794	ribH, RIB4; 6,7-dimethyl-8-ribityllumazine synthase [EC:2.5.1.78]	path:map00740:Riboflavin metabolism	0KT0N	Catalyzes the formation of 6,7-dimethyl-8- ribityllumazine by condensation of 5-amino-6-(D- ribitylamino)uracil with 3,4-dihydroxy-2-butanone 4-phosphate. This is the penultimate step in the biosynthesis of riboflavin (By similarity)	H	PF00885	6,7-dimethyl-8-ribityllumazine synthase					TIGR00114	lumazine-synth: 6,7-dimethyl-8-ribityllumazine synthase	IPR036467;IPR002180;IPR034964	Lumazine synthase;Lumazine/riboflavin synthase;Lumazine/riboflavin synthase superfamily		PSP77720.1:3.0e-40;PSQ42585.1:1.5e-39	unclassified Halobacteriales (miscellaneous)	38063
bin_125_00364	Ca. Hikarchaeum sp. Bin4	76	hypothetical protein		arCOG02893	-	Uncharacterized protein				0KZIJ	NA	S												WP_162316378.1:1.4e-18	Halomicroarcula limicola	1429915
bin_125_00365	Ca. Hikarchaeum sp. Bin4	336	Signal recognition particle receptor FtsY	ftsY	arCOG01227	FtsY	Signal recognition particle GTPase	K03110	ftsY; fused signal recognition particle receptor	path:map03070:Bacterial secretion system;path:map03060:Protein export;path:map02024:Quorum sensing	0KRAW	Involved in targeting and insertion of nascent membrane proteins into the cytoplasmic membrane. Acts as a receptor for the complex formed by the signal recognition particle (SRP) and the ribosome-nascent chain (RNC) (By similarity)	U	PF00448;PF02881	SRP54-type protein, GTPase domain;SRP54-type protein, helical bundle domain			3.A.5.7.1;3.A.5.7.2;3.A.5.1.2;3.A.5.1.1;3.A.5.1.1;3.A.5.1.2;9.B.76.1.1;3.A.5.7.2;3.A.5.2.2;3.A.5.8.1;3.A.5.9.1;3.A.5.2.2;3.A.5.7.1	The General Secretory Pathway (Sec) Family;The Goadsporin Immunity Protein, GodI (GodI) Family	TIGR00064	ftsY: signal recognition particle-docking protein FtsY	IPR036225;IPR003593;IPR000897;IPR004390;IPR042101;IPR027417;IPR013822	P-loop containing nucleoside triphosphate hydrolase;Signal recognition particle, SRP54 subunit, GTPase domain;AAA+ ATPase domain;SRP/SRP receptor, N-terminal;Signal recognition particle SRP54, helical bundle;Signal-recognition particle receptor FtsY;Signal recognition particle SRP54, N-terminal domain superfamily	Reactome: R-HSA-1799339	WP_010903840.1:1.3e-100;WP_136360925.1:2.2e-100;WP_059057935.1:9.3e-99	Halobacterium	2239
bin_125_00366	Ca. Hikarchaeum sp. Bin4	129	Zinc-dependent sulfurtransferase SufU	sufU	arCOG02077	IscU	NifU homolog involved in Fe-S cluster formation	K04488;K11717	iscU, nifU; nitrogen fixation protein NifU and related proteins;sufS; cysteine desulfurase / selenocysteine lyase [EC:2.8.1.7 4.4.1.16]	;path:map00450:Selenocompound metabolism	0KTDX	Suf system fes assembly protein, nifu family	C	PF01592	NifU-like N terminal domain							IPR002871	NIF system FeS cluster assembly, NifU, N-terminal	Reactome: R-HSA-1362409	WP_138777738.1:8.6e-45;SDC96642.1:1.9e-44;WP_092936027.1:1.9e-44;WP_130499424.1:2.5e-44;WP_097380999.1:3.3e-44;WP_006665135.1:3.3e-44;WP_138246575.1:4.3e-44;WP_006110707.1:5.6e-44;WP_008013743.1:7.3e-44;WP_086887505.1:7.3e-44;WP_076430645.1:9.5e-44	Halobacteria	183963
bin_125_00367	Ca. Hikarchaeum sp. Bin4	222	hypothetical protein		arCOG04176	TIF6	Translation initiation factor 6 (eIF-6)	K03264	EIF6; translation initiation factor 6	path:map03008:Ribosome biogenesis in eukaryotes	0KTQ3	Binds to the 50S ribosomal subunit and prevents its association with the 30S ribosomal subunit to form the 70S initiation complex (By similarity)	J	PF01912	eIF-6 family					TIGR00323	eIF-6: putative translation initiation factor eIF-6	IPR002769	Translation initiation factor IF6		WP_138006900.1:1.5e-60;WP_137197980.1:1.9e-60	Halobacteria	183963
bin_125_00368	Ca. Hikarchaeum sp. Bin4	92	hypothetical protein		arCOG04473	RPL31A	Ribosomal protein L31E	K02910	RP-L31e, RPL31; large subunit ribosomal protein L31e	path:map03010:Ribosome	0KUN0	50S ribosomal protein L31E	J	PF01198	Ribosomal protein L31e							IPR000054;IPR023621	Ribosomal protein L31e domain superfamily;Ribosomal protein L31e	Reactome: R-HSA-156827|Reactome: R-HSA-156902|Reactome: R-HSA-1799339|Reactome: R-HSA-192823|Reactome: R-HSA-2408557|Reactome: R-HSA-6791226|Reactome: R-HSA-72689|Reactome: R-HSA-72706|Reactome: R-HSA-72764|Reactome: R-HSA-9010553|Reactome: R-HSA-975956|Reactome: R-HSA-975957	WP_163519631.1:2.9e-26;WP_123074616.1:4.9e-26;WP_135827528.1:4.9e-26;WP_121559988.1:1.1e-25;WP_089732351.1:1.4e-25;WP_070365837.1:1.4e-25	Halobacteria	183963
bin_125_00369	Ca. Hikarchaeum sp. Bin4	50	hypothetical protein		arCOG04177	RPL39	Ribosomal protein L39E	K02924	RP-L39e, RPL39; large subunit ribosomal protein L39e	path:map03010:Ribosome	0KV4M	50S ribosomal protein L39E	J	PF00832	Ribosomal L39 protein							IPR000077;IPR023626	Ribosomal protein L39e;Ribosomal protein L39e domain superfamily		WP_158204061.1:1.7e-12	Halomarina oriensis	671145
bin_125_00370	Ca. Hikarchaeum sp. Bin4	237	hypothetical protein		arCOG03048	-	TPR repeats containing protein				0KRPJ	repeat-containing protein	S	PF13424	Tetratricopeptide repeat	GT41	UDP-GlcNAc: peptide beta-N-acetylglucosaminyltransferase (EC 2.4.1.255); UDP-Glc: peptide N-beta-glucosyltransferase (EC 2.4.1.-)					IPR011990;IPR019734	Tetratricopeptide-like helical domain superfamily;Tetratricopeptide repeat		PSQ19795.1:1.4e-32;WP_159763345.1:6.9e-32	Halobacteriales	2235
bin_125_00371	Ca. Hikarchaeum sp. Bin4	96	hypothetical protein		arCOG04051	-	Uncharacterized protein, DUF424 family	K09148	K09148; uncharacterized protein		0KUII	Protein of unknown function (DUF424)	S	PF04242	Protein of unknown function (DUF424)							IPR007355	Protein of unknown function DUF424		PSQ45177.1:1.1e-20;WP_049929135.1:1.9e-20;WP_117362632.1:2.5e-20;WP_115798132.1:3.2e-20	Halobacteria	183963
bin_125_00372	Ca. Hikarchaeum sp. Bin4	413	Cysteine desulfurase SufS	sufS	arCOG00065	csdA	Selenocysteine lyase/Cysteine desulfurase	K11717	sufS; cysteine desulfurase / selenocysteine lyase [EC:2.8.1.7 4.4.1.16]	path:map00450:Selenocompound metabolism	0KRWS	Cysteine desulfurase	E	PF00266	Aminotransferase class-V					TIGR01979	sufS: cysteine desulfurase, SufS family	IPR010970;IPR015424;IPR000192;IPR015422;IPR015421	Pyridoxal phosphate-dependent transferase, major domain;Pyridoxal phosphate-dependent transferase;Aminotransferase class V domain;Pyridoxal phosphate-dependent transferase domain 1;Cysteine desulfurase, SufS		WP_008528379.1:3.2e-157;PSP43541.1:3.5e-156;WP_015788978.1:8.6e-155	Halobacteriales	2235
bin_125_00373	Ca. Hikarchaeum sp. Bin4	228	Molybdenum-pterin-binding protein MopA	mopA	arCOG00228	MopI	Molybdopterin-binding protein	K02019;K03574	modE; molybdate transport system regulatory protein;mutT, NUDT15, MTH2; 8-oxo-dGTP diphosphatase [EC:3.6.1.55]		0KTXA	Transcriptional regulator, ModE family	K	PF00126;PF03459	Bacterial regulatory helix-turn-helix protein, lysR family;TOBE domain							IPR036390;IPR005116;IPR008995;IPR016462;IPR000847;IPR036388	Winged helix-like DNA-binding domain superfamily;Molybdate-dependent transcriptional regulator ModE;Transport-associated OB, type 1;Transcription regulator HTH, LysR;Winged helix DNA-binding domain superfamily;Molybdate/tungstate binding, C-terminal		WP_135664698.1:4.0e-53	Halorhabdus rudnickae	1775544
bin_125_00374	Ca. Hikarchaeum sp. Bin4	108	hypothetical protein																						0	0	0
bin_125_00375	Ca. Hikarchaeum sp. Bin4	330	Quinone oxidoreductase 1	qorA	arCOG01458	Qor	NADPH:quinone reductase or related Zn-dependent oxidoreductase	K00001;K00344	E1.1.1.1, adh; alcohol dehydrogenase [EC:1.1.1.1];qor, CRYZ; NADPH:quinone reductase [EC:1.6.5.5]	;path:map01220:Degradation of aromatic compounds;path:map00350:Tyrosine metabolism;path:map00626:Naphthalene degradation;path:map00982:Drug metabolism - cytochrome P450;path:map00071:Fatty acid degradation;path:map00625:Chloroalkane and chloroalkene degradation;path:map00830:Retinol metabolism;path:map00010:Glycolysis / Gluconeogenesis;path:map00980:Metabolism of xenobiotics by cytochrome P450	0KTTP	NADPH quinone reductase	C	PF13602;PF08240	Zinc-binding dehydrogenase;Alcohol dehydrogenase GroES-like domain							IPR013154;IPR011032;IPR036291;IPR020843	Alcohol dehydrogenase, N-terminal;NAD(P)-binding domain superfamily;GroES-like superfamily;Polyketide synthase, enoylreductase domain		WP_115796700.1:7.5e-85;WP_076429500.1:2.2e-84;WP_137285273.1:2.8e-84;WP_066146071.1:2.8e-84;WP_163520635.1:1.1e-83;WP_049970377.1:1.8e-83;WP_135824470.1:5.4e-83	Halobacteriales	2235
bin_125_00376	Ca. Hikarchaeum sp. Bin4	381	Succinyl-CoA ligase [ADP-forming] subunit beta	sucC	arCOG01337	SucC	Succinyl-CoA synthetase, beta subunit	K01903;K15231	sucC; succinyl-CoA synthetase beta subunit [EC:6.2.1.5];aclB; ATP-citrate lyase beta-subunit [EC:2.3.3.8]	path:map01200:Carbon metabolism;path:map00660:C5-Branched dibasic acid metabolism;path:map00720:Carbon fixation pathways in prokaryotes;path:map00020:Citrate cycle (TCA cycle);path:map00640:Propanoate metabolism	0KRH5	succinyl-CoA synthetase subunit beta	C	PF08442;PF00549	ATP-grasp domain;CoA-ligase					TIGR01016	sucCoAbeta: succinate-CoA ligase, beta subunit	IPR013650;IPR005809;IPR005811;IPR016102;IPR013815	ATP-citrate lyase/succinyl-CoA ligase;Succinate--CoA synthetase, beta subunit;ATP-grasp fold, succinyl-CoA synthetase-type;Succinyl-CoA synthetase-like;ATP-grasp fold, subdomain 1	Reactome: R-HSA-71403	WP_049996850.1:7.0e-135;WP_007980340.1:9.1e-135;WP_007741500.1:1.2e-134;WP_066381374.1:2.0e-134;WP_004053071.1:3.5e-134;WP_076429508.1:7.7e-134;WP_049970373.1:1.0e-133;WP_008415040.1:1.7e-133;WP_066146074.1:2.2e-133;WP_020221746.1:3.8e-133;WP_122090569.1:3.8e-133;WP_074876551.1:3.8e-133;WP_120073628.1:5.0e-133;WP_120100611.1:1.1e-132;WP_007692830.1:1.5e-132;WP_160133392.1:1.5e-132;WP_113275432.1:…	Halobacteria	183963
bin_125_00377	Ca. Hikarchaeum sp. Bin4	288	Succinyl-CoA ligase [ADP-forming] subunit alpha	sucD	arCOG01339	SucD	Succinyl-CoA synthetase, alpha subunit	K01902;K15230	sucD; succinyl-CoA synthetase alpha subunit [EC:6.2.1.5];aclA; ATP-citrate lyase alpha-subunit [EC:2.3.3.8]	path:map01200:Carbon metabolism;path:map00660:C5-Branched dibasic acid metabolism;path:map00720:Carbon fixation pathways in prokaryotes;path:map00020:Citrate cycle (TCA cycle);path:map00640:Propanoate metabolism	0KRH8	Succinyl-CoA ligase ADP-forming subunit alpha	C	PF02629;PF00549	CoA binding domain;CoA-ligase					TIGR01019	sucCoAalpha: succinate-CoA ligase, alpha subunit	IPR005811;IPR016102;IPR036291;IPR003781;IPR005810	NAD(P)-binding domain superfamily;ATP-citrate lyase/succinyl-CoA ligase;Succinyl-CoA ligase, alpha subunit;Succinyl-CoA synthetase-like;CoA-binding	Reactome: R-HSA-71403	WP_089882026.1:4.8e-120;WP_007543034.1:6.3e-120;PSQ45731.1:1.4e-119;WP_004969831.1:1.8e-119;WP_151136833.1:2.4e-119;WP_008325713.1:3.1e-119;WP_008318190.1:4.1e-119;WP_089807826.1:4.1e-119;WP_007274603.1:5.3e-119;WP_151113011.1:5.3e-119;WP_137285266.1:6.9e-119;WP_089781467.1:6.9e-119;WP_151162618.1:6.9e-119;WP_135824478.1:9.0e-119;WP_009760813.1:1.5e-118;WP_004062518.1:1.5e-118;WP_004059918.1:2.0e…	Halobacteria	183963
bin_125_00378	Ca. Hikarchaeum sp. Bin4	96	hypothetical protein																						PSP49084.1:9.3e-12	Halobacteriales archaeon QH_7_69_31	1919161
bin_125_00379	Ca. Hikarchaeum sp. Bin4	356	hypothetical protein																						HCK09945.1:2.1e-93;MBE82374.1:2.1e-93;RJU87774.1:1.5e-91	Candidatus Poseidoniales archaeon	2163009
bin_125_00380	Ca. Hikarchaeum sp. Bin4	190	hypothetical protein		arCOG04587	-	Uncharacterized protein				0M1F9	NA	S												WP_089817002.1:1.0e-38	Halomicrobium zhouii	767519
bin_125_00381	Ca. Hikarchaeum sp. Bin4	224	Maleamate amidohydrolase	nicF	arCOG01943	PncA	Amidase related to nicotinamidase				0KZW7	Isochorismatase family	Q	PF00857	Isochorismatase family							IPR000868;IPR036380	Isochorismatase-like;Isochorismatase-like superfamily		WP_137277602.1:1.9e-55	Natronomonas sp. F20-122	2217661
bin_125_00382	Ca. Hikarchaeum sp. Bin4	331	L-asparaginase	ansA_2	arCOG01924	AnsB	L-asparaginase/archaeal Glu-tRNAGln amidotransferase subunit D	K01424	E3.5.1.1, ansA, ansB; L-asparaginase [EC:3.5.1.1]	path:map00250:Alanine, aspartate and glutamate metabolism;path:map00460:Cyanoamino acid metabolism	0M11G	K01424 L-asparaginase EC 3.5.1.1	E	PF17763;PF00710	Glutaminase/Asparaginase C-terminal domain;Asparaginase, N-terminal							IPR037152;IPR006034;IPR036152;IPR040919;IPR027473;IPR027474;IPR004550	Asparaginase/glutaminase-like;Asparaginase/glutaminase-like superfamily;L-asparaginase, type II;L-asparaginase, C-terminal;L-asparaginase, N-terminal;Asparaginase/glutaminase, C-terminal;L-asparaginase, N-terminal domain superfamily	Reactome: R-HSA-8963693	WP_137277601.1:2.1e-87	Natronomonas sp. F20-122	2217661
bin_125_00383	Ca. Hikarchaeum sp. Bin4	228	hypothetical protein		arCOG01860	-	Predicted HD superfamily hydrolase	K06950	K06950; uncharacterized protein		0M0D5	Metal dependent phosphohydrolase	S	PF01966	HD domain					TIGR00277	HDIG: HDIG domain	IPR003607;IPR006674;IPR006675	HD domain;HD/PDEase domain;HDIG domain		WP_157689168.1:6.6e-64;PSP55990.1:1.5e-63;WP_008577764.1:3.3e-63;WP_008579473.1:3.3e-63;WP_004044070.1:4.3e-63;WP_092537035.1:7.3e-63;WP_089879212.1:7.3e-63;WP_092889083.1:9.5e-63;PSQ50885.1:1.2e-62;WP_092632484.1:1.2e-62;WP_004972562.1:1.2e-62;WP_009366169.1:1.6e-62;WP_089821272.1:1.6e-62;WP_008321498.1:1.6e-62;WP_121920936.1:1.6e-62	Halobacteria	183963
bin_125_00384	Ca. Hikarchaeum sp. Bin4	220	hypothetical protein		arCOG01947	LysE	Lysine efflux protein				0KTQ0	lysine exporter protein LysE YggA	E	PF01810	LysE type translocator							IPR001123	Amino acid exporter protein, LeuE-type		ERH04563.1:4.0e-34;PTD93467.1:5.2e-34;PSQ60252.1:5.2e-34;WP_138006979.1:8.9e-34;PSQ43815.1:2.6e-33	Archaea	2157
bin_125_00385	Ca. Hikarchaeum sp. Bin4	221	Iron-dependent repressor IdeR	ideR	arCOG02099	TroR	Mn-dependent transcriptional regulator (DtxR family)	K03709	troR; DtxR family transcriptional regulator, Mn-dependent transcriptional regulator		0KUER	iron (metal) dependent repressor, dtxr family	K	PF02742;PF01325;PF04023	Iron dependent repressor, metal binding and dimerisation domain;Iron dependent repressor, N-terminal DNA binding domain;FeoA domain							IPR036390;IPR007167;IPR038157;IPR022689;IPR001367;IPR036388;IPR008988;IPR022687;IPR036421	Iron dependent repressor;Transcriptional repressor, C-terminal;Winged helix-like DNA-binding domain superfamily;Iron dependent repressor, metal binding and dimerisation domain superfamily;Ferrous iron transporter FeoA domain;Ferrous iron transporter, core domain;Iron dependent repressor, metal binding and dimerisation domain;DTXR-type HTH domain;Winged helix DNA-binding domain superfamily		WP_089805265.1:5.4e-63;WP_006056587.1:7.0e-63;WP_163485503.1:9.2e-63;WP_158057555.1:1.2e-62;WP_089879351.1:1.6e-62;PSP77032.1:4.6e-62	Halobacteria	183963
bin_125_00386	Ca. Hikarchaeum sp. Bin4	278	hypothetical protein											PF03417	Acyl-coenzyme A:6-aminopenicillanic acid acyl-transferase							IPR005079	Peptidase C45		WP_149080863.1:1.4e-108;WP_160045963.1:1.7e-106	Natrialba	63742
bin_125_00387	Ca. Hikarchaeum sp. Bin4	111	hypothetical protein																						0	0	0
bin_125_00389	Ca. Hikarchaeum sp. Bin4	276	hypothetical protein		arCOG04069	MTH1	RNA methyltransferase, SPOUT superfamily	K09142	K09142; uncharacterized protein		0KTHK	Pfam:DUF171	S	PF02598	Putative RNA methyltransferase							IPR029026;IPR029028;IPR003750	Alpha/beta knot methyltransferases;tRNA (guanine-N1-)-methyltransferase, N-terminal;Putative RNA methyltransferase		WP_011324129.1:2.0e-83	Natronomonas pharaonis	2257
bin_125_00390	Ca. Hikarchaeum sp. Bin4	337	50S ribosomal protein L3	rplC	arCOG04070	RplC	Ribosomal protein L3	K02906	RP-L3, MRPL3, rplC; large subunit ribosomal protein L3	path:map03010:Ribosome	0KRP0	One of the primary rRNA binding proteins, it binds directly near the 3'-end of the 23S rRNA, where it nucleates assembly of the 50S subunit (By similarity)	J	PF00297	Ribosomal protein L3					TIGR03626	L3_arch: ribosomal protein uL3	IPR019928;IPR009000;IPR000597	Translation protein, beta-barrel domain superfamily;Ribosomal protein L3, archaeal;Ribosomal protein L3		WP_066141893.1:1.4e-126;WP_007983511.1:2.3e-126;WP_132059727.1:5.2e-126;WP_135806700.1:8.9e-126;WP_134671342.1:1.2e-125;WP_158056048.1:2.6e-125;WP_129112959.1:3.4e-125;WP_119815120.1:7.6e-125;PSP64730.1:9.9e-125;WP_128476378.1:1.3e-124;WP_049969839.1:1.3e-124;WP_129755373.1:1.3e-124;WP_135304315.1:2.2e-124;WP_113275360.1:2.2e-124;WP_007187650.1:2.2e-124;WP_135821127.1:2.2e-124;WP_121822483.1:2.9e…	Halobacteria	183963
bin_125_00391	Ca. Hikarchaeum sp. Bin4	247	50S ribosomal protein L4	rplD	arCOG04071	RplD	Ribosomal protein L4	K02930	RP-L4e, RPL4; large subunit ribosomal protein L4e	path:map03010:Ribosome	0KRKV	One of the primary rRNA binding proteins, this protein initially binds near the 5'-end of the 23S rRNA. It is important during the early stages of 50S assembly. It makes multiple contacts with different domains of the 23S rRNA in the assembled 50S subunit and ribosome (By similarity)	J	PF00573	Ribosomal protein L4/L1 family					TIGR03672	rpl4p_arch: 50S ribosomal protein uL4	IPR019970;IPR002136;IPR023574	Ribosomal protein L4 domain superfamily;Ribosomal protein L4;Ribosomal protein L4/L1e		WP_103426620.1:2.6e-82;WP_129112958.1:1.3e-81;WP_136589349.1:8.4e-81	Haloferacales	1644055
bin_125_00392	Ca. Hikarchaeum sp. Bin4	83	50S ribosomal protein L23	rplW	arCOG04072	RplW	Ribosomal protein L23	K02892	RP-L23, MRPL23, rplW; large subunit ribosomal protein L23	path:map03010:Ribosome	0KUHV	Binds to 23S rRNA. One of the proteins that surrounds the polypeptide exit tunnel on the outside of the ribosome (By similarity)	J	PF00276	Ribosomal protein L23					TIGR03636	uL23_arch: ribosomal protein uL23	IPR013025;IPR012678;IPR019985;IPR012677	Ribosomal protein L23/L15e core domain superfamily;Ribosomal protein L23;Ribosomal protein L25/L23;Nucleotide-binding alpha-beta plait domain superfamily	Reactome: R-HSA-156827|Reactome: R-HSA-156902|Reactome: R-HSA-1799339|Reactome: R-HSA-192823|Reactome: R-HSA-2408557|Reactome: R-HSA-6791226|Reactome: R-HSA-72689|Reactome: R-HSA-72706|Reactome: R-HSA-72764|Reactome: R-HSA-9010553|Reactome: R-HSA-975956|Reactome: R-HSA-975957	WP_157500552.1:2.3e-22;WP_066141887.1:3.0e-22;WP_009760694.1:3.9e-22;WP_006053841.1:3.9e-22;WP_058582395.1:6.6e-22;WP_114578095.1:8.6e-22	Halobacteria	183963
bin_125_00393	Ca. Hikarchaeum sp. Bin4	245	50S ribosomal protein L2	rplB	arCOG04067	RplB	Ribosomal protein L2	K02886	RP-L2, MRPL2, rplB; large subunit ribosomal protein L2	path:map03010:Ribosome	0KRJD	One of the primary rRNA binding proteins. Required for association of the 30S and 50S subunits to form the 70S ribosome, for tRNA binding and peptide bond formation. It has been suggested to have peptidyltransferase activity	J	PF03947;PF00181	Ribosomal Proteins L2, C-terminal domain;Ribosomal Proteins L2, RNA binding domain					TIGR01171	rplB_bact: ribosomal protein uL2	IPR014722;IPR005880;IPR014726;IPR002171;IPR022666;IPR008991;IPR012340;IPR023672;IPR022669	Ribosomal protein L2, archaeal-type;Ribosomal protein L2, domain 3;Ribosomal protein L2, domain 2;Translation protein SH3-like domain superfamily;Ribosomal Proteins L2, RNA binding domain;Ribosomal protein L2, bacterial/organellar-type;Nucleic acid-binding, OB-fold;Ribosomal protein L2, C-terminal;Ribosomal protein L2	Reactome: R-HSA-156827|Reactome: R-HSA-156902|Reactome: R-HSA-1799339|Reactome: R-HSA-192823|Reactome: R-HSA-2408557|Reactome: R-HSA-6791226|Reactome: R-HSA-72689|Reactome: R-HSA-72706|Reactome: R-HSA-72764|Reactome: R-HSA-9010553|Reactome: R-HSA-975956|Reactome: R-HSA-975957	WP_129112956.1:7.0e-104;WP_058582396.1:7.0e-104;WP_117594697.1:1.2e-103;WP_121558986.1:3.5e-103;WP_121569970.1:1.3e-102;WP_089808276.1:1.7e-102;WP_103990661.1:1.7e-102;WP_101294438.1:2.9e-102;WP_103426618.1:3.8e-102;WP_137276010.1:6.5e-102;WP_144904307.1:6.5e-102;WP_089697468.1:8.5e-102;WP_089766867.1:8.5e-102;WP_015301172.1:8.5e-102;WP_121744567.1:1.1e-101	Halobacteria	183963
bin_125_00394	Ca. Hikarchaeum sp. Bin4	142	30S ribosomal protein S19	rpsS	arCOG04099	RpsS	Ribosomal protein S19	K02965	RP-S19, rpsS; small subunit ribosomal protein S19	path:map03010:Ribosome	0KT47	Protein S19 forms a complex with S13 that binds strongly to the 16S ribosomal RNA (By similarity)	J	PF00203	Ribosomal protein S19					TIGR01025	uS19_arch: ribosomal protein uS19	IPR002222;IPR005713;IPR023575	Ribosomal protein S19/S15;Ribosomal protein S19, superfamily;Ribosomal protein S19A/S15e	Reactome: R-HSA-156827|Reactome: R-HSA-156902|Reactome: R-HSA-1799339|Reactome: R-HSA-192823|Reactome: R-HSA-2408557|Reactome: R-HSA-6791226|Reactome: R-HSA-72649|Reactome: R-HSA-72689|Reactome: R-HSA-72695|Reactome: R-HSA-72702|Reactome: R-HSA-72706|Reactome: R-HSA-72764|Reactome: R-HSA-9010553|Reactome: R-HSA-975956|Reactome: R-HSA-975957	WP_119815108.1:6.8e-51	Halalkaliarchaeum desulfuricum	2055893
bin_125_00395	Ca. Hikarchaeum sp. Bin4	152	hypothetical protein		arCOG04098	RplV	Ribosomal protein L22	K02890	RP-L22, MRPL22, rplV; large subunit ribosomal protein L22	path:map03010:Ribosome	0KT2J	The globular domain of the protein is located near the polypeptide exit tunnel on the outside of the subunit, while an extended beta-hairpin is found that lines the wall of the exit tunnel in the center of the 70S ribosome (By similarity)	J	PF00237	Ribosomal protein L22p/L17e					TIGR01038	uL22_arch_euk: ribosomal protein uL22	IPR036394;IPR005721;IPR001063	Ribosomal protein L22/L17, eukaryotic/archaeal;Ribosomal protein L22/L17 superfamily;Ribosomal protein L22/L17	Reactome: R-HSA-156827|Reactome: R-HSA-156902|Reactome: R-HSA-1799339|Reactome: R-HSA-192823|Reactome: R-HSA-2408557|Reactome: R-HSA-6791226|Reactome: R-HSA-72689|Reactome: R-HSA-72706|Reactome: R-HSA-72764|Reactome: R-HSA-9010553|Reactome: R-HSA-975956|Reactome: R-HSA-975957	WP_092634483.1:6.6e-52;WP_121920366.1:5.6e-51	Haloplanus	376170
bin_125_00396	Ca. Hikarchaeum sp. Bin4	132	hypothetical protein		arCOG00721	Nob1	Endonuclease Nob1, consists of a PIN domain and a Zn-ribbon module	K07060	nob1; endoribonuclease Nob1 [EC:3.1.-.-]		0KUF9	nucleotide binding protein, PINc	V	PF17146	PIN domain of ribonuclease							IPR033411;IPR029060	PIN-like domain superfamily;Ribonuclease, PIN domain	Reactome: R-HSA-6791226	WP_077206728.1:1.2e-30;WP_009732990.1:1.6e-30;WP_089827478.1:2.1e-30	Halobacteria	183963
bin_125_00397	Ca. Hikarchaeum sp. Bin4	286	hypothetical protein		arCOG02766	-	Metal-dependent membrane protease, CAAX family	K07052	K07052; uncharacterized protein		0KT0S	Abortive infection protein	S	PF02517	CPBP intramembrane metalloprotease			9.B.2.1.7	The Integral Membrane CAAX Protease-2 (CAAX Protease2) Family			IPR003675	CAAX prenyl protease 2	Reactome: R-HSA-5689880	PSP56135.1:7.3e-36;WP_137284484.1:1.2e-35	unclassified Halobacteriales (miscellaneous)	38063
bin_125_00398	Ca. Hikarchaeum sp. Bin4	438	Glucose-6-phosphate isomerase	pgi	arCOG00052	Pgi	Glucose-6-phosphate isomerase	K01810;K15916	GPI, pgi; glucose-6-phosphate isomerase [EC:5.3.1.9];pgi-pmi; glucose/mannose-6-phosphate isomerase [EC:5.3.1.9 5.3.1.8]	path:map00030:Pentose phosphate pathway;path:map01200:Carbon metabolism;path:map00500:Starch and sucrose metabolism;path:map00520:Amino sugar and nucleotide sugar metabolism;path:map00010:Glycolysis / Gluconeogenesis;path:map00051:Fructose and mannose metabolism	0KSVB	Phosphohexose isomerase	G	PF00342	Phosphoglucose isomerase							IPR035476;IPR035482;IPR001672	Phosphoglucose isomerase, SIS domain 1;Phosphoglucose isomerase (PGI);Phosphoglucose isomerase, SIS domain 2	Reactome: R-HSA-5628897|Reactome: R-HSA-6798695|Reactome: R-HSA-70171|Reactome: R-HSA-70263	PSP40161.1:5.6e-112;PSQ35614.1:1.6e-111;WP_092701561.1:2.1e-111;PSP44177.1:6.2e-111;WP_137705848.1:1.1e-110;WP_137693609.1:1.8e-110;WP_092920341.1:2.3e-110;WP_121597528.1:2.3e-110;WP_089813947.1:4.0e-110;WP_049969576.1:5.2e-110;PSP57081.1:6.8e-110;WP_123124456.1:8.9e-110;WP_153952535.1:8.9e-110;PSP60583.1:8.9e-110;WP_066140826.1:8.9e-110;WP_152133841.1:1.2e-109;WP_121599744.1:1.2e-109;WP_01825714…	Halobacteria	183963
bin_125_00399	Ca. Hikarchaeum sp. Bin4	64	hypothetical protein																						MBV45165.1:9.3e-24	0	0
bin_125_00400	Ca. Hikarchaeum sp. Bin4	166	hypothetical protein		arCOG06360	-	Uncharacterized membrane protein				0KZ1Q	NA	S												WP_113276119.1:1.0e-10	halophilic archaeon	29295
bin_125_00401	Ca. Hikarchaeum sp. Bin4	264	tRNA pseudouridine synthase A	truA	arCOG04449	TruA	Pseudouridylate synthase	K06173	truA, PUS1; tRNA pseudouridine38-40 synthase [EC:5.4.99.12]		0KRJT	Formation of pseudouridine at positions 38, 39 and 40 in the anticodon stem and loop of transfer RNAs (By similarity)	J	PF01416	tRNA pseudouridine synthase					TIGR00071	hisT_truA: tRNA pseudouridine(38-40) synthase	IPR020095;IPR020097;IPR001406;IPR020103	Pseudouridine synthase I, TruA;Pseudouridine synthase, catalytic domain superfamily;Pseudouridine synthase I, TruA, alpha/beta domain;Pseudouridine synthase I, TruA, C-terminal		WP_076430458.1:4.0e-65;WP_159764182.1:2.0e-64;WP_113274864.1:3.4e-64;WP_049969569.1:5.8e-64	Halobacteriales	2235
bin_125_00402	Ca. Hikarchaeum sp. Bin4	436	Histidine--tRNA ligase	hisS	arCOG00404	HisS	Histidyl-tRNA synthetase	K01892	HARS, hisS; histidyl-tRNA synthetase [EC:6.1.1.21]	path:map00970:Aminoacyl-tRNA biosynthesis	0KRDU	histidyl-tRNA synthetase (EC 6.1.1.21)	J	PF13393;PF03129	Histidyl-tRNA synthetase;Anticodon binding domain					TIGR00442	hisS: histidine--tRNA ligase	IPR004154;IPR041715;IPR015807;IPR004516;IPR036621	Class II Histidinyl-tRNA synthetase (HisRS)-like catalytic core domain;Histidine-tRNA ligase/ATP phosphoribosyltransferase regulatory subunit;Anticodon-binding domain superfamily;Histidine-tRNA ligase;Anticodon-binding		WP_049894194.1:2.2e-148;EJN58207.1:2.2e-148;WP_089864592.1:8.2e-148;WP_142857796.1:1.8e-147;WP_136589635.1:1.8e-147;WP_092531497.1:2.0e-146;WP_159764300.1:2.6e-146;WP_121817188.1:2.6e-146;WP_135821317.1:3.5e-146;WP_103426978.1:3.5e-146;WP_089698803.1:3.5e-146;WP_128224144.1:7.7e-146;WP_092633020.1:7.7e-146;WP_101294199.1:7.7e-146;WP_152039817.1:1.0e-145;WP_089809078.1:1.0e-145;WP_092892965.1:1.0e…	Halobacteria	183963
bin_125_00403	Ca. Hikarchaeum sp. Bin4	116	hypothetical protein		arCOG04179	PDCD5	DNA-binding TFAR19-related protein, PDSD5 family	K06875	PDCD5, TFAR19; programmed cell death protein 5		0KUEA	DNA-binding protein	S	PF01984	Double-stranded DNA-binding domain							IPR002836;IPR022889;IPR036883	PDCD5-like;PDCD5-like superfamily;DNA-binding protein, archaeal		WP_007740549.1:4.6e-21;WP_004051919.1:6.0e-21	Halococcus	2249
bin_125_00404	Ca. Hikarchaeum sp. Bin4	485	Protein translocase subunit SecY	secY	arCOG04169	SecY	Preprotein translocase subunit SecY	K03076	secY; preprotein translocase subunit SecY	path:map03070:Bacterial secretion system;path:map03060:Protein export;path:map02024:Quorum sensing	0KRID	The central subunit of the protein translocation channel SecYEG. Consists of two halves formed by TMs 1-5 and 6-10. These two domains form a lateral gate at the front which open onto the bilayer between TMs 2 and 7, and are clamped together by SecE at the back. The channel is closed by both a pore ring composed of hydrophobic SecY resides and a short helix (helix 2A) on the extracellular side of …	U	PF00344;PF10559	SecY translocase;Plug domain of Sec61p			3.A.5.7.1;3.A.5.7.2;3.A.5.7.4;3.A.5.9.2;3.A.5.9.1;3.A.5.9.1;3.A.5.8.1	The General Secretory Pathway (Sec) Family	TIGR00967	3a0501s007: preprotein translocase, SecY subunit	IPR026593;IPR019561;IPR023201;IPR002208	SecY domain superfamily;Protein translocase subunit SecY;SecY/SEC61-alpha family;Translocon Sec61/SecY, plug domain	Reactome: R-HSA-1236974|Reactome: R-HSA-1799339	WP_136716368.1:8.7e-199	halophilic archaeon NEN8	2558243
bin_125_00405	Ca. Hikarchaeum sp. Bin4	318	Metallo-beta-lactamase L1		arCOG00498	-	Metal-dependent hydrolase of the beta-lactamase superfamily II	K01069	gloB, gloC, HAGH; hydroxyacylglutathione hydrolase [EC:3.1.2.6]	path:map00620:Pyruvate metabolism	0KT5F	beta-lactamase domain protein	S	PF00753	Metallo-beta-lactamase superfamily							IPR036866;IPR001279	Ribonuclease Z/Hydroxyacylglutathione hydrolase-like;Metallo-beta-lactamase		WP_137198827.1:1.8e-72;WP_128904745.1:7.7e-71	Halobacteria	183963
bin_125_00406	Ca. Hikarchaeum sp. Bin4	133	hypothetical protein											PF12681	Glyoxalase-like domain							IPR029068;IPR025870	Glyoxalase/Bleomycin resistance protein/Dihydroxybiphenyl dioxygenase;Glyoxalase-like domain		WP_123114639.1:4.0e-29	Halorubrum sp. CBA1229	1853699
bin_125_00407	Ca. Hikarchaeum sp. Bin4	153	D-beta-D-heptose 1-phosphate adenylyltransferase		arCOG01222	TagD	Cytidylyltransferase fused to conserved domain of DUF357 family	K00980;K14656	tagD; glycerol-3-phosphate cytidylyltransferase [EC:2.7.7.39];ribL; FAD synthetase [EC:2.7.7.2]	path:map00564:Glycerophospholipid metabolism;path:map00740:Riboflavin metabolism	0KTF3	Catalyzes the transfer of the AMP portion of ATP to flavin mononucleotide (FMN) to produce flavin adenine dinucleotide (FAD) coenzyme (By similarity)	M	PF01467	Cytidylyltransferase-like					TIGR00125	cyt_tran_rel: cytidyltransferase-like domain	IPR004821;IPR014729	Cytidyltransferase-like domain;Rossmann-like alpha/beta/alpha sandwich fold		WP_128904743.1:1.2e-37	Halorubrum amylolyticum	2508724
bin_125_00408	Ca. Hikarchaeum sp. Bin4	53	hypothetical protein																						0	0	0
bin_125_00409	Ca. Hikarchaeum sp. Bin4	324	hypothetical protein		arCOG01026	-	Predicted sugar kinase	K06984	K06984; beta-ribofuranosylaminobenzene 5'-phosphate synthase [EC:2.4.2.54]	path:map00790:Folate biosynthesis	0KRGS	beta-ribofuranosylaminobenzene 5-phosphate synthase	H	PF00288	GHMP kinases N terminal domain					TIGR00144	beta_RFAP_syn: beta-ribofuranosylaminobenzene 5'-phosphate synthase family	IPR020568;IPR014721;IPR004422;IPR006204	Beta-ribofuranosylaminobenzene 5'-phosphate synthase;GHMP kinase N-terminal domain;Ribosomal protein S5 domain 2-type fold;Ribosomal protein S5 domain 2-type fold, subgroup		WP_128476370.1:2.9e-73;WP_135824225.1:3.2e-72;WP_152042789.1:4.2e-72;WP_158055945.1:5.5e-72;WP_135853169.1:7.1e-72;WP_137284869.1:9.3e-72	Halobacteria	183963
bin_125_00410	Ca. Hikarchaeum sp. Bin4	155	hypothetical protein																						WP_163733499.1:2.3e-07	Mycobacterium gallinarum	39689
bin_125_00411	Ca. Hikarchaeum sp. Bin4	137	hypothetical protein		arCOG04174	TYW1	Wybutosine (yW) biosynthesis enzyme, Fe-S oxidoreductase	K15449	TYW1; tRNA wybutosine-synthesizing protein 1 [EC:4.1.3.44]		0KS1E	Wyosine base formation domain protein	C	PF08608	Wyosine base formation							IPR013917;IPR013785	Aldolase-type TIM barrel;tRNA wybutosine-synthesis		WP_008418498.1:5.9e-44;WP_076430762.1:2.3e-43	Halobacteriaceae	2236
bin_125_00412	Ca. Hikarchaeum sp. Bin4	143	hypothetical protein		arCOG01904	-	CTP-dependent Riboflavin kinase	K07732	rfk; riboflavin kinase, archaea type [EC:2.7.1.161]	path:map00740:Riboflavin metabolism	0KSUX	Catalyzes the CTP-dependent phosphorylation of riboflavin (vitamin B2) to form flavin mononucleotide (FMN) (By similarity)	H	PF01982	Domain of unknown function DUF120							IPR023602;IPR023465	Riboflavin kinase domain, CTP-dependent;Riboflavin kinase domain superfamily	Reactome: R-HSA-196843	WP_069449919.1:5.1e-30;WP_007976076.1:8.7e-30;WP_049969250.1:1.5e-29;WP_076430761.1:2.5e-29	Haladaptatus	367188
bin_125_00413	Ca. Hikarchaeum sp. Bin4	310	Branched-chain-amino-acid aminotransferase	ilvE_1	arCOG02297	IlvE	Branched-chain amino acid aminotransferase/4-amino-4-deoxychorismate lyase	K00826	E2.6.1.42, ilvE; branched-chain amino acid aminotransferase [EC:2.6.1.42]	path:map00966:Glucosinolate biosynthesis;path:map00280:Valine, leucine and isoleucine degradation;path:map00270:Cysteine and methionine metabolism;path:map01210:2-Oxocarboxylic acid metabolism;path:map00770:Pantothenate and CoA biosynthesis;path:map00290:Valine, leucine and isoleucine biosynthesis	0KRJ0	Branched-chain amino acid aminotransferase	E	PF01063	Amino-transferase class IV					TIGR01122	ilvE_I: branched-chain amino acid aminotransferase	IPR043131;IPR001544;IPR036038;IPR033939;IPR043132;IPR005785	Branched-chain amino acid aminotransferase I;Branched-chain aminotransferase;Branched-chain-amino-acid aminotransferase-like, N-terminal;Aminotransferase-like, PLP-dependent enzymes;Aminotransferase class IV;Branched-chain-amino-acid aminotransferase-like, C-terminal	Reactome: R-HSA-70895	WP_049913090.1:6.1e-129;WP_124955327.1:6.1e-129;WP_004052003.1:1.0e-128;WP_006079260.1:1.4e-128;WP_006824818.1:3.9e-128;WP_121568482.1:3.9e-128;WP_103423975.1:3.9e-128;WP_092538163.1:6.7e-128;WP_136590771.1:1.1e-127;WP_006666144.1:1.1e-127;WP_136603166.1:1.5e-127;WP_007695195.1:1.5e-127;WP_005039554.1:1.5e-127;WP_152043349.1:1.5e-127;WP_103990753.1:1.5e-127;WP_121559739.1:2.0e-127;WP_144905247.1:…	Halobacteria	183963
bin_125_00414	Ca. Hikarchaeum sp. Bin4	195	hypothetical protein		arCOG04755	-	Uncharacterized membrane protein				0KZPZ	Protein of unknown function (DUF502)	S	PF04367	Protein of unknown function (DUF502)							IPR007462	Protein of unknown function DUF502		PSQ46664.1:9.3e-51;PSQ02878.1:1.2e-50;PSP75574.1:1.0e-49	unclassified Halobacteriales (miscellaneous)	38063
bin_125_00415	Ca. Hikarchaeum sp. Bin4	165	hypothetical protein		arCOG04106	CdsA/CarS	CDP-archaeol synthetase	K19664	carS; CDP-2,3-bis-(O-geranylgeranyl)-sn-glycerol synthase [EC:2.7.7.67]	path:map00564:Glycerophospholipid metabolism	0KTBS	UPF0290 protein	I	PF01864	CDP-archaeol synthase							IPR032690;IPR002726	CDP-archaeol synthase;CDP-archaeol synthase, archaea		WP_076430854.1:2.0e-38;WP_049969150.1:1.0e-37	Haladaptatus	367188
bin_125_00416	Ca. Hikarchaeum sp. Bin4	175	Orotate phosphoribosyltransferase	pyrE	arCOG00029	PyrE	Orotate phosphoribosyltransferase	K00762	pyrE; orotate phosphoribosyltransferase [EC:2.4.2.10]	path:map00240:Pyrimidine metabolism	0KT8T	Catalyzes the transfer of a ribosyl phosphate group from 5-phosphoribose 1-diphosphate to orotate, leading to the formation of orotidine monophosphate (OMP) (By similarity)	F	PF00156	Phosphoribosyl transferase domain					TIGR00336	pyrE: orotate phosphoribosyltransferase	IPR000836;IPR023031;IPR004467;IPR029057	Orotate phosphoribosyl transferase domain;Phosphoribosyltransferase domain;Phosphoribosyltransferase-like;Orotate phosphoribosyltransferase	Reactome: R-HSA-500753	WP_004216317.1:5.2e-45;WP_124190214.1:5.2e-45;WP_071400185.1:6.9e-45	Natrialbaceae	1644061
bin_125_00417	Ca. Hikarchaeum sp. Bin4	539	60 kDa chaperonin 2	groL2	arCOG01257	GroEL	Chaperonin GroEL, HSP60 family				0M08V	Thermosome	O	PF00118	TCP-1/cpn60 chaperonin family					TIGR02339	thermosome_arch: thermosome, various subunits, archaeal	IPR027413;IPR027410;IPR002423;IPR012714;IPR027409	GroEL-like equatorial domain superfamily;Thermosome, archaeal;GroEL-like apical domain superfamily;TCP-1-like chaperonin intermediate domain superfamily;Chaperonin Cpn60/TCP-1 family		SEO53160.1:6.1e-201;WP_089822233.1:2.0e-199;SDM04972.1:5.7e-199;SFL24486.1:1.3e-198;WP_129114432.1:2.2e-198;SDM70113.1:3.7e-198;WP_089732417.1:3.7e-198;WP_066139621.1:6.3e-198;WP_008160376.1:6.3e-198;CQR51099.1:1.4e-197;WP_074792602.1:1.4e-197;SEK27464.1:1.4e-197;WP_089695475.1:1.8e-197;EJN59549.1:1.8e-197;ELZ75180.1:3.1e-197;WP_049918864.1:3.1e-197;WP_049805640.1:4.1e-197;WP_089870218.1:4.1e-197…	Halobacteria	183963
bin_125_00418	Ca. Hikarchaeum sp. Bin4	124	hypothetical protein											PF01475	Ferric uptake regulator family							IPR036390;IPR002481;IPR036388	Ferric-uptake regulator;Winged helix-like DNA-binding domain superfamily;Winged helix DNA-binding domain superfamily		KYK20571.1:2.5e-17;PNX53800.1:5.6e-17;PIN74336.1:7.3e-17	Archaea	2157
bin_125_00419	Ca. Hikarchaeum sp. Bin4	366	Anthranilate synthase component 1	trpE_1	arCOG02014	TrpE	Anthranilate/para-aminobenzoate synthase component I	K01657	trpE; anthranilate synthase component I [EC:4.1.3.27]	path:map00400:Phenylalanine, tyrosine and tryptophan biosynthesis;path:map02024:Quorum sensing;path:map02025:Biofilm formation - Pseudomonas aeruginosa;path:map00405:Phenazine biosynthesis	0KRYD	anthranilate synthase component i	E	PF00425	chorismate binding enzyme							IPR005801;IPR015890	Chorismate-utilising enzyme, C-terminal;ADC synthase		WP_122088080.1:1.4e-119;WP_092892234.1:3.9e-119;WP_066380455.1:1.5e-118;WP_049969785.1:3.3e-118;WP_121920407.1:5.7e-118;WP_008417865.1:1.3e-117;WP_076430063.1:1.7e-117;WP_158056077.1:2.2e-117;WP_089880536.1:2.8e-117;WP_066141458.1:3.7e-117	Halobacteria	183963
bin_125_00420	Ca. Hikarchaeum sp. Bin4	193	Aminodeoxychorismate/anthranilate synthase component 2	pabA_1	arCOG00086	TrpG	Anthranilate/para-aminobenzoate synthase component II	K01658;K13497	trpG; anthranilate synthase component II [EC:4.1.3.27];trpGD; anthranilate synthase/phosphoribosyltransferase [EC:4.1.3.27 2.4.2.18]	path:map00400:Phenylalanine, tyrosine and tryptophan biosynthesis;path:map02024:Quorum sensing;path:map02025:Biofilm formation - Pseudomonas aeruginosa;path:map00405:Phenazine biosynthesis	0KT51	anthranilate synthase	E	PF00117	Glutamine amidotransferase class-I					TIGR00566	trpG_papA: glutamine amidotransferase of anthranilate synthase or aminodeoxychorismate synthase	IPR006221;IPR029062;IPR017926	Glutamine amidotransferase;Class I glutamine amidotransferase-like;Anthranilate synthase/para-aminobenzoate synthase like domain		WP_159764402.1:3.1e-75;PSQ30543.1:4.1e-75;PSP86283.1:5.4e-75;WP_128223386.1:7.7e-74	Halobacteriales	2235
bin_125_00421	Ca. Hikarchaeum sp. Bin4	1047	Vitamin B12-dependent ribonucleoside-diphosphate reductase	nrdZ	arCOG04276	NrdA	Ribonucleotide reductase, alpha subunit	K00525	E1.17.4.1A, nrdA, nrdE; ribonucleoside-diphosphate reductase alpha chain [EC:1.17.4.1]	path:map00230:Purine metabolism;path:map00240:Pyrimidine metabolism	0KRJW	Provides the precursors necessary for DNA synthesis. Catalyzes the biosynthesis of deoxyribonucleotides from the corresponding ribonucleotides (By similarity)	F	PF00317;PF02867	Ribonucleotide reductase, all-alpha domain;Ribonucleotide reductase, barrel domain					TIGR02504	NrdJ_Z: ribonucleoside-diphosphate reductase, adenosylcobalamin-dependent	IPR013509;IPR000788;IPR013344	Ribonucleotide reductase, adenosylcobalamin-dependent;Ribonucleotide reductase large subunit, C-terminal;Ribonucleotide reductase large subunit, N-terminal	Reactome: R-HSA-499943	WP_007983677.1:0.0e+00;WP_113276822.1:0.0e+00;WP_163520243.1:0.0e+00;WP_137284973.1:0.0e+00;WP_092634412.1:0.0e+00;WP_008417870.1:0.0e+00;WP_007741977.1:0.0e+00;WP_103426503.1:0.0e+00;WP_128476309.1:0.0e+00;WP_122088077.1:0.0e+00;WP_049969787.1:0.0e+00;WP_066380449.1:0.0e+00;WP_066141453.1:0.0e+00;WP_049997246.1:0.0e+00;WP_092532560.1:0.0e+00;WP_076430061.1:0.0e+00;WP_142858364.1:0.0e+00;WP_15769…	Halobacteria	183963
bin_125_00422	Ca. Hikarchaeum sp. Bin4	59	hypothetical protein																						0	0	0
bin_125_00423	Ca. Hikarchaeum sp. Bin4	146	hypothetical protein																						0	0	0
bin_125_00424	Ca. Hikarchaeum sp. Bin4	88	hypothetical protein		arCOG02608	GrxC	Glutaredoxin				0M00R	Inherit from arCOG: Glutaredoxin	O	PF13417	Glutathione S-transferase, N-terminal domain							IPR004045;IPR036249	Glutathione S-transferase, N-terminal;Thioredoxin-like superfamily		WP_049928676.1:3.5e-21	Halopiger goleimassiliensis	1293048
bin_125_00425	Ca. Hikarchaeum sp. Bin4	101	hypothetical protein																						0	0	0
bin_125_00426	Ca. Hikarchaeum sp. Bin4	149	Superoxide dismutase [Ni]	sodN										PF09055	Nickel-containing superoxide dismutase					TIGR02753	sodN: superoxide dismutase, Ni	IPR036502;IPR014123	Superoxide dismutase, Nickel-type;Nickel-containing superoxide dismutase superfamily		RZD43213.1:9.0e-62	Euryarchaeota archaeon	2026739
bin_125_00427	Ca. Hikarchaeum sp. Bin4	87	hypothetical protein											PF00717	Peptidase S24-like					TIGR02754	sod_Ni_protease: nickel-type superoxide dismutase maturation protease	IPR014124;IPR036286;IPR015927	LexA/Signal peptidase-like superfamily;Peptidase S24/S26A/S26B/S26C;Peptidase S26A, superoxide dismutase maturation protease, nickel-type		MAP58704.1:1.6e-15;DAC32347.1:1.6e-15;PXY71226.1:2.2e-15	Euryarchaeota	28890
bin_125_00428	Ca. Hikarchaeum sp. Bin4	395	hypothetical protein		02U28						0M0DQ	major facilitator superfamily	G	PF07690	Major Facilitator Superfamily							IPR011701;IPR036259	Major facilitator superfamily;MFS transporter superfamily		WP_163523660.1:4.0e-85;PSP65422.1:2.0e-84;WP_089882144.1:2.2e-83;WP_137286453.1:2.9e-83	Halobacteria	183963
bin_125_00429	Ca. Hikarchaeum sp. Bin4	428	Multidrug resistance protein MdtG	mdtG_1										PF07690	Major Facilitator Superfamily							IPR011701;IPR036259	Major facilitator superfamily;MFS transporter superfamily		PSP41758.1:3.2e-96	Halobacteriales archaeon QH_6_64_20	1919154
bin_125_00430	Ca. Hikarchaeum sp. Bin4	46	hypothetical protein																						0	0	0
bin_125_00431	Ca. Hikarchaeum sp. Bin4	243	Ureidoglycolate lyase		arCOG00235	MhpD	2-keto-4-pentenoate hydratase/2-oxohepta-3-ene-1,7-dioic acid hydratase (catechol pathway)				0KRXD	2-hydroxyhepta-24-diene-1,7-dioate isomerase	Q	PF01557	Fumarylacetoacetate (FAA) hydrolase family							IPR011234;IPR036663	Fumarylacetoacetase-like, C-terminal;Fumarylacetoacetase-like, C-terminal domain superfamily		WP_101297031.1:1.4e-56;WP_138247315.1:3.2e-56	Halobacteria	183963
bin_125_00432	Ca. Hikarchaeum sp. Bin4	608	Molybdenum transport system permease protein ModB	modB	arCOG00163	ThiP	ABC-type Fe3+ transport system, permease component	K02010;K02011	afuC, fbpC; iron(III) transport system ATP-binding protein [EC:7.2.2.7];afuB, fbpB; iron(III) transport system permease protein	path:map02010:ABC transporters	0KY5W	binding-protein-dependent transport systems inner membrane component	P	PF00528;PF00528	Binding-protein-dependent transport system inner membrane component;Binding-protein-dependent transport system inner membrane component			3.A.1.20.5;3.A.1.20.4;3.A.1.20.2;3.A.1.20.3	The ATP-binding Cassette (ABC) Superfamily			IPR000515;IPR035906	ABC transporter type 1, transmembrane domain MetI-like;MetI-like superfamily		WP_152040134.1:2.9e-127	Salinigranum salinum	1364937
bin_125_00433	Ca. Hikarchaeum sp. Bin4	128	2-iminobutanoate/2-iminopropanoate deaminase	yabJ_1	arCOG01630	RidA	YjgF family enzyme shown to be reactive intermediate/imine deaminase	K09022	ridA, tdcF, RIDA; 2-iminobutanoate/2-iminopropanoate deaminase [EC:3.5.99.10]		0KU4T	endoribonuclease L-PSP	J	PF01042	Endoribonuclease L-PSP					TIGR00004	TIGR00004: reactive intermediate/imine deaminase	IPR006056;IPR035959;IPR006175	RutC-like superfamily;RidA family;YjgF/YER057c/UK114 family	Reactome: R-HSA-8849175	WP_161697982.1:4.9e-24;WP_096454691.1:1.9e-23	Bacteria	2
bin_125_00434	Ca. Hikarchaeum sp. Bin4	307	Branched-chain-amino-acid aminotransferase	ilvE_2	arCOG02297	IlvE	Branched-chain amino acid aminotransferase/4-amino-4-deoxychorismate lyase	K00826	E2.6.1.42, ilvE; branched-chain amino acid aminotransferase [EC:2.6.1.42]	path:map00966:Glucosinolate biosynthesis;path:map00280:Valine, leucine and isoleucine degradation;path:map00270:Cysteine and methionine metabolism;path:map01210:2-Oxocarboxylic acid metabolism;path:map00770:Pantothenate and CoA biosynthesis;path:map00290:Valine, leucine and isoleucine biosynthesis	0KRJ0	Branched-chain amino acid aminotransferase	E	PF01063	Amino-transferase class IV							IPR036038;IPR043131;IPR043132;IPR001544	Aminotransferase class IV;Branched-chain-amino-acid aminotransferase-like, N-terminal;Aminotransferase-like, PLP-dependent enzymes;Branched-chain-amino-acid aminotransferase-like, C-terminal	Reactome: R-HSA-70895	WP_097379372.1:3.7e-54	Natrinema ejinorense	373386
bin_125_00435	Ca. Hikarchaeum sp. Bin4	301	hypothetical protein		arCOG00272	RhaT	Permease of the drug/metabolite transporter (DMT) superfamily				0KXFG	EamA-like transporter family	G	PF00892;PF00892	EamA-like transporter family;EamA-like transporter family							IPR000620	EamA domain		WP_158058096.1:1.3e-56;WP_135826334.1:3.0e-56	Halorussus	1070314
bin_125_00436	Ca. Hikarchaeum sp. Bin4	686	hypothetical protein		arCOG01695	-	Predicted component of the ribosome quality control (RQC) complex, YloA/Tae2 family, contains fibronectin-binding (FbpA) and DUF814 domains				0KRHF	Fibronectin-binding A domain protein	K	PF05833;PF05670	Fibronectin-binding protein A N-terminus (FbpA);NFACT protein RNA binding domain							IPR008532	NFACT, RNA-binding domain		WP_113275626.1:2.2e-179;WP_120073243.1:2.3e-176	Halobacteriales	2235
bin_125_00437	Ca. Hikarchaeum sp. Bin4	421	hypothetical protein		arCOG01361	ELP3	Histone acetyltransferase	K07739	ELP3, KAT9; elongator complex protein 3 [EC:2.3.1.48]		0KR9Y	histone acetyltransferase, ELP3 family	K	PF04055;PF16199;PF00583	Radical SAM superfamily;Radical_SAM C-terminal domain;Acetyltransferase (GNAT) family					TIGR01211	ELP3: radical SAM enzyme/protein acetyltransferase, ELP3 family	IPR032432;IPR000182;IPR023404;IPR034687;IPR016181;IPR006638;IPR007197	Radical SAM, C-terminal extension;Elongator complex protein 3-like;Acyl-CoA N-acyltransferase;Elp3/MiaB/NifB;Radical SAM, alpha/beta horseshoe;Radical SAM;GNAT domain	Reactome: R-HSA-3214847	WP_117363441.1:5.7e-162;WP_124190949.1:1.3e-161;WP_049969988.1:2.2e-161;WP_013879938.1:2.8e-161;WP_126661673.1:3.7e-161;WP_086887399.1:3.7e-161;WP_089789377.1:3.7e-161;WP_120243455.1:3.7e-161;PSQ40066.1:3.7e-161;WP_007977794.1:6.3e-161;PSP76413.1:6.3e-161;WP_049992043.1:8.2e-161;WP_076609574.1:1.1e-160;SIS04371.1:1.1e-160;WP_004518066.1:1.8e-160;WP_092931566.1:2.4e-160;PSQ42493.1:2.4e-160;WP_0764…	Halobacteria	183963
bin_125_00438	Ca. Hikarchaeum sp. Bin4	101	hypothetical protein		arCOG01931	-	Predicted metal-dependent hydrolase of the TIM-barrel fold	K07045	K07045; uncharacterized protein		0KZMR	Amidohydrolase	S	PF04909	Amidohydrolase							IPR032466;IPR006680	Metal-dependent hydrolase;Amidohydrolase-related		WP_124179086.1:8.8e-37;WP_124190104.1:2.6e-36	Natrarchaeobius	2501796
bin_125_00439	Ca. Hikarchaeum sp. Bin4	122	Ferredoxin CarAc	carAc	arCOG02852	{NirD}	Ferredoxin subunit of nitrite reductase or ring-hydroxylating dioxygenase				0KYYX	Rieske [2Fe-2S] domain	P	PF00355	Rieske [2Fe-2S] domain							IPR017941;IPR036922	Rieske [2Fe-2S] iron-sulphur domain;Rieske [2Fe-2S] iron-sulphur domain superfamily		WP_153744340.1:2.8e-21	Microbacterium sp. SYP-A9085	2664454
bin_125_00440	Ca. Hikarchaeum sp. Bin4	378	Putative 2-aminoethylphosphonate import ATP-binding protein PhnT	phnT	02U6Q			K02017;K02062;K11072	modC; molybdate transport system ATP-binding protein [EC:7.3.2.5];thiQ; thiamine transport system ATP-binding protein;potA; spermidine/putrescine transport system ATP-binding protein [EC:7.6.2.11]	path:map02010:ABC transporters	0M2DT	ABC transporter	E	PF00005;PF08402	ABC transporter;TOBE domain			3.A.1.20.1;3.A.1.20.3;3.A.1.20.2;3.A.1.20.4;3.A.1.10.2;3.A.1.11.10;3.A.1.10.4;3.A.1.11.6;3.A.1.1.16;3.A.1.1.22;3.A.1.1.56;3.A.1.11.5;3.A.1.1.56;3.A.1.1.31;3.A.1.11.1;3.A.1.11.2;3.A.1.1.25;3.A.1.1.24;3.A.1.10.6;3.A.1.1.38;3.A.1.11.4;3.A.1.1.5;3.A.1.20.5;3.A.1.11.9;3.A.1.1.17;3.A.1.1.4;3.A.1.1.30;3.A.1.1.34;3.A.1.1.26;3.A.1.1.11;3.A.1.1.54;3.A.1.11.7;3.A.1.6.3;3.A.1.1.45;3.A.1.1.32;3.A.1.1.46;3.A.1…	The M50 Peptidase (M50-P) Family;The ATP-binding Cassette (ABC) Superfamily			IPR003439;IPR013611;IPR003593;IPR008995;IPR027417	P-loop containing nucleoside triphosphate hydrolase;AAA+ ATPase domain;Transport-associated OB, type 2;ABC transporter-like;Molybdate/tungstate binding, C-terminal		PSP84002.1:1.6e-99	Halobacteriales archaeon QS_1_68_17	1919168
bin_125_00441	Ca. Hikarchaeum sp. Bin4	354	hypothetical protein																			IPR036291	NAD(P)-binding domain superfamily		MBL76821.1:6.2e-29;MAR69649.1:1.4e-28;RZD44896.1:3.1e-28	Thaumarchaeota archaeon	2026795
bin_125_00442	Ca. Hikarchaeum sp. Bin4	357	Inositol 2-dehydrogenase/D-chiro-inositol 3-dehydrogenase	iolG										PF01408	Oxidoreductase family, NAD-binding Rossmann fold							IPR000683;IPR036291	Oxidoreductase, N-terminal;NAD(P)-binding domain superfamily		RLA95852.1:5.6e-62	Deltaproteobacteria bacterium	2026735
bin_125_00443	Ca. Hikarchaeum sp. Bin4	55	hypothetical protein																						0	0	0
bin_125_00444	Ca. Hikarchaeum sp. Bin4	47	hypothetical protein																						0	0	0
bin_125_00445	Ca. Hikarchaeum sp. Bin4	268	3-methyl-2-oxobutanoate hydroxymethyltransferase	panB	arCOG00584	PanB	Ketopantoate hydroxymethyltransferase	K00606	panB; 3-methyl-2-oxobutanoate hydroxymethyltransferase [EC:2.1.2.11]	path:map00770:Pantothenate and CoA biosynthesis	0KT56	Catalyzes the reversible reaction in which hydroxymethyl group from 5,10-methylenetetrahydrofolate is tranferred onto alpha-ketoisovalerate to form ketopantoate (By similarity)	H	PF02548	Ketopantoate hydroxymethyltransferase					TIGR00222	panB: 3-methyl-2-oxobutanoate hydroxymethyltransferase	IPR015813;IPR003700;IPR040442	Pyruvate/Phosphoenolpyruvate kinase-like domain superfamily;Pyruvate kinase-like domain superfamily;Ketopantoate hydroxymethyltransferase		WP_121818874.1:7.4e-83;WP_097007476.1:4.8e-82;WP_059057224.1:6.3e-82;WP_121918836.1:6.3e-82;PSQ25366.1:4.1e-81;WP_049926839.1:4.1e-81;WP_157500362.1:5.3e-81	Halobacteria	183963
bin_125_00446	Ca. Hikarchaeum sp. Bin4	309	Phosphoglycolate phosphatase	gph_1	arCOG02296	Gph	HAD superfamily hydrolase	K01091	gph; phosphoglycolate phosphatase [EC:3.1.3.18]	path:map00630:Glyoxylate and dicarboxylate metabolism	0KYD6	HAD-superfamily hydrolase, subfamily IA, variant	S	PF13419;PF01982	Haloacid dehalogenase-like hydrolase;Domain of unknown function DUF120					TIGR01549	HAD-SF-IA-v1: HAD hydrolase, family IA, variant 1	IPR023465;IPR023214;IPR036412;IPR006439;IPR041492;IPR023602	HAD superfamily;HAD hydrolase, subfamily IA;Riboflavin kinase domain, CTP-dependent;Riboflavin kinase domain superfamily;Haloacid dehalogenase-like hydrolase;HAD-like superfamily	Reactome: R-HSA-196843	WP_124179151.1:1.7e-51	Natrarchaeobius halalkaliphilus	1679091
bin_125_00447	Ca. Hikarchaeum sp. Bin4	424	Histidinol dehydrogenase	hisD	arCOG04352	HisD	Histidinol dehydrogenase	K00013	hisD; histidinol dehydrogenase [EC:1.1.1.23]	path:map00340:Histidine metabolism	0KRPE	Catalyzes the sequential NAD-dependent oxidations of L- histidinol to L-histidinaldehyde and then to L-histidine (By similarity)	E	PF00815	Histidinol dehydrogenase					TIGR00069	hisD: histidinol dehydrogenase	IPR022695;IPR016161;IPR012131	Histidinol dehydrogenase;Histidinol dehydrogenase, monofunctional;Aldehyde/histidinol dehydrogenase		WP_089823910.1:5.0e-126;WP_137047482.1:2.8e-124;WP_151137225.1:3.6e-124;WP_101294849.1:8.0e-124;QIO23209.1:1.8e-123	Halobacteria	183963
bin_125_00448	Ca. Hikarchaeum sp. Bin4	350	Delta(1)-pyrroline-2-carboxylate reductase		arCOG01035	ProC	Alanine dehydrogenase/(1)-pyrroline-2-carboxylate reductase ProC	K19244	ala; alanine dehydrogenase [EC:1.4.1.1]	path:map00250:Alanine, aspartate and glutamate metabolism;path:map00430:Taurine and hypotaurine metabolism	0KRWJ	Ornithine cyclodeaminase (EC 4.3.1.12)	E	PF02423	Ornithine cyclodeaminase/mu-crystallin family							IPR036291;IPR003462;IPR023401	NAD(P)-binding domain superfamily;Ornithine cyclodeaminase/mu-crystallin;Ornithine cyclodeaminase, N-terminal	Reactome: R-HSA-71064	TMB69165.1:8.6e-55;OGQ82147.1:2.5e-54;MQA66679.1:9.5e-54	unclassified Deltaproteobacteria (miscellaneous)	122706
bin_125_00449	Ca. Hikarchaeum sp. Bin4	138	hypothetical protein		arCOG03063	-	Uncharacterized protein				0M1EM	NA	S												WP_115797411.1:1.5e-42;WP_163520179.1:9.5e-42;WP_135535728.1:1.2e-41	Halobacteriaceae	2236
bin_125_00450	Ca. Hikarchaeum sp. Bin4	418	Assimilatory nitrate reductase electron transfer subunit	nasB	arCOG01070	HcaD	NAD(FAD)-dependent dehydrogenase	K00362;K00529	nirB; nitrite reductase (NADH) large subunit [EC:1.7.1.15];hcaD; 3-phenylpropionate/trans-cinnamate dioxygenase ferredoxin reductase component [EC:1.18.1.3]	path:map00071:Fatty acid degradation;path:map00910:Nitrogen metabolism;path:map01220:Degradation of aromatic compounds;path:map00360:Phenylalanine metabolism	0KWHF	fad-dependent pyridine nucleotide-disulfide oxidoreductase	S	PF18267;PF07992	Rubredoxin NAD+ reductase C-terminal domain;Pyridine nucleotide-disulphide oxidoreductase							IPR036188;IPR023753;IPR041575	FAD/NAD(P)-binding domain superfamily;NADH-rubredoxin oxidoreductase, C-terminal;FAD/NAD(P)-binding domain		WP_049993682.1:1.1e-130;WP_092689095.1:3.3e-130;WP_092699691.1:1.3e-129;WP_129067675.1:2.8e-129;WP_007741242.1:3.7e-129;WP_004052771.1:4.8e-129;WP_077207035.1:4.8e-129;WP_007140091.1:6.3e-129;WP_089786124.1:8.2e-129;PSQ43299.1:1.4e-128;WP_092892341.1:1.4e-128;PSP67239.1:1.4e-128;PSP94147.1:1.4e-128;WP_121817294.1:1.8e-128;WP_092901867.1:3.1e-128;WP_136686745.1:4.1e-128;WP_135534688.1:4.1e-128;PSP…	Halobacteria	183963
bin_125_00451	Ca. Hikarchaeum sp. Bin4	439	tRNA 5-methylaminomethyl-2-thiouridine biosynthesis bifunctional protein MnmC	mnmC	arCOG01522	HemY	Protoporphyrinogen oxidase				0KSCX	amine oxidase	Q	PF01593	Flavin containing amine oxidoreductase							IPR036188;IPR002937	FAD/NAD(P)-binding domain superfamily;Amine oxidase		WP_006078985.1:1.2e-162;WP_049996715.1:1.0e-161;WP_066379055.1:2.9e-161;PSP94499.1:2.5e-160;WP_015762600.1:2.5e-160;WP_018257718.1:5.5e-160;WP_120074652.1:7.2e-160;WP_153552586.1:9.4e-160;WP_008416333.1:1.2e-159;WP_005045383.1:1.2e-159;PSP34460.1:1.6e-159;WP_007741123.1:2.1e-159;WP_007690213.1:2.1e-159;WP_160134537.1:2.7e-159	Halobacteriales	2235
bin_125_00452	Ca. Hikarchaeum sp. Bin4	293	Homoserine kinase	thrB_1	arCOG01027	ThrB	Homoserine kinase	K00872	thrB; homoserine kinase [EC:2.7.1.39]	path:map00260:Glycine, serine and threonine metabolism	0KT7J	Catalyzes the ATP-dependent phosphorylation of L- homoserine to L-homoserine phosphate (By similarity)	E	PF08544;PF00288	GHMP kinases C terminal;GHMP kinases N terminal domain					TIGR00191	thrB: homoserine kinase	IPR014721;IPR036554;IPR006204;IPR013750;IPR000870;IPR020568	Ribosomal protein S5 domain 2-type fold;GHMP kinase, C-terminal domain;GHMP kinase N-terminal domain;GHMP kinase, C-terminal domain superfamily;Homoserine kinase;Ribosomal protein S5 domain 2-type fold, subgroup		WP_097381311.1:1.3e-96;WP_092930099.1:1.7e-96;WP_098725565.1:2.9e-96;WP_121820416.1:4.9e-96;WP_049965847.1:4.9e-96;OAQ52282.1:1.1e-95;WP_006647806.1:1.4e-95;WP_124190653.1:1.4e-95;WP_130498913.1:1.4e-95;WP_006430695.1:1.4e-95;WP_006180786.1:1.9e-95;WP_049921649.1:1.9e-95;WP_015321296.1:2.4e-95;WP_008454884.1:2.4e-95;WP_005556270.1:3.2e-95;WP_130169210.1:4.2e-95;WP_058582510.1:5.4e-95;WP_007110549…	Halobacteria	183963
bin_125_00453	Ca. Hikarchaeum sp. Bin4	302	Pyridoxal 5'-phosphate synthase subunit PdxS	pdxS	arCOG04075	SNZ1	Pyridoxine biosynthesis enzyme	K06215	pdxS, pdx1; pyridoxal 5'-phosphate synthase pdxS subunit [EC:4.3.3.6]	path:map00750:Vitamin B6 metabolism	0KRAV	Involved in the production of pyridoxal phosphate, probably by incorporating ammonia into the pyridine ring (By similarity)	H	PF01680	SOR/SNZ family					TIGR00343	TIGR00343: pyridoxal 5'-phosphate synthase, synthase subunit Pdx1	IPR001852;IPR011060;IPR013785;IPR033755	Ribulose-phosphate binding barrel;Pyridoxal 5'-phosphate synthase subunit PdxS/SNZ;Aldolase-type TIM barrel;PdxS/SNZ N-terminal domain		WP_007976801.1:1.2e-129;WP_066140731.1:2.0e-129;WP_076580210.1:1.5e-127;WP_007260016.1:1.9e-127;WP_006166859.1:4.2e-127;WP_132059489.1:4.2e-127;WP_004217150.1:4.2e-127;WP_090506426.1:4.2e-127;WP_050051377.1:4.2e-127;SEH12958.1:4.2e-127;WP_152940782.1:5.5e-127;WP_117363254.1:5.5e-127	Halobacteria	183963
bin_125_00454	Ca. Hikarchaeum sp. Bin4	74	hypothetical protein																						0	0	0
bin_125_00455	Ca. Hikarchaeum sp. Bin4	194	hypothetical protein											PF01844	HNH endonuclease							IPR003615;IPR002711	HNH nuclease;HNH endonuclease		WP_083252731.1:1.3e-25;OUJ18886.1:3.0e-25;WP_086637367.1:3.0e-25	Euryarchaeota	28890
bin_125_00456	Ca. Hikarchaeum sp. Bin4	51	hypothetical protein																						0	0	0
bin_125_00457	Ca. Hikarchaeum sp. Bin4	96	hypothetical protein																						0	0	0
bin_125_00459	Ca. Hikarchaeum sp. Bin4	406	Phosphoglycerate kinase	pgk	arCOG00496	Pgk	3-phosphoglycerate kinase	K00927	PGK, pgk; phosphoglycerate kinase [EC:2.7.2.3]	path:map01200:Carbon metabolism;path:map04066:HIF-1 signaling pathway;path:map00710:Carbon fixation in photosynthetic organisms;path:map00010:Glycolysis / Gluconeogenesis	0KR9Q	phosphoglycerate kinase (EC 2.7.2.3)	G	PF00162	Phosphoglycerate kinase							IPR001576;IPR036043;IPR015824	Phosphoglycerate kinase superfamily;Phosphoglycerate kinase, N-terminal;Phosphoglycerate kinase	Reactome: R-HSA-70171|Reactome: R-HSA-70263	WP_090379377.1:1.8e-109;WP_141463255.1:5.4e-109;WP_086887103.1:1.2e-108;WP_006663927.1:3.5e-108;WP_076580115.1:3.5e-108;WP_006827655.1:7.7e-108;WP_006109387.1:7.7e-108;WP_090503893.1:1.0e-107;WP_006654723.1:2.9e-107;WP_049925350.1:2.9e-107;WP_097379485.1:3.8e-107;AXR81665.1:3.8e-107	Natrialbaceae	1644061
bin_125_00460	Ca. Hikarchaeum sp. Bin4	376	High-affinity branched-chain amino acid transport system permease protein LivH	livH	arCOG01269	LivH	Branched-chain amino acid ABC-type transport system, permease component	K01997	livH; branched-chain amino acid transport system permease protein	path:map02024:Quorum sensing;path:map02010:ABC transporters	0M0T0	Branched-chain amino acid ABC transporter permease protein	E	PF02653	Branched-chain amino acid transport system / permease component			3.A.1.4.2;3.A.1.4.6;3.A.1.4.10;3.A.1.4.1;3.A.1.4.13	The ATP-binding Cassette (ABC) Superfamily			IPR001851	ABC transporter, permease		WP_004051547.1:4.2e-100;WP_073311429.1:2.1e-99;WP_007739549.1:2.1e-99	Halobacteria	183963
bin_125_00461	Ca. Hikarchaeum sp. Bin4	430	hypothetical protein		arCOG01273	LivM	ABC-type branched-chain amino acid transport system, permease component	K01998	livM; branched-chain amino acid transport system permease protein	path:map02024:Quorum sensing;path:map02010:ABC transporters	0KWHM	branched-chain amino acid	E	PF02653	Branched-chain amino acid transport system / permease component			3.A.1.4.8	The ATP-binding Cassette (ABC) Superfamily			IPR001851	ABC transporter, permease		WP_049998306.1:1.1e-131;WP_004051548.1:3.1e-131;WP_049913045.1:3.4e-130;EMA53954.1:3.4e-130	Halococcus	2249
bin_125_00462	Ca. Hikarchaeum sp. Bin4	1187	Chromosome partition protein Smc	smc	arCOG00371	Smc	Chromosome segregation ATPase	K03529	smc; chromosome segregation protein		0KRPK	Required for chromosome condensation and partitioning (By similarity)	D	PF06470;PF02463	SMC proteins Flexible Hinge Domain;RecF/RecN/SMC N terminal domain					TIGR02169;TIGR02168	SMC_prok_A: chromosome segregation protein SMC;SMC_prok_B: chromosome segregation protein SMC	IPR003395;IPR024704;IPR011890;IPR027417;IPR036277;IPR010935	SMCs flexible hinge;P-loop containing nucleoside triphosphate hydrolase;Structural maintenance of chromosomes protein, prokaryotic;SMCs flexible hinge superfamily;RecF/RecN/SMC, N-terminal;Structural maintenance of chromosomes protein		WP_124189844.1:5.4e-218	Natrarchaeobius chitinivorans	1679083
bin_125_00463	Ca. Hikarchaeum sp. Bin4	259	Segregation and condensation protein A	scpA	arCOG02610	ScpA	Chromatin segregation and condensation protein Rec8/ScpA/Scc1, kleisin family	K05896	scpA; segregation and condensation protein A		0KSVF	chromosome segregation and condensation protein ScpA	L	PF02616	Segregation and condensation protein ScpA							IPR003768	Segregation and condensation protein A		WP_009487839.1:5.2e-65;WP_159525705.1:8.8e-65;MXR20136.1:8.8e-65;WP_059055843.1:1.5e-64;WP_142859715.1:1.5e-64;WP_136592106.1:1.5e-64;WP_136603422.1:1.5e-64;WP_058981315.1:4.4e-64;WP_089668448.1:4.4e-64;WP_066378343.1:4.4e-64;WP_122088905.1:5.7e-64;WP_135302080.1:9.8e-64;WP_103424634.1:1.3e-63;WP_162316857.1:1.7e-63;WP_114577759.1:1.7e-63	Halobacteria	183963
bin_125_00464	Ca. Hikarchaeum sp. Bin4	476	Inosine-5'-monophosphate dehydrogenase	guaB_1	arCOG00612	GuaB	IMP dehydrogenase/GMP reductase	K00088	IMPDH, guaB; IMP dehydrogenase [EC:1.1.1.205]	path:map00983:Drug metabolism - other enzymes;path:map00230:Purine metabolism	0KRC2	Catalyzes the conversion of inosine 5'-phosphate (IMP) to xanthosine 5'-phosphate (XMP), the first committed and rate- limiting step in the de novo synthesis of guanine nucleotides, and therefore plays an important role in the regulation of cell growth (By similarity)	F	PF00478;PF00571	IMP dehydrogenase / GMP reductase domain;CBS domain							IPR000644;IPR005990;IPR001093;IPR013785	CBS domain;IMP dehydrogenase/GMP reductase;Aldolase-type TIM barrel;Inosine-5'-monophosphate dehydrogenase	Reactome: R-HSA-6798695|Reactome: R-HSA-73817	VVB81020.1:5.6e-158;MAW93281.1:4.7e-157;OIR22794.1:2.4e-156;MBS58210.1:5.8e-155	Archaea	2157
bin_125_00465	Ca. Hikarchaeum sp. Bin4	602	GMP synthase [glutamine-hydrolyzing]	guaA_2	arCOG00087	GuaA	GMP synthase - Glutamine amidotransferase domain	K01951	guaA, GMPS; GMP synthase (glutamine-hydrolysing) [EC:6.3.5.2]	path:map00983:Drug metabolism - other enzymes;path:map00230:Purine metabolism	0KREZ	Catalyzes the synthesis of GMP from XMP (By similarity)	F	PF00958;PF00117	GMP synthase C terminal domain;Glutamine amidotransferase class-I					TIGR00888	guaA_Nterm: GMP synthase (glutamine-hydrolyzing), N-terminal domain	IPR017926;IPR001674;IPR014729;IPR029062;IPR004739	Class I glutamine amidotransferase-like;GMP synthase, C-terminal;Rossmann-like alpha/beta/alpha sandwich fold;GMP synthase, glutamine amidotransferase;Glutamine amidotransferase	Reactome: R-HSA-73817	TKJ17221.1:6.5e-204	Candidatus Woesearchaeota archaeon B3_Woes	2012492
bin_125_00466	Ca. Hikarchaeum sp. Bin4	338	Anthranilate phosphoribosyltransferase	trpD	arCOG02012	TrpD	Anthranilate phosphoribosyltransferase	K00766;K13497	trpD; anthranilate phosphoribosyltransferase [EC:2.4.2.18];trpGD; anthranilate synthase/phosphoribosyltransferase [EC:4.1.3.27 2.4.2.18]	path:map00400:Phenylalanine, tyrosine and tryptophan biosynthesis	0KRHM	Anthranilate phosphoribosyltransferase (EC 2.4.2.18)	E	PF02885;PF00591	Glycosyl transferase family, helical bundle domain;Glycosyl transferase family, a/b domain					TIGR01245	trpD: anthranilate phosphoribosyltransferase	IPR036320;IPR005940;IPR017459;IPR000312;IPR035902	Glycosyl transferase, family 3;Glycosyl transferase family 3, N-terminal domain superfamily;Anthranilate phosphoribosyl transferase;Nucleoside phosphorylase/phosphoribosyltransferase catalytic domain superfamily;Glycosyl transferase family 3, N-terminal domain	Reactome: R-HSA-73614|Reactome: R-HSA-73621	WP_134670049.1:2.4e-118;WP_066141464.1:5.3e-118;WP_158056075.1:1.2e-117;WP_132059414.1:1.2e-117;WP_049969783.1:2.0e-117;WP_137284978.1:9.9e-117;WP_135824157.1:1.3e-116;WP_076430065.1:1.7e-116;WP_166038267.1:1.7e-116;PSP61589.1:1.7e-116;WP_135853096.1:1.7e-116;WP_092691757.1:2.2e-116;WP_163520247.1:4.9e-116;WP_103991197.1:6.4e-116;WP_129067474.1:8.4e-116	Halobacteria	183963
bin_125_00467	Ca. Hikarchaeum sp. Bin4	217	N-(5'-phosphoribosyl)anthranilate isomerase	trpF	arCOG01983	TrpF	Phosphoribosylanthranilate isomerase	K01817	trpF; phosphoribosylanthranilate isomerase [EC:5.3.1.24]	path:map00400:Phenylalanine, tyrosine and tryptophan biosynthesis	0KT4T	isomerase EC 5.3.1.24	E	PF00697	N-(5'phosphoribosyl)anthranilate (PRA) isomerase							IPR001240;IPR011060;IPR013785	Ribulose-phosphate binding barrel;Aldolase-type TIM barrel;N-(5'phosphoribosyl) anthranilate isomerase (PRAI)		WP_059057367.1:2.8e-48	Halobacterium hubeiense	1407499
bin_125_00468	Ca. Hikarchaeum sp. Bin4	125	hypothetical protein		arCOG07569	-	Uncharacterized protein				0M0X1	NA	S												WP_151109148.1:3.5e-27	unclassified Haloferax	2625095
bin_125_00469	Ca. Hikarchaeum sp. Bin4	773	Carbon monoxide dehydrogenase large chain	cutL	arCOG01167	CoxL	Aerobic-type carbon monoxide dehydrogenase, large subunit CoxL/CutL homolog	K03520	coxL, cutL; aerobic carbon-monoxide dehydrogenase large subunit [EC:1.2.5.3]		0KTQ7	Aldehyde oxidase and xanthine dehydrogenase, a/b hammerhead domain	C	PF01315;PF02738	Aldehyde oxidase and xanthine dehydrogenase, a/b hammerhead domain;Molybdopterin-binding domain of aldehyde dehydrogenase							IPR008274;IPR000674;IPR036856;IPR037165	Aldehyde oxidase/xanthine dehydrogenase, molybdopterin binding;Aldehyde oxidase/xanthine dehydrogenase, a/b hammerhead superfamily;Aldehyde oxidase/xanthine dehydrogenase, a/b hammerhead;Aldehyde oxidase/xanthine dehydrogenase, molybdopterin binding domain superfamily		WP_007693693.1:7.6e-213;WP_121920656.1:1.3e-212;WP_160133655.1:8.4e-212;PSP73509.1:8.4e-212;WP_114605208.1:1.4e-211;PSQ54638.1:1.9e-211;WP_049903719.1:4.2e-211;PSP88517.1:7.1e-211;WP_054492554.1:9.3e-211;WP_120071067.1:1.6e-210;WP_049996105.1:1.6e-210;HBY97105.1:1.0e-209;WP_006648253.1:1.0e-209;WP_004052199.1:3.0e-209;WP_007740885.1:5.1e-209;WP_114577411.1:6.6e-209;PSP42061.1:1.5e-208	cellular organisms	131567	partial: active site of CoxL-II (-YRGAGR)
bin_125_00470	Ca. Hikarchaeum sp. Bin4	250	Glycerol uptake facilitator protein	glpF	arCOG04431	GlpF	Glycerol uptake facilitator or related permease (Major Intrinsic Protein Family)	K02440;K06188	GLPF; glycerol uptake facilitator protein;aqpZ; aquaporin Z		0KRK9	MiP family channel protein	G	PF00230	Major intrinsic protein			1.A.8.13.2;1.A.8.13.1;1.A.8.12.8;1.A.8.12.7;1.A.8.12.1;1.A.8.13.3;1.A.8.12.4;1.A.8.12.9;1.A.8.8.5;1.A.8.12.3;1.A.8.12.6;1.A.8.8.12;1.A.8.8.22;1.A.8.8.10;1.A.8.8.15;1.A.8.8.26;1.A.8.8.18;1.A.8.8.21;1.A.8.10.16;1.A.8.1.1;1.A.8.10.10;1.A.8.12.2;1.A.8.10.4;1.A.8.8.23;1.A.8.8.13;1.A.8.8.8;1.A.8.12.5;1.A.8.11.4;1.A.8.10.6	The Major Intrinsic Protein (MIP) Family			IPR023271;IPR000425	Major intrinsic protein;Aquaporin-like	Reactome: R-HSA-432047	PSP74847.1:3.2e-64;ERG89268.1:5.5e-64	Halobacteria	183963
bin_125_00471	Ca. Hikarchaeum sp. Bin4	206	Adenylate kinase	adk	arCOG01046	Adk	Adenylate kinase or related kinase	K00939	adk, AK; adenylate kinase [EC:2.7.4.3]	path:map00230:Purine metabolism;path:map00730:Thiamine metabolism	0KRWE	Catalyzes the reversible transfer of the terminal phosphate group between ATP and AMP. Plays an important role in cellular energy homeostasis and in adenine nucleotide metabolism (By similarity)	F	PF00406;PF05191	Adenylate kinase;Adenylate kinase, active site lid					TIGR01351	adk: adenylate kinase	IPR027417;IPR007862;IPR006259;IPR000850	Adenylate kinase/UMP-CMP kinase;P-loop containing nucleoside triphosphate hydrolase;Adenylate kinase, active site lid domain;Adenylate kinase subfamily	Reactome: R-HSA-499943	PSP67000.1:4.3e-62;WP_124955114.1:5.6e-62;WP_156708052.1:7.3e-62;PSQ20470.1:1.6e-61;PSP43327.1:2.1e-61;WP_050048907.1:2.8e-61;PSP79813.1:8.0e-61;PSQ37325.1:1.0e-60	Halobacteriales	2235
bin_125_00472	Ca. Hikarchaeum sp. Bin4	226	hypothetical protein		arCOG01389	-	Glycosyl transferase family 2				0KSAZ	glycosyl transferase family 2	M	PF13632	Glycosyl transferase family group 2	GT2_Glyco_trans_2_3	cellulose synthase (EC 2.4.1.12); chitin synthase (EC 2.4.1.16); dolichyl-phosphate beta-D-mannosyltransferase (EC 2.4.1.83); dolichyl-phosphate beta-glucosyltransferase (EC 2.4.1.117); N-acetylglucosaminyltransferase (EC 2.4.1.-); N-acetylgalactosaminyltransferase (EC 2.4.1.-); hyaluronan synthase (EC 2.4.1.212); chitin oligosaccharide synthase (EC 2.4.1.-); beta-1,3-glucan synthase (EC 2.4.1.34…					IPR001173;IPR029044	Glycosyltransferase 2-like;Nucleotide-diphospho-sugar transferases	Reactome: R-HSA-913709	OYR82816.1:1.3e-64	Halorubrum ezzemoulense DSM 17463	1121945
bin_125_00473	Ca. Hikarchaeum sp. Bin4	340	Alpha-monoglucosyldiacylglycerol synthase		arCOG01403	AglL	Glycosyltransferase				0KS09	glycosyl transferase group 1	M	PF00534;PF13439	Glycosyl transferases group 1;Glycosyltransferase Family 4	GT4;GT5	UDP-Glc: glycogen glucosyltransferase (EC 2.4.1.11); ADP-Glc: starch glucosyltransferase (EC 2.4.1.21); NDP-Glc: starch glucosyltransferase (EC 2.4.1.242); UDP-Glc: alpha-1,3-glucan synthase (EC 2.4.1.183) UDP-Glc: alpha-1,4-glucan synthase (EC 2.4.1.-);sucrose synthase (EC 2.4.1.13); sucrose-phosphate synthase (EC 2.4.1.14); alpha-glucosyltransferase (EC 2.4.1.52); lipopolysaccharide N-acetylglu…					IPR001296;IPR028098	Glycosyl transferase, family 1;Glycosyltransferase subfamily 4-like, N-terminal domain	Reactome: R-HSA-446193|Reactome: R-HSA-4549349	WP_134670597.1:1.3e-84;WP_135805515.1:2.9e-84	unclassified Halorussus	2643768
bin_125_00474	Ca. Hikarchaeum sp. Bin4	345	hypothetical protein																						MBR56682.1:8.4e-63	0	0
bin_125_00475	Ca. Hikarchaeum sp. Bin4	403	Glucans biosynthesis protein C	mdoC										PF01757	Acyltransferase family			9.B.97.7.5	The Acyltransferase-3/Putative Acetyl-CoA Transporter (ATAT) Family			IPR002656	Acyltransferase 3		MAR46451.1:3.2e-69;OLS28854.1:7.0e-69	Candidatus Heimdallarchaeota archaeon LC_2	1841597
bin_125_00476	Ca. Hikarchaeum sp. Bin4	148	hypothetical protein											PF06240	Carbon monoxide dehydrogenase subunit G (CoxG)							IPR010419;IPR023393	Carbon monoxide dehydrogenase subunit G;START-like domain superfamily		WP_124195520.1:1.3e-39	Natrarchaeobius chitinivorans	1679083
bin_125_00477	Ca. Hikarchaeum sp. Bin4	234	Threonine--tRNA ligase 2	thrZ	arCOG00401	ThrS	Threonyl-tRNA synthetase	K01868	TARS, thrS; threonyl-tRNA synthetase [EC:6.1.1.3]	path:map00970:Aminoacyl-tRNA biosynthesis	0KRJ9	Threonyl-tRNA synthetase	J	PF00587;PF03129	tRNA synthetase class II core domain (G, H, P, S and T);Anticodon binding domain							IPR004154;IPR002314;IPR036621	Aminoacyl-tRNA synthetase, class II (G/ P/ S/T);Anticodon-binding;Anticodon-binding domain superfamily		WP_121568117.1:1.1e-87;WP_058570718.1:5.7e-87;WP_092633951.1:7.4e-87;WP_089883432.1:1.3e-86;PSP97796.1:1.7e-86;WP_151163124.1:1.7e-86;WP_151108775.1:2.2e-86;WP_089777656.1:2.2e-86;WP_092534638.1:2.2e-86;WP_144901631.1:2.8e-86;WP_115802682.1:2.8e-86;WP_151137784.1:2.8e-86;WP_089824979.1:2.8e-86;WP_103991591.1:2.8e-86;WP_004056587.1:2.8e-86;WP_073310039.1:2.8e-86;WP_008608627.1:3.7e-86;WP_148415658…	Halobacteria	183963
bin_125_00478	Ca. Hikarchaeum sp. Bin4	548	CTP synthase	pyrG	arCOG00063	PyrG	CTP synthase (UTP-ammonia lyase)	K01937	pyrG, CTPS; CTP synthase [EC:6.3.4.2]	path:map00240:Pyrimidine metabolism	0KRTS	Catalyzes the ATP-dependent amination of UTP to CTP with either L-glutamine or ammonia as the source of nitrogen (By similarity)	F	PF00117;PF06418	Glutamine amidotransferase class-I;CTP synthase N-terminus					TIGR00337	PyrG: CTP synthase	IPR017456;IPR017926;IPR033828;IPR027417;IPR029062;IPR004468	CTP synthase GATase domain;P-loop containing nucleoside triphosphate hydrolase;CTP synthase, N-terminal;Class I glutamine amidotransferase-like;Glutamine amidotransferase;CTP synthase	Reactome: R-HSA-499943	WP_136717241.1:8.3e-222;WP_092689022.1:4.1e-221;WP_135830079.1:1.2e-220;WP_009487578.1:1.6e-220;WP_123533792.1:2.7e-220;WP_157502272.1:3.5e-220;WP_101294376.1:1.0e-219;WP_092656932.1:1.7e-219;WP_159763797.1:1.7e-219;WP_077207004.1:2.9e-219;WP_097010134.1:2.9e-219;PSP77081.1:6.6e-219;WP_089814817.1:8.6e-219;WP_128223640.1:8.6e-219;PSP53546.1:1.1e-218;WP_129067709.1:1.1e-218;WP_059057403.1:1.1e-218…	Halobacteria	183963
bin_125_00479	Ca. Hikarchaeum sp. Bin4	108	hypothetical protein																						WP_121817271.1:1.2e-10;WP_089820727.1:1.5e-10	Halobacteria	183963
bin_125_00480	Ca. Hikarchaeum sp. Bin4	181	Molybdenum cofactor biosynthesis protein B	moaB	arCOG00214	MoaB	Molybdopterin biosynthesis enzyme	K03638	moaB; molybdopterin adenylyltransferase [EC:2.7.7.75]	path:map00790:Folate biosynthesis	0KTWB	molybdenum cofactor	H	PF00994	Probable molybdopterin binding domain					TIGR00177	molyb_syn: molybdenum cofactor synthesis domain	IPR012245;IPR001453;IPR036425	Molybdenum cofactor biosynthesis protein MoaB;MoaB/Mog domain;MoaB/Mog-like domain superfamily		PSP80327.1:2.8e-41;PSP44333.1:8.1e-41;PSP86438.1:1.1e-40;WP_128907815.1:1.8e-40	Halobacteria	183963
bin_125_00481	Ca. Hikarchaeum sp. Bin4	188	Isopentenyl-diphosphate Delta-isomerase	idi	arCOG01081	Idi	Isopentenyldiphosphate isomerase	K01823	idi, IDI; isopentenyl-diphosphate Delta-isomerase [EC:5.3.3.2]	path:map00900:Terpenoid backbone biosynthesis	0KZK5	isopentenyl-diphosphate delta-isomerase (EC 5.3.3.2)	I	PF00293	NUDIX domain							IPR011876;IPR015797;IPR000086	Isopentenyl-diphosphate delta-isomerase, type 1;NUDIX hydrolase domain;NUDIX hydrolase-like domain superfamily	Reactome: R-HSA-191273	ESS02482.1:5.1e-62;WP_099255573.1:7.3e-61;WP_089671744.1:9.6e-61;WP_049982205.1:9.6e-61;WP_008848167.1:1.2e-60	Archaea	2157
bin_125_00482	Ca. Hikarchaeum sp. Bin4	343	Carbamoyl-phosphate synthase small chain	carA	arCOG00064	CarA	Carbamoylphosphate synthase small subunit	K01956	carA, CPA1; carbamoyl-phosphate synthase small subunit [EC:6.3.5.5]	path:map00250:Alanine, aspartate and glutamate metabolism;path:map00240:Pyrimidine metabolism	0KRWB	Carbamoyl-phosphate synthetase glutamine chain	E	PF00117;PF00988	Glutamine amidotransferase class-I;Carbamoyl-phosphate synthase small chain, CPSase domain					TIGR01368	CPSaseIIsmall: carbamoyl-phosphate synthase, small subunit	IPR017926;IPR002474;IPR029062;IPR035686;IPR006274;IPR036480	Carbamoyl-phosphate synthase small subunit, N-terminal domain superfamily;Class I glutamine amidotransferase-like;Carbamoyl-phosphate synthase, small subunit;Glutamine amidotransferase;Carbamoyl-phosphate synthase small subunit, N-terminal domain;Carbamoyl-phosphate synthase small subunit, GATase1 domain		WP_145846206.1:5.1e-129;WP_136717259.1:4.4e-128;WP_092891913.1:5.7e-128;WP_156708090.1:7.4e-128;PSP80319.1:7.4e-128;PSQ35413.1:7.4e-128;PSP44052.1:9.7e-128;WP_113276920.1:9.7e-128;WP_012795481.1:1.7e-127;WP_011324118.1:2.8e-127;WP_124955047.1:6.3e-127;PSP67031.1:8.2e-127;PSP79694.1:1.8e-126;WP_123075674.1:2.4e-126;WP_092533040.1:3.1e-126	Halobacteria	183963
bin_125_00483	Ca. Hikarchaeum sp. Bin4	32	hypothetical protein																						0	0	0
bin_125_00484	Ca. Hikarchaeum sp. Bin4	425	hypothetical protein		arCOG00287	-	NurA 5'-3' nuclease				0KRGM	NurA domain-containing protein	L	PF09376	NurA domain							IPR018977	NurA domain		WP_092904348.1:5.0e-57;WP_008427413.1:8.5e-57;WP_142979484.1:1.9e-56;WP_050051268.1:7.2e-56	Halobacteria	183963
bin_125_00485	Ca. Hikarchaeum sp. Bin4	503	2-3-bisphosphoglycerate-independent phosphoglycerate mutase	gpmI	arCOG03068	GpmI	Phosphoglyceromutase	K15633	gpmI; 2,3-bisphosphoglycerate-independent phosphoglycerate mutase [EC:5.4.2.12]	path:map00260:Glycine, serine and threonine metabolism;path:map01200:Carbon metabolism;path:map00680:Methane metabolism;path:map00010:Glycolysis / Gluconeogenesis	0KSGS	Catalyzes the interconversion of 2-phosphoglycerate and 3-phosphoglycerate (By similarity)	G	PF06415;PF01676	BPG-independent PGAM N-terminus (iPGM_N);Metalloenzyme superfamily					TIGR01307	pgm_bpd_ind: phosphoglycerate mutase (2,3-diphosphoglycerate-independent)	IPR036646;IPR011258;IPR006124;IPR005995;IPR017850	Alkaline-phosphatase-like, core domain superfamily;Metalloenzyme;BPG-independent PGAM, N-terminal;BPG-independent phosphoglycerate mutase, domain B superfamily;Phosphoglycerate mutase, 2,3-bisphosphoglycerate-independent		WP_089808005.1:8.6e-157;MUV58719.1:3.3e-156;WP_049987211.1:6.1e-155;WP_101294668.1:1.0e-154;WP_129784751.1:8.9e-154;WP_120246731.1:1.2e-153	Halobacteria	183963
bin_125_00486	Ca. Hikarchaeum sp. Bin4	255	hypothetical protein		arCOG04454	NIF3	Putative GTP cyclohydrolase 1 type 2, NIF3 family				0KV3H	NGG1p interacting factor	S	PF01784	NIF3 (NGG1p interacting factor 3)					TIGR00486	YbgI_SA1388: dinuclear metal center protein, YbgI/SA1388 family	IPR036069;IPR002678	GTP cyclohydrolase 1 type 2/Nif3 superfamily;GTP cyclohydrolase 1 type 2/Nif3		WP_089814569.1:9.6e-80;WP_130499780.1:1.8e-78;WP_117363181.1:5.2e-78	Halobacteria	183963
bin_125_00487	Ca. Hikarchaeum sp. Bin4	330	Deoxyhypusine synthase-like protein		arCOG04142	DYS1	Deoxyhypusine synthase	K00809	DHPS, dys; deoxyhypusine synthase [EC:2.5.1.46]		0KRHP	Catalyzes the NAD-dependent oxidative cleavage of spermidine and the subsequent transfer of the butylamine moiety of spermidine to the epsilon-amino group of a specific lysine residue of the eIF-5A precursor protein to form the intermediate deoxyhypusine residue (By similarity)	O	PF01916	Deoxyhypusine synthase							IPR036982;IPR029035;IPR002773	Deoxyhypusine synthase superfamily;Deoxyhypusine synthase;DHS-like NAD/FAD-binding domain superfamily	Reactome: R-HSA-204626	PSQ24846.1:1.0e-113;PSP74674.1:6.5e-113;WP_135821028.1:5.5e-112;PSP28410.1:5.5e-112;PSQ43151.1:1.2e-111;WP_103990616.1:1.6e-111	Halobacteria	183963
bin_125_00488	Ca. Hikarchaeum sp. Bin4	235	hypothetical protein		arCOG04422	-	Enzyme related to plant Lysine-oxoglutarate reductase/Saccharopine dehydrogenase				0KRVB	LOR SDH bifunctional protein conserved domain protein	S												WP_049971396.1:5.9e-100;PSQ45278.1:5.9e-100;WP_129784862.1:2.9e-99;WP_006053874.1:2.9e-99;WP_163486853.1:2.9e-99;MUV56906.1:3.8e-99;WP_089808329.1:3.8e-99;WP_101294469.1:5.0e-99;WP_151162723.1:5.0e-99;WP_058571897.1:6.5e-99;WP_049986883.1:1.1e-98;WP_151136984.1:1.4e-98;WP_089865886.1:1.4e-98;WP_009376146.1:1.4e-98;WP_076427814.1:1.9e-98;SIQ85133.1:1.9e-98;WP_115862542.1:3.2e-98;WP_121559341.1:3.2…	Halobacteria	183963
bin_125_00489	Ca. Hikarchaeum sp. Bin4	73	hypothetical protein											PF04410	Gar1/Naf1 RNA binding region							IPR007504;IPR009000;IPR038664	H/ACA RNP complex subunit Gar1/Naf1, Cbf5-binding domain;Translation protein, beta-barrel domain superfamily;H/ACA ribonucleoprotein complex, subunit Gar1/Naf1		PSQ48746.1:1.6e-08;PSQ01604.1:2.1e-08;PSP53620.1:3.6e-08;PSP62920.1:3.6e-08;PSP72950.1:3.6e-08	unclassified Halobacteriales (miscellaneous)	38063
bin_125_00490	Ca. Hikarchaeum sp. Bin4	97	hypothetical protein		arCOG01217	SEC65	Signal recognition particle 19 kDa protein	K03105	SRP19; signal recognition particle subunit SRP19	path:map03060:Protein export	0KUCH	Involved in targeting and insertion of nascent membrane proteins into the cytoplasmic membrane. Binds directly to 7S RNA and mediates binding of the 54 kDa subunit of the SRP (By similarity)	U	PF01922	SRP19 protein			3.A.5.7.1	The General Secretory Pathway (Sec) Family			IPR036521;IPR002778;IPR022938	Signal recognition particle, SRP19 subunit, archaeal-type;Signal recognition particle, SRP19 subunit;Signal recognition particle, subunit SRP19-like superfamily	Reactome: R-HSA-1799339	WP_049924964.1:1.1e-23;PSP79638.1:1.8e-23;WP_117364195.1:4.1e-23	Halobacteria	183963
bin_125_00491	Ca. Hikarchaeum sp. Bin4	336	Hemin transport system permease protein HmuU	hmuU	arCOG01007	FepD	ABC-type Fe3+-siderophore transport system, permease component	K02015	ABC.FEV.P; iron complex transport system permease protein		0KS8I	transport system permease	P	PF01032	FecCD transport family			3.A.1.14.9;3.A.1.14.5;3.A.1.14.18;3.A.1.14.16;3.A.1.14.25;3.A.1.14.11;3.A.1.14.19;3.A.1.14.20;3.A.1.14.15;3.A.1.14.24;3.A.1.14.8;3.A.1.14.24;3.A.1.14.21;3.A.1.14.23;3.A.1.14.1;3.A.1.14.7;3.A.1.14.27;3.A.1.13.1;3.A.1.14.28;3.A.1.14.22;3.A.1.14.10;3.A.1.14.1;3.A.1.14.14;3.A.1.14.26;3.A.1.14.15;3.A.1.14.2;3.A.1.14.8;3.A.1.14.28;3.A.1.14.13;3.A.1.14.4;3.A.1.14.12;3.A.1.14.12;3.A.1.14.14;3.A.1.13.2;3.…	The ATP-binding Cassette (ABC) Superfamily			IPR000522;IPR037294	ABC transporter, permease protein, BtuC-like;ABC transporter, BtuC-like		WP_006076053.1:3.9e-97;WP_007692833.1:8.7e-97;WP_007741670.1:1.1e-96;PSP70246.1:1.5e-96;WP_007978551.1:1.9e-96;WP_049999212.1:1.9e-96;PSQ46721.1:1.9e-96;WP_005043423.1:2.5e-96;WP_066142938.1:3.3e-96;WP_132058324.1:4.3e-96;PSP44138.1:9.6e-96;WP_076430235.1:1.3e-95;SIQ96963.1:1.3e-95;WP_049971028.1:2.1e-95;WP_129068854.1:2.1e-95;WP_113277245.1:2.1e-95	Halobacteriales	2235
bin_125_00492	Ca. Hikarchaeum sp. Bin4	260	Fe(3+) dicitrate transport ATP-binding protein FecE	fecE	arCOG00199	FepC	ABC-type cobalamin/Fe3+-siderophores transport system, ATPase component	K02013	ABC.FEV.A; iron complex transport system ATP-binding protein [EC:7.2.2.-]		0KS70	ABC transporter	P	PF00005	ABC transporter			3.A.1.14.9;3.A.1.14.1;3.A.1.14.3;3.A.1.14.24;3.A.1.14.7;3.A.1.14.14;3.A.1.14.23;3.A.1.14.22;3.A.1.14.8;3.A.1.14.5;3.A.1.14.2;3.A.1.14.12;3.A.1.14.18;3.A.1.14.21;3.A.1.14.4;3.A.1.14.25;3.A.1.14.20;3.A.1.14.16;3.A.1.14.6;3.A.1.14.19;3.A.1.14.10;3.A.1.14.27;3.A.1.14.13;3.A.1.15.1;3.A.1.15.14;3.A.1.14.26;3.A.1.15.2;3.A.1.15.7;3.A.1.13.2;3.A.1.15.4;3.A.1.15.20;3.A.1.15.8;3.A.1.122.14;3.A.1.23.2;3.A.1.…	The ATP-binding Cassette (ABC) Superfamily			IPR027417;IPR003593;IPR003439	ABC transporter-like;AAA+ ATPase domain;P-loop containing nucleoside triphosphate hydrolase		WP_009366139.1:5.9e-61;WP_089694739.1:1.7e-60;PSQ01123.1:1.7e-60;WP_089869305.1:2.3e-60;WP_123537078.1:2.9e-60;WP_135365172.1:5.0e-60;WP_163524159.1:1.5e-59	Halobacteria	183963
bin_125_00493	Ca. Hikarchaeum sp. Bin4	222	Putative O-methyltransferase		arCOG00979	-	Predicted O-methyltransferase YrrM				0KXV3	O-methyltransferase family 3	S	PF01596	O-methyltransferase							IPR002935;IPR029063	S-adenosyl-L-methionine-dependent methyltransferase;Class I-like SAM-dependent O-methyltransferase		WP_135535472.1:9.3e-47;WP_005042423.1:9.3e-47;WP_138797294.1:1.2e-46;WP_049899818.1:7.9e-46	Halobacteriales	2235
bin_125_00494	Ca. Hikarchaeum sp. Bin4	274	putative adenylyltransferase/sulfurtransferase MoeZ	moeZ	arCOG01676	ThiF	Dinucleotide-utilizing enzyme involved in molybdopterin and thiamine biosynthesis	K11996	MOCS3, UBA4; adenylyltransferase and sulfurtransferase [EC:2.7.7.80 2.8.1.11]	path:map04122:Sulfur relay system	0KS4R	UBA THIF-type NAD FAD binding protein	H	PF00899	ThiF family			3.A.25.2.1	The Symbiont-specific ERAD-like Machinery (SELMA) Family			IPR000594;IPR035985	THIF-type NAD/FAD binding fold;Ubiquitin-activating enzyme		EGQ40295.1:1.5e-86;WP_089767296.1:4.3e-86;WP_007982427.1:1.3e-85;WP_069449226.1:1.6e-85;WP_089788988.1:2.1e-85;WP_137717292.1:2.1e-85;PSQ31416.1:2.1e-85;TKX87699.1:2.1e-85;WP_007143407.1:2.8e-85;PSQ57213.1:2.8e-85;WP_076427697.1:4.8e-85;WP_094552801.1:6.2e-85;PSQ02226.1:6.2e-85;PSP86241.1:1.1e-84;WP_089308260.1:1.1e-84	Archaea	2157
bin_125_00495	Ca. Hikarchaeum sp. Bin4	113	Thiosulfate sulfurtransferase GlpE	glpE	arCOG02021	PspE	Rhodanese-related sulfurtransferase	K01011;K01069;K02439	TST, MPST, sseA; thiosulfate/3-mercaptopyruvate sulfurtransferase [EC:2.8.1.1 2.8.1.2];gloB, gloC, HAGH; hydroxyacylglutathione hydrolase [EC:3.1.2.6];glpE; thiosulfate sulfurtransferase [EC:2.8.1.1]	path:map00270:Cysteine and methionine metabolism;path:map00920:Sulfur metabolism;path:map00620:Pyruvate metabolism;path:map04122:Sulfur relay system	0KUPT	Rhodanese domain protein	P	PF00581	Rhodanese-like domain							IPR036873;IPR001763	Rhodanese-like domain;Rhodanese-like domain superfamily		PSQ23006.1:3.0e-17	Halobacteriales archaeon QS_8_65_32	1919186
bin_125_00496	Ca. Hikarchaeum sp. Bin4	137	hypothetical protein											PF12903	Protein of unknown function (DUF3830)							IPR024532	Protein of unknown function DUF3830		WP_157688081.1:3.4e-47;WP_049998910.1:9.8e-47;PSP65427.1:1.7e-46;WP_094524395.1:1.7e-46;WP_004055326.1:2.8e-46;WP_114585540.1:3.7e-46	Halobacteria	183963
bin_125_00497	Ca. Hikarchaeum sp. Bin4	159	Acetyl-CoA acetyltransferase	thlA	arCOG01282	PaaJ	Acetyl-CoA acetyltransferase	K00626;K00632	E2.3.1.9, atoB; acetyl-CoA C-acetyltransferase [EC:2.3.1.9];fadA, fadI; acetyl-CoA acyltransferase [EC:2.3.1.16]	path:map00072:Synthesis and degradation of ketone bodies;path:map00642:Ethylbenzene degradation;path:map01200:Carbon metabolism;path:map02020:Two-component system;path:map00650:Butanoate metabolism;path:map00280:Valine, leucine and isoleucine degradation;path:map00071:Fatty acid degradation;path:map00630:Glyoxylate and dicarboxylate metabolism;path:map00362:Benzoate degradation;path:map00310:Lysi…	0KRUZ	acetyl-CoA acetyltransferase (EC	I	PF02803;PF00108	Thiolase, C-terminal domain;Thiolase, N-terminal domain							IPR020616;IPR016039;IPR020617;IPR002155	Thiolase-like;Thiolase, N-terminal;Thiolase, C-terminal;Thiolase		MAT09023.1:7.6e-67	0	0
bin_125_00498	Ca. Hikarchaeum sp. Bin4	555	Fructose-1-6-bisphosphatase/inositol-1-monophosphatase	suhB	arCOG01349	SuhB	Archaeal fructose-1,6-bisphosphatase or related enzyme of inositol monophosphatase family	K00858;K01092	ppnK, NADK; NAD+ kinase [EC:2.7.1.23];E3.1.3.25, IMPA, suhB; myo-inositol-1(or 4)-monophosphatase [EC:3.1.3.25]	path:map04070:Phosphatidylinositol signaling system;path:map00521:Streptomycin biosynthesis;path:map00760:Nicotinate and nicotinamide metabolism;path:map00562:Inositol phosphate metabolism	0KSUF	bifunctional inositol-1 monophosphatase fructose-1,6-bisphosphatase	G	PF00459;PF01513	Inositol monophosphatase family;ATP-NAD kinase							IPR017438;IPR016064;IPR002504;IPR017437;IPR000760;IPR033942	Inorganic polyphosphate/ATP-NAD kinase, N-terminal;Inositol monophosphatase;Inositol monophosphatase-like;NAD kinase;NAD kinase/diacylglycerol kinase-like domain superfamily;ATP-NAD kinase, PpnK-type, C-terminal	Reactome: R-HSA-1855183;Reactome: R-HSA-196807	MAT09022.1:8.5e-275	0	0
bin_125_00499	Ca. Hikarchaeum sp. Bin4	619	K(+)/H(+) antiporter NhaP2	nhaP2	arCOG01961	NhaP	NhaP-type Na+/H+ and K+/H+ antiporter	K03499	trkA, ktrA; trk system potassium uptake protein		0KYT4	Sodium/hydrogen exchanger family	P	PF02080;PF00999;PF02254	TrkA-C domain;Sodium/hydrogen exchanger family;TrkA-N domain	AA3_1;AA3_2	cellobiose dehydrogenase (EC 1.1.99.18); glucose 1-oxidase (EC 1.1.3.4); aryl alcohol oxidase (EC 1.1.3.7); alcohol oxidase (EC 1.1.3.13); pyranose oxidase (EC 1.1.3.10)					IPR038770;IPR036291;IPR003148;IPR036721;IPR006153;IPR006037	NAD(P)-binding domain superfamily;Cation/H+ exchanger;Regulator of K+ conductance, N-terminal;Regulator of K+ conductance, C-terminal domain superfamily;Sodium/solute symporter superfamily;Regulator of K+ conductance, C-terminal		MAT09021.1:2.0e-256	0	0
bin_125_00500	Ca. Hikarchaeum sp. Bin4	367	Long-chain-fatty-acid--CoA ligase FadD15		arCOG04199	FAA1	Long-chain acyl-CoA synthetase (AMP-forming)	K01897	ACSL, fadD; long-chain acyl-CoA synthetase [EC:6.2.1.3]	path:map00061:Fatty acid biosynthesis;path:map04146:Peroxisome;path:map00071:Fatty acid degradation;path:map03320:PPAR signaling pathway;path:map02024:Quorum sensing;path:map04920:Adipocytokine signaling pathway;path:map04714:Thermogenesis;path:map04216:Ferroptosis;path:map01212:Fatty acid metabolism	0KTC9	amp-dependent synthetase and ligase	I	PF00501	AMP-binding enzyme			4.C.1.1.14;4.C.1.1.15;4.C.1.1.4	The Fatty Acid Transporter (FAT) Family			IPR042099;IPR000873	AMP-dependent synthetase/ligase;AMP-dependent synthetase-like superfamily		WP_089864436.1:3.5e-115;WP_009733090.1:3.5e-115;WP_138004877.1:1.7e-114;WP_137196893.1:6.5e-114;WP_089698879.1:6.5e-114;WP_137046981.1:1.5e-113;WP_089879782.1:3.2e-113;WP_089825424.1:4.2e-113;WP_058582002.1:4.2e-113;WP_008320739.1:5.5e-113	Halobacteria	183963
bin_125_00501	Ca. Hikarchaeum sp. Bin4	53	hypothetical protein																						0	0	0
bin_125_00502	Ca. Hikarchaeum sp. Bin4	419	hypothetical protein		arCOG01115	TiaS	tRNA(Ile2) 2-agmatinylcytidine synthetase; containing Zn-ribbon domain and OB-fold domain	K06932	tiaS; tRNA(Ile2)-agmatinylcytidine synthase [EC:6.3.4.22]		0KS42	ATP-dependent agmatine transferase that catalyzes the formation of 2-agmatinylcytidine (agm2C) at the wobble position (C34) of tRNA(Ile2), converting the codon specificity from AUG to AUA (By similarity)	S	PF08489	Domain of unknown function (DUF1743)							IPR024913;IPR013696	tRNA(Ile2) 2-agmatinylcytidine synthetase TiaS;Domain of unknown function DUF1743		WP_066139967.1:2.0e-127;WP_123535945.1:5.9e-127;WP_006067422.1:7.7e-127;WP_006090643.1:1.7e-126;WP_076607371.1:8.5e-126;PSP91376.1:8.5e-126;WP_008159675.1:1.4e-125;WP_013881646.1:3.2e-125;WP_058571329.1:4.2e-125;WP_074792715.1:4.2e-125;WP_135364892.1:4.2e-125;WP_008319757.1:9.4e-125;WP_151161684.1:9.4e-125	Halobacteria	183963
bin_125_00503	Ca. Hikarchaeum sp. Bin4	91	hypothetical protein																						0	0	0
bin_125_00504	Ca. Hikarchaeum sp. Bin4	395	hypothetical protein		arCOG01963	-	PhoU-like domain fused to TrkA-C domain				0KRQH	TrkA-C domain protein	P	PF02080;PF02080;PF01895;PF01895	TrkA-C domain;TrkA-C domain;PhoU domain;PhoU domain							IPR038078;IPR026022;IPR036721;IPR006037	Regulator of K+ conductance, C-terminal;PhoU domain;PhoU-like domain superfamily;Regulator of K+ conductance, C-terminal domain superfamily		WP_077206306.1:3.2e-135;WP_092658513.1:3.2e-135;WP_129068422.1:4.2e-135;WP_092687654.1:5.5e-135;PSP84711.1:1.2e-134;WP_101295315.1:4.7e-134;WP_129114419.1:6.1e-134;WP_115879686.1:6.1e-134;WP_089694034.1:6.1e-134;WP_058568675.1:6.1e-134;WP_136716872.1:8.0e-134;WP_089819027.1:8.0e-134;WP_004044455.1:8.0e-134;WP_058826649.1:8.0e-134;WP_050458590.1:8.0e-134;WP_004970493.1:1.4e-133;WP_089870225.1:1.4e…	Halobacteria	183963
bin_125_00505	Ca. Hikarchaeum sp. Bin4	378	Citrate synthase 2	citZ	arCOG04237	GltA	Citrate synthase	K01647;K01659	CS, gltA; citrate synthase [EC:2.3.3.1];prpC; 2-methylcitrate synthase [EC:2.3.3.5]	path:map01200:Carbon metabolism;path:map00630:Glyoxylate and dicarboxylate metabolism;path:map01210:2-Oxocarboxylic acid metabolism;path:map00020:Citrate cycle (TCA cycle);path:map00640:Propanoate metabolism	0KRNU	citrate synthase	C	PF00285	Citrate synthase, C-terminal domain					TIGR01800	cit_synth_II: 2-methylcitrate synthase/citrate synthase II	IPR024176;IPR016142;IPR011278;IPR002020;IPR036969;IPR016143	Citrate synthase-like, small alpha subdomain;Citrate synthase;Citrate synthase superfamily;Citrate synthase, bacterial-type;Citrate synthase-like, large alpha subdomain;2-methylcitrate synthase/citrate synthase type I	Reactome: R-HSA-1268020|Reactome: R-HSA-71403	WP_008387145.1:2.8e-136;WP_135821501.1:2.6e-134;WP_121820341.1:4.5e-134;WP_089804589.1:4.5e-134;WP_163485273.1:1.7e-133;WP_006056266.1:2.2e-133;WP_135854750.1:2.2e-133	Halobacteria	183963
bin_125_00506	Ca. Hikarchaeum sp. Bin4	126	2-iminobutanoate/2-iminopropanoate deaminase	yabJ_2	arCOG01630	RidA	YjgF family enzyme shown to be reactive intermediate/imine deaminase	K09022	ridA, tdcF, RIDA; 2-iminobutanoate/2-iminopropanoate deaminase [EC:3.5.99.10]		0KU4T	endoribonuclease L-PSP	J	PF01042	Endoribonuclease L-PSP					TIGR00004	TIGR00004: reactive intermediate/imine deaminase	IPR006056;IPR035959;IPR006175	RutC-like superfamily;RidA family;YjgF/YER057c/UK114 family	Reactome: R-HSA-8849175	WP_123074939.1:7.6e-30;WP_121819338.1:3.8e-29;PSP70931.1:5.0e-29;WP_020222800.1:5.0e-29	Halobacteriales	2235
bin_125_00508	Ca. Hikarchaeum sp. Bin4	184	Rhomboid protease GlpG	glpG	arCOG01768	GlpG	Membrane associated serine protease	K07059	K07059; uncharacterized protein		0KSNZ	(Rhomboid) family	E	PF01694	Rhomboid family			9.B.104.1.2	The Rhomboid Protease (Rhomboid) Family			IPR035952;IPR022764	Peptidase S54, rhomboid domain;Rhomboid-like superfamily		WP_117363192.1:5.1e-51;AXR76971.1:5.1e-51	Natronolimnobius sulfurireducens	2044521
bin_125_00509	Ca. Hikarchaeum sp. Bin4	109	hypothetical protein		arCOG06400	-	Zn finger protein, C2H2 type				0M10V	zinc finger C2H2-type domain protein	S												WP_008389101.1:1.3e-17	Halogeometricum pallidum	411361
bin_125_00510	Ca. Hikarchaeum sp. Bin4	170	hypothetical protein		arCOG01920	NusG	Transcription antiterminator NusG	K02601	nusG; transcription termination/antitermination protein NusG		0KT29	transcription antitermination protein nusG	K	PF03439;PF00467	Early transcription elongation factor of RNA pol II, NGN section;KOW motif					TIGR00405	KOW_elon_Spt5: transcription elongation factor Spt5	IPR006645;IPR014722;IPR008991;IPR011590;IPR036735;IPR005824;IPR005100	Transcription elongation factor Spt5, archaeal;Ribosomal protein L2, domain 2;Translation protein SH3-like domain superfamily;NGN domain;NusG, N-terminal;KOW;NusG, N-terminal domain superfamily	Reactome: R-HSA-112382|Reactome: R-HSA-113418|Reactome: R-HSA-167152|Reactome: R-HSA-167158|Reactome: R-HSA-167160|Reactome: R-HSA-167200|Reactome: R-HSA-167238|Reactome: R-HSA-167242|Reactome: R-HSA-167243|Reactome: R-HSA-167246|Reactome: R-HSA-167287|Reactome: R-HSA-167290|Reactome: R-HSA-674695|Reactome: R-HSA-6796648|Reactome: R-HSA-6807505|Reactome: R-HSA-72086|Reactome: R-HSA-75955|Reactome…	WP_156708732.1:2.1e-54;WP_086887493.1:4.6e-54;WP_008424301.1:7.8e-54;WP_008415793.1:1.0e-53;WP_050051144.1:1.3e-53;WP_145843853.1:1.7e-53;WP_121817857.1:1.7e-53;WP_007981573.1:2.3e-53;WP_005560082.1:3.0e-53;WP_076428056.1:3.0e-53;WP_123074034.1:3.0e-53;WP_049953037.1:3.0e-53;WP_092657239.1:3.9e-53;WP_066378155.1:3.9e-53;WP_054862878.1:3.9e-53;WP_058981570.1:3.9e-53	Halobacteria	183963
bin_125_00511	Ca. Hikarchaeum sp. Bin4	55	hypothetical protein		arCOG02204	Sss1	Preprotein translocase subunit Sss1	K07342	SEC61G, SSS1, secE; protein transport protein SEC61 subunit gamma and related proteins	path:map05110:Vibrio cholerae infection;path:map03060:Protein export;path:map04141:Protein processing in endoplasmic reticulum;path:map04145:Phagosome	0KVDP	protein transport protein SEC61 gamma subunit homolog	U							TIGR00327	secE_euk_arch: protein translocase SEC61 complex gamma subunit, archaeal and eukaryotic	IPR008158;IPR023391	Protein translocase SecE domain superfamily;Protein translocase SEC61 complex, gamma subunit	Reactome: R-HSA-1236974|Reactome: R-HSA-1799339|Reactome: R-HSA-9609523	WP_007998465.1:5.0e-10;WP_004598344.1:6.5e-10;WP_119816468.1:8.5e-10;WP_017342689.1:1.1e-09	Haloferacales	1644055
bin_125_00512	Ca. Hikarchaeum sp. Bin4	371	Cell division protein FtsZ	ftsZ_1	arCOG02201	FtsZ1_2	Cell division GTPase	K03531	ftsZ; cell division protein FtsZ	path:map04112:Cell cycle - Caulobacter	0KRFT	Essential cell division protein that forms a contractile ring structure (Z ring) at the future cell division site. The regulation of the ring assembly controls the timing and the location of cell division. One of the functions of the FtsZ ring is to recruit other cell division proteins to the septum to produce a new cell wall between the dividing cells. Binds GTP and shows GTPase activity (By sim…	D	PF12327;PF00091	FtsZ family, C-terminal domain;Tubulin/FtsZ family, GTPase domain					TIGR00065	ftsZ: cell division protein FtsZ	IPR024757;IPR003008;IPR000158;IPR037103;IPR018316;IPR008280;IPR036525	Tubulin/FtsZ, GTPase domain;Tubulin/FtsZ, C-terminal domain superfamily;Cell division protein FtsZ, C-terminal;Tubulin/FtsZ, GTPase domain superfamily;Tubulin/FtsZ, 2-layer sandwich domain;Tubulin/FtsZ, C-terminal;Cell division protein FtsZ	Reactome: R-HSA-380320;Reactome: R-HSA-1445148|Reactome: R-HSA-190840|Reactome: R-HSA-190861|Reactome: R-HSA-2132295|Reactome: R-HSA-2467813|Reactome: R-HSA-2500257|Reactome: R-HSA-3371497|Reactome: R-HSA-380320|Reactome: R-HSA-437239|Reactome: R-HSA-5617833|Reactome: R-HSA-5626467|Reactome: R-HSA-5663220|Reactome: R-HSA-6807878|Reactome: R-HSA-6811434|Reactome: R-HSA-6811436|Reactome: R-HSA-6887…	WP_076428064.1:6.1e-152;WP_023392956.1:1.4e-151;WP_089869033.1:4.0e-151;WP_049971241.1:4.0e-151;WP_134669232.1:6.8e-151;WP_008415799.1:8.8e-151;WP_089694493.1:1.2e-150;WP_009366313.1:1.2e-150;WP_101296287.1:1.5e-150;WP_066378165.1:1.5e-150;WP_089383017.1:2.0e-150;WP_066143437.1:2.0e-150;WP_132057355.1:2.0e-150;WP_122089708.1:3.4e-150;WP_121822248.1:3.4e-150;WP_115795055.1:4.4e-150;WP_129114894.1:…	Halobacteria	183963
bin_125_00513	Ca. Hikarchaeum sp. Bin4	543	hypothetical protein		arCOG01616	GEK1	D-aminoacyl-tRNA deacylase, involved in ethanol tolerance	K03531;K09716	ftsZ; cell division protein FtsZ;dtdA, GEK1; D-aminoacyl-tRNA deacylase [EC:3.1.1.96]	;path:map04112:Cell cycle - Caulobacter	0KSAY	Hydrolyzes D-tyrosyl-tRNA(Tyr) into D-tyrosine and free tRNA(Tyr) (By similarity)	J	PF04414	D-aminoacyl-tRNA deacylase							IPR007508;IPR018033	D-aminoacyl-tRNA deacylase, archaea;D-aminoacyl-tRNA deacylase DtdA		EFW90729.1:1.3e-118;WP_049940982.1:5.0e-118;WP_069451179.1:2.5e-117;WP_018128980.1:4.6e-116	Haladaptatus	367188
bin_125_00514	Ca. Hikarchaeum sp. Bin4	90	hypothetical protein																						0	0	0
bin_125_00515	Ca. Hikarchaeum sp. Bin4	86	hypothetical protein		arCOG02298	FlaK/PulO	Peptidase A24A, prepilin type IV				0KVEQ	Inherit from arCOG: peptidase	N												WP_049997437.1:1.7e-12	Halococcus sediminicola	1264579
bin_125_00516	Ca. Hikarchaeum sp. Bin4	402	hypothetical protein		arCOG04260	HMG1	Hydroxymethylglutaryl-CoA reductase	K00021;K00054	HMGCR; hydroxymethylglutaryl-CoA reductase (NADPH) [EC:1.1.1.34];mvaA; hydroxymethylglutaryl-CoA reductase [EC:1.1.1.88]	path:map00900:Terpenoid backbone biosynthesis;path:map04976:Bile secretion;path:map04152:AMPK signaling pathway	0KREN	A reductase	I	PF00368	Hydroxymethylglutaryl-coenzyme A reductase			2.A.6.6.5;2.A.6.6.10	The Resistance-Nodulation-Cell Division (RND) Superfamily	TIGR00533	HMG_CoA_R_NADP: hydroxymethylglutaryl-CoA reductase (NADPH)	IPR002202;IPR009023;IPR004554;IPR023074;IPR009029	Hydroxymethylglutaryl-CoA reductase, class I/II, catalytic domain superfamily;Hydroxymethylglutaryl-CoA reductase, class I/II;Hydroxymethylglutaryl-CoA reductase, eukaryotic/archaeal type;Hydroxymethylglutaryl-CoA reductase, class I/II, NAD/NADP-binding domain superfamily;Hydroxymethylglutaryl-CoA reductase, class I/II, substrate-binding domain superfamily	Reactome: R-HSA-191273|Reactome: R-HSA-1989781|Reactome: R-HSA-2426168	WP_114448335.1:9.3e-146;WP_092633100.1:2.1e-145;WP_121919821.1:3.9e-144;WP_089820795.1:1.9e-143;WP_114585076.1:1.9e-143;WP_137284709.1:2.5e-143;WP_049935040.1:4.3e-143;WP_101294414.1:5.6e-143;WP_074796305.1:5.6e-143;WP_151113277.1:7.3e-143;WP_008320371.1:9.6e-143;WP_008384787.1:1.3e-142	Halobacteria	183963
bin_125_00517	Ca. Hikarchaeum sp. Bin4	193	Aminodeoxychorismate synthase component 2	pabA_2	arCOG00086	TrpG	Anthranilate/para-aminobenzoate synthase component II	K01658;K13497	trpG; anthranilate synthase component II [EC:4.1.3.27];trpGD; anthranilate synthase/phosphoribosyltransferase [EC:4.1.3.27 2.4.2.18]	path:map00400:Phenylalanine, tyrosine and tryptophan biosynthesis;path:map02024:Quorum sensing;path:map02025:Biofilm formation - Pseudomonas aeruginosa;path:map00405:Phenazine biosynthesis	0KTJG	anthranilate synthase	E	PF00117	Glutamine amidotransferase class-I					TIGR00566	trpG_papA: glutamine amidotransferase of anthranilate synthase or aminodeoxychorismate synthase	IPR017926;IPR029062;IPR006221	Glutamine amidotransferase;Class I glutamine amidotransferase-like;Anthranilate synthase/para-aminobenzoate synthase like domain		WP_137277285.1:3.6e-63;WP_156708725.1:8.0e-63	unclassified Natronomonas	2634096
bin_125_00518	Ca. Hikarchaeum sp. Bin4	490	Aminodeoxychorismate synthase component 1	pabB	arCOG02014	TrpE	Anthranilate/para-aminobenzoate synthase component I	K01657	trpE; anthranilate synthase component I [EC:4.1.3.27]	path:map00400:Phenylalanine, tyrosine and tryptophan biosynthesis;path:map02024:Quorum sensing;path:map02025:Biofilm formation - Pseudomonas aeruginosa;path:map00405:Phenazine biosynthesis	0KRYD	anthranilate synthase component i	E	PF00425;PF04715	chorismate binding enzyme;Anthranilate synthase component I, N terminal region							IPR005801;IPR006805;IPR015890	Chorismate-utilising enzyme, C-terminal;ADC synthase;Anthranilate synthase component I, N-terminal		PSP91710.1:4.7e-144;WP_012945723.1:6.2e-144;WP_121304078.1:1.1e-143;WP_004965996.1:1.1e-143;RKS78211.1:1.1e-143;PSQ63495.1:1.8e-143;WP_049938601.1:1.8e-143;WP_058992046.1:1.8e-143;AAV45021.1:1.8e-143;WP_007190564.1:3.1e-143;WP_165897427.1:3.1e-143;WP_050038469.1:3.1e-143;WP_113276533.1:3.1e-143;WP_128224273.1:4.0e-143;EMA27800.1:4.0e-143;WP_049909656.1:4.0e-143;WP_137684849.1:6.8e-143;WP_12701463…	Halobacteria	183963
bin_125_00519	Ca. Hikarchaeum sp. Bin4	266	Shikimate dehydrogenase (NADP(+))	aroE	arCOG01033	AroE	Shikimate 5-dehydrogenase	K00014;K00891;K03785	aroE; shikimate dehydrogenase [EC:1.1.1.25];aroK, aroL; shikimate kinase [EC:2.7.1.71];aroD; 3-dehydroquinate dehydratase I [EC:4.2.1.10]	path:map00400:Phenylalanine, tyrosine and tryptophan biosynthesis	0KRZ8	shikimate dehydrogenase	E	PF08501;PF18317;PF01488	Shikimate dehydrogenase substrate binding domain;Shikimate 5'-dehydrogenase C-terminal domain;Shikimate / quinate 5-dehydrogenase					TIGR00507	aroE: shikimate dehydrogenase	IPR041121;IPR011342;IPR006151;IPR022893;IPR036291;IPR013708	SDH, C-terminal;NAD(P)-binding domain superfamily;Shikimate dehydrogenase;Quinate/shikimate 5-dehydrogenase/glutamyl-tRNA reductase;Shikimate dehydrogenase family;Shikimate dehydrogenase substrate binding, N-terminal		WP_086887612.1:1.8e-89;WP_135825513.1:3.1e-89;WP_117365097.1:4.0e-89;WP_138782483.1:1.2e-88;WP_092932730.1:1.5e-88;SDC77116.1:1.5e-88;WP_117367672.1:2.0e-88;WP_076578810.1:2.0e-88;SIR19392.1:2.0e-88;WP_121817861.1:2.6e-88;WP_049928287.1:3.4e-88;WP_049888433.1:3.4e-88;AFO59295.1:3.4e-88;WP_006186346.1:5.8e-88;SEH12016.1:5.8e-88;WP_090504951.1:5.8e-88;WP_008415804.1:7.6e-88;WP_008457182.1:7.6e-88;W…	Halobacteria	183963
bin_125_00520	Ca. Hikarchaeum sp. Bin4	69	hypothetical protein																						0	0	0
bin_125_00521	Ca. Hikarchaeum sp. Bin4	147	2-amino-4-5-dihydroxy-6-oxo-7-(phosphonooxy)heptanoate synthase	griI_1	arCOG04044	-	2-amino-3,7-dideoxy-D-threo-hept-6-ulosonic acid synthase, DhnA-aldolase family	K11645;K16305	fbaB; fructose-bisphosphate aldolase, class I [EC:4.1.2.13];K16305; fructose-bisphosphate aldolase / 6-deoxy-5-ketofructose 1-phosphate synthase [EC:4.1.2.13 2.2.1.11]	path:map00030:Pentose phosphate pathway;path:map01200:Carbon metabolism;path:map00680:Methane metabolism;path:map00710:Carbon fixation in photosynthetic organisms;path:map00400:Phenylalanine, tyrosine and tryptophan biosynthesis;path:map00010:Glycolysis / Gluconeogenesis;path:map00051:Fructose and mannose metabolism	0KSRM	fructose-bisphosphate aldolase	G	PF01791	DeoC/LacD family aldolase							IPR013785;IPR002915	DeoC/FbaB/LacD aldolase;Aldolase-type TIM barrel	Reactome: R-HSA-6798695|Reactome: R-HSA-71336	WP_050048432.1:3.9e-49;WP_054519690.1:1.1e-48	Halanaeroarchaeum sulfurireducens	1604004
bin_125_00522	Ca. Hikarchaeum sp. Bin4	275	Fructose-1-6-bisphosphatase class 1	fbp	arCOG04603	Fbp	Fructose-1,6-bisphosphatase	K03841	FBP, fbp; fructose-1,6-bisphosphatase I [EC:3.1.3.11]	path:map00030:Pentose phosphate pathway;path:map01200:Carbon metabolism;path:map04922:Glucagon signaling pathway;path:map00680:Methane metabolism;path:map04910:Insulin signaling pathway;path:map04152:AMPK signaling pathway;path:map00710:Carbon fixation in photosynthetic organisms;path:map00010:Glycolysis / Gluconeogenesis;path:map00051:Fructose and mannose metabolism	0KRV6	D-fructose-1,6-bisphosphate 1-phosphohydrolase class 1	G	PF00316	Fructose-1-6-bisphosphatase, N-terminal domain							IPR000146;IPR033391	Fructose-1-6-bisphosphatase class I, N-terminal;Fructose-1,6-bisphosphatase class 1	Reactome: R-HSA-70263	WP_117591306.1:4.8e-85;WP_124953905.1:2.4e-84;WP_137049071.1:9.0e-84;WP_058581620.1:1.2e-83;WP_132060488.1:2.0e-83	Halobacteria	183963
bin_125_00523	Ca. Hikarchaeum sp. Bin4	148	hypothetical protein		arCOG04523	-	Protein-disulfide isomerase family protein				0KZEN	NA	S	PF04134	Protein of unknown function, DUF393							IPR007263	Protein of unknown function DUF393		WP_159763163.1:8.1e-23;MXR50387.1:1.8e-22;WP_089883458.1:3.1e-22	Halobacteria	183963
bin_125_00524	Ca. Hikarchaeum sp. Bin4	390	putative peptidase		arCOG01000	PepP	Xaa-Pro aminopeptidase	K01262;K01271	pepP; Xaa-Pro aminopeptidase [EC:3.4.11.9];pepQ; Xaa-Pro dipeptidase [EC:3.4.13.9]		0KRWH	peptidase M24	E	PF01321;PF00557	Creatinase/Prolidase N-terminal domain;Metallopeptidase family M24							IPR029149;IPR036005;IPR000994;IPR000587	Creatinase/Aminopeptidase P/Spt16, N-terminal;Creatinase, N-terminal;Peptidase M24;Creatinase/aminopeptidase-like		WP_124195514.1:2.4e-58;WP_008846980.1:9.2e-58	Halobacteria	183963
bin_125_00525	Ca. Hikarchaeum sp. Bin4	238	Arylmalonate decarboxylase		arCOG02004	-	Maleate cis-trans isomerase	K01799	nicE, maiA; maleate isomerase [EC:5.2.1.1]	path:map00650:Butanoate metabolism;path:map00760:Nicotinate and nicotinamide metabolism	0KUTT	maleate cis-trans isomerase	Q	PF17645	Arylmalonate decarboxylase							IPR026286	Maleate isomerase/Arylmalonate decarboxylase		HBA38236.1:5.0e-30;TAK01533.1:6.5e-30;OGP53524.1:6.5e-30;OGQ50112.1:8.5e-30;OGP97063.1:3.2e-29	Bacteria	2
bin_125_00526	Ca. Hikarchaeum sp. Bin4	330	4-5-dihydroxyphthalate decarboxylase	pht5																					AUX08040.1:1.1e-80;WP_119814227.1:1.1e-80;WP_015788986.1:4.7e-79	Halobacteria	183963
bin_125_00527	Ca. Hikarchaeum sp. Bin4	69	Nicotinate dehydrogenase medium molybdopterin subunit	ndhM																		IPR037165	Aldehyde oxidase/xanthine dehydrogenase, molybdopterin binding domain superfamily		HAP31577.1:2.2e-10;WP_068748175.1:2.8e-10	Thermovenabulum gondwanense	520767
bin_125_00528	Ca. Hikarchaeum sp. Bin4	60	Trk system potassium uptake protein TrkH	trkH	arCOG04145	TrkG	Trk-type K+ transport system, membrane component	K03498	trkH, trkG, ktrB; trk system potassium uptake protein		0KYXZ	Cation transport protein	P	PF02386	Cation transport protein							IPR003445	Cation transporter		WP_154551024.1:2.4e-13;WP_015788959.1:5.3e-13;WP_135304705.1:6.9e-13;WP_162317676.1:6.9e-13	Haloarculaceae	1963268
bin_125_00529	Ca. Hikarchaeum sp. Bin4	140	hypothetical protein		arCOG04645	-	Uncharacterized protein				0KYWC	NA	S												WP_159527020.1:1.1e-16;WP_152942945.1:1.4e-16	Halobacteria	183963
bin_125_00530	Ca. Hikarchaeum sp. Bin4	184	hypothetical protein		arCOG03366	-	Uncharacterized membrane protein				0KTMN	NA	S												PSQ29013.1:9.5e-13	Halobacteriales archaeon QS_9_68_17	1919191
bin_125_00531	Ca. Hikarchaeum sp. Bin4	59	hypothetical protein		arCOG04124	-	Trm112 RNA methyltransferase activating protein				0KUC7	UPF0434 protein	S	PF03966	Trm112p-like protein							IPR005651	Trm112-like		RLI83550.1:1.0e-16;RLG24509.1:1.0e-16;RZN14599.1:1.3e-16;RZB29457.1:2.9e-16	Euryarchaeota	28890
bin_125_00532	Ca. Hikarchaeum sp. Bin4	438	Adenylosuccinate synthetase	purA	arCOG04387	PurA	Adenylosuccinate synthase	K01939	purA, ADSS; adenylosuccinate synthase [EC:6.3.4.4]	path:map00250:Alanine, aspartate and glutamate metabolism;path:map00230:Purine metabolism	0KREU	Plays an important role in the de novo pathway of purine nucleotide biosynthesis	F	PF00709	Adenylosuccinate synthetase					TIGR00184	purA: adenylosuccinate synthase	IPR042111;IPR042110;IPR042109;IPR027417;IPR001114	P-loop containing nucleoside triphosphate hydrolase;Adenylosuccinate synthetase;Adenylosuccinate synthetase, domain 3;Adenylosuccinate synthetase, domain 1;Adenylosuccinate synthetase, domain 2	Reactome: R-HSA-73817	KYH26824.1:3.9e-166;WP_066381989.1:3.9e-166;WP_121568257.1:1.5e-165;WP_059056701.1:1.3e-164;PSP54797.1:1.3e-164;WP_136716338.1:1.7e-164;WP_089767603.1:3.7e-164;WP_058982763.1:4.8e-164;WP_049985357.1:1.4e-163;WP_089825820.1:1.4e-163;WP_121558433.1:2.4e-163;WP_103991799.1:5.3e-163;WP_144901277.1:9.1e-163	Halobacteria	183963
bin_125_00533	Ca. Hikarchaeum sp. Bin4	99	hypothetical protein		arCOG01345	-	Predicted transcriptional regulator				0KUPZ	NA	K									IPR036390;IPR036388	Winged helix-like DNA-binding domain superfamily;Winged helix DNA-binding domain superfamily		WP_014051940.1:1.2e-25;WP_157689350.1:3.4e-25;WP_121920966.1:3.4e-25;PSP23129.1:3.4e-25;WP_114448036.1:3.4e-25;WP_092632567.1:3.4e-25;PSP42004.1:5.8e-25	Halobacteria	183963
bin_125_00534	Ca. Hikarchaeum sp. Bin4	541	hypothetical protein		arCOG03730	-	Uncharacterized protein	K03529	smc; chromosome segregation protein		0M0NF	NA	S												WP_049970979.1:3.0e-67;WP_007273455.1:6.8e-67;WP_076428518.1:1.5e-66;WP_066142218.1:3.4e-66	Halobacteria	183963
bin_125_00535	Ca. Hikarchaeum sp. Bin4	124	hypothetical protein		arCOG00570	-	Geranylgeranyl reductase, flavoprotein	K00311;K17830	ETFDH; electron-transferring-flavoprotein dehydrogenase [EC:1.5.5.1];GGR; digeranylgeranylglycerophospholipid reductase [EC:1.3.1.101 1.3.7.11]	;path:map00564:Glycerophospholipid metabolism	0KRTN	geranylgeranyl reductase	C									IPR036188	FAD/NAD(P)-binding domain superfamily		WP_059055471.1:2.0e-35;WP_136688257.1:5.9e-35;WP_157502302.1:7.8e-35	Halobacteriales	2235
bin_125_00536	Ca. Hikarchaeum sp. Bin4	230	hypothetical protein		arCOG04689	-	Zn-finger domains containing protein				0M06H	NA	S												WP_135805789.1:1.9e-18	Halorussus sp. LYG-36	2505976
bin_125_00537	Ca. Hikarchaeum sp. Bin4	127	hypothetical protein		arCOG04690	-	Uncharacterized protein				0KZA6	NA	S	PF18446	Domain of unknown function (DUF5611)							IPR040713	Domain of unknown function DUF5611		WP_137197815.1:7.7e-30;WP_049971640.1:1.7e-29;WP_138007878.1:1.7e-29;PSQ07795.1:2.2e-29;WP_076427358.1:2.2e-29;PSP86336.1:2.9e-29;WP_066144485.1:2.9e-29	Halobacteria	183963
bin_125_00538	Ca. Hikarchaeum sp. Bin4	117	hypothetical protein		arCOG02263	-	Predicted cell division protein, SepF homolog	K09152	K09152; uncharacterized protein		0KTUK	Protein of unknown function (DUF552)	D	PF04472	Cell division protein SepF							IPR038594;IPR007561	SepF-like superfamily;Cell division protein SepF/SepF-related		WP_145844187.1:2.5e-27;PSQ49782.1:3.3e-27;WP_134669557.1:5.6e-27;WP_132056951.1:7.3e-27;WP_158058123.1:7.3e-27;WP_008894042.1:9.6e-27;WP_050047695.1:9.6e-27;WP_009486709.1:9.6e-27;WP_066144483.1:1.3e-26;WP_113274993.1:1.3e-26	Halobacteria	183963
bin_125_00539	Ca. Hikarchaeum sp. Bin4	67	hypothetical protein		arCOG01667	-	Zinc finger domain containing protein (CDGSH-type)				0KYDV	Iron-binding zinc finger CDGSH type	S	PF09360	Iron-binding zinc finger CDGSH type							IPR042216;IPR018967	Iron sulphur-containing domain, CDGSH-type;Iron sulphur domain-containing, mitoNEET, C-terminal		WP_149528254.1:1.2e-10	Sulfuracidifex tepidarius	1294262
bin_125_00540	Ca. Hikarchaeum sp. Bin4	158	hypothetical protein		arCOG00985	Tma20	Predicted RNA-binding protein, contains PUA domain	K07575	K07575; PUA domain protein		0KU4P	RNA-binding protein	J	PF01472	PUA domain					TIGR00451;TIGR03684	unchar_dom_2: uncharacterized domain 2;arCOG00985: arCOG04150 universal archaeal PUA-domain protein	IPR004521;IPR015947;IPR022430;IPR002478;IPR016437;IPR036974	PUA domain;Uncharacterised domain CHP00451;PUA-like superfamily;PUA domain superfamily;MCT-1/Tma20;Conserved hypothetical protein CHP03684		WP_092887851.1:4.9e-42;WP_089673644.1:8.4e-42;WP_089693902.1:1.9e-41;WP_129114480.1:3.2e-41	Haloferacales	1644055
bin_125_00541	Ca. Hikarchaeum sp. Bin4	422	Ribonuclease R	rnr_1	arCOG04686	VacB	Exoribonuclease R	K01147;K12573	rnb; exoribonuclease II [EC:3.1.13.1];rnr, vacB; ribonuclease R [EC:3.1.13.1]	;path:map03018:RNA degradation	0KS1U	Ribonuclease	K	PF00773	RNB domain							IPR001900;IPR012340	Nucleic acid-binding, OB-fold;Ribonuclease II/R		PSP68426.1:1.0e-150;WP_152938854.1:5.0e-150;WP_049988907.1:1.1e-149;WP_120243794.1:1.4e-149;WP_006064820.1:1.9e-149;WP_097380125.1:5.5e-149;WP_090507315.1:7.2e-149;WP_076581101.1:9.4e-149;WP_015408154.1:9.4e-149;WP_013879577.1:1.2e-148;WP_049921584.1:1.6e-148;WP_006185786.1:1.6e-148;WP_008454611.1:1.6e-148;WP_119817733.1:2.1e-148;WP_008160394.1:2.1e-148;WP_007108677.1:2.7e-148;WP_137277303.1:6.1e…	Halobacteria	183963
bin_125_00542	Ca. Hikarchaeum sp. Bin4	312	Multidrug resistance protein MdtG	mdtG_2	arCOG00134	-	MFS family permease				0KYTX	major facilitator superfamily	G	PF07690	Major Facilitator Superfamily			2.A.1.55.2	The Major Facilitator Superfamily (MFS)			IPR011701;IPR036259	Major facilitator superfamily;MFS transporter superfamily		WP_162829666.1:3.7e-57	Halorussus	1070314
bin_125_00543	Ca. Hikarchaeum sp. Bin4	305	Ribosomal RNA small subunit methyltransferase F	rsmF	arCOG00973	RsmB	16S rRNA C967 or C1407 C5-methylase, RsmB/RsmF family	K03500	rsmB, sun; 16S rRNA (cytosine967-C5)-methyltransferase [EC:2.1.1.176]		0KSY1	NOL1 NOP2 sun family	J	PF01189	16S rRNA methyltransferase RsmB/F					TIGR00446	nop2p: NOL1/NOP2/sun family putative RNA methylase	IPR001678;IPR029063;IPR011023	SAM-dependent methyltransferase RsmB/NOP2-type;Nop2p;S-adenosyl-L-methionine-dependent methyltransferase	Reactome: R-HSA-6790901|Reactome: R-HSA-8869496	WP_089872486.1:8.7e-96;WP_077205280.1:8.7e-96;WP_009365541.1:1.1e-95;PSP84319.1:5.6e-95;WP_129115737.1:7.4e-95;WP_123537438.1:1.3e-94;WP_121578116.1:1.6e-94;WP_132057497.1:2.1e-94;WP_053967991.1:2.1e-94;WP_137682153.1:3.7e-94;WP_163522102.1:3.7e-94;WP_101351425.1:4.8e-94;WP_121537720.1:6.2e-94;PSP78187.1:1.1e-93	Halobacteria	183963
bin_125_00544	Ca. Hikarchaeum sp. Bin4	167	hypothetical protein		arCOG02285	Ncl1	Ribosome biogenesis protein, NOL1/NOP2/fmu family				0KUYT	Inherit from COG: Specifically methylates the cytosine at position 1407 (m5C1407) of 16S rRNA (By similarity)	J												WP_135825420.1:3.5e-38	Halorussus ruber	1126238
bin_125_00545	Ca. Hikarchaeum sp. Bin4	114	hypothetical protein																						0	0	0
bin_125_00546	Ca. Hikarchaeum sp. Bin4	218	Protein GrpE	grpE	arCOG04772	GrpE	Molecular chaperone GrpE (heat shock protein)	K03687	GRPE; molecular chaperone GrpE		0KTGQ	Participates actively in the response to hyperosmotic and heat shock by preventing the aggregation of stress-denatured proteins, in association with DnaK and GrpE. It is the nucleotide exchange factor for DnaK and may function as a thermosensor. Unfolded proteins bind initially to DnaJ	O	PF01025	GrpE							IPR013805;IPR009012;IPR000740	GrpE nucleotide exchange factor, head;GrpE nucleotide exchange factor, coiled-coil;GrpE nucleotide exchange factor	Reactome: R-HSA-1268020	WP_004518554.1:2.5e-20;WP_092662694.1:4.3e-20;WP_129069176.1:5.6e-20	Haloarculaceae	1963268
bin_125_00547	Ca. Hikarchaeum sp. Bin4	610	Chaperone protein DnaK	dnaK	arCOG03060	DnaK	Chaperone DnaK (HSP70)	K04043	dnaK, HSPA9; molecular chaperone DnaK	path:map05152:Tuberculosis;path:map04212:Longevity regulating pathway - worm;path:map03018:RNA degradation	0KRG8	Acts as a chaperone (By similarity)	O	PF00012;PF00012	Hsp70 protein;Hsp70 protein			1.A.33.1.4;1.A.33.1.2;3.A.9.1.1;1.A.33.1.5;1.A.33.1.3;1.A.33.1.1;9.A.41.1.1;3.A.16.1.4	The Cation Channel-forming Heat Shock Protein-70 (Hsp70) Family;The Capsular Polysaccharide Exporter (CPS-E) Family;The Endoplasmic Reticular Retrotranslocon (ER-RT) Family;The Chloroplast Envelope Protein Translocase (CEPT or Tic-Toc) Family	TIGR02350	prok_dnaK: chaperone protein DnaK	IPR029048;IPR013126;IPR029047;IPR012725;IPR043129	Chaperone DnaK;Heat shock protein 70kD, peptide-binding domain superfamily;Heat shock protein 70kD, C-terminal domain superfamily;Heat shock protein 70 family;ATPase, nucleotide binding domain	Reactome: R-HSA-3371453;Reactome: R-HSA-1268020|Reactome: R-HSA-3371453|Reactome: R-HSA-8949613|Reactome: R-HSA-8950505	WP_009365546.1:3.2e-214;WP_136603285.1:1.6e-213;WP_142861031.1:1.6e-213;WP_136591797.1:1.6e-213;WP_103425578.1:3.5e-213;WP_066378099.1:1.3e-212;WP_157687830.1:1.7e-212;WP_049926887.1:2.3e-212;WP_007540356.1:6.6e-212;WP_159484460.1:8.6e-212;WP_074795489.1:1.5e-211;WP_008324360.1:1.5e-211;WP_020447005.1:3.3e-211;WP_151137976.1:4.3e-211;WP_058570648.1:1.6e-210;WP_115883416.1:1.6e-210;WP_148415803.1:…	Halobacteria	183963
bin_125_00548	Ca. Hikarchaeum sp. Bin4	59	hypothetical protein																						0	0	0
bin_125_00550	Ca. Hikarchaeum sp. Bin4	384	Chorismate synthase	aroC	arCOG04133	AroC	Chorismate synthase	K01736	aroC; chorismate synthase [EC:4.2.3.5]	path:map00400:Phenylalanine, tyrosine and tryptophan biosynthesis	0KRMA	chorismate synthase (EC 4.2.3.5)	E	PF01264	Chorismate synthase					TIGR00033	aroC: chorismate synthase	IPR035904;IPR000453	Chorismate synthase;Chorismate synthase AroC superfamily		WP_157503400.1:1.4e-167;WP_159526939.1:2.6e-166;WP_009761425.1:4.5e-166;WP_058983294.1:4.5e-166;WP_059056973.1:1.3e-165;WP_103992224.1:1.5e-164;WP_144900983.1:1.9e-164;WP_089817295.1:4.2e-164	Halobacteria	183963
bin_125_00551	Ca. Hikarchaeum sp. Bin4	430	3-phosphoshikimate 1-carboxyvinyltransferase	aroA	arCOG04134	AroA	5-enolpyruvylshikimate-3-phosphate synthase	K00800	aroA; 3-phosphoshikimate 1-carboxyvinyltransferase [EC:2.5.1.19]	path:map00400:Phenylalanine, tyrosine and tryptophan biosynthesis	0KS6V	3-phosphoshikimate 1-carboxyvinyltransferase (EC 2.5.1.19)	E	PF00275	EPSP synthase (3-phosphoshikimate 1-carboxyvinyltransferase)					TIGR01356	aroA: 3-phosphoshikimate 1-carboxyvinyltransferase	IPR013792;IPR036968;IPR006264;IPR001986	Enolpyruvate transferase domain superfamily;3-phosphoshikimate 1-carboxyvinyltransferase;RNA 3'-terminal phosphate cyclase/enolpyruvate transferase, alpha/beta;Enolpyruvate transferase domain		WP_124954787.1:6.0e-143;WP_135819992.1:3.9e-142;WP_009374601.1:5.1e-142;WP_089869868.1:6.6e-142;WP_101297751.1:7.3e-141;WP_089824134.1:9.6e-141;WP_135662161.1:1.3e-140;WP_050049371.1:6.2e-140	Halobacteria	183963
bin_125_00552	Ca. Hikarchaeum sp. Bin4	390	putative peptidase		arCOG01000	PepP	Xaa-Pro aminopeptidase	K01262	pepP; Xaa-Pro aminopeptidase [EC:3.4.11.9]		0KRWH	peptidase M24	E	PF00557	Metallopeptidase family M24							IPR000994;IPR036005	Creatinase/aminopeptidase-like;Peptidase M24		WP_163486025.1:4.2e-111;WP_129783959.1:6.1e-110;WP_115796462.1:7.9e-110;WP_006057061.1:1.8e-109;WP_163520855.1:1.8e-109;WP_132060711.1:8.8e-109;WP_089824699.1:1.1e-108	Halobacteria	183963
bin_125_00553	Ca. Hikarchaeum sp. Bin4	164	hypothetical protein		arCOG04787	-	Predicted transporter component, contains two sulfur transport domains	K07112	K07112; uncharacterized protein		0KTIU	YeeE YedE family protein	S	PF04143	Sulphur transport							IPR007272	Sulphur transport domain		WP_059058068.1:4.6e-43;WP_162316339.1:1.3e-42;WP_070364333.1:2.3e-42;WP_162415171.1:3.9e-42;WP_135302663.1:5.1e-42;WP_158058019.1:5.1e-42	Halobacteriales	2235
bin_125_00554	Ca. Hikarchaeum sp. Bin4	142	hypothetical protein		arCOG04788	-	Predicted transporter component, contains two sulfur transport domains	K07112	K07112; uncharacterized protein		0KZJ6	Pfam:DUF395	S	PF04143	Sulphur transport							IPR007272	Sulphur transport domain		WP_070364332.1:3.2e-40	Halodesulfurarchaeum formicicum	1873524
bin_125_00555	Ca. Hikarchaeum sp. Bin4	118	hypothetical protein																						0	0	0
bin_125_00556	Ca. Hikarchaeum sp. Bin4	409	Bacillibactin exporter	ymfD_3	arCOG00130	-	MFS family permease				0KRJ4	major facilitator superfamily MFS_1	G	PF07690;PF07690	Major Facilitator Superfamily;Major Facilitator Superfamily							IPR011701;IPR036259	Major facilitator superfamily;MFS transporter superfamily		WP_162524310.1:1.2e-52	Halobellus captivus	2592614
bin_125_00557	Ca. Hikarchaeum sp. Bin4	334	hypothetical protein		arCOG01701	SEN2	tRNA splicing endonuclease	K01170	endA; tRNA-intron endonuclease, archaea type [EC:4.6.1.16]		0KTIF	sites to release the intron. The products are an intron and two tRNA half-molecules bearing 2',3' cyclic phosphate and 5'-OH termini. Recognizes a pseudosymmetric substrate in which 2 bulged loops of 3 bases are separated by a stem of 4 bp (By similarity)	J	PF02778;PF02778;PF01974	tRNA intron endonuclease, N-terminal domain;tRNA intron endonuclease, N-terminal domain;tRNA intron endonuclease, catalytic C-terminal domain					TIGR00324	endA: tRNA-intron lyase	IPR011856;IPR036740;IPR036167;IPR006678;IPR023516;IPR006676;IPR006677	tRNA intron endonuclease, catalytic domain-like superfamily;tRNA intron endonuclease, catalytic domain-like;tRNA intron endonuclease, N-terminal;tRNA intron endonuclease, N-terminal domain superfamily;tRNA-splicing endonuclease;tRNA-splicing endonuclease, archaeal long subfamily;tRNA endonuclease-like domain superfamily	Reactome: R-HSA-6784531	WP_089692898.1:7.3e-80;WP_009367294.1:1.6e-79;WP_089731043.1:2.1e-79;WP_123074772.1:2.1e-79;WP_089870996.1:3.1e-78	Halobacteria	183963
bin_125_00558	Ca. Hikarchaeum sp. Bin4	513	Tryptophan--tRNA ligase	trpS	arCOG01887	TrpS	Tryptophanyl-tRNA synthetase	K01867	WARS, trpS; tryptophanyl-tRNA synthetase [EC:6.1.1.2]	path:map00970:Aminoacyl-tRNA biosynthesis	0KRUK	tryptophanyl-tRNA synthetase (EC 6.1.1.2)	J	PF00579;PF00579	tRNA synthetases class I (W and Y);tRNA synthetases class I (W and Y)							IPR002305;IPR014729	Aminoacyl-tRNA synthetase, class Ic;Rossmann-like alpha/beta/alpha sandwich fold		WP_160134403.1:2.6e-177;WP_120074302.1:3.4e-177;WP_007691293.1:3.8e-176;WP_135827218.1:4.2e-175;WP_135854710.1:5.4e-175;WP_119814145.1:9.3e-175;PSP42762.1:1.2e-174;WP_006078731.1:7.9e-174;WP_158836075.1:1.3e-173	Halobacteria	183963
bin_125_00559	Ca. Hikarchaeum sp. Bin4	289	4-hydroxy-tetrahydrodipicolinate synthase	dapA_1	arCOG04172	DapA	Dihydrodipicolinate synthase/N-acetylneuraminate lyase	K01714	dapA; 4-hydroxy-tetrahydrodipicolinate synthase [EC:4.3.3.7]	path:map00300:Lysine biosynthesis;path:map00261:Monobactam biosynthesis	0KRIQ	Catalyzes the condensation of (S)-aspartate-beta- semialdehyde (S)-ASA and pyruvate to 4-hydroxy- tetrahydrodipicolinate (HTPA) (By similarity)	E	PF00701	Dihydrodipicolinate synthetase family							IPR002220;IPR013785	DapA-like;Aldolase-type TIM barrel		WP_135829227.1:2.2e-93;WP_089698836.1:3.2e-92	Halobacteria	183963
bin_125_00560	Ca. Hikarchaeum sp. Bin4	36	hypothetical protein																						0	0	0
bin_125_00561	Ca. Hikarchaeum sp. Bin4	809	hypothetical protein		arCOG06273	-	S-layer protein				0KZY2	Chromosome segregation ATPase-like protein	D	PF18204	PGF-CTERM motif					TIGR04126;TIGR04207	PGF_CTERM: PGF-CTERM archaeal protein-sorting signal;halo_sig_pep: surface glycoprotein signal peptide	IPR026371;IPR026452	Surface glycoprotein signal peptide;PGF-CTERM archaeal protein-sorting signal		WP_115821117.1:6.6e-58	Haloferax sp. Atlit-6N	2077205
bin_125_00562	Ca. Hikarchaeum sp. Bin4	214	hypothetical protein		arCOG06323	-	Uncharacterized protein				0KZAA	NA	S												WP_070365751.1:3.3e-25;WP_128476650.1:3.3e-25;WP_071933533.1:3.3e-25	Halobacteriaceae	2236
bin_125_00564	Ca. Hikarchaeum sp. Bin4	639	Polyribonucleotide nucleotidyltransferase	pnp	arCOG00429	HAN	Archaea-specific RecJ-like exonuclease, involved in stalled replication fork repair				0KYY9	nucleic acid binding OB-fold tRNA helicase-type	L	PF00575;PF01336	S1 RNA binding domain;OB-fold nucleic acid binding domain							IPR022967;IPR003029;IPR004365;IPR012340	Nucleic acid-binding, OB-fold;S1 domain;OB-fold nucleic acid binding domain, AA-tRNA synthetase-type;RNA-binding domain, S1		WP_158832754.1:9.3e-132;WP_129067176.1:1.9e-129;WP_136715117.1:4.3e-129	Halobacteriales	2235
bin_125_00565	Ca. Hikarchaeum sp. Bin4	80	hypothetical protein		arCOG06247	-	Uncharacterized protein				0KZXK	NA	S												WP_092663953.1:1.7e-11;WP_077207675.1:3.9e-11	Halorientalis	1073987
bin_125_00566	Ca. Hikarchaeum sp. Bin4	135	hypothetical protein		arCOG03630	-	Uncharacterized membrane protein, Yip1 family				0M0XD	Yip1 domain	S	PF04893	Yip1 domain							IPR006977	Yip1 domain		PSP44471.1:3.9e-24;PSP83440.1:8.8e-24;PSQ46533.1:2.0e-23	unclassified Halobacteriales (miscellaneous)	38063
bin_125_00567	Ca. Hikarchaeum sp. Bin4	569	ATP-dependent zinc metalloprotease FtsH 2	ftsH2	arCOG01308	Cdc48	ATPase of the AAA+ class , CDC48 family	K13525	VCP, CDC48; transitional endoplasmic reticulum ATPase	path:map04141:Protein processing in endoplasmic reticulum;path:map05134:Legionellosis	0KRDG	AAA family ATPase, CDC48 subfamily	O	PF17862;PF17862;PF00004;PF00004	AAA+ lid domain;AAA+ lid domain;ATPase family associated with various cellular activities (AAA);ATPase family associated with various cellular activities (AAA)			3.A.16.1.5;3.A.16.1.5;3.A.16.1.5;3.A.16.1.1;3.A.16.1.1;3.A.16.1.1;3.A.16.1.3;3.A.16.1.3;3.A.16.1.2;3.A.16.1.2;3.A.25.1.1;3.A.16.1.5;3.A.16.1.5;3.A.16.1.5;3.A.20.1.1;3.A.20.1.1;3.A.25.2.1;3.A.25.2.1;3.A.25.2.1;3.A.25.2.1;3.A.20.1.1;3.A.20.1.1;3.A.20.1.2;3.A.20.1.2;3.A.20.1.5;3.A.20.1.5;3.A.20.1.5;3.A.20.1.5;3.A.20.1.3;3.A.20.1.3;3.A.31.1.1;3.A.31.1.1;1.F.1.1.2;1.F.1.1.2;9.B.307.1.2;9.B.307.1.2;3.A…	The Symbiont-specific ERAD-like Machinery (SELMA) Family;The Endosomal Sorting Complexes Required for Transport III (ESCRT-III) Family;The Membrane Contact Site (MCS) Family;The Synaptosomal Vesicle Fusion Pore (SVF-Pore) Family;The Endoplasmic Reticular Retrotranslocon (ER-RT) Family;The Peroxisomal Protein Importer (PPI) Family;The FtsH AAA(+) Zinc Metaloprotease (FtsH) Family;The Mitochondrial…	TIGR01243	CDC48: AAA family ATPase, CDC48 subfamily	IPR005938;IPR041569;IPR003959;IPR003593;IPR027417	AAA ATPase, CDC48 family;P-loop containing nucleoside triphosphate hydrolase;AAA+ ATPase domain;ATPase, AAA-type, core;AAA ATPase, AAA+ lid domain	Reactome: R-HSA-110320|Reactome: R-HSA-3371511|Reactome: R-HSA-382556|Reactome: R-HSA-532668|Reactome: R-HSA-5358346|Reactome: R-HSA-5362768|Reactome: R-HSA-5678895|Reactome: R-HSA-5689877|Reactome: R-HSA-5689896|Reactome: R-HSA-6798695|Reactome: R-HSA-8866654|Reactome: R-HSA-8876725	WP_121559426.1:9.8e-242;WP_076429795.1:1.3e-241;WP_089807656.1:2.8e-241;WP_121569399.1:1.1e-240;WP_113275338.1:5.4e-240;WP_128224075.1:7.0e-240;WP_049986956.1:9.1e-240;WP_066145551.1:1.2e-239;WP_007977647.1:1.6e-239;WP_006053970.1:1.6e-239;WP_145848327.1:2.0e-239;WP_124194853.1:2.7e-239;WP_021074257.1:3.5e-239;WP_049970150.1:5.9e-239;WP_135363048.1:5.9e-239;WP_136590212.1:5.9e-239;WP_103990244.1:…	Halobacteria	183963
bin_125_00568	Ca. Hikarchaeum sp. Bin4	166	hypothetical protein		arCOG01738	-	2'-5' RNA ligase family protein				0M114	NA	S	PF13563	2'-5' RNA ligase superfamily							IPR009097	Cyclic phosphodiesterase		MAT09029.1:5.0e-61	0	0
bin_125_00569	Ca. Hikarchaeum sp. Bin4	275	L-aspartate dehydrogenase	nadX	arCOG00254	-	Predicted dinucleotide-utilizing enzyme	K00767;K01823;K06989	nadC, QPRT; nicotinate-nucleotide pyrophosphorylase (carboxylating) [EC:2.4.2.19];idi, IDI; isopentenyl-diphosphate Delta-isomerase [EC:5.3.3.2];nadX, ASPDH; aspartate dehydrogenase [EC:1.4.1.21]	path:map00900:Terpenoid backbone biosynthesis;path:map00760:Nicotinate and nicotinamide metabolism	0KS3C	Specifically catalyzes the NAD or NADP-dependent dehydrogenation of L-aspartate to iminoaspartate (By similarity)	H	PF03447;PF01958	Homoserine dehydrogenase, NAD binding domain;Domain of unknown function DUF108							IPR005106;IPR002811;IPR036291	NAD(P)-binding domain superfamily;Aspartate dehydrogenase;Aspartate/homoserine dehydrogenase, NAD-binding		MAT09028.1:2.7e-128	0	0
bin_125_00570	Ca. Hikarchaeum sp. Bin4	386	putative nitrate transporter NarT	narT	arCOG00130	-	MFS family permease				0KS2F	major facilitator superfamily	G	PF07690;PF07690	Major Facilitator Superfamily;Major Facilitator Superfamily							IPR011701;IPR036259	Major facilitator superfamily;MFS transporter superfamily		MAT09027.1:2.9e-189	0	0
bin_125_00571	Ca. Hikarchaeum sp. Bin4	40	hypothetical protein																						0	0	0
bin_125_00572	Ca. Hikarchaeum sp. Bin4	365	Aminopeptidase 2		arCOG01888	AmpS	Leucyl aminopeptidase (aminopeptidase T)	K19689	ampS, pepS, ampT; aminopeptidase [EC:3.4.11.-]		0KW3H	peptidase M29 aminopeptidase II	E	PF02073	Thermophilic metalloprotease (M29)							IPR000787;IPR035097	Peptidase M29;Peptidase M29, N-terminal		MAT09026.1:1.5e-171	0	0
bin_125_00573	Ca. Hikarchaeum sp. Bin4	131	Virulence protein		arCOG02709	GloA	Lactoylglutathione lyase or related enzyme	K01759	GLO1, gloA; lactoylglutathione lyase [EC:4.4.1.5]	path:map00620:Pyruvate metabolism	0M158	Inherit from arCOG: glyoxalase bleomycin resistance protein dioxygenase	E	PF00903	Glyoxalase/Bleomycin resistance protein/Dioxygenase superfamily							IPR004360;IPR029068	Glyoxalase/Bleomycin resistance protein/Dihydroxybiphenyl dioxygenase;Glyoxalase/fosfomycin resistance/dioxygenase domain		MAT09025.1:2.7e-54	0	0
bin_125_00574	Ca. Hikarchaeum sp. Bin4	95	hypothetical protein																						0	0	0
bin_125_00575	Ca. Hikarchaeum sp. Bin4	108	hypothetical protein																						0	0	0
bin_125_00576	Ca. Hikarchaeum sp. Bin4	225	Kynurenine formamidase	kynB_2	arCOG02462	-	Kynurenine formamidase	K07130	kynB; arylformamidase [EC:3.5.1.9]	path:map00630:Glyoxylate and dicarboxylate metabolism;path:map00380:Tryptophan metabolism	0KTD9	Cyclase family	E	PF04199	Putative cyclase							IPR007325;IPR037175	Kynurenine formamidase superfamily;Kynurenine formamidase/cyclase-like		MBB32041.1:1.6e-38	0	0
bin_125_00577	Ca. Hikarchaeum sp. Bin4	415	Acetyl-CoA:oxalate CoA-transferase	yfdE	arCOG02304	Mct/CaiB	Succinyl-CoA:mesaconate CoA-transferase or predicted acyl-CoA transferase/carnitine dehydratase or	K02217;K07749	ftnA, ftn; ferritin [EC:1.16.3.2];frc; formyl-CoA transferase [EC:2.8.3.16]		0KSV3	L-carnitine dehydratase bile acid-inducible protein F	C	PF02515	CoA-transferase family III			1.H.3.3.2;1.W.6.4.1	The 4 TMS Amastin (Amastin) Family;The (Bacillus Phage phi29) Portal Protein 6 (PPP6) Family			IPR003673;IPR023606	CoA-transferase family III domain superfamily;CoA-transferase family III		WP_163523384.1:5.8e-159;WP_115799298.1:1.3e-158	Halorussus	1070314
bin_125_00578	Ca. Hikarchaeum sp. Bin4	128	1-4-dihydroxy-2-naphthoyl-CoA hydrolase		arCOG01137	FadM	Acyl-CoA thioesterase FadM	K07107	ybgC; acyl-CoA thioester hydrolase [EC:3.1.2.-]		0KT3A	Thioesterase superfamily protein	S	PF03061	Thioesterase superfamily							IPR029069;IPR006683	HotDog domain superfamily;Thioesterase domain	Reactome: R-HSA-77289	WP_098723796.1:1.5e-25	Natrinema sp. CBA1119	1608465
bin_125_00579	Ca. Hikarchaeum sp. Bin4	120	hypothetical protein																						WP_144927710.1:8.7e-07;WP_137198580.1:1.1e-06	Halobacteria	183963
bin_125_00580	Ca. Hikarchaeum sp. Bin4	94	Ferredoxin	petF	arCOG02842	Fdx	Ferredoxin	K02639	petF; ferredoxin	path:map00195:Photosynthesis	0M0MW	Ferredoxin	C	PF00111	2Fe-2S iron-sulfur cluster binding domain							IPR036010;IPR001041;IPR012675	Beta-grasp domain superfamily;2Fe-2S ferredoxin-like superfamily;2Fe-2S ferredoxin-type iron-sulfur binding domain		WP_089767247.1:2.1e-32;WP_049985428.1:2.1e-32;WP_006054858.1:4.7e-32;WP_008389835.1:6.1e-32	Haloferacaceae	1644056
bin_125_00582	Ca. Hikarchaeum sp. Bin4	114	hypothetical protein		arCOG04613	-	Cyclin domain containing protein, homolog of TFIIB				0M0GU	transcription factor TFIIB	K									IPR036915	Cyclin-like superfamily		PSQ17082.1:2.7e-26;WP_079232852.1:6.1e-26;WP_119819332.1:1.3e-25	Halobacteria	183963
bin_125_00583	Ca. Hikarchaeum sp. Bin4	158	nicotinate-nucleotide adenylyltransferase	nadD	arCOG01223	CAB4	Phosphopantetheine adenylyltransferase	K02201	E2.7.7.3B; pantetheine-phosphate adenylyltransferase [EC:2.7.7.3]	path:map00770:Pantothenate and CoA biosynthesis	0KTF6	Reversibly transfers an adenylyl group from ATP to 4'- phosphopantetheine, yielding dephospho-CoA (dPCoA) and pyrophosphate (By similarity)	H	PF01467	Cytidylyltransferase-like					TIGR00125	cyt_tran_rel: cytidyltransferase-like domain	IPR004821;IPR014729	Cytidyltransferase-like domain;Rossmann-like alpha/beta/alpha sandwich fold		WP_049925816.1:1.7e-39;WP_160065269.1:3.9e-39;WP_006179674.1:8.7e-39;PSP83550.1:1.1e-38;WP_166036367.1:1.5e-38	Halobacteria	183963
bin_125_00584	Ca. Hikarchaeum sp. Bin4	192	Aminodeoxychorismate synthase component 2	pabA_3	arCOG00086	TrpG	Anthranilate/para-aminobenzoate synthase component II	K01658;K13497	trpG; anthranilate synthase component II [EC:4.1.3.27];trpGD; anthranilate synthase/phosphoribosyltransferase [EC:4.1.3.27 2.4.2.18]	path:map00400:Phenylalanine, tyrosine and tryptophan biosynthesis;path:map02024:Quorum sensing;path:map02025:Biofilm formation - Pseudomonas aeruginosa;path:map00405:Phenazine biosynthesis	0KTJG	anthranilate synthase	E	PF00117	Glutamine amidotransferase class-I					TIGR00566	trpG_papA: glutamine amidotransferase of anthranilate synthase or aminodeoxychorismate synthase	IPR017926;IPR029062;IPR006221	Glutamine amidotransferase;Class I glutamine amidotransferase-like;Anthranilate synthase/para-aminobenzoate synthase like domain		MQF69361.1:4.7e-79	0	0
bin_125_00585	Ca. Hikarchaeum sp. Bin4	488	Anthranilate synthase component 1	trpE_2	arCOG02014	TrpE	Anthranilate/para-aminobenzoate synthase component I	K01657	trpE; anthranilate synthase component I [EC:4.1.3.27]	path:map00400:Phenylalanine, tyrosine and tryptophan biosynthesis;path:map02024:Quorum sensing;path:map02025:Biofilm formation - Pseudomonas aeruginosa;path:map00405:Phenazine biosynthesis	0KRYD	anthranilate synthase component i	E	PF00425;PF04715	chorismate binding enzyme;Anthranilate synthase component I, N terminal region					TIGR00564	trpE_most: anthranilate synthase component I	IPR005801;IPR005256;IPR006805;IPR015890	Chorismate-utilising enzyme, C-terminal;ADC synthase;Anthranilate synthase component I, N-terminal;Anthranilate synthase component I, PabB-like		MQF69362.1:5.0e-186	0	0
bin_125_00586	Ca. Hikarchaeum sp. Bin4	473	Fumarate hydratase class II	fumC_1	arCOG01749	FumC	Fumarase	K01679	E4.2.1.2B, fumC, FH; fumarate hydratase, class II [EC:4.2.1.2]	path:map01200:Carbon metabolism;path:map05200:Pathways in cancer;path:map04934:Cushing syndrome;path:map00620:Pyruvate metabolism;path:map00720:Carbon fixation pathways in prokaryotes;path:map00020:Citrate cycle (TCA cycle);path:map05211:Renal cell carcinoma	0KSBV	fumarate hydratase class II	C	PF00206;PF10415	Lyase;Fumarase C C-terminus							IPR008948;IPR005677;IPR022761;IPR018951;IPR024083	Fumarate lyase, N-terminal;Fumarate hydratase, class II;Fumarase C, C-terminal;L-Aspartase-like;Fumarase/histidase, N-terminal	Reactome: R-HSA-71403	MQF69363.1:6.1e-181;MSQ12941.1:4.4e-179;MQF82711.1:9.8e-179;HEL04521.1:1.8e-177	0	0
bin_125_00587	Ca. Hikarchaeum sp. Bin4	250	hypothetical protein											PF04203	Sortase domain							IPR005754;IPR023365	Sortase family;Sortase domain superfamily		MQF69364.1:4.4e-45	0	0
bin_125_00588	Ca. Hikarchaeum sp. Bin4	342	CDP-paratose 2-epimerase	rfbE_1	arCOG04468	WcaG	Nucleoside-diphosphate-sugar epimerase	K01784	galE, GALE; UDP-glucose 4-epimerase [EC:5.1.3.2]	path:map00520:Amino sugar and nucleotide sugar metabolism;path:map00052:Galactose metabolism	0KV0T	UDP-glucose 4-epimerase	M	PF01370	NAD dependent epimerase/dehydratase family							IPR001509;IPR036291	NAD(P)-binding domain superfamily;NAD-dependent epimerase/dehydratase		OGP53578.1:4.9e-47;MAH22005.1:8.4e-47	Deltaproteobacteria bacterium RBG_13_52_11b	1797830
bin_125_00589	Ca. Hikarchaeum sp. Bin4	416	hypothetical protein		arCOG00130	-	MFS family permease				0KS2F	major facilitator superfamily	G	PF07690	Major Facilitator Superfamily			2.A.1.55.4;2.A.1.55.2	The Major Facilitator Superfamily (MFS)			IPR011701;IPR036259	Major facilitator superfamily;MFS transporter superfamily		WP_158058597.1:3.0e-67	Halorussus sp. ZS-3	2650975
bin_125_00590	Ca. Hikarchaeum sp. Bin4	61	hypothetical protein																						0	0	0
bin_125_00591	Ca. Hikarchaeum sp. Bin4	508	Phenolic acid decarboxylase subunit C	shdC_1	arCOG01671	UbiD	3-polyprenyl-4-hydroxybenzoate decarboxylase or trans-anhydromevalonate decarboxylase	K01612;K03182	bsdC; vanillate/4-hydroxybenzoate decarboxylase subunit C [EC:4.1.1.- 4.1.1.61];ubiD; 4-hydroxy-3-polyprenylbenzoate decarboxylase [EC:4.1.1.98]	path:map00627:Aminobenzoate degradation;path:map01220:Degradation of aromatic compounds;path:map00130:Ubiquinone and other terpenoid-quinone biosynthesis	0KRG1	ubid family decarboxylase	H	PF01977	3-octaprenyl-4-hydroxybenzoate carboxy-lyase					TIGR00148	TIGR00148: decarboxylase, UbiD family	IPR002830	UbiD decarboxylyase family		OGQ74475.1:6.9e-122;OGQ55180.1:5.9e-121;HHA59086.1:1.3e-120;TAK07593.1:8.4e-120	Bacteria	2
bin_125_00592	Ca. Hikarchaeum sp. Bin4	139	hypothetical protein		arCOG00516	NimA	Nitroimidazol reductase NimA or a related FMN-containing flavoprotein, pyridoxamine 5'-phosphate oxidase superfamily				0M0S2	F420-dependent enzyme	S	PF01243	Pyridoxamine 5'-phosphate oxidase							IPR011576;IPR012349	Pyridoxamine 5'-phosphate oxidase, putative;FMN-binding split barrel	Reactome: R-HSA-964975	WP_137283581.1:1.1e-18;NDQ57594.1:1.5e-18;PYT97371.1:1.9e-18;TMA62045.1:2.5e-18;OLB32012.1:2.5e-18;HBZ71458.1:2.5e-18;PYT74521.1:2.5e-18;WP_135805301.1:3.3e-18;WP_134670821.1:4.3e-18	cellular organisms	131567
bin_125_00593	Ca. Hikarchaeum sp. Bin4	717	Acetophenone carboxylase gamma subunit	apc3_1	arCOG01511	HyuA	N-methylhydantoinase A/acetone carboxylase, beta subunit	K01469;K01473	OPLAH, OXP1, oplAH; 5-oxoprolinase (ATP-hydrolysing) [EC:3.5.2.9];hyuA; N-methylhydantoinase A [EC:3.5.2.14]	path:map00480:Glutathione metabolism;path:map00330:Arginine and proline metabolism	0KYEB	ATP-hydrolyzing	E	PF01968;PF05378	Hydantoinase/oxoprolinase;Hydantoinase/oxoprolinase N-terminal region							IPR008040;IPR002821	Hydantoinaseoxoprolinase, N-terminal;Hydantoinase A/oxoprolinase	Reactome: R-HSA-174403|Reactome: R-HSA-5578998	WP_141336031.1:2.0e-215;MUG69846.1:2.0e-215;WP_164751907.1:2.0e-215;WP_155614061.1:2.6e-215;HEY96919.1:1.0e-211	Paenibacillus	44249
bin_125_00594	Ca. Hikarchaeum sp. Bin4	118	Acetophenone carboxylase beta subunit	apc2										PF08882	Acetone carboxylase gamma subunit							IPR016750	Acetophenone carboxylase beta subunit/Acetone carboxylase gamma subunit		WP_133881603.1:1.1e-30;RJP29886.1:1.4e-30;HAX06149.1:1.4e-30	Bacteria	2
bin_125_00595	Ca. Hikarchaeum sp. Bin4	264	Glucose 1-dehydrogenase 2	ycdF	arCOG01259	FabG	Short-chain alcohol dehydrogenase	K00046;K00059;K07535	idnO; gluconate 5-dehydrogenase [EC:1.1.1.69];fabG, OAR1; 3-oxoacyl-[acyl-carrier protein] reductase [EC:1.1.1.100];badH; 2-hydroxycyclohexanecarboxyl-CoA dehydrogenase [EC:1.1.1.-]	;path:map00061:Fatty acid biosynthesis;path:map00780:Biotin metabolism;path:map01220:Degradation of aromatic compounds;path:map00362:Benzoate degradation;path:map00333:Prodigiosin biosynthesis;path:map01212:Fatty acid metabolism	0KT8W	Short-chain dehydrogenase reductase SDR	I	PF13561	Enoyl-(Acyl carrier protein) reductase							IPR036291	NAD(P)-binding domain superfamily		WP_042323382.1:9.3e-46;WP_158804221.1:2.1e-45;WP_100381107.1:2.1e-45	Proteobacteria	1224
bin_125_00596	Ca. Hikarchaeum sp. Bin4	305	hypothetical protein		arCOG00219	ModA	ABC-type molybdate transport system, periplasmic component	K05772;K15495	tupA, vupA; tungstate transport system substrate-binding protein;wtpA; molybdate/tungstate transport system substrate-binding protein	path:map02010:ABC transporters	0KS3K	Molybdate ABC transporter periplasmic substrate-binding protein	P	PF13531	Bacterial extracellular solute-binding protein			3.A.1.6.8;3.A.1.6.9	The ATP-binding Cassette (ABC) Superfamily						WP_092934245.1:4.2e-74;WP_130501674.1:9.4e-74;WP_008014879.1:4.7e-73	Haloterrigena	121871
bin_125_00597	Ca. Hikarchaeum sp. Bin4	261	Sulfate transport system permease protein CysW	cysW	arCOG00164	CysU	ABC-type sulfate transport system, permease component	K02018;K02053;K15496	modB; molybdate transport system permease protein;ABC.SP.P; putative spermidine/putrescine transport system permease protein;wtpB; molybdate/tungstate transport system permease protein	path:map02024:Quorum sensing;path:map02010:ABC transporters	0KS38	NifC-like ABC-type porter	P	PF00528	Binding-protein-dependent transport system inner membrane component			3.A.1.6.8;3.A.1.6.9;3.A.1.6.5;3.A.1.8.2;3.A.1.6.3	The ATP-binding Cassette (ABC) Superfamily			IPR000515;IPR035906	ABC transporter type 1, transmembrane domain MetI-like;MetI-like superfamily		WP_130501673.1:7.8e-61;WP_008014881.1:1.0e-60;WP_092934247.1:1.0e-60;WP_049986089.1:5.0e-60;WP_144905650.1:8.6e-60;WP_138782863.1:8.6e-60;WP_008413903.1:1.1e-59;WP_121570363.1:1.9e-59	Halobacteria	183963
bin_125_00598	Ca. Hikarchaeum sp. Bin4	345	Spermidine/putrescine import ATP-binding protein PotA	potA	arCOG00175	MalK	ABC-type sugar transport system, ATPase component	K15497	wtpC; molybdate/tungstate transport system ATP-binding protein [EC:7.3.2.5 7.3.2.6]	path:map02010:ABC transporters	0KRE9	ABC transporter	G	PF00005;PF08402	ABC transporter;TOBE domain			3.A.1.10.6;3.A.1.20.2;3.A.1.8.2;3.A.1.20.5;3.A.1.11.7;3.A.1.20.3;3.A.1.20.1;3.A.1.1.15;3.A.1.11.1;3.A.1.1.16;3.A.1.1.22;3.A.1.10.2;3.A.1.11.8;3.A.1.1.56;3.A.1.6.5;3.A.1.11.2;3.A.1.19.3;3.A.1.1.56;3.A.1.1.31;3.A.1.11.6;3.A.1.11.5;3.A.1.11.3;3.A.1.1.34;3.A.1.10.3;3.A.1.11.10;3.A.1.1.11;3.A.1.19.5;3.A.1.1.52;3.A.1.6.1;3.A.1.1.30;3.A.1.11.4;3.A.1.1.5;3.A.1.1.53;3.A.1.1.4;3.A.1.11.9;3.A.1.1.38;3.A.1.1…	The M50 Peptidase (M50-P) Family;The ATP-binding Cassette (ABC) Superfamily			IPR003439;IPR013611;IPR003593;IPR008995;IPR027417	P-loop containing nucleoside triphosphate hydrolase;AAA+ ATPase domain;Transport-associated OB, type 2;ABC transporter-like;Molybdate/tungstate binding, C-terminal		WP_136718269.1:4.0e-65;WP_049902058.1:9.0e-65;WP_007740897.1:3.4e-64;WP_004052191.1:5.8e-64	Halobacteriales	2235
bin_125_00599	Ca. Hikarchaeum sp. Bin4	136	Prefoldin subunit alpha	pfdA	arCOG01341	GIM5	Predicted prefoldin, molecular chaperone implicated in de novo protein folding	K04797	pfdA, PFDN5; prefoldin alpha subunit		0KUBA	Molecular chaperone capable of stabilizing a range of proteins. Seems to fulfill an ATP-independent, HSP70-like function in archaeal de novo protein folding (By similarity)	O	PF02996	Prefoldin subunit					TIGR00293	TIGR00293: prefoldin, alpha subunit	IPR011599;IPR004127;IPR009053	Prefoldin;Prefoldin alpha-like;Prefoldin alpha subunit, archaea-type	Reactome: R-HSA-389957	PSP87504.1:1.6e-09	Halobacteriales archaeon QS_4_66_20	1919174
bin_125_00600	Ca. Hikarchaeum sp. Bin4	356	Protein RecA	recA_2	arCOG00415	RadA	RecA/RadA recombinase, contains N-terminal HHH domain	K04483	radA; DNA repair protein RadA		0KRBH	Involved in DNA repair and in homologous recombination. Binds and assemble on single-stranded DNA to form a nucleoprotein filament. Hydrolyzes ATP in a ssDNA-dependent manner and promotes DNA strand exchange between homologous DNA molecules (By similarity)	L	PF14520;PF08423	Helix-hairpin-helix domain;Rad51					TIGR02236	recomb_radA: DNA repair and recombination protein RadA	IPR003593;IPR010995;IPR013632;IPR016467;IPR027417;IPR033925;IPR011938	P-loop containing nucleoside triphosphate hydrolase;DNA recombination and repair protein, RecA-like;AAA+ ATPase domain;Rad51/DMC1/RadA;DNA recombination and repair protein Rad51-like, C-terminal;DNA recombination/repair protein RadA;DNA repair Rad51/transcription factor NusA, alpha-helical	Reactome: R-HSA-912446;Reactome: R-HSA-5685942|Reactome: R-HSA-5693554|Reactome: R-HSA-5693568|Reactome: R-HSA-5693579	WP_008418715.1:2.6e-144;WP_092634893.1:8.5e-143;WP_066379759.1:1.4e-142;ERG98817.1:3.2e-142;WP_121921228.1:7.2e-142;WP_123074672.1:1.2e-141;WP_097008624.1:2.1e-141;WP_135536787.1:2.1e-141;WP_129114205.1:2.7e-141;WP_089813434.1:2.7e-141	Halobacteria	183963
bin_125_00601	Ca. Hikarchaeum sp. Bin4	72	hypothetical protein																						0	0	0
bin_125_00602	Ca. Hikarchaeum sp. Bin4	301	hypothetical protein		arCOG01331	HtpX	Zn-dependent protease with chaperone function	K03799	htpX; heat shock protein HtpX [EC:3.4.24.-]		0KRNB	Protease HtpX homolog	O	PF01435	Peptidase family M48			9.B.1.1.6;9.B.1.1.5	The Integral Membrane CAAX Protease (CAAX Protease) Family			IPR022919;IPR001915	Peptidase M48, protease HtpX, putative;Peptidase M48		PSP58638.1:5.8e-92;WP_092634898.1:7.5e-92;WP_011322209.1:9.8e-92;WP_070365822.1:2.2e-91;WP_136689567.1:2.9e-91;WP_073308580.1:3.7e-91;WP_157690087.1:8.3e-91;PSP85996.1:1.9e-90;WP_159670151.1:2.4e-90;WP_114448809.1:2.4e-90;WP_007259403.1:3.2e-90;WP_114584549.1:4.1e-90;WP_049922233.1:4.1e-90;WP_050049212.1:5.4e-90;OAQ53210.1:5.4e-90	Halobacteria	183963
bin_125_00603	Ca. Hikarchaeum sp. Bin4	371	hypothetical protein		arCOG04149	NMD3	NMD protein affecting ribosome stability and mRNA decay	K07562	NMD3; nonsense-mediated mRNA decay protein 3	path:map03013:RNA transport;path:map03008:Ribosome biogenesis in eukaryotes	0KRH2	nmd3 family	J	PF04981	NMD3 family							IPR007064	Nmd3, N-terminal		WP_163519652.1:5.5e-76;WP_159662893.1:2.3e-74	Halobacteria	183963
bin_125_00604	Ca. Hikarchaeum sp. Bin4	339	23S rRNA (uracil(1939)-C(5))-methyltransferase RlmD	rlmD_1	arCOG10124	TYW2	Wybutosine (yW) biosynthesis enzyme TYW2, tRNA(Phe) (4-demethylwyosine(37)-C(7)) aminocarboxypropyltransferase transferase	K07055	TRM12, TYW2; tRNA wybutosine-synthesizing protein 2 [EC:2.5.1.114]		0KS1T	K07055 tRNA wybutosine-synthesizing protein 2 EC 2.1.1	J	PF02475	Met-10+ like-protein							IPR030382;IPR029063	SAM-dependent methyltransferase TRM5/TYW2-type;S-adenosyl-L-methionine-dependent methyltransferase	Reactome: R-HSA-6782861	WP_122089963.1:6.1e-74	Halalkalicoccus subterraneus	2675002
bin_125_00605	Ca. Hikarchaeum sp. Bin4	253	Pyridoxal 4-dehydrogenase	pldh-t	arCOG01259	FabG	Short-chain alcohol dehydrogenase	K00059	fabG, OAR1; 3-oxoacyl-[acyl-carrier protein] reductase [EC:1.1.1.100]	path:map01212:Fatty acid metabolism;path:map00061:Fatty acid biosynthesis;path:map00780:Biotin metabolism;path:map00333:Prodigiosin biosynthesis	0KTBR	Short-chain dehydrogenase reductase SDR	I	PF13561	Enoyl-(Acyl carrier protein) reductase			1.A.115.1.5	The Pore-forming NADPH-dependent 1-Acyldihydroxyacetone Phosphate Reductase (Ayr1) Family			IPR036291	NAD(P)-binding domain superfamily		WP_124179138.1:2.0e-61;WP_049987508.1:3.4e-61;WP_124192178.1:2.2e-60;WP_124190055.1:3.7e-60	Halobacteria	183963
bin_125_00606	Ca. Hikarchaeum sp. Bin4	75	hypothetical protein																						0	0	0
bin_125_00607	Ca. Hikarchaeum sp. Bin4	64	hypothetical protein																						0	0	0
bin_125_00608	Ca. Hikarchaeum sp. Bin4	146	Taurine import ATP-binding protein TauB	tauB	arCOG00187	Rli1	Translation initiation factor RLI1, contains Fe-S and AAA+ ATPase domains	K06174	ABCE1, Rli1; ATP-binding cassette, sub-family E, member 1		0KRBC	ATPase RIL	S	PF00005	ABC transporter			3.A.1.31.4;3.A.1.31.3	The ATP-binding Cassette (ABC) Superfamily			IPR027417;IPR003439	ABC transporter-like;P-loop containing nucleoside triphosphate hydrolase		WP_166040412.1:1.5e-53;PSQ10189.1:1.7e-52	Halobacteriales	2235
bin_125_00609	Ca. Hikarchaeum sp. Bin4	173	hypothetical protein		arCOG00458	-	Archaemetzincin family protease	K06974	amzA, AMZ2, AMZ1; archaemetzincin [EC:3.4.-.-]		0KUPJ	zinc metalloprotease whose natural substrate is	S	PF07998	Peptidase family M54							IPR012091;IPR012962;IPR024079	Peptidase M54, archaemetzincin;Metallopeptidase, catalytic domain superfamily;Peptidase M54, archaemetzincin, archaeal/bacterial		WP_145844351.1:8.3e-51;ATW89068.1:2.4e-50;WP_089672408.1:2.4e-50;WP_059055259.1:3.1e-50;WP_089693965.1:4.1e-50;WP_092633096.1:4.1e-50;RMB23914.1:7.0e-50;WP_121919819.1:7.0e-50;WP_023395239.1:9.1e-50;WP_114448333.1:1.2e-49;WP_114585078.1:1.2e-49;PSP49844.1:1.2e-49;PSQ07852.1:1.2e-49	Halobacteria	183963
bin_125_00610	Ca. Hikarchaeum sp. Bin4	128	hypothetical protein		arCOG04385	-	Predicted small methyltransferase	K09713	K09713; uncharacterized protein		0KUPN	Uncharacterised protein family (UPF0146)	S	PF03686	Uncharacterised protein family (UPF0146)							IPR005353	Uncharacterised protein family UPF0146		MWG35531.1:1.1e-28;WP_135826340.1:1.5e-28;WP_007979935.1:2.5e-28;WP_158058075.1:4.3e-28	Halobacteriaceae	2236
bin_125_00611	Ca. Hikarchaeum sp. Bin4	286	Phosphoglycolate phosphatase	gph_2	arCOG04692	Gph	HAD superfamily hydrolase				0KXFD	HAD superfamily (Subfamily IA) hydrolase	S	PF00702	haloacid dehalogenase-like hydrolase					TIGR01548;TIGR01549	HAD-SF-IA-hyp1: HAD hydrolase, TIGR01548 family;HAD-SF-IA-v1: HAD hydrolase, family IA, variant 1	IPR023214;IPR006439;IPR036412;IPR006438	HAD hydrolase, TIGR01548 family;HAD superfamily;HAD-like superfamily;HAD hydrolase, subfamily IA		WP_074879093.1:6.1e-67;WP_114585080.1:8.0e-67;WP_049979562.1:1.4e-66;WP_049993999.1:1.8e-66;WP_053948932.1:4.0e-66;WP_121919815.1:5.2e-66;WP_123537962.1:6.7e-66;WP_135366181.1:1.2e-65;ERH02270.1:1.2e-65;PSP83380.1:2.0e-65;PSP87084.1:2.0e-65	Halobacteria	183963
bin_125_00612	Ca. Hikarchaeum sp. Bin4	224	hypothetical protein		arCOG00457	-	Predicted dinucleotide-binding enzyme	K06988	fno; 8-hydroxy-5-deazaflavin:NADPH oxidoreductase [EC:1.5.1.40]		0KTEJ	NADPH-dependent F420 reductase	S	PF03807	NADP oxidoreductase coenzyme F420-dependent					TIGR01915	npdG: NADPH-dependent F420 reductase	IPR028939;IPR036291;IPR010185	Pyrroline-5-carboxylate reductase, catalytic, N-terminal;NAD(P)-binding domain superfamily;NADPH-dependent F420 reductase		WP_089876558.1:3.1e-66	Halogeometricum limi	555875
bin_125_00613	Ca. Hikarchaeum sp. Bin4	89	Thioredoxin	trxA	arCOG01972	TrxA	Thiol-disulfide isomerase or thioredoxin	K03671	trxA; thioredoxin 1	path:map05132:Salmonella infection;path:map05418:Fluid shear stress and atherosclerosis;path:map04621:NOD-like receptor signaling pathway	0KUCV	Thioredoxin	O	PF00085	Thioredoxin					TIGR01068	thioredoxin: thioredoxin	IPR005746;IPR013766;IPR036249	Thioredoxin;Thioredoxin domain;Thioredoxin-like superfamily	Reactome: R-HSA-3299685	WP_020221781.1:2.4e-30;WP_115865396.1:2.4e-30;WP_145844370.1:5.4e-30;PSP83384.1:5.4e-30;WP_113274769.1:7.1e-30;WP_135827838.1:7.1e-30;WP_123074383.1:9.2e-30;WP_066144638.1:1.2e-29;WP_007979845.1:1.6e-29	Halobacteriales	2235
bin_125_00614	Ca. Hikarchaeum sp. Bin4	55	hypothetical protein		arCOG02957	SBH1	Preprotein translocase subunit Sec61beta				0KV5B	but it may be involved in stabilization of the trimeric complex (By similarity)	U	PF03911	Sec61beta family							IPR023531;IPR016482	Protein transport protein SecG/Sec61-beta/Sbh;Preprotein translocase subunit SecG	Reactome: R-HSA-1236974|Reactome: R-HSA-1799339|Reactome: R-HSA-9609523	WP_151110704.1:2.1e-08;WP_058571254.1:2.1e-08;WP_007544641.1:2.7e-08;WP_151161619.1:2.7e-08;WP_122090322.1:3.6e-08;WP_117593294.1:4.7e-08;WP_156588252.1:4.7e-08;ELZ83754.1:4.7e-08;WP_049904986.1:4.7e-08;WP_004058037.1:4.7e-08;WP_115879731.1:4.7e-08	Halobacteria	183963
bin_125_00615	Ca. Hikarchaeum sp. Bin4	208	Pyridoxal 5'-phosphate synthase subunit PdxT	pdxT	arCOG00034	PDX2	Predicted glutamine amidotransferase involved in pyridoxine biosynthesis	K08681	pdxT, pdx2; 5'-phosphate synthase pdxT subunit [EC:4.3.3.6]	path:map00750:Vitamin B6 metabolism	0KTFS	Involved in the hydrolysis of glutamine to glutamate and ammonia. Channels an ammonia molecule to PdxS (By similarity)	H	PF01174	SNO glutamine amidotransferase family					TIGR03800	PLP_synth_Pdx2: pyridoxal 5'-phosphate synthase, glutaminase subunit Pdx2	IPR002161;IPR029062	Pyridoxal 5'-phosphate synthase subunit PdxT/SNO;Class I glutamine amidotransferase-like		WP_159668969.1:9.6e-62;PSQ48896.1:1.6e-61;WP_007544640.1:2.1e-61;WP_074791061.1:2.8e-61;WP_058571255.1:1.4e-60;WP_158836780.1:2.4e-60	Halobacteria	183963
bin_125_00616	Ca. Hikarchaeum sp. Bin4	96	Phosphoribosyl-ATP pyrophosphatase	hisE	arCOG02677	HisI	Phosphoribosyl-ATP pyrophosphohydrolase	K01523;K11755	hisE; phosphoribosyl-ATP pyrophosphohydrolase [EC:3.6.1.31];hisIE; phosphoribosyl-AMP cyclohydrolase / phosphoribosyl-ATP pyrophosphohydrolase [EC:3.5.4.19 3.6.1.31]	path:map00340:Histidine metabolism	0KUDI	Phosphoribosyl-ATP pyrophosphatase	E	PF01503	Phosphoribosyl-ATP pyrophosphohydrolase					TIGR03188	histidine_hisI: phosphoribosyl-ATP diphosphatase	IPR008179;IPR021130	Phosphoribosyl-ATP pyrophosphohydrolase;Phosphoribosyl-ATP pyrophosphohydrolase-like		WP_156707638.1:4.2e-28;PSP94227.1:4.2e-28;WP_004590917.1:4.2e-28;WP_151101789.1:9.3e-28;WP_014041451.1:1.2e-27;WP_004959048.1:1.2e-27;WP_005537195.1:1.6e-27;WP_127014065.1:1.6e-27;WP_008307596.1:2.1e-27;WP_101351135.1:2.1e-27;WP_146417584.1:2.1e-27;WP_121511796.1:2.1e-27;WP_153554622.1:2.1e-27	Halobacteriales	2235
bin_125_00617	Ca. Hikarchaeum sp. Bin4	339	hypothetical protein											PF14907	Uncharacterised nucleotidyltransferase							IPR039498	Uncharacterised nucleotidyltransferase		0	0	0
bin_125_00618	Ca. Hikarchaeum sp. Bin4	333	hypothetical protein											PF14907	Uncharacterised nucleotidyltransferase							IPR039498	Uncharacterised nucleotidyltransferase		RLB03066.1:1.3e-20	Deltaproteobacteria bacterium	2026735
bin_125_00619	Ca. Hikarchaeum sp. Bin4	374	GDP-mannose-dependent alpha-(1-6)-phosphatidylinositol monomannoside mannosyltransferase	pimB	arCOG01403	AglL	Glycosyltransferase				0KTVA	glycosyl transferase group 1	M	PF00534	Glycosyl transferases group 1	GT4;GT5	UDP-Glc: glycogen glucosyltransferase (EC 2.4.1.11); ADP-Glc: starch glucosyltransferase (EC 2.4.1.21); NDP-Glc: starch glucosyltransferase (EC 2.4.1.242); UDP-Glc: alpha-1,3-glucan synthase (EC 2.4.1.183) UDP-Glc: alpha-1,4-glucan synthase (EC 2.4.1.-);sucrose synthase (EC 2.4.1.13); sucrose-phosphate synthase (EC 2.4.1.14); alpha-glucosyltransferase (EC 2.4.1.52); lipopolysaccharide N-acetylglu…					IPR001296	Glycosyl transferase, family 1		RLB03064.1:6.3e-96	Deltaproteobacteria bacterium	2026735
bin_125_00620	Ca. Hikarchaeum sp. Bin4	337	D-inositol 3-phosphate glycosyltransferase	mshA	arCOG01411	RfaG	Glycosyltransferase				0KRTV	glycosyl transferase group 1	M	PF00534;PF13439	Glycosyl transferases group 1;Glycosyltransferase Family 4	GT4;GT5	UDP-Glc: glycogen glucosyltransferase (EC 2.4.1.11); ADP-Glc: starch glucosyltransferase (EC 2.4.1.21); NDP-Glc: starch glucosyltransferase (EC 2.4.1.242); UDP-Glc: alpha-1,3-glucan synthase (EC 2.4.1.183) UDP-Glc: alpha-1,4-glucan synthase (EC 2.4.1.-);sucrose synthase (EC 2.4.1.13); sucrose-phosphate synthase (EC 2.4.1.14); alpha-glucosyltransferase (EC 2.4.1.52); lipopolysaccharide N-acetylglu…					IPR001296;IPR028098	Glycosyl transferase, family 1;Glycosyltransferase subfamily 4-like, N-terminal domain	Reactome: R-HSA-446193|Reactome: R-HSA-4549349	OFV67077.1:2.5e-91;RLE41407.1:2.3e-89	Archaea	2157
bin_125_00621	Ca. Hikarchaeum sp. Bin4	44	hypothetical protein																						0	0	0
bin_125_00622	Ca. Hikarchaeum sp. Bin4	325	23S rRNA (uracil(1939)-C(5))-methyltransferase RlmD	rlmD_2	arCOG00033	Trm5	Wybutosine (yW) biosynthesis enzyme Trm5, tRNA (guanine) methyltransferase	K15429	TRM5, TRMT5; tRNA (guanine37-N1)-methyltransferase [EC:2.1.1.228]		0KRQG	Methyltransferase	J	PF02475;PF18093	Met-10+ like-protein;tRNA methyltransferase 5 N-terminal domain							IPR030382;IPR040601;IPR029063	SAM-dependent methyltransferase TRM5/TYW2-type;tRNA methyltransferase 5, N-terminal;S-adenosyl-L-methionine-dependent methyltransferase	Reactome: R-HSA-6782861	WP_137048825.1:1.9e-88;WP_092889234.1:4.2e-88;WP_089694731.1:9.3e-88;WP_089821232.1:1.2e-87;WP_117591950.1:1.2e-87;WP_163485608.1:3.5e-87;WP_089869299.1:3.5e-87;WP_129784947.1:6.0e-87;WP_069449845.1:1.8e-86;WP_009366142.1:1.8e-86	Halobacteria	183963
bin_125_00623	Ca. Hikarchaeum sp. Bin4	132	hypothetical protein											PF12681	Glyoxalase-like domain							IPR029068;IPR025870	Glyoxalase/Bleomycin resistance protein/Dihydroxybiphenyl dioxygenase;Glyoxalase-like domain		TYT62644.1:2.0e-17	Natrialba swarupiae	2448032
bin_125_00624	Ca. Hikarchaeum sp. Bin4	329	Alkanal monooxygenase alpha chain	luxA_1										PF00296	Luciferase-like monooxygenase							IPR036661;IPR011251	Luciferase-like domain superfamily;Luciferase-like domain		HBY97972.1:1.3e-92;MBU05750.1:9.1e-91	0	0
bin_125_00625	Ca. Hikarchaeum sp. Bin4	284	Peptidoglycan deacetylase	pgdA										PF01522	Polysaccharide deacetylase	CE4	acetyl xylan esterase (EC 3.1.1.72); chitin deacetylase (EC 3.5.1.41); chitooligosaccharide deacetylase (EC 3.5.1.-); peptidoglycan GlcNAc deacetylase (EC 3.5.1.-); peptidoglycan N-acetylmuramic acid deacetylase (EC 3.5.1.-).					IPR011330;IPR002509	NodB homology domain;Glycoside hydrolase/deacetylase, beta/alpha-barrel		WP_144263357.1:3.7e-72;ABT17376.1:1.4e-71	Halobacteriales	2235
bin_125_00626	Ca. Hikarchaeum sp. Bin4	54	hypothetical protein																						0	0	0
bin_125_00627	Ca. Hikarchaeum sp. Bin4	108	hypothetical protein																						HDN83204.1:6.8e-19	0	0
bin_125_00628	Ca. Hikarchaeum sp. Bin4	334	hypothetical protein		arCOG06114	RfaG	Glycosyltransferase				0KTQA	Glycosyl transferases group 1	M	PF00534	Glycosyl transferases group 1	GT4;GT5;GT9	UDP-Glc: glycogen glucosyltransferase (EC 2.4.1.11); ADP-Glc: starch glucosyltransferase (EC 2.4.1.21); NDP-Glc: starch glucosyltransferase (EC 2.4.1.242); UDP-Glc: alpha-1,3-glucan synthase (EC 2.4.1.183) UDP-Glc: alpha-1,4-glucan synthase (EC 2.4.1.-);sucrose synthase (EC 2.4.1.13); sucrose-phosphate synthase (EC 2.4.1.14); alpha-glucosyltransferase (EC 2.4.1.52); lipopolysaccharide N-acetylglu…					IPR001296	Glycosyl transferase, family 1		WP_126662529.1:5.6e-64;WP_012944112.1:1.4e-62	Haloterrigena	121871
bin_125_00629	Ca. Hikarchaeum sp. Bin4	955	hypothetical protein		arCOG02043	AglS	Dolichol phosphate-mannose mannosyltransferase	K07151	STT3; dolichyl-diphosphooligosaccharide---protein glycosyltransferase [EC:2.4.99.18]	path:map00513:Various types of N-glycan biosynthesis;path:map04141:Protein processing in endoplasmic reticulum;path:map00510:N-Glycan biosynthesis	0KS66	oligosaccharyl transferase	S	PF18079;PF02516	Archaeal glycosylation protein B long peripheral domain;Oligosaccharyl transferase STT3 subunit	GT66	dolichyl-diphosphooligosaccharideâ€”protein glycotransferase (EC 2.4.99.18); undecaprenyl-diphosphooligosaccharideâ€”protein glycotransferase (EC 2.4.99.19)	9.B.142.3.15	The Integral membrane Glycosyltransferase family 39 (GT39) Family	TIGR04154	archaeo_STT3: oligosaccharyl transferase, archaeosortase A system-associated	IPR003674;IPR026410;IPR041154	Oligosaccharyl transferase, STT3 subunit;Oligosaccharyl transferase, archaeal;Archaeal glycosylation protein B, peripheral domain		WP_115796068.1:5.0e-214;WP_076429624.1:3.9e-211;WP_137287508.1:5.1e-211;WP_049970311.1:6.7e-211	Halobacteriales	2235
bin_125_00630	Ca. Hikarchaeum sp. Bin4	43	hypothetical protein																						0	0	0
bin_125_00632	Ca. Hikarchaeum sp. Bin4	195	putative peptidyl-prolyl cis-trans isomerase	ppiB	arCOG04767	PpiB	Peptidyl-prolyl cis-trans isomerase (rotamase) - cyclophilin family	K01802;K03767;K03768	E5.2.1.8; peptidylprolyl isomerase [EC:5.2.1.8];PPIA; peptidyl-prolyl cis-trans isomerase A (cyclophilin A) [EC:5.2.1.8];PPIB, ppiB; peptidyl-prolyl cis-trans isomerase B (cyclophilin B) [EC:5.2.1.8]	;path:map01503:Cationic antimicrobial peptide (CAMP) resistance;path:map04217:Necroptosis	0KT7Y	Peptidyl-prolyl cis-trans isomerase	O	PF00160	Cyclophilin type peptidyl-prolyl cis-trans isomerase/CLD			3.D.1.8.1;1.I.1.1.3	The H+ or Na+-translocating NADH Dehydrogenase (NDH) Family;The Nuclear Pore Complex (NPC) Family			IPR002130;IPR029000;IPR024936	Cyclophilin-type peptidyl-prolyl cis-trans isomerase domain;Cyclophilin-like domain superfamily;Cyclophilin-type peptidyl-prolyl cis-trans isomerase		MAT09201.1:2.4e-67	0	0
bin_125_00633	Ca. Hikarchaeum sp. Bin4	86	hypothetical protein		arCOG04776	-	Uncharacterized membrane protein				0KZXJ	NA	S												MAT09200.1:2.0e-34	0	0
bin_125_00634	Ca. Hikarchaeum sp. Bin4	127	Peptide methionine sulfoxide reductase MsrB	msrB	arCOG02815	-	Conserved domain frequently associated with peptide methionine sulfoxide reductase	K07305;K12267	msrB; peptide-methionine (R)-S-oxide reductase [EC:1.8.4.12];msrAB; peptide methionine sulfoxide reductase msrA/msrB [EC:1.8.4.11 1.8.4.12]		0KTF2	reductase	O	PF01641	SelR domain					TIGR00357	TIGR00357: methionine-R-sulfoxide reductase	IPR011057;IPR002579	Mss4-like superfamily;Peptide methionine sulphoxide reductase MrsB	Reactome: R-HSA-5676934	MAT09199.1:5.1e-58	0	0
[truncated: 4,819 more rows]
