# Supplementary material for: Hikarchaeia demonstrate an intermediate stage in the methanogen-to-halophile transition
Source: Nat Commun. 2020 Oct 30;11:5490. doi: 10.1038/s41467-020-19200-2 (PMC7599335; doi:10.1038/s41467-020-19200-2)
Supplement: Supplementary file 11 — Supplementary Data 8 [file 41467_2020_19200_MOESM11_ESM.xlsx]

## Sheet: TableS7_all_placements
Supplementary Data 8
Phylogenetic placements and taxonomic annotations for gene families gained by Haloarchaea and Hikarchaea.
Gene clusters inferred as originations on any branch leading to and after the LHHCA. All sequences of all clusters were placed onto the corresponding reference gene family tree from EggNOG 4.5.1. The branch with the highest score per cluster was assumed as the taxonomic annotation and putative source of a transfer. If no homologs outside the sampled species were present, genes were labelled as de…
eurNOG	COG	tax	cat	node	event	group	cat_group	major_group
0KR97	COG1193	Archaea	L	107	gain	Archaea	Information	Archaea
0KR9X	COG3039	cellular organisms	L	86	gain	cellular organisms	Information	cellular organisms
0KRA7	COG0060	cellular organisms	J	102	gain	cellular organisms	Information	cellular organisms
0KRA8	COG0367	Eukaryota	E	96	gain	Eukaryota	Metabolism	Eukaryota
0KRAE	COG1208	Archaea	M	107	gain	Archaea	Cellular Processes	Archaea
0KRAK	COG0554	Bacteria	C	107	gain	Bacteria	Metabolism	Bacteria
0KRAP	COG1048	cellular organisms	C	106	gain	cellular organisms	Metabolism	cellular organisms
0KRAS	COG0419	Encephalitozoon hellem ATCC 50504	L	108	gain	Eukaryota	Information	Eukaryota
0KRBJ	COG0028	Bacteria	E	102	gain	Bacteria	Metabolism	Bacteria
0KRBW	COG1194	Actinobacteria	L	107	gain	Terrabacteria group	Information	Bacteria
0KRBZ	COG0189	Terrabacteria group	H	108	gain	Terrabacteria group	Metabolism	Bacteria
0KRCD	COG1222	cellular organisms	O	102	gain	cellular organisms	Cellular Processes	cellular organisms
0KRCF_COG3642	COG3642	cellular organisms	Unknown	109	gain	cellular organisms	Unknown	cellular organisms
0KRD3_COG1690	COG1690	Bacteria	S	CAHA	gain	Bacteria	Unknown	Bacteria
0KRD3_COG1690	COG1690	Bacteria	S	HAARJ07HX	gain	Bacteria	Unknown	Bacteria
0KRDI_COG0004	COG0004	cellular organisms	Unknown	88	gain	cellular organisms	Unknown	cellular organisms
0KRDJ_COG4067	COG4067	Methanopyrus kandleri AV19	O	108	gain	Euryarchaeota	Cellular Processes	Archaea
0KRE1	COG0075	cellular organisms	E	108	gain	cellular organisms	Metabolism	cellular organisms
0KREM	COG0167	cellular organisms	F	102	gain	cellular organisms	Metabolism	cellular organisms
0KREM	COG0167	cellular organisms	F	107	gain	cellular organisms	Metabolism	cellular organisms
0KREN	COG1257	Euryarchaeota	I	109	gain	Euryarchaeota	Metabolism	Archaea
0KREP	COG1304	cellular organisms	H	100	gain	cellular organisms	Metabolism	cellular organisms
0KREU	COG0104	cellular organisms	F	108	gain	cellular organisms	Metabolism	cellular organisms
0KRF7	COG0172	cellular organisms	J	109	gain	cellular organisms	Information	cellular organisms
0KRFF	COG0630	Euryarchaeota	N	107	gain	Euryarchaeota	Cellular Processes	Archaea
0KRFJ	COG1122	Bacteria	P	71	gain	Bacteria	Metabolism	Bacteria
0KRFQ	COG0661	Sarcocystidae	S	107	gain	Eukaryota	Unknown	Eukaryota
0KRFR	COG0206	uncultured marine group II euryarchaeote	D	108	gain	Euryarchaeota	Cellular Processes	Archaea
0KRG0	COG1269	cellular organisms	C	67	gain	cellular organisms	Metabolism	cellular organisms
0KRG1	COG0043	cellular organisms	H	93	gain	cellular organisms	Metabolism	cellular organisms
0KRG5	COG2108	Diaforarchaea group	S	107	gain	Euryarchaeota	Unknown	Archaea
0KRG6	COG0152	Bacteria	F	95	gain	Bacteria	Metabolism	Bacteria
0KRG6	COG0152	Bacteria	F	102	gain	Bacteria	Metabolism	Bacteria
0KRG9	COG1685	Archaea	E	107	gain	Archaea	Metabolism	Archaea
0KRGJ	COG1960	cellular organisms	I	108	gain	cellular organisms	Metabolism	cellular organisms
0KRGM	101KW	Vulcanisaeta distributa DSM 14429	L	107	gain	TACK group	Information	Archaea
0KRGM	101KW	Vulcanisaeta distributa DSM 14429	L	87	gain	TACK group	Information	Archaea
0KRGY	COG0028	Bacteria	E	95	gain	Bacteria	Metabolism	Bacteria
0KRHD	COG5258	Methanobacteriales	S	107	gain	Euryarchaeota	Unknown	Archaea
0KRHP	COG1899	cellular organisms	O	106	gain	cellular organisms	Cellular Processes	cellular organisms
0KRHQ	COG0415	Paenibacillus	L	108	gain	Terrabacteria group	Information	Bacteria
0KRI0_COG3848	COG3848	Bacteria	G	102	gain	Bacteria	Metabolism	Bacteria
0KRI1	COG1474	Euryarchaeota	L	95	gain	Euryarchaeota	Information	Archaea
0KRI2	COG1405	Archaea	K	107	gain	Archaea	Information	Archaea
0KRI6	COG0675	cellular organisms	L	107	gain	cellular organisms	Information	cellular organisms
0KRIE	COG1233	cellular organisms	Q	102	gain	cellular organisms	Metabolism	cellular organisms
0KRII	COG1236	cellular organisms	J	95	gain	cellular organisms	Information	cellular organisms
0KRIJ	COG1061	Bacteria	K	102	gain	Bacteria	Information	Bacteria
0KRIP	COG0451	cellular organisms	M	107	gain	cellular organisms	Cellular Processes	cellular organisms
0KRIP	COG0451	cellular organisms	M	58	gain	cellular organisms	Cellular Processes	cellular organisms
0KRJ0	COG0115	cellular organisms	E	108	gain	cellular organisms	Metabolism	cellular organisms
0KRJ4	COG0477	cellular organisms	G	107	gain	cellular organisms	Metabolism	cellular organisms
0KRJ6	COG1709	Diaforarchaea group	K	108	gain	Euryarchaeota	Information	Archaea
0KRJN	COG1960	cellular organisms	I	106	gain	cellular organisms	Metabolism	cellular organisms
0KRJW_COG1372	COG1372	cellular organisms	L	HAARJ07HX	gain	cellular organisms	Information	cellular organisms
0KRK0_COG1024	COG1024	cellular organisms	Unknown	92	gain	cellular organisms	Unknown	cellular organisms
0KRK9	COG0580	Methanomada group	G	109	gain	Euryarchaeota	Metabolism	Archaea
0KRKF	COG1884	cellular organisms	I	102	gain	cellular organisms	Metabolism	cellular organisms
0KRKG	COG2141	Euryarchaeota	C	93	gain	Euryarchaeota	Metabolism	Archaea
0KRKQ	COG1071	Actinobacteria	C	107	gain	Terrabacteria group	Metabolism	Bacteria
0KRKU_COG0067	COG0067	Salinibacter ruber DSM 13855	Unknown	108	gain	FCB group	Unknown	Bacteria
0KRM5	COG2429	Methanomada group	F	108	gain	Euryarchaeota	Metabolism	Archaea
0KRMF	COG0620	cellular organisms	E	106	gain	cellular organisms	Metabolism	cellular organisms
0KRMR	COG0015	cellular organisms	F	108	gain	cellular organisms	Metabolism	cellular organisms
0KRNA	COG0478	Euryarchaeota	T	108	gain	Euryarchaeota	Cellular Processes	Archaea
0KRNC	COG1562	cellular organisms	I	106	gain	cellular organisms	Metabolism	cellular organisms
0KRNN_COG0034	COG0034	Diaforarchaea group	Unknown	102	gain	Euryarchaeota	Unknown	Archaea
0KRNV	COG2244	Bacteria	M	106	gain	Bacteria	Cellular Processes	Bacteria
0KRPB	COG0753	Bacteria	P	100	gain	Bacteria	Metabolism	Bacteria
0KRPE	COG0141	Bacteria	E	107	gain	Bacteria	Metabolism	Bacteria
0KRPE	COG0141	Bacteria	E	108	gain	Bacteria	Metabolism	Bacteria
0KRPH	COG1331	Bacteria	O	109	gain	Bacteria	Cellular Processes	Bacteria
0KRPX	COG0249	cellular organisms	L	92	gain	cellular organisms	Information	cellular organisms
0KRQD	COG3436	cellular organisms	L	HAARD	gain	cellular organisms	Information	cellular organisms
0KRQE_COG0323	COG0323	cellular organisms	L	102	gain	cellular organisms	Information	cellular organisms
0KRQG	COG2520	cellular organisms	J	106	gain	cellular organisms	Information	cellular organisms
0KRQI	COG0003	Bacteria	D	107	gain	Bacteria	Cellular Processes	Bacteria
0KRQY	COG0477	saccharomyceta	G	93	gain	Eukaryota	Metabolism	Eukaryota
0KRRH	COG0430	Euryarchaeota	J	109	gain	Euryarchaeota	Information	Archaea
0KRRQ	0Z5FY	Nanoarchaeum equitans Kin4-M	S	107	gain	others	Unknown	Archaea
0KRS8_COG0247	COG0247	Terrabacteria group	C	107	gain	Terrabacteria group	Metabolism	Bacteria
0KRSG	COG1013	cellular organisms	C	103	gain	cellular organisms	Metabolism	cellular organisms
0KRSR	COG0113	cellular organisms	H	92	gain	cellular organisms	Metabolism	cellular organisms
0KRSR	COG0113	cellular organisms	H	107	gain	cellular organisms	Metabolism	cellular organisms
0KRT3	COG1234	Bacteria	S	107	gain	Bacteria	Unknown	Bacteria
0KRT4	COG2326	Bacteria	F	102	gain	Bacteria	Metabolism	Bacteria
0KRTF_COG0674	COG0674	cellular organisms	Unknown	108	gain	cellular organisms	Unknown	cellular organisms
0KRTJ	COG0600	Bacteria	P	88	gain	Bacteria	Metabolism	Bacteria
0KRTK	COG2366	cellular organisms	S	106	gain	cellular organisms	Unknown	cellular organisms
0KRTM	COG1637	cellular organisms	L	109	gain	cellular organisms	Information	cellular organisms
0KRTQ	COG1184	Archaea	J	107	gain	Archaea	Information	Archaea
0KRUB	COG0433	cellular organisms	L	108	gain	cellular organisms	Information	cellular organisms
0KRUX	COG1199	Terrabacteria group	K	107	gain	Terrabacteria group	Information	Bacteria
0KRUX	COG1199	Terrabacteria group	K	58	gain	Terrabacteria group	Information	Bacteria
0KRUZ	COG0183	Bacteria	I	108	gain	Bacteria	Metabolism	Bacteria
0KRVC	COG1473	Bacteria	E	95	gain	Bacteria	Metabolism	Bacteria
0KRVF	COG1008	cellular organisms	C	102	gain	cellular organisms	Metabolism	cellular organisms
0KRVG	COG2047	Euryarchaeota	S	107	gain	Euryarchaeota	Unknown	Archaea
0KRVM	COG1378	cellular organisms	K	102	gain	cellular organisms	Information	cellular organisms
0KRW5	COG0318	cellular organisms	I	92	gain	cellular organisms	Metabolism	cellular organisms
0KRW8	COG1007	cellular organisms	C	107	gain	cellular organisms	Metabolism	cellular organisms
0KRWJ	COG2423	Proteobacteria	E	88	gain	Proteobacteria	Metabolism	Bacteria
0KRWR	COG1234	Bacteria	S	102	gain	Bacteria	Unknown	Bacteria
0KRWS_COG0520	COG0520	cellular organisms	Unknown	107	gain	cellular organisms	Unknown	cellular organisms
0KRXH	0YEN9	Bacteria	D	107	gain	Bacteria	Cellular Processes	Bacteria
0KRXV	0XSMX	de-novo genes	S	88	gain	de-novo genes	Unknown	de-novo genes
0KRY0	COG1599	cellular organisms	L	106	gain	cellular organisms	Information	cellular organisms
0KRY3	COG1143	cellular organisms	C	108	gain	cellular organisms	Metabolism	cellular organisms
0KRY5	COG0630	Nanoarchaeum equitans Kin4-M	N	109	gain	others	Cellular Processes	Archaea
0KRYA	COG0022	Thermaerobacter	C	106	gain	Terrabacteria group	Metabolism	Bacteria
0KRYB	COG2317	cellular organisms	E	109	gain	cellular organisms	Metabolism	cellular organisms
0KRYJ	COG0638	Euryarchaeota	O	107	gain	Euryarchaeota	Cellular Processes	Archaea
0KRYR	COG3387	Bacteria	G	95	gain	Bacteria	Metabolism	Bacteria
0KRYU_COG1902	COG1902	Bacteria	C	107	gain	Bacteria	Metabolism	Bacteria
0KRZJ	COG1249	Terrabacteria group	C	109	gain	Terrabacteria group	Metabolism	Bacteria
0KRZT	0Y12Y	de-novo genes	Q	109	gain	de-novo genes	Metabolism	de-novo genes
0KS0B_COG0446	COG0446	Bacteria	Unknown	100	gain	Bacteria	Unknown	Bacteria
0KS0B_COG1902	COG1902	Bacteria	Unknown	107	gain	Bacteria	Unknown	Bacteria
0KS0W_COG0280	COG0280	cellular organisms	C	107	gain	cellular organisms	Metabolism	cellular organisms
0KS17	COG0598	cellular organisms	P	86	gain	cellular organisms	Metabolism	cellular organisms
0KS1H	COG3875	Bacteria	S	107	gain	Bacteria	Unknown	Bacteria
0KS1K	COG0508	cellular organisms	C	102	gain	cellular organisms	Metabolism	cellular organisms
0KS1N	COG0022	cellular organisms	C	92	gain	cellular organisms	Metabolism	cellular organisms
0KS1N	COG0022	cellular organisms	C	82	gain	cellular organisms	Metabolism	cellular organisms
0KS1Q	COG0338	cellular organisms	L	109	gain	cellular organisms	Information	cellular organisms
0KS1S	COG0438	cellular organisms	M	95	gain	cellular organisms	Cellular Processes	cellular organisms
0KS1V	COG3359	Bacteria	L	102	gain	Bacteria	Information	Bacteria
0KS2F	COG0477	cellular organisms	G	88	gain	cellular organisms	Metabolism	cellular organisms
0KS32	COG1249	cellular organisms	C	107	gain	cellular organisms	Metabolism	cellular organisms
0KS34	COG2875	Bacteria	H	73	gain	Bacteria	Metabolism	Bacteria
0KS38	COG0555	Bacteria	P	102	gain	Bacteria	Metabolism	Bacteria
0KS3B	COG1960	cellular organisms	I	100	gain	cellular organisms	Metabolism	cellular organisms
0KS3B	COG1960	cellular organisms	I	107	gain	cellular organisms	Metabolism	cellular organisms
0KS3K	COG0725	cellular organisms	P	102	gain	cellular organisms	Metabolism	cellular organisms
0KS3S	COG1290	uncultured marine group II euryarchaeote	C	107	gain	Euryarchaeota	Metabolism	Archaea
0KS3T	COG1063	cellular organisms	C	93	gain	cellular organisms	Metabolism	cellular organisms
0KS40	COG0142	Euryarchaeota	H	106	gain	Euryarchaeota	Metabolism	Archaea
0KS4E	COG1003	Acidimicrobium ferrooxidans DSM 10331	E	108	gain	Terrabacteria group	Metabolism	Bacteria
0KS50_COG0840	COG0840	Bacteria	Unknown	107	gain	Bacteria	Unknown	Bacteria
0KS55	COG1404	de-novo genes	O	95	gain	de-novo genes	Cellular Processes	de-novo genes
0KS5J	COG0320	Eukaryota	H	109	gain	Eukaryota	Metabolism	Eukaryota
0KS5T_COG0492	COG0492	Eukaryota	Unknown	100	gain	Eukaryota	Unknown	Eukaryota
0KS5T_COG0695	COG0695	Proteobacteria	O	105	gain	Proteobacteria	Cellular Processes	Bacteria
0KS60	0ZZRA	de-novo genes	S	92	gain	de-novo genes	Unknown	de-novo genes
0KS6C_COG0618	COG0618	Euryarchaeota	Unknown	102	gain	Euryarchaeota	Unknown	Archaea
0KS6F	COG1446	cellular organisms	E	107	gain	cellular organisms	Metabolism	cellular organisms
0KS6R	COG0517	cellular organisms	S	106	gain	cellular organisms	Unknown	cellular organisms
0KS75	COG2820	cellular organisms	F	100	gain	cellular organisms	Metabolism	cellular organisms
0KS77_COG0285	COG0285	Bacteria	H	92	gain	Bacteria	Metabolism	Bacteria
0KS77_COG0294	COG0294	cellular organisms	H	107	gain	cellular organisms	Metabolism	cellular organisms
0KS7J	COG2148	Geobacter sp. M18	M	92	gain	Proteobacteria	Cellular Processes	Bacteria
0KS7V_COG0589	COG0589	cellular organisms	T	107	gain	cellular organisms	Cellular Processes	cellular organisms
0KS8B	COG1477	Bacteria	H	102	gain	Bacteria	Metabolism	Bacteria
0KS8F_COG1845	COG1845	uncultured marine group II euryarchaeote	C	108	gain	Euryarchaeota	Metabolism	Archaea
0KS97	COG0651	cellular organisms	C	107	gain	cellular organisms	Metabolism	cellular organisms
0KS98	COG2079	Bacteria	S	95	gain	Bacteria	Unknown	Bacteria
0KS9A_COG0560	COG0560	cellular organisms	E	102	gain	cellular organisms	Metabolism	cellular organisms
0KS9A_COG0560	COG0560	cellular organisms	E	88	gain	cellular organisms	Metabolism	cellular organisms
0KS9P	COG0527	Methanobacteriales	E	95	gain	Euryarchaeota	Metabolism	Archaea
0KS9W	0XQ4Q	cellular organisms	S	102	gain	cellular organisms	Unknown	cellular organisms
0KSAA	COG0026	cellular organisms	F	107	gain	cellular organisms	Metabolism	cellular organisms
0KSAS	COG2897	cellular organisms	P	92	gain	cellular organisms	Metabolism	cellular organisms
0KSAS	COG2897	cellular organisms	P	102	gain	cellular organisms	Metabolism	cellular organisms
0KSAY	COG1650	cellular organisms	J	107	gain	cellular organisms	Information	cellular organisms
0KSC6	COG1407	Archaea	S	95	gain	Archaea	Unknown	Archaea
0KSCC	COG2192	cellular organisms	O	92	gain	cellular organisms	Cellular Processes	cellular organisms
0KSCC	COG2192	cellular organisms	O	82	gain	cellular organisms	Cellular Processes	cellular organisms
0KSD1	COG0249	cellular organisms	L	106	gain	cellular organisms	Information	cellular organisms
0KSDN	COG0108	cellular organisms	H	107	gain	cellular organisms	Metabolism	cellular organisms
0KSF0	COG1378	Archaea	K	107	gain	Archaea	Information	Archaea
0KSFS_COG1413	COG1413	cellular organisms	Unknown	107	gain	cellular organisms	Unknown	cellular organisms
0KSFV	COG1082	cellular organisms	G	88	gain	cellular organisms	Metabolism	cellular organisms
0KSG1_COG0155	COG0155	Terrabacteria group	Unknown	82	gain	Terrabacteria group	Unknown	Bacteria
0KSG1_COG2897	COG2897	cellular organisms	Unknown	82	gain	cellular organisms	Unknown	cellular organisms
0KSGM	COG3428	Bacteria	S	102	gain	Bacteria	Unknown	Bacteria
0KSGW_COG1612	COG1612	Thermobaculum terrenum ATCC BAA-798	O	107	gain	Terrabacteria group	Cellular Processes	Bacteria
0KSHA_COG0314	COG0314	cellular organisms	Unknown	108	gain	cellular organisms	Unknown	cellular organisms
0KSHR	11HFE	Bacteria	S	87	gain	Bacteria	Unknown	Bacteria
0KSHX	COG0438	Clostridiales	M	106	gain	Terrabacteria group	Cellular Processes	Bacteria
0KSI1	COG0010	Natranaerobius thermophilus JW/NM-WN-LF	E	106	gain	Terrabacteria group	Metabolism	Bacteria
0KSI2	COG1620	Bacteria	C	102	gain	Bacteria	Metabolism	Bacteria
0KSIF	COG1518	Bacteria	V	109	gain	Bacteria	Cellular Processes	Bacteria
0KSJ6	COG0365	cellular organisms	I	107	gain	cellular organisms	Metabolism	cellular organisms
0KSJ7	COG0863	cellular organisms	L	109	gain	cellular organisms	Information	cellular organisms
0KSJR	COG1215	Myxococcus	M	71	gain	Proteobacteria	Cellular Processes	Bacteria
0KSK0	COG0747	cellular organisms	E	106	gain	cellular organisms	Metabolism	cellular organisms
0KSK9	COG0498	Herpetosiphon aurantiacus DSM 785	E	107	gain	Terrabacteria group	Metabolism	Bacteria
0KSKM	COG1297	cellular organisms	S	92	gain	cellular organisms	Unknown	cellular organisms
0KSKN	COG1506	cellular organisms	E	107	gain	cellular organisms	Metabolism	cellular organisms
0KSKT	COG3367	Bacteria	S	95	gain	Bacteria	Unknown	Bacteria
0KSKU	COG0404	cellular organisms	E	102	gain	cellular organisms	Metabolism	cellular organisms
0KSKW	COG0693	cellular organisms	S	107	gain	cellular organisms	Unknown	cellular organisms
0KSM4	11RHD	Diaforarchaea group	S	87	gain	Euryarchaeota	Unknown	Archaea
0KSMA	COG3608	cellular organisms	S	108	gain	cellular organisms	Unknown	cellular organisms
0KSMK	COG1902	Bacteria	C	95	gain	Bacteria	Metabolism	Bacteria
0KSMZ	COG1785	cellular organisms	P	92	gain	cellular organisms	Metabolism	cellular organisms
0KSN2	COG0382	Methanobacterium paludis	H	107	gain	Euryarchaeota	Metabolism	Archaea
0KSN9	COG0846	cellular organisms	K	106	gain	cellular organisms	Information	cellular organisms
0KSNY	COG2220	Bacteria	S	107	gain	Bacteria	Unknown	Bacteria
0KSNZ_COG3582	COG3582	cellular organisms	Unknown	102	gain	cellular organisms	Unknown	cellular organisms
0KSPC	COG0784	Bacteria	T	107	gain	Bacteria	Cellular Processes	Bacteria
0KSPD	COG2872	cellular organisms	S	107	gain	cellular organisms	Unknown	cellular organisms
0KSPK	COG0491	Bacteria	S	107	gain	Bacteria	Unknown	Bacteria
0KSQA	11FMD	Clostridia	S	86	gain	Terrabacteria group	Unknown	Bacteria
0KSQK	COG1011	Bacteria	S	107	gain	Bacteria	Unknown	Bacteria
0KSQM_COG1045	COG1045	cellular organisms	Unknown	102	gain	cellular organisms	Unknown	cellular organisms
0KSQU	COG3046	cellular organisms	S	103	gain	cellular organisms	Unknown	cellular organisms
0KSQX	COG0309	cellular organisms	O	107	gain	cellular organisms	Cellular Processes	cellular organisms
0KSRH	COG0515	de-novo genes	T	96	gain	de-novo genes	Cellular Processes	de-novo genes
0KSRM	COG1830	cellular organisms	G	109	gain	cellular organisms	Metabolism	cellular organisms
0KSRQ	COG0405	cellular organisms	E	108	gain	cellular organisms	Metabolism	cellular organisms
0KSRS	COG1250	cellular organisms	I	107	gain	cellular organisms	Metabolism	cellular organisms
0KSRV	COG2124	de-novo genes	Q	92	gain	de-novo genes	Metabolism	de-novo genes
0KSSQ	COG0498	cellular organisms	E	107	gain	cellular organisms	Metabolism	cellular organisms
0KSST	COG1226	cellular organisms	P	88	gain	cellular organisms	Metabolism	cellular organisms
0KST0	COG3407	cellular organisms	I	96	gain	cellular organisms	Metabolism	cellular organisms
0KST0	COG3407	cellular organisms	I	108	gain	cellular organisms	Metabolism	cellular organisms
0KST9	COG0122	cellular organisms	L	87	gain	cellular organisms	Information	cellular organisms
0KSTC	COG1989	cellular organisms	N	102	gain	cellular organisms	Cellular Processes	cellular organisms
0KSTG	COG2242	Methanopyrus kandleri AV19	H	92	gain	Euryarchaeota	Metabolism	Archaea
0KSTJ	COG0221	Euryarchaeota	C	108	gain	Euryarchaeota	Metabolism	Archaea
0KSTR	COG0407	cellular organisms	H	107	gain	cellular organisms	Metabolism	cellular organisms
0KSTX	COG2249	Bacteria	H	92	gain	Bacteria	Metabolism	Bacteria
0KSU5	COG1573	Chloroflexia	L	107	gain	Terrabacteria group	Information	Bacteria
0KSUA	COG0561	Archaea	S	107	gain	Archaea	Unknown	Archaea
0KSUF_COG0061	COG0061	Bacteria	G	100	gain	Bacteria	Metabolism	Bacteria
0KSUS	COG2513	Ramlibacter tataouinensis TTB310	G	103	gain	Proteobacteria	Metabolism	Bacteria
0KSV0	COG1503	Bacteria	J	106	gain	Bacteria	Information	Bacteria
0KSV7_COG3413	COG3413	Archaea	Unknown	72	gain	Archaea	Unknown	Archaea
0KSVH	COG0628	cellular organisms	S	106	gain	cellular organisms	Unknown	cellular organisms
0KSVK	COG0503	Archaea	F	107	gain	Archaea	Metabolism	Archaea
0KSWJ_COG0642	COG0642	Desulfotalea psychrophila LSv54	T	102	gain	Proteobacteria	Cellular Processes	Bacteria
0KSWJ_COG2202	COG2202	Bilateria	T	102	gain	Eukaryota	Cellular Processes	Eukaryota
0KSX6	COG1122	cellular organisms	P	102	gain	cellular organisms	Metabolism	cellular organisms
0KSXA	COG1703	Bacteria	E	106	gain	Bacteria	Metabolism	Bacteria
0KSXG	COG0628	Proteobacteria	S	100	gain	Proteobacteria	Unknown	Bacteria
0KSXH	COG2333	Bacteria	O	109	gain	Bacteria	Cellular Processes	Bacteria
0KSXM	11MUS	Bacteria	S	96	gain	Bacteria	Unknown	Bacteria
0KSXT	COG1028	cellular organisms	I	106	gain	cellular organisms	Metabolism	cellular organisms
0KSY0	COG0288	Bacteria	P	109	gain	Bacteria	Metabolism	Bacteria
0KSY2	COG0534	Bacteria	V	88	gain	Bacteria	Cellular Processes	Bacteria
0KSY4	COG4044	Archaea	S	108	gain	Archaea	Unknown	Archaea
0KSY4	COG4044	Archaea	S	65	gain	Archaea	Unknown	Archaea
0KSYA	COG1574	Bacteria	S	107	gain	Bacteria	Unknown	Bacteria
0KSZF	COG1739	Clostridiales incertae sedis	S	86	gain	Terrabacteria group	Unknown	Bacteria
0KSZQ	COG0385	Firmicutes	S	92	gain	Terrabacteria group	Unknown	Bacteria
0KSZV	COG3402	cellular organisms	S	107	gain	cellular organisms	Unknown	cellular organisms
0KT08	COG2061	Euryarchaeota	E	95	gain	Euryarchaeota	Metabolism	Archaea
0KT0C	COG1945	cellular organisms	E	106	gain	cellular organisms	Metabolism	cellular organisms
0KT10	COG0392	Methanobacterium paludis	S	107	gain	Euryarchaeota	Unknown	Archaea
0KT14	COG0225	cellular organisms	O	109	gain	cellular organisms	Cellular Processes	cellular organisms
0KT15	COG1577	cellular organisms	I	95	gain	cellular organisms	Metabolism	cellular organisms
0KT15	COG1577	cellular organisms	I	107	gain	cellular organisms	Metabolism	cellular organisms
0KT1F	COG1183	Methanopyrus kandleri AV19	I	102	gain	Euryarchaeota	Metabolism	Archaea
0KT1G	COG0717	Thermoprotei	F	108	gain	TACK group	Metabolism	Archaea
0KT1Q	COG1530	cellular organisms	J	107	gain	cellular organisms	Information	cellular organisms
0KT1W	COG2102	uncultured marine group II euryarchaeote	S	109	gain	Euryarchaeota	Unknown	Archaea
0KT1Z	COG0410	cellular organisms	E	95	gain	cellular organisms	Metabolism	cellular organisms
0KT28	COG0471	cellular organisms	P	88	gain	cellular organisms	Metabolism	cellular organisms
0KT2A	COG1715	cellular organisms	V	86	gain	cellular organisms	Cellular Processes	cellular organisms
0KT2T	COG1887	Terrabacteria group	M	106	gain	Terrabacteria group	Cellular Processes	Bacteria
0KT30	COG1208	Aciduliprofundum boonei T469	M	108	gain	Euryarchaeota	Cellular Processes	Archaea
0KT38	COG0041	Plesiocystis pacifica SIR-1	F	100	gain	Proteobacteria	Metabolism	Bacteria
0KT3A	COG0824	Bacteria	S	108	gain	Bacteria	Unknown	Bacteria
0KT3M	COG0622	Terrabacteria group	S	107	gain	Terrabacteria group	Unknown	Bacteria
0KT41	COG0586	cellular organisms	S	106	gain	cellular organisms	Unknown	cellular organisms
0KT45	COG2078	cellular organisms	S	102	gain	cellular organisms	Unknown	cellular organisms
0KT56	COG0413	Bacteria	H	108	gain	Bacteria	Metabolism	Bacteria
0KT5H	COG1478	cellular organisms	H	96	gain	cellular organisms	Metabolism	cellular organisms
0KT5I_COG1986	COG1986	Terrabacteria group	Unknown	95	gain	Terrabacteria group	Unknown	Bacteria
0KT5K	COG0177	Thermodesulfobium narugense DSM 14796	L	107	gain	Terrabacteria group	Information	Bacteria
0KT5S	COG0454	cellular organisms	K	107	gain	cellular organisms	Information	cellular organisms
0KT6F	COG0524	Thermodesulfobacteriaceae	G	107	gain	others	Metabolism	Bacteria
0KT6I	COG0276	cellular organisms	H	107	gain	cellular organisms	Metabolism	cellular organisms
0KT6R	COG0434	Bacteria	S	107	gain	Bacteria	Unknown	Bacteria
0KT6U	COG0675	cellular organisms	L	107	gain	cellular organisms	Information	cellular organisms
0KT6Y	COG2234	cellular organisms	S	95	gain	cellular organisms	Unknown	cellular organisms
0KT77	COG0421	cellular organisms	E	102	gain	cellular organisms	Metabolism	cellular organisms
0KT7H	122B3	cellular organisms	Q	106	gain	cellular organisms	Metabolism	cellular organisms
0KT7H	122B3	cellular organisms	Q	107	gain	cellular organisms	Metabolism	cellular organisms
0KT7N_COG1404	COG1404	de-novo genes	Unknown	107	gain	de-novo genes	Unknown	de-novo genes
0KT7N_COG3979	COG3979	Cystobacterineae	Unknown	HAMU	gain	Proteobacteria	Unknown	Bacteria
0KT7S	COG1824	cellular organisms	P	102	gain	cellular organisms	Metabolism	cellular organisms
0KT7W	COG0134	cellular organisms	E	86	gain	cellular organisms	Metabolism	cellular organisms
0KT8E	COG0622	Terrabacteria group	S	107	gain	Terrabacteria group	Unknown	Bacteria
0KT8S	COG1131	Actinobacteria	V	102	gain	Terrabacteria group	Cellular Processes	Bacteria
0KT8U	COG0352	Clostridia	H	71	gain	Terrabacteria group	Metabolism	Bacteria
0KT9A	COG0840	Bacteria	N	109	gain	Bacteria	Cellular Processes	Bacteria
0KT9J	COG1146	Actinobacteria	C	108	gain	Terrabacteria group	Metabolism	Bacteria
0KT9N	COG1540	Terrabacteria group	S	92	gain	Terrabacteria group	Unknown	Bacteria
0KT9S	COG2079	Bacteria	S	106	gain	Bacteria	Unknown	Bacteria
0KT9V	COG3294	Terrabacteria group	S	107	gain	Terrabacteria group	Unknown	Bacteria
0KTA3	COG1033	Diaforarchaea group	L	108	gain	Euryarchaeota	Information	Archaea
0KTAH	COG1863	Methanomada group	P	108	gain	Euryarchaeota	Metabolism	Archaea
0KTBE_COG0642	COG0642	Desulfotalea psychrophila LSv54	Unknown	71	gain	Proteobacteria	Unknown	Bacteria
0KTBH	COG0644	Bacteria	C	108	gain	Bacteria	Metabolism	Bacteria
0KTBP	COG0697	cellular organisms	G	107	gain	cellular organisms	Metabolism	cellular organisms
0KTC0	COG1178	Archaea	P	107	gain	Archaea	Metabolism	Archaea
0KTC7	COG0622	cellular organisms	S	92	gain	cellular organisms	Unknown	cellular organisms
0KTC9	COG1022	Desulfobacteraceae	I	106	gain	Proteobacteria	Metabolism	Bacteria
0KTCC	COG0620	cellular organisms	E	108	gain	cellular organisms	Metabolism	cellular organisms
0KTCF	COG1591	Euryarchaeota	L	108	gain	Euryarchaeota	Information	Archaea
0KTCQ	COG0179	cellular organisms	Q	72	gain	cellular organisms	Metabolism	cellular organisms
0KTCS	COG0420	Bacteria	L	86	gain	Bacteria	Information	Bacteria
0KTCY	COG1522	PVC group	K	102	gain	others	Information	Bacteria
0KTD3	COG0103	Euryarchaeota	J	107	gain	Euryarchaeota	Information	Archaea
0KTDF	COG0784	cellular organisms	N	86	gain	cellular organisms	Cellular Processes	cellular organisms
0KTE5	COG0663	cellular organisms	S	107	gain	cellular organisms	Unknown	cellular organisms
0KTE9	COG1028	Halanaerobium hydrogeniformans	I	108	gain	Terrabacteria group	Metabolism	Bacteria
0KTEM	COG3363	Euryarchaeota	F	108	gain	Euryarchaeota	Metabolism	Archaea
0KTF3	COG0615	Archaea	M	107	gain	Archaea	Cellular Processes	Archaea
0KTF4	COG0315	Methanobacteriales	H	95	gain	Euryarchaeota	Metabolism	Archaea
0KTF7	COG3049	Bacteria	M	92	gain	Bacteria	Cellular Processes	Bacteria
0KTFI	COG0139	Bacteria	E	102	gain	Bacteria	Metabolism	Bacteria
0KTFS	COG0311	Aciduliprofundum boonei T469	H	106	gain	Euryarchaeota	Metabolism	Archaea
0KTG6	COG1047	cellular organisms	O	95	gain	cellular organisms	Cellular Processes	cellular organisms
0KTGF	COG0530	Bacteria	P	88	gain	Bacteria	Metabolism	Bacteria
0KTGH	COG0436	cellular organisms	E	86	gain	cellular organisms	Metabolism	cellular organisms
0KTGU	COG1681	Euryarchaeota	N	102	gain	Euryarchaeota	Cellular Processes	Archaea
0KTH0	COG1841	cellular organisms	J	108	gain	cellular organisms	Information	cellular organisms
0KTH1	COG0438	Proteobacteria	M	100	gain	Proteobacteria	Cellular Processes	Bacteria
0KTH3	11SRI	de-novo genes	K	106	gain	de-novo genes	Information	de-novo genes
0KTHN	COG1023	Bacteria	G	109	gain	Bacteria	Metabolism	Bacteria
0KTHZ	COG1407	Methanococcus	S	107	gain	Euryarchaeota	Unknown	Archaea
0KTI8	COG0142	cellular organisms	H	107	gain	cellular organisms	Metabolism	cellular organisms
0KTIU	COG2391	Bacteria	S	108	gain	Bacteria	Unknown	Bacteria
0KTIY	COG2241	cellular organisms	H	92	gain	cellular organisms	Metabolism	cellular organisms
0KTJF	COG2111	Firmicutes	P	108	gain	Terrabacteria group	Metabolism	Bacteria
0KTJG	COG0512	cellular organisms	E	107	gain	cellular organisms	Metabolism	cellular organisms
0KTK0	COG0028	cellular organisms	E	108	gain	cellular organisms	Metabolism	cellular organisms
0KTK3	11QY5	Euryarchaeota	S	102	gain	Euryarchaeota	Unknown	Archaea
0KTKJ	COG1378	cellular organisms	K	92	gain	cellular organisms	Information	cellular organisms
0KTKT_COG2202	COG2202	Bacteria	T	92	gain	Bacteria	Cellular Processes	Bacteria
0KTKT_COG2203	COG2203	Bacteria	T	92	gain	Bacteria	Cellular Processes	Bacteria
0KTKT_COG4251	COG4251	cellular organisms	T	107	gain	cellular organisms	Cellular Processes	cellular organisms
0KTM3	COG0477	cellular organisms	G	82	gain	cellular organisms	Metabolism	cellular organisms
0KTMN	11P4Y	de-novo genes	S	107	gain	de-novo genes	Unknown	de-novo genes
0KTMS	COG1607	cellular organisms	I	102	gain	cellular organisms	Metabolism	cellular organisms
0KTN5	COG3379	Bacteria	S	108	gain	Bacteria	Unknown	Bacteria
0KTN6	COG1335	cellular organisms	Q	105	gain	cellular organisms	Metabolism	cellular organisms
0KTN7	0XQ7F	Halanaerobiales	S	88	gain	Terrabacteria group	Unknown	Bacteria
0KTNE	COG0619	cellular organisms	P	107	gain	cellular organisms	Metabolism	cellular organisms
0KTNH	COG3398	Euryarchaeota	K	107	gain	Euryarchaeota	Information	Archaea
0KTNM	11KGK	Bacteria	P	70	gain	Bacteria	Metabolism	Bacteria
0KTNS	COG0035	Eukaryota	F	107	gain	Eukaryota	Metabolism	Eukaryota
0KTNT	COG0432	cellular organisms	S	107	gain	cellular organisms	Unknown	cellular organisms
0KTNU	COG4745	Bacteria	O	88	gain	Bacteria	Cellular Processes	Bacteria
0KTP6	0Z8JD	uncultured marine group II euryarchaeote	K	87	gain	Euryarchaeota	Information	Archaea
0KTP7	COG0437	Terrabacteria group	C	69	gain	Terrabacteria group	Metabolism	Bacteria
0KTPB	COG4948	Bacteria	M	107	gain	Bacteria	Cellular Processes	Bacteria
0KTPH	COG0095	cellular organisms	H	109	gain	cellular organisms	Metabolism	cellular organisms
0KTPP	COG1489	cellular organisms	S	73	gain	cellular organisms	Unknown	cellular organisms
0KTQ0	COG1280	Archaea	E	102	gain	Archaea	Metabolism	Archaea
0KTQ1	COG1601	cellular organisms	J	108	gain	cellular organisms	Information	cellular organisms
0KTQ3	COG1976	Archaea	J	87	gain	Archaea	Information	Archaea
0KTQD	COG2469	Euryarchaeota	K	107	gain	Euryarchaeota	Information	Archaea
0KTQM	110KJ	de-novo genes	S	69	gain	de-novo genes	Unknown	de-novo genes
0KTQV	COG0111	cellular organisms	H	108	gain	cellular organisms	Metabolism	cellular organisms
0KTQX	COG0856	Euryarchaeota	F	107	gain	Euryarchaeota	Metabolism	Archaea
0KTR4	COG0200	cellular organisms	J	108	gain	cellular organisms	Information	cellular organisms
0KTR7	COG0189	Bacteria	H	108	gain	Bacteria	Metabolism	Bacteria
0KTRF	COG0524	cellular organisms	G	88	gain	cellular organisms	Metabolism	cellular organisms
0KTRN	COG2452	cellular organisms	L	NAMA	gain	cellular organisms	Information	cellular organisms
0KTS0	COG1498	Diaforarchaea group	J	106	gain	Euryarchaeota	Information	Archaea
0KTS4	COG1506	cellular organisms	E	107	gain	cellular organisms	Metabolism	cellular organisms
0KTSM	COG0665	Clostridiales	E	106	gain	Terrabacteria group	Metabolism	Bacteria
0KTSN	COG0438	cellular organisms	M	103	gain	cellular organisms	Cellular Processes	cellular organisms
0KTTF	COG2239	cellular organisms	P	82	gain	cellular organisms	Metabolism	cellular organisms
0KTTI	COG0702	Gloeobacter violaceus PCC 7421	M	107	gain	Terrabacteria group	Cellular Processes	Bacteria
0KTTQ	COG0596	Terrabacteria group	S	107	gain	Terrabacteria group	Unknown	Bacteria
0KTTR_COG3979	COG3979	Bacteria	Unknown	HAMU	gain	Bacteria	Unknown	Bacteria
0KTU8	COG0031	cellular organisms	E	95	gain	cellular organisms	Metabolism	cellular organisms
0KTV2	COG1164	Terrabacteria group	E	108	gain	Terrabacteria group	Metabolism	Bacteria
0KTVU	COG0477	Eukaryota	G	109	gain	Eukaryota	Metabolism	Eukaryota
0KTW2	11YPK	cellular organisms	S	66	gain	cellular organisms	Unknown	cellular organisms
0KTWE	COG1522	uncultured marine group II euryarchaeote	K	107	gain	Euryarchaeota	Information	Archaea
0KTWE	COG1522	uncultured marine group II euryarchaeote	K	87	gain	Euryarchaeota	Information	Archaea
0KTWG_COG5283	COG5283	Bacteria	Unknown	HAJE	gain	Bacteria	Unknown	Bacteria
0KTWJ	COG1173	Bacteria	E	92	gain	Bacteria	Metabolism	Bacteria
0KTWS	COG0477	Globisporangium ultimum	G	108	gain	Eukaryota	Metabolism	Eukaryota
0KTWT	COG0546	cellular organisms	S	107	gain	cellular organisms	Unknown	cellular organisms
0KTX1	0YSXN	Methanococcus voltae A3	K	107	gain	Euryarchaeota	Information	Archaea
0KTX3	11WCU	de-novo genes	K	107	gain	de-novo genes	Information	de-novo genes
0KTXA	COG2005	Archaea	K	108	gain	Archaea	Information	Archaea
0KTXP	COG4746	cellular organisms	S	108	gain	cellular organisms	Unknown	cellular organisms
0KTY4	COG0624	cellular organisms	E	102	gain	cellular organisms	Metabolism	cellular organisms
0KTY4	COG0624	cellular organisms	E	108	gain	cellular organisms	Metabolism	cellular organisms
0KTYM_COG1022	COG1022	Eukaryota	Unknown	69	gain	Eukaryota	Unknown	Eukaryota
0KTZA	COG1028	cellular organisms	I	102	gain	cellular organisms	Metabolism	cellular organisms
0KTZS	11YNJ	Thermoprotei	S	106	gain	TACK group	Unknown	Archaea
0KU04_COG1776	COG1776	Methanococcales	Unknown	107	gain	Euryarchaeota	Unknown	Archaea
0KU0J	COG1594	Archaea	K	68	gain	Archaea	Information	Archaea
0KU0U	COG0316	Verrucomicrobia	O	107	gain	others	Cellular Processes	Bacteria
0KU15_COG0642	COG0642	Bacteria	Unknown	107	gain	Bacteria	Unknown	Bacteria
0KU1D	COG0569	Bacteria	P	106	gain	Bacteria	Metabolism	Bacteria
0KU1F	COG1873	Diaforarchaea group	S	102	gain	Euryarchaeota	Unknown	Archaea
0KU1M	COG0491	cellular organisms	S	106	gain	cellular organisms	Unknown	cellular organisms
0KU1N	COG0366	Bacteria	G	HASAB1	gain	Bacteria	Metabolism	Bacteria
0KU1Q	COG0596	cellular organisms	S	95	gain	cellular organisms	Unknown	cellular organisms
0KU1S	COG0494	cellular organisms	F	107	gain	cellular organisms	Metabolism	cellular organisms
0KU2A	11W55	de-novo genes	S	71	gain	de-novo genes	Unknown	de-novo genes
0KU2D	11VUC	de-novo genes	Q	107	gain	de-novo genes	Metabolism	de-novo genes
0KU2V	COG2119	Euryarchaeota	S	87	gain	Euryarchaeota	Unknown	Archaea
0KU3A	COG2084	cellular organisms	I	108	gain	cellular organisms	Metabolism	cellular organisms
0KU42	COG0577	Archaea	V	107	gain	Archaea	Cellular Processes	Archaea
0KU45	COG0668	Bacteria	M	102	gain	Bacteria	Cellular Processes	Bacteria
0KU4F	COG1435	Bacteria	F	95	gain	Bacteria	Metabolism	Bacteria
0KU56	COG1002	cellular organisms	V	86	gain	cellular organisms	Cellular Processes	cellular organisms
0KU5B	124VT	Thermoprotei	I	100	gain	TACK group	Metabolism	Archaea
0KU5H	COG0454	cellular organisms	K	103	gain	cellular organisms	Information	cellular organisms
0KU5V_COG0475	COG0475	Bacteria	Unknown	82	gain	Bacteria	Unknown	Bacteria
0KU5V_COG0589	COG0589	Bacteria	T	82	gain	Bacteria	Cellular Processes	Bacteria
0KU68	COG2406	Rubrobacter xylanophilus DSM 9941	P	102	gain	Terrabacteria group	Metabolism	Bacteria
0KU69	COG0667	cellular organisms	C	107	gain	cellular organisms	Metabolism	cellular organisms
0KU6H	COG2138	Terrabacteria group	H	107	gain	Terrabacteria group	Metabolism	Bacteria
0KU6T_COG0642	COG0642	Bacteria	T	82	gain	Bacteria	Cellular Processes	Bacteria
0KU6T_COG2203	COG2203	Bacteria	T	82	gain	Bacteria	Cellular Processes	Bacteria
0KU70	COG1670	Bacteria	K	71	gain	Bacteria	Information	Bacteria
0KU76	COG1430	cellular organisms	S	107	gain	cellular organisms	Unknown	cellular organisms
0KU78	11W42	de-novo genes	S	102	gain	de-novo genes	Unknown	de-novo genes
0KU7F	COG0784	Euryarchaeota	T	107	gain	Euryarchaeota	Cellular Processes	Archaea
0KU7Y	1209X	Terrabacteria group	Q	107	gain	Terrabacteria group	Metabolism	Bacteria
0KU84	COG0596	cellular organisms	S	100	gain	cellular organisms	Unknown	cellular organisms
0KU8B	COG0500	cellular organisms	Q	100	gain	cellular organisms	Metabolism	cellular organisms
0KU8U	COG0288	cellular organisms	P	102	gain	cellular organisms	Metabolism	cellular organisms
0KU9E	COG1319	Sphingomonas wittichii RW1	C	108	gain	Proteobacteria	Metabolism	Bacteria
0KUAE	COG3430	Thermoplasma	N	107	gain	Euryarchaeota	Cellular Processes	Archaea
0KUAG	11APV	Bacteria	G	HABO	gain	Bacteria	Metabolism	Bacteria
0KUB0_COG1024	COG1024	cellular organisms	I	103	gain	cellular organisms	Metabolism	cellular organisms
0KUB0_COG1250	COG1250	cellular organisms	I	92	gain	cellular organisms	Metabolism	cellular organisms
0KUB0_COG1250	COG1250	cellular organisms	I	103	gain	cellular organisms	Metabolism	cellular organisms
0KUBA	COG1730	Archaea	O	108	gain	Archaea	Cellular Processes	Archaea
0KUBC	COG1402	Bacteria	H	107	gain	Bacteria	Metabolism	Bacteria
0KUBE_COG0584	COG0584	Bacteria	Unknown	107	gain	Bacteria	Unknown	Bacteria
0KUBT	COG1501	cellular organisms	G	92	gain	cellular organisms	Metabolism	cellular organisms
0KUC2	COG1984	cellular organisms	E	106	gain	cellular organisms	Metabolism	cellular organisms
0KUCF	COG1277	cellular organisms	S	107	gain	cellular organisms	Unknown	cellular organisms
0KUCH	COG1400	Eukaryota	U	107	gain	Eukaryota	Cellular Processes	Eukaryota
0KUCS	COG1525	cellular organisms	L	95	gain	cellular organisms	Information	cellular organisms
0KUCS	COG1525	cellular organisms	L	107	gain	cellular organisms	Information	cellular organisms
0KUD4	COG0456	cellular organisms	K	107	gain	cellular organisms	Information	cellular organisms
0KUD6	COG0788	cellular organisms	F	107	gain	cellular organisms	Metabolism	cellular organisms
0KUDE	COG0463	cellular organisms	M	100	gain	cellular organisms	Cellular Processes	cellular organisms
0KUEC	COG1958	Euryarchaeota	K	96	gain	Euryarchaeota	Information	Archaea
0KUEX	COG1369	Euryarchaeota	J	96	gain	Euryarchaeota	Information	Archaea
0KUFE	11J59	Methanobacterium lacus	K	106	gain	Euryarchaeota	Information	Archaea
0KUFH	COG1325	Archaea	J	107	gain	Archaea	Information	Archaea
0KUFX	125Q4	Acidobacteriaceae	L	109	gain	others	Information	Bacteria
0KUGQ	COG1522	Clostridium carboxidivorans P7	K	107	gain	Terrabacteria group	Information	Bacteria
0KUGS	COG1351	cellular organisms	F	107	gain	cellular organisms	Metabolism	cellular organisms
0KUGX	COG2146	cellular organisms	P	107	gain	cellular organisms	Metabolism	cellular organisms
0KUHK	COG2053	Diaforarchaea group	J	102	gain	Euryarchaeota	Information	Archaea
0KUHP	COG0839	cellular organisms	C	102	gain	cellular organisms	Metabolism	cellular organisms
0KUHS	COG0640	Archaea	K	102	gain	Archaea	Information	Archaea
0KUI3	COG0433	cellular organisms	L	102	gain	cellular organisms	Information	cellular organisms
0KUI4	COG0191	cellular organisms	G	88	gain	cellular organisms	Metabolism	cellular organisms
0KUIM	COG4143	cellular organisms	H	107	gain	cellular organisms	Metabolism	cellular organisms
0KUIN	1257U	Bacteria	Q	107	gain	Bacteria	Metabolism	Bacteria
0KUJ1	COG1758	Archaea	K	106	gain	Archaea	Information	Archaea
0KUJI	COG1430	cellular organisms	S	107	gain	cellular organisms	Unknown	cellular organisms
0KUJK	COG1966	cellular organisms	T	107	gain	cellular organisms	Cellular Processes	cellular organisms
0KUJW	COG2810	cellular organisms	V	100	gain	cellular organisms	Cellular Processes	cellular organisms
0KUK3	COG1476	Terrabacteria group	K	109	gain	Terrabacteria group	Information	Bacteria
0KUK6	COG2469	Euryarchaeota	K	71	gain	Euryarchaeota	Information	Archaea
0KUKH	11M9D	Bacteria	S	HALA	gain	Bacteria	Unknown	Bacteria
0KUKM	COG0307	Dermacoccus sp. Ellin185	H	103	gain	Terrabacteria group	Metabolism	Bacteria
0KUM1	COG3355	Archaea	K	102	gain	Archaea	Information	Archaea
0KUMB	COG2139	Archaea	J	102	gain	Archaea	Information	Archaea
0KUMN	COG0110	Shewanella sediminis HAW-EB3	S	92	gain	Proteobacteria	Unknown	Bacteria
0KUMU	COG0328	Terrabacteria group	L	102	gain	Terrabacteria group	Information	Bacteria
0KUMU	COG0328	Terrabacteria group	L	106	gain	Terrabacteria group	Information	Bacteria
0KUN1	11XII	uncultured Candidatus Poseidoniales archaeon	S	108	gain	Euryarchaeota	Unknown	Archaea
0KUNE	COG5431	TACK group	S	92	gain	TACK group	Unknown	Archaea
0KUNE	COG5431	TACK group	S	106	gain	TACK group	Unknown	Archaea
0KUNU	COG3385	Bacteria	L	70	gain	Bacteria	Information	Bacteria
0KUPJ	COG1913	Bacteria	S	107	gain	Bacteria	Unknown	Bacteria
0KUPN	COG1255	Euryarchaeota	S	102	gain	Euryarchaeota	Unknown	Archaea
0KUPQ	COG1878	Bacteria	E	73	gain	Bacteria	Metabolism	Bacteria
0KUPT	COG0607	Bacteria	P	88	gain	Bacteria	Metabolism	Bacteria
0KUPZ	COG3388	Euryarchaeota	K	109	gain	Euryarchaeota	Information	Archaea
0KUQF_COG0784	COG0784	Bacteria	Unknown	88	gain	Bacteria	Unknown	Bacteria
0KUQH	COG0500	cellular organisms	Q	73	gain	cellular organisms	Metabolism	cellular organisms
0KUQT	COG1378	Archaea	K	92	gain	Archaea	Information	Archaea
0KURN	COG3351	Euryarchaeota	N	107	gain	Euryarchaeota	Cellular Processes	Archaea
0KUSC	0XSKB	cellular organisms	Q	108	gain	cellular organisms	Metabolism	cellular organisms
0KUSG	COG3364	Euryarchaeota	L	87	gain	Euryarchaeota	Information	Archaea
0KUSP	COG1011	cellular organisms	S	103	gain	cellular organisms	Unknown	cellular organisms
0KUSS	COG1401	cellular organisms	V	102	gain	cellular organisms	Cellular Processes	cellular organisms
0KUSW	0Y5ZR	Methanopyrus kandleri AV19	S	107	gain	Euryarchaeota	Unknown	Archaea
0KUT6	COG1622	Archaea	C	108	gain	Archaea	Metabolism	Archaea
0KUTM	COG3794	Terrabacteria group	C	107	gain	Terrabacteria group	Metabolism	Bacteria
0KUTQ	COG1585	Archaea	O	106	gain	Archaea	Cellular Processes	Archaea
0KUTQ	COG1585	Archaea	O	107	gain	Archaea	Cellular Processes	Archaea
0KUTT	COG3473	cellular organisms	Q	108	gain	cellular organisms	Metabolism	cellular organisms
0KUTY	COG2090	Archaea	S	108	gain	Archaea	Unknown	Archaea
0KUU2	COG2012	Archaea	K	103	gain	Archaea	Information	Archaea
0KUU2	COG2012	Archaea	K	108	gain	Archaea	Information	Archaea
0KUUA	122F3	de-novo genes	I	102	gain	de-novo genes	Metabolism	de-novo genes
0KUUK	11QQP	Archaea	S	107	gain	Archaea	Unknown	Archaea
0KUVD	COG1745	Methanopyrus kandleri AV19	S	103	gain	Euryarchaeota	Unknown	Archaea
0KUW7	120KS	Diaforarchaea group	S	107	gain	Euryarchaeota	Unknown	Archaea
0KUWH	COG0838	cellular organisms	C	102	gain	cellular organisms	Metabolism	cellular organisms
0KUWR	COG2098	Thermoplasmatales	S	108	gain	Euryarchaeota	Unknown	Archaea
0KUX4	0ZXDU	Bacteria	Q	107	gain	Bacteria	Metabolism	Bacteria
0KUXB	11U1P	Bacteria	S	HALA	gain	Bacteria	Unknown	Bacteria
0KUXE	COG1024	cellular organisms	I	106	gain	cellular organisms	Metabolism	cellular organisms
0KUXK	COG2324	cellular organisms	S	102	gain	cellular organisms	Unknown	cellular organisms
0KUXS	COG0347	cellular organisms	E	107	gain	cellular organisms	Metabolism	cellular organisms
0KUY0	COG0602	Bacteria	H	95	gain	Bacteria	Metabolism	Bacteria
0KUYC_COG1992	COG1992	cellular organisms	H	107	gain	cellular organisms	Metabolism	cellular organisms
0KUYC_COG2522	COG2522	Archaea	K	102	gain	Archaea	Information	Archaea
0KUYF	COG2049	Bacteria	E	92	gain	Bacteria	Metabolism	Bacteria
0KUYM	129N7	Bacteria	S	71	gain	Bacteria	Unknown	Bacteria
0KUYV	129ZK	Thermococcaceae	K	102	gain	Euryarchaeota	Information	Archaea
0KUYX	COG0122	cellular organisms	L	109	gain	cellular organisms	Information	cellular organisms
0KUZD	COG0864	Desulfurococcales	K	71	gain	TACK group	Information	Archaea
0KUZP	COG2154	Bacteria	H	108	gain	Bacteria	Metabolism	Bacteria
0KUZQ	COG1721	cellular organisms	S	107	gain	cellular organisms	Unknown	cellular organisms
0KV0T	COG0451	cellular organisms	M	82	gain	cellular organisms	Cellular Processes	cellular organisms
0KV0Z	COG1917	Bacteria	S	107	gain	Bacteria	Unknown	Bacteria
0KV1H	COG1630	Archaea	L	86	gain	Archaea	Information	Archaea
0KV1U_COG2329	COG2329	cellular organisms	S	106	gain	cellular organisms	Unknown	cellular organisms
0KV1U_COG3253	COG3253	Terrabacteria group	S	107	gain	Terrabacteria group	Unknown	Bacteria
0KV1V	0YG7Y	de-novo genes	S	108	gain	de-novo genes	Unknown	de-novo genes
0KV1Y	COG2223	Bacteria	G	92	gain	Bacteria	Metabolism	Bacteria
0KV26	COG0671	Bacteria	I	82	gain	Bacteria	Metabolism	Bacteria
0KV29	COG2820	cellular organisms	F	108	gain	cellular organisms	Metabolism	cellular organisms
0KV2A	COG0589	cellular organisms	T	107	gain	cellular organisms	Cellular Processes	cellular organisms
0KV2P	COG2080	Bacteria	C	93	gain	Bacteria	Metabolism	Bacteria
0KV2Q_COG2203	COG2203	Bacteria	T	107	gain	Bacteria	Cellular Processes	Bacteria
0KV2Z	COG5485	cellular organisms	S	106	gain	cellular organisms	Unknown	cellular organisms
0KV33	129K9	Metallosphaera sedula DSM 5348	S	107	gain	TACK group	Unknown	Archaea
0KV3G	COG3612	Diaforarchaea group	S	106	gain	Euryarchaeota	Unknown	Archaea
0KV3J	COG0384	cellular organisms	S	106	gain	cellular organisms	Unknown	cellular organisms
0KV3W	0Y3BN	de-novo genes	S	71	gain	de-novo genes	Unknown	de-novo genes
0KV45	COG1977	Methanobacterium	H	107	gain	Euryarchaeota	Metabolism	Archaea
0KV4B	COG0613	cellular organisms	S	102	gain	cellular organisms	Unknown	cellular organisms
0KV4N	COG2246	Prochlorococcus marinus str. MIT 9211	S	66	gain	Terrabacteria group	Unknown	Bacteria
0KV4Q	COG1846	cellular organisms	K	100	gain	cellular organisms	Information	cellular organisms
0KV4Z	COG2888	Archaea	J	107	gain	Archaea	Information	Archaea
0KV5F	COG3357	Deferribacteraceae	K	102	gain	others	Information	Bacteria
0KV5F	COG3357	Deferribacteraceae	K	68	gain	others	Information	Bacteria
0KV5Q	COG0011	Methanobacteriales	S	95	gain	Euryarchaeota	Unknown	Archaea
0KV5V	COG1653	Bacteria	G	71	gain	Bacteria	Metabolism	Bacteria
0KV68	COG1305	Bacteria	E	107	gain	Bacteria	Metabolism	Bacteria
0KV6F	COG1534	Archaea	J	108	gain	Archaea	Information	Archaea
0KV6V	COG0720	Hyperthermus butylicus DSM 5456	H	95	gain	TACK group	Metabolism	Archaea
0KV73_COG2138	COG2138	cellular organisms	H	73	gain	cellular organisms	Metabolism	cellular organisms
0KV73_COG3411	COG3411	Bacteria	C	73	gain	Bacteria	Metabolism	Bacteria
0KV74	12501	Euryarchaeota	K	106	gain	Euryarchaeota	Information	Archaea
0KV76	COG1575	Bacteria	H	109	gain	Bacteria	Metabolism	Bacteria
0KV77	COG3269	Archaea	S	107	gain	Archaea	Unknown	Archaea
0KV7G	COG4028	Archaea	S	107	gain	Archaea	Unknown	Archaea
0KV7R	COG2093	Diaforarchaea group	K	106	gain	Euryarchaeota	Information	Archaea
0KV7T_COG0642	COG0642	Desulfotalea psychrophila LSv54	T	107	gain	Proteobacteria	Cellular Processes	Bacteria
0KV7T_COG2203	COG2203	Bacteria	T	95	gain	Bacteria	Cellular Processes	Bacteria
0KV89	0YRH1	de-novo genes	S	108	gain	de-novo genes	Unknown	de-novo genes
0KV8H	COG2157	Aciduliprofundum boonei T469	J	87	gain	Euryarchaeota	Information	Archaea
0KV8K	COG0827	cellular organisms	V	HABO	gain	cellular organisms	Cellular Processes	cellular organisms
0KV95	COG0589	Thermodesulfobium narugense DSM 14796	T	82	gain	Terrabacteria group	Cellular Processes	Bacteria
0KV9G	0XV0G	Archaea	T	69	gain	Archaea	Cellular Processes	Archaea
0KVA2	COG3463	cellular organisms	S	HASA	gain	cellular organisms	Unknown	cellular organisms
0KVA9	COG2027	Bacteria	M	NAMA	gain	Bacteria	Cellular Processes	Bacteria
0KVAE	COG0681	cellular organisms	U	107	gain	cellular organisms	Cellular Processes	cellular organisms
0KVAK_COG3979	COG3979	cellular organisms	Unknown	HAMU	gain	cellular organisms	Unknown	cellular organisms
0KVAQ	COG3603	Terrabacteria group	S	88	gain	Terrabacteria group	Unknown	Bacteria
0KVB8	COG0500	cellular organisms	Q	108	gain	cellular organisms	Metabolism	cellular organisms
0KVBE	COG0679	Firmicutes	S	107	gain	Terrabacteria group	Unknown	Bacteria
0KVC3	COG1645	Methanopyrus kandleri AV19	S	96	gain	Euryarchaeota	Unknown	Archaea
0KVCF	COG3398	Euryarchaeota	K	107	gain	Euryarchaeota	Information	Archaea
0KVD0	COG3677	Methanomada group	L	HASA	gain	Euryarchaeota	Information	Archaea
0KVD2	COG0454	Bacteria	K	107	gain	Bacteria	Information	Bacteria
0KVD5	COG1254	Bacteria	C	107	gain	Bacteria	Metabolism	Bacteria
0KVDU	COG0640	cellular organisms	K	107	gain	cellular organisms	Information	cellular organisms
0KVDW	125HC	Archaea	S	107	gain	Archaea	Unknown	Archaea
0KVE4	11U9U	Archaea	S	71	gain	Archaea	Unknown	Archaea
0KVEA	COG2234	cellular organisms	S	107	gain	cellular organisms	Unknown	cellular organisms
0KVEK	COG1378	cellular organisms	K	100	gain	cellular organisms	Information	cellular organisms
0KVEQ	COG1989	cellular organisms	N	108	gain	cellular organisms	Cellular Processes	cellular organisms
0KVFC	COG3585	cellular organisms	H	109	gain	cellular organisms	Metabolism	cellular organisms
0KVFF	11QDF	uncultured marine group II euryarchaeote	I	106	gain	Euryarchaeota	Metabolism	Archaea
0KVG1	0XTMN	de-novo genes	S	107	gain	de-novo genes	Unknown	de-novo genes
0KVHE	COG2050	cellular organisms	Q	107	gain	cellular organisms	Metabolism	cellular organisms
0KVHF	COG1432	Aquificae	S	102	gain	others	Unknown	Bacteria
0KVHJ	COG0207	Bacteria	F	95	gain	Bacteria	Metabolism	Bacteria
0KVHW	0XUMF	Bacteria	Q	107	gain	Bacteria	Metabolism	Bacteria
0KVII	COG0110	Bacteria	S	107	gain	Bacteria	Unknown	Bacteria
0KVIT	COG0210	cellular organisms	L	108	gain	cellular organisms	Information	cellular organisms
0KVJD	COG5659	Thermoplasmatales	L	HASA	gain	Euryarchaeota	Information	Archaea
0KVJJ	COG3609	Archaea	K	108	gain	Archaea	Information	Archaea
0KVJQ	COG0431	cellular organisms	S	107	gain	cellular organisms	Unknown	cellular organisms
0KVK3	0YJQ1	Methanococcales	K	106	gain	Euryarchaeota	Information	Archaea
0KVKX	COG5608	Archaea	V	102	gain	Archaea	Cellular Processes	Archaea
0KVM3	11N76	Bacteria	S	88	gain	Bacteria	Unknown	Bacteria
0KVMK	COG2212	Clostridia	P	107	gain	Terrabacteria group	Metabolism	Bacteria
0KVMM	COG0863	Symbiobacterium thermophilum IAM 14863	L	100	gain	Terrabacteria group	Information	Bacteria
0KVMS	10HY1	Thermococcus sibiricus MM 739	S	102	gain	Euryarchaeota	Unknown	Archaea
0KVMY	0Y69N	de-novo genes	Q	107	gain	de-novo genes	Metabolism	de-novo genes
0KVPZ	0XPQ5	Bacteria	S	109	gain	Bacteria	Unknown	Bacteria
0KVQ0	COG2304	Terrabacteria group	S	87	gain	Terrabacteria group	Unknown	Bacteria
0KVQA	COG0531	Fusarium	E	82	gain	Eukaryota	Metabolism	Eukaryota
0KVQB	COG0086	Diaforarchaea group	K	96	gain	Euryarchaeota	Information	Archaea
0KVQM	COG4715	Terrabacteria group	S	109	gain	Terrabacteria group	Unknown	Bacteria
0KVRY	COG0477	Eukaryota	G	107	gain	Eukaryota	Metabolism	Eukaryota
0KVS6	COG0001	cellular organisms	H	106	gain	cellular organisms	Metabolism	cellular organisms
0KVSE_COG2202	COG2202	Bacteria	T	96	gain	Bacteria	Cellular Processes	Bacteria
0KVSE_COG2203	COG2203	cellular organisms	T	96	gain	cellular organisms	Cellular Processes	cellular organisms
0KVT8	COG4826	Bacteria	O	88	gain	Bacteria	Cellular Processes	Bacteria
0KVU5_COG3325	COG3325	cellular organisms	G	HAMU	gain	cellular organisms	Metabolism	cellular organisms
0KVU5_COG3979	COG3979	cellular organisms	G	HAMU	gain	cellular organisms	Metabolism	cellular organisms
0KVVF	COG1028	cellular organisms	I	106	gain	cellular organisms	Metabolism	cellular organisms
0KVVM_COG0784	COG0784	cellular organisms	T	102	gain	cellular organisms	Cellular Processes	cellular organisms
0KVVM_COG2202	COG2202	Proteobacteria	T	102	gain	Proteobacteria	Cellular Processes	Bacteria
0KVVM_COG2202	COG2202	Proteobacteria	T	86	gain	Proteobacteria	Cellular Processes	Bacteria
0KVVM_COG2203	COG2203	cellular organisms	T	107	gain	cellular organisms	Cellular Processes	cellular organisms
0KVW5	11J3K	Methanobrevibacter ruminantium M1	L	66	gain	Euryarchaeota	Information	Archaea
0KVW5	11J3K	Methanobrevibacter ruminantium M1	L	86	gain	Euryarchaeota	Information	Archaea
0KVXH	COG0784	Bacteria	T	58	gain	Bacteria	Cellular Processes	Bacteria
0KVXT	COG2304	cellular organisms	S	HARU	gain	cellular organisms	Unknown	cellular organisms
0KVXT	COG2304	cellular organisms	S	69	gain	cellular organisms	Unknown	cellular organisms
0KVXV	COG1012	cellular organisms	C	95	gain	cellular organisms	Metabolism	cellular organisms
0KVYC	COG1071	Actinobacteria	C	92	gain	Terrabacteria group	Metabolism	Bacteria
0KVYP	COG0530	Bacteria	P	107	gain	Bacteria	Metabolism	Bacteria
0KVZ0	COG0272	Bacteria	L	107	gain	Bacteria	Information	Bacteria
0KVZ4_COG2202	COG2202	cellular organisms	T	HAARJ07HB	gain	cellular organisms	Cellular Processes	cellular organisms
0KVZ4_COG2202	COG2202	cellular organisms	T	HAVO	gain	cellular organisms	Cellular Processes	cellular organisms
0KVZH	COG0435	Bacteria	O	107	gain	Bacteria	Cellular Processes	Bacteria
0KW0U	0XQAU	cellular organisms	O	107	gain	cellular organisms	Cellular Processes	cellular organisms
0KW1W	0YB21	de-novo genes	S	107	gain	de-novo genes	Unknown	de-novo genes
0KW1W	0YB21	de-novo genes	S	109	gain	de-novo genes	Unknown	de-novo genes
0KW20	COG1071	Bacteria	C	107	gain	Bacteria	Metabolism	Bacteria
0KW32	COG0412	cellular organisms	Q	102	gain	cellular organisms	Metabolism	cellular organisms
0KW3G	COG1109	Thermoprotei	G	95	gain	TACK group	Metabolism	Archaea
0KW46	COG2141	Bacteria	C	82	gain	Bacteria	Metabolism	Bacteria
0KW49	COG0210	Halanaerobium praevalens DSM 2228	L	96	gain	Terrabacteria group	Information	Bacteria
0KW4B	COG4923	Bacteria	S	107	gain	Bacteria	Unknown	Bacteria
0KW4M	COG1204	cellular organisms	L	102	gain	cellular organisms	Information	cellular organisms
0KW5A	11NF1	Bacteria	S	HAARJ07HB	gain	Bacteria	Unknown	Bacteria
0KW5A	11NF1	Bacteria	S	HABO	gain	Bacteria	Unknown	Bacteria
0KW5V_COG2203	COG2203	cellular organisms	T	82	gain	cellular organisms	Cellular Processes	cellular organisms
0KW5V_COG4251	COG4251	cellular organisms	T	92	gain	cellular organisms	Cellular Processes	cellular organisms
0KW5V_COG4251	COG4251	cellular organisms	T	82	gain	cellular organisms	Cellular Processes	cellular organisms
0KW60	COG3839	Cyanobacteria	G	69	gain	Terrabacteria group	Metabolism	Bacteria
0KW7X	COG3832	Bacteria	S	HALAX4D1	gain	Bacteria	Unknown	Bacteria
0KW8N	COG1028	Naegleria gruberi	I	107	gain	Eukaryota	Metabolism	Eukaryota
0KW8S	COG1131	Bacteria	V	106	gain	Bacteria	Cellular Processes	Bacteria
0KW8V	1256U	cellular organisms	S	82	gain	cellular organisms	Unknown	cellular organisms
0KW93	COG0309	cellular organisms	O	107	gain	cellular organisms	Cellular Processes	cellular organisms
0KW98	COG1175	Archaea	G	88	gain	Archaea	Metabolism	Archaea
0KW9B	COG0029	Salinibacter ruber DSM 13855	H	106	gain	FCB group	Metabolism	Bacteria
0KW9G	COG1995	Bacteria	H	107	gain	Bacteria	Metabolism	Bacteria
0KW9J	COG1690	cellular organisms	S	71	gain	cellular organisms	Unknown	cellular organisms
0KWAR	COG5441	cellular organisms	S	92	gain	cellular organisms	Unknown	cellular organisms
0KWB5	COG3833	Archaea	G	88	gain	Archaea	Metabolism	Archaea
0KWBW	COG0447	Bacteria	H	102	gain	Bacteria	Metabolism	Bacteria
0KWCA	0XRHE	Bacteria	V	HALA	gain	Bacteria	Cellular Processes	Bacteria
0KWDG	COG1653	Firmicutes	G	100	gain	Terrabacteria group	Metabolism	Bacteria
0KWDR	COG0589	Bacteria	T	107	gain	Bacteria	Cellular Processes	Bacteria
0KWDZ	COG0367	Proteobacteria	E	82	gain	Proteobacteria	Metabolism	Bacteria
0KWFG	COG1061	cellular organisms	K	107	gain	cellular organisms	Information	cellular organisms
0KWHF	COG0446	cellular organisms	S	96	gain	cellular organisms	Unknown	cellular organisms
0KWHM	COG4177	Bacteria	E	66	gain	Bacteria	Metabolism	Bacteria
0KWHN	COG3246	Bacteria	S	107	gain	Bacteria	Unknown	Bacteria
0KWHY	COG0463	cellular organisms	M	HAARD	gain	cellular organisms	Cellular Processes	cellular organisms
0KWIV	COG0467	Aciduliprofundum boonei T469	T	87	gain	Euryarchaeota	Cellular Processes	Archaea
0KWJC	0ZKSX	Methanothermococcus okinawensis IH1	M	88	gain	Euryarchaeota	Cellular Processes	Archaea
0KWKC	COG4945	cellular organisms	G	HAJE	gain	cellular organisms	Metabolism	cellular organisms
0KWKW	COG3639	Bacteria	P	72	gain	Bacteria	Metabolism	Bacteria
0KWKY	COG2469	Euryarchaeota	K	107	gain	Euryarchaeota	Information	Archaea
0KWKZ	COG3361	Bacteria	S	107	gain	Bacteria	Unknown	Bacteria
0KWN1	0YMR4	de-novo genes	S	65	gain	de-novo genes	Unknown	de-novo genes
0KWN1	0YMR4	de-novo genes	S	HAMU	gain	de-novo genes	Unknown	de-novo genes
0KWN7	COG1073	cellular organisms	S	108	gain	cellular organisms	Unknown	cellular organisms
0KWPH	COG0526	cellular organisms	O	107	gain	cellular organisms	Cellular Processes	cellular organisms
0KWPJ	COG0073	Bacteria	J	100	gain	Bacteria	Information	Bacteria
0KWPM	COG0419	Hydra vulgaris	L	107	gain	Eukaryota	Information	Eukaryota
0KWPZ	120ZV	de-novo genes	K	102	gain	de-novo genes	Information	de-novo genes
0KWQ0	COG1136	Bacteria	V	106	gain	Bacteria	Cellular Processes	Bacteria
0KWQY	COG0398	Bacteria	S	102	gain	Bacteria	Unknown	Bacteria
0KWR5	COG1486	cellular organisms	G	92	gain	cellular organisms	Metabolism	cellular organisms
0KWRY	COG0053	cellular organisms	P	102	gain	cellular organisms	Metabolism	cellular organisms
0KWSU	COG2301	Terrabacteria group	G	107	gain	Terrabacteria group	Metabolism	Bacteria
0KWT4_COG2203	COG2203	Bacteria	T	92	gain	Bacteria	Cellular Processes	Bacteria
0KWT4_COG3413	COG3413	Archaea	S	92	gain	Archaea	Unknown	Archaea
0KWU1	0YS7B	de-novo genes	K	92	gain	de-novo genes	Information	de-novo genes
0KWV0	COG4221	Bacteria	I	102	gain	Bacteria	Metabolism	Bacteria
0KWVM	COG1546	cellular organisms	S	107	gain	cellular organisms	Unknown	cellular organisms
0KWVV	COG2730	Ruminococcus	G	HATI	gain	Terrabacteria group	Metabolism	Bacteria
0KWW6_COG0559	COG0559	Burkholderiales	E	92	gain	Proteobacteria	Metabolism	Bacteria
0KWXI	0XQMC	Archaea	E	105	gain	Archaea	Metabolism	Archaea
0KWXP	COG2928	Bacteria	S	87	gain	Bacteria	Unknown	Bacteria
0KWXU	0YWDQ	de-novo genes	V	HAARD	gain	de-novo genes	Cellular Processes	de-novo genes
0KWY2	COG1744	Bacteria	S	107	gain	Bacteria	Unknown	Bacteria
0KWZ8	COG1002	cellular organisms	V	95	gain	cellular organisms	Cellular Processes	cellular organisms
0KX02	0YRJS	Euryarchaeota	S	107	gain	Euryarchaeota	Unknown	Archaea
0KX03	111QM	de-novo genes	S	92	gain	de-novo genes	Unknown	de-novo genes
0KX0U	11YN2	cellular organisms	J	107	gain	cellular organisms	Information	cellular organisms
0KX1S	COG4177	Bacteria	E	65	gain	Bacteria	Metabolism	Bacteria
0KX23	COG0366	cellular organisms	G	95	gain	cellular organisms	Metabolism	cellular organisms
0KX31	COG1063	cellular organisms	E	107	gain	cellular organisms	Metabolism	cellular organisms
0KX3A	0YEZV	Methanothermobacter	T	102	gain	Euryarchaeota	Cellular Processes	Archaea
0KX3I	11GB6	Proteobacteria	S	100	gain	Proteobacteria	Unknown	Bacteria
0KX45	12CDK	Archaea	S	88	gain	Archaea	Unknown	Archaea
0KX4U	0XV60	cellular organisms	S	107	gain	cellular organisms	Unknown	cellular organisms
0KX51	COG5507	Bacteria	S	92	gain	Bacteria	Unknown	Bacteria
0KX5R	0XSWX	cellular organisms	U	70	gain	cellular organisms	Cellular Processes	cellular organisms
0KX5W	126K9	cellular organisms	S	102	gain	cellular organisms	Unknown	cellular organisms
0KX62	COG0491	cellular organisms	S	67	gain	cellular organisms	Unknown	cellular organisms
0KX6U	0XQPN	cellular organisms	S	102	gain	cellular organisms	Unknown	cellular organisms
0KX6Z	COG2426	Methanobacterium	S	82	gain	Euryarchaeota	Unknown	Archaea
0KX7Z	11NKY	cellular organisms	S	102	gain	cellular organisms	Unknown	cellular organisms
0KX7Z	11NKY	cellular organisms	S	107	gain	cellular organisms	Unknown	cellular organisms
0KX8G	COG1866	cellular organisms	C	93	gain	cellular organisms	Metabolism	cellular organisms
0KX8X	COG0500	Bacteria	Q	106	gain	Bacteria	Metabolism	Bacteria
0KX92	COG4421	Cyanobacteria	S	100	gain	Terrabacteria group	Unknown	Bacteria
0KX93	0ZWK3	cellular organisms	Q	107	gain	cellular organisms	Metabolism	cellular organisms
0KX9P	COG3631	Terrabacteria group	S	82	gain	Terrabacteria group	Unknown	Bacteria
0KXAA	1267B	cellular organisms	S	107	gain	cellular organisms	Unknown	cellular organisms
0KXAZ_COG0589	COG0589	cellular organisms	Unknown	107	gain	cellular organisms	Unknown	cellular organisms
0KXAZ_COG0633	COG0633	Bacteria	Unknown	82	gain	Bacteria	Unknown	Bacteria
0KXBG	COG0494	cellular organisms	L	82	gain	cellular organisms	Information	cellular organisms
0KXBS	COG1522	Thermococcaceae	K	73	gain	Euryarchaeota	Information	Archaea
0KXBX	COG0747	cellular organisms	E	71	gain	cellular organisms	Metabolism	cellular organisms
0KXCU	COG0454	Terrabacteria group	K	92	gain	Terrabacteria group	Information	Bacteria
0KXCU	COG0454	Terrabacteria group	K	88	gain	Terrabacteria group	Information	Bacteria
0KXD6	COG0494	Actinobacteria	L	107	gain	Terrabacteria group	Information	Bacteria
0KXDR	COG3030	Terrabacteria group	S	107	gain	Terrabacteria group	Unknown	Bacteria
0KXDT	0YWFT	Euryarchaeota	S	71	gain	Euryarchaeota	Unknown	Archaea
0KXE0	0Y6B9	Nitrosopumilaceae	K	107	gain	TACK group	Information	Archaea
0KXEC	COG0399	cellular organisms	M	107	gain	cellular organisms	Cellular Processes	cellular organisms
0KXF3	COG1266	Bacteria	S	107	gain	Bacteria	Unknown	Bacteria
0KXF4	COG3430	Thermoplasma	N	HATI	gain	Euryarchaeota	Cellular Processes	Archaea
0KXFD	COG0546	Cyanobacteria	S	108	gain	Terrabacteria group	Unknown	Bacteria
0KXFQ	0Z77K	Thermococcaceae	S	107	gain	Euryarchaeota	Unknown	Archaea
0KXFR	COG0438	cellular organisms	M	105	gain	cellular organisms	Cellular Processes	cellular organisms
0KXG0	0XQ1C	cellular organisms	M	82	gain	cellular organisms	Cellular Processes	cellular organisms
0KXGB	0ZVCB	Bacillus cereus group	S	107	gain	Terrabacteria group	Unknown	Bacteria
0KXGU	COG4729	Bacteria	S	106	gain	Bacteria	Unknown	Bacteria
0KXHP	COG0500	cellular organisms	Q	100	gain	cellular organisms	Metabolism	cellular organisms
0KXHR	COG1562	cellular organisms	I	107	gain	cellular organisms	Metabolism	cellular organisms
0KXI9	COG2945	Herpetosiphon aurantiacus DSM 785	S	107	gain	Terrabacteria group	Unknown	Bacteria
0KXIC	COG0791	Bacteria	M	105	gain	Bacteria	Cellular Processes	Bacteria
0KXII	COG0262	Actinobacteria	H	HALAX4D1	gain	Terrabacteria group	Metabolism	Bacteria
0KXIR	COG4638	cellular organisms	P	82	gain	cellular organisms	Metabolism	cellular organisms
0KXJ5	0ZZWU	Marinithermus hydrothermalis DSM 14884	S	HAHI	gain	Terrabacteria group	Unknown	Bacteria
0KXJ9	0ZA8N	Thermococcaceae	S	107	gain	Euryarchaeota	Unknown	Archaea
0KXJE	COG1320	Bacteria	P	107	gain	Bacteria	Metabolism	Bacteria
0KXKG	COG0639	cellular organisms	T	107	gain	cellular organisms	Cellular Processes	cellular organisms
0KXM1	COG3413	Archaea	K	92	gain	Archaea	Information	Archaea
0KXM2	COG3353	Euryarchaeota	N	107	gain	Euryarchaeota	Cellular Processes	Archaea
0KXM7	COG2936	Bacteria	S	93	gain	Bacteria	Unknown	Bacteria
0KXMI	COG0683	Bacteria	E	73	gain	Bacteria	Metabolism	Bacteria
0KXNQ	COG1840	Gammaproteobacteria	P	108	gain	Proteobacteria	Metabolism	Bacteria
0KXP6	COG1957	cellular organisms	F	106	gain	cellular organisms	Metabolism	cellular organisms
0KXP9	COG1413	cellular organisms	C	108	gain	cellular organisms	Metabolism	cellular organisms
0KXPM	COG1403	Bacteria	V	82	gain	Bacteria	Cellular Processes	Bacteria
0KXQ1	COG0693	Terrabacteria group	S	107	gain	Terrabacteria group	Unknown	Bacteria
0KXQZ	121WR	Gammaproteobacteria	S	106	gain	Proteobacteria	Unknown	Bacteria
0KXR0	COG1848	Thermoprotei	V	107	gain	TACK group	Cellular Processes	Archaea
0KXRA	0Y5YS	Actinobacteria	Q	107	gain	Terrabacteria group	Metabolism	Bacteria
0KXRT	COG0687	cellular organisms	E	102	gain	cellular organisms	Metabolism	cellular organisms
0KXSC	12C64	Halanaerobium praevalens DSM 2228	P	107	gain	Terrabacteria group	Metabolism	Bacteria
0KXSD	10G7A	Bacteria	S	106	gain	Bacteria	Unknown	Bacteria
0KXSV	COG0491	cellular organisms	S	102	gain	cellular organisms	Unknown	cellular organisms
0KXU7	COG1520	Planctomycetaceae	S	107	gain	others	Unknown	Bacteria
0KXUB	0ZGRT	Methanopyrus kandleri AV19	P	107	gain	Euryarchaeota	Metabolism	Archaea
0KXUU	0ZXQV	Bacteria	S	66	gain	Bacteria	Unknown	Bacteria
0KXV0	COG0278	Cystobacterineae	O	100	gain	Proteobacteria	Cellular Processes	Bacteria
0KXV3	COG4122	Bacteria	S	108	gain	Bacteria	Unknown	Bacteria
0KXV4	0ZUVW	Methanococcales	S	106	gain	Euryarchaeota	Unknown	Archaea
0KXWI	COG0262	Nocardioidaceae	H	86	gain	Terrabacteria group	Metabolism	Bacteria
0KXWX	0Y7YM	Nitrosopumilaceae	S	107	gain	TACK group	Unknown	Archaea
0KXXK	COG0842	Naegleria gruberi	V	107	gain	Eukaryota	Cellular Processes	Eukaryota
0KXXT	COG1545	Thermoproteaceae	S	107	gain	TACK group	Unknown	Archaea
0KXXX	COG1073	Granulicella	S	69	gain	others	Unknown	Bacteria
0KXYT	COG1277	cellular organisms	S	NAMA	gain	cellular organisms	Unknown	cellular organisms
0KXZ6	0Z18Q	Pyrococcus abyssi GE5	S	92	gain	Euryarchaeota	Unknown	Archaea
0KXZK	COG0310	Archaea	P	88	gain	Archaea	Metabolism	Archaea
0KY01	COG0702	Actinobacteria	M	108	gain	Terrabacteria group	Cellular Processes	Bacteria
0KY0A	COG3011	cellular organisms	S	105	gain	cellular organisms	Unknown	cellular organisms
0KY0A	COG3011	cellular organisms	S	58	gain	cellular organisms	Unknown	cellular organisms
0KY0C	0XZ3H	Desulfohalobium retbaense DSM 5692	S	NAPH	gain	Proteobacteria	Unknown	Bacteria
0KY0N	11MDF	Candidatus Solibacter usitatus Ellin6076	S	95	gain	others	Unknown	Bacteria
0KY0W	11QDF	uncultured marine group II euryarchaeote	I	105	gain	Euryarchaeota	Metabolism	Archaea
0KY3Z	COG2244	Bacteria	M	92	gain	Bacteria	Cellular Processes	Bacteria
0KY3Z	COG2244	Bacteria	M	105	gain	Bacteria	Cellular Processes	Bacteria
0KY4N	COG0365	Bacteria	I	106	gain	Bacteria	Metabolism	Bacteria
0KY5T	COG0410	Proteobacteria	E	107	gain	Proteobacteria	Metabolism	Bacteria
0KY5W	COG1178	Gammaproteobacteria	P	95	gain	Proteobacteria	Metabolism	Bacteria
0KY69	COG0491	cellular organisms	S	106	gain	cellular organisms	Unknown	cellular organisms
0KY6D	0YHHY	Bacteria	G	107	gain	Bacteria	Metabolism	Bacteria
0KY7G_COG2202	COG2202	Proteobacteria	Unknown	NAPH	gain	Proteobacteria	Unknown	Bacteria
0KY8E	COG1305	cellular organisms	E	87	gain	cellular organisms	Metabolism	cellular organisms
0KY96_COG2522	COG2522	cellular organisms	K	92	gain	cellular organisms	Information	cellular organisms
0KY9C	COG0428	cellular organisms	P	107	gain	cellular organisms	Metabolism	cellular organisms
0KY9U	COG0517	Sulfolobaceae	S	103	gain	TACK group	Unknown	Archaea
0KYA7	COG3593	cellular organisms	L	87	gain	cellular organisms	Information	cellular organisms
0KYAI	COG1011	Bacteria	S	HAJE	gain	Bacteria	Unknown	Bacteria
0KYAN	0Y4FQ	Archaea	S	100	gain	Archaea	Unknown	Archaea
0KYB5	COG3413	uncultured marine group II euryarchaeote	K	107	gain	Euryarchaeota	Information	Archaea
0KYBJ	COG0451	Desulfovibrio	M	92	gain	Proteobacteria	Cellular Processes	Bacteria
0KYC6	COG0517	Sulfolobaceae	S	107	gain	TACK group	Unknown	Archaea
0KYC8	0XSKB	cellular organisms	Q	82	gain	cellular organisms	Metabolism	cellular organisms
0KYCC_COG0642	COG0642	Desulfotalea psychrophila LSv54	T	86	gain	Proteobacteria	Cellular Processes	Bacteria
0KYCH	COG3481	cellular organisms	H	106	gain	cellular organisms	Metabolism	cellular organisms
0KYCV	COG0589	Bacteria	T	95	gain	Bacteria	Cellular Processes	Bacteria
0KYD1	11Z4M	Euryarchaeota	K	HARU	gain	Euryarchaeota	Information	Archaea
0KYD1	11Z4M	Euryarchaeota	K	CAHA	gain	Euryarchaeota	Information	Archaea
0KYDF	COG1233	Terrabacteria group	Q	102	gain	Terrabacteria group	Metabolism	Bacteria
0KYDF	COG1233	Terrabacteria group	Q	86	gain	Terrabacteria group	Metabolism	Bacteria
0KYDY	110FA	de-novo genes	S	102	gain	de-novo genes	Unknown	de-novo genes
0KYDZ	COG3413	Archaea	K	107	gain	Archaea	Information	Archaea
0KYE2	COG3387	Bacteria	G	92	gain	Bacteria	Metabolism	Bacteria
0KYH0	COG1335	cellular organisms	Q	60	gain	cellular organisms	Metabolism	cellular organisms
0KYHJ	COG3398	Archaea	K	100	gain	Archaea	Information	Archaea
0KYHT	COG2171	Bacteria	E	92	gain	Bacteria	Metabolism	Bacteria
0KYHY	COG0451	cellular organisms	M	105	gain	cellular organisms	Cellular Processes	cellular organisms
0KYIF	COG1967	Archaea	S	108	gain	Archaea	Unknown	Archaea
0KYP2	COG2141	Bacteria	C	93	gain	Bacteria	Metabolism	Bacteria
0KYRK	COG0183	cellular organisms	I	HALAX4D1	gain	cellular organisms	Metabolism	cellular organisms
0KYRN	COG0243	Bacteria	C	69	gain	Bacteria	Metabolism	Bacteria
0KYRQ	0YU5H	Salinibacter ruber DSM 13855	F	92	gain	FCB group	Metabolism	Bacteria
0KYRT_COG0784	COG0784	cellular organisms	Unknown	71	gain	cellular organisms	Unknown	cellular organisms
0KYRT_COG2203	COG2203	cellular organisms	Unknown	71	gain	cellular organisms	Unknown	cellular organisms
0KYRU	0Y95K	de-novo genes	L	102	gain	de-novo genes	Information	de-novo genes
0KYRW	0YIW7	de-novo genes	K	107	gain	de-novo genes	Information	de-novo genes
0KYRY	0XR4M	cellular organisms	S	82	gain	cellular organisms	Unknown	cellular organisms
0KYS0	0YHQ9	de-novo genes	K	102	gain	de-novo genes	Information	de-novo genes
0KYS3	0YHFW	de-novo genes	S	102	gain	de-novo genes	Unknown	de-novo genes
0KYS8	0YAED	de-novo genes	S	107	gain	de-novo genes	Unknown	de-novo genes
0KYS9	0ZSG7	de-novo genes	O	73	gain	de-novo genes	Cellular Processes	de-novo genes
0KYSA	0YVJ9	de-novo genes	S	107	gain	de-novo genes	Unknown	de-novo genes
0KYSB	COG0640	cellular organisms	K	72	gain	cellular organisms	Information	cellular organisms
0KYSF	11Z0I	Terrabacteria group	L	87	gain	Terrabacteria group	Information	Bacteria
0KYSH	COG2202	cellular organisms	T	95	gain	cellular organisms	Cellular Processes	cellular organisms
0KYSH	COG2202	cellular organisms	T	107	gain	cellular organisms	Cellular Processes	cellular organisms
0KYSI	COG0784	Bacteria	T	73	gain	Bacteria	Cellular Processes	Bacteria
0KYSJ	0YCVP	de-novo genes	S	86	gain	de-novo genes	Unknown	de-novo genes
0KYSK	COG2203	cellular organisms	T	107	gain	cellular organisms	Cellular Processes	cellular organisms
0KYSM	0YXZ9	Archaea	K	107	gain	Archaea	Information	Archaea
0KYSN	11M30	Alphaproteobacteria	K	100	gain	Proteobacteria	Information	Bacteria
0KYSP	0YNQC	de-novo genes	K	92	gain	de-novo genes	Information	de-novo genes
0KYSQ	0YGV9	Haloplasma contractile SSD-17B	L	107	gain	others	Information	Bacteria
0KYSS	COG0463	Actinobacteria	M	107	gain	Terrabacteria group	Cellular Processes	Bacteria
0KYSU	COG1506	Deinococcus deserti VCD115	E	87	gain	Terrabacteria group	Metabolism	Bacteria
0KYSW	COG0642	Desulfotalea psychrophila LSv54	T	65	gain	Proteobacteria	Cellular Processes	Bacteria
0KYSX_COG0642	COG0642	Bacteria	T	82	gain	Bacteria	Cellular Processes	Bacteria
0KYSX_COG2202	COG2202	Bilateria	T	82	gain	Eukaryota	Cellular Processes	Eukaryota
0KYT1	0XUKP	Rhizobiales	L	92	gain	Proteobacteria	Information	Bacteria
0KYT2	0YM3N	de-novo genes	K	107	gain	de-novo genes	Information	de-novo genes
0KYT4_COG0025	COG0025	Bacteria	P	108	gain	Bacteria	Metabolism	Bacteria
0KYT4_COG0569	COG0569	Terrabacteria group	P	108	gain	Terrabacteria group	Metabolism	Bacteria
0KYT5	COG0392	cellular organisms	M	66	gain	cellular organisms	Cellular Processes	cellular organisms
0KYT7	0YAPN	de-novo genes	G	86	gain	de-novo genes	Metabolism	de-novo genes
0KYT8	0ZADZ	cellular organisms	G	95	gain	cellular organisms	Metabolism	cellular organisms
0KYTC	0XNRY	cellular organisms	T	96	gain	cellular organisms	Cellular Processes	cellular organisms
0KYTD	1108F	de-novo genes	M	HAARJ07HB	gain	de-novo genes	Cellular Processes	de-novo genes
0KYTF	COG0210	Bacteria	L	107	gain	Bacteria	Information	Bacteria
0KYTK	0XQBW	cellular organisms	G	92	gain	cellular organisms	Metabolism	cellular organisms
0KYTM	0YDBP	de-novo genes	S	102	gain	de-novo genes	Unknown	de-novo genes
0KYTP	0YQ8Y	de-novo genes	S	95	gain	de-novo genes	Unknown	de-novo genes
0KYTQ_COG3351	COG3351	Aciduliprofundum boonei T469	Unknown	73	gain	Euryarchaeota	Unknown	Archaea
0KYTQ_COG3352	COG3352	Euryarchaeota	Unknown	73	gain	Euryarchaeota	Unknown	Archaea
0KYTR	0XUYC	Actinobacteria	E	71	gain	Terrabacteria group	Metabolism	Bacteria
0KYTT	0YXPC	de-novo genes	K	65	gain	de-novo genes	Information	de-novo genes
0KYTT	0YXPC	de-novo genes	K	69	gain	de-novo genes	Information	de-novo genes
0KYTU	0Z432	de-novo genes	S	HATU	gain	de-novo genes	Unknown	de-novo genes
0KYTV	11ZDG	de-novo genes	S	HACI	gain	de-novo genes	Unknown	de-novo genes
0KYTX	COG0477	Lactobacillus rhamnosus GG	G	100	gain	Terrabacteria group	Metabolism	Bacteria
0KYTY	11S7G	Proteobacteria	G	107	gain	Proteobacteria	Metabolism	Bacteria
0KYU0	12548	de-novo genes	K	107	gain	de-novo genes	Information	de-novo genes
0KYU2	COG3794	Terrabacteria group	C	95	gain	Terrabacteria group	Metabolism	Bacteria
0KYU3	10ZV4	de-novo genes	S	HATU	gain	de-novo genes	Unknown	de-novo genes
0KYU6	1100J	de-novo genes	S	69	gain	de-novo genes	Unknown	de-novo genes
0KYUC	COG3685	cellular organisms	S	72	gain	cellular organisms	Unknown	cellular organisms
0KYUF	0Z77K	Thermococcaceae	S	72	gain	Euryarchaeota	Unknown	Archaea
0KYUJ	10ZNE	de-novo genes	S	92	gain	de-novo genes	Unknown	de-novo genes
0KYUK	10ZTW	de-novo genes	S	92	gain	de-novo genes	Unknown	de-novo genes
0KYUM	0YMDJ	de-novo genes	S	95	gain	de-novo genes	Unknown	de-novo genes
0KYUP	103C8	de-novo genes	S	HAJE	gain	de-novo genes	Unknown	de-novo genes
0KYUQ	0YRJS	Euryarchaeota	S	82	gain	Euryarchaeota	Unknown	Archaea
0KYUT	0Y99T	Aciduliprofundum boonei T469	S	69	gain	Euryarchaeota	Unknown	Archaea
0KYUU	103C9	de-novo genes	S	73	gain	de-novo genes	Unknown	de-novo genes
0KYUY	COG0840	Proteobacteria	N	100	gain	Proteobacteria	Cellular Processes	Bacteria
0KYUZ	12ATB	Streptomyces pristinaespiralis ATCC 25486	S	92	gain	Terrabacteria group	Unknown	Bacteria
0KYV0	COG0601	Bacteria	E	102	gain	Bacteria	Metabolism	Bacteria
0KYV1	COG0863	Bacteria	L	HAWA	gain	Bacteria	Information	Bacteria
0KYV3	0XWZU	de-novo genes	M	100	gain	de-novo genes	Cellular Processes	de-novo genes
0KYV4	COG0410	Proteobacteria	E	96	gain	Proteobacteria	Metabolism	Bacteria
0KYVA	110T5	de-novo genes	S	95	gain	de-novo genes	Unknown	de-novo genes
0KYVB	1118W	de-novo genes	S	107	gain	de-novo genes	Unknown	de-novo genes
0KYVC	0ZZTP	Methanobrevibacter ruminantium M1	S	69	gain	Euryarchaeota	Unknown	Archaea
0KYVE	0Z9N5	de-novo genes	S	93	gain	de-novo genes	Unknown	de-novo genes
0KYVF	10ZZ5	de-novo genes	S	102	gain	de-novo genes	Unknown	de-novo genes
0KYVG	0ZFCK	de-novo genes	S	96	gain	de-novo genes	Unknown	de-novo genes
0KYVI	110TT	de-novo genes	S	100	gain	de-novo genes	Unknown	de-novo genes
0KYVK	111PF	de-novo genes	S	95	gain	de-novo genes	Unknown	de-novo genes
0KYVM	0XYID	de-novo genes	S	73	gain	de-novo genes	Unknown	de-novo genes
0KYVQ	0ZD9J	de-novo genes	S	107	gain	de-novo genes	Unknown	de-novo genes
0KYVR	0ZCMF	de-novo genes	S	102	gain	de-novo genes	Unknown	de-novo genes
0KYVS	0Z168	de-novo genes	S	92	gain	de-novo genes	Unknown	de-novo genes
0KYVT	111CU	de-novo genes	S	82	gain	de-novo genes	Unknown	de-novo genes
0KYVU	0YX9Z	de-novo genes	S	107	gain	de-novo genes	Unknown	de-novo genes
0KYVV	11171	de-novo genes	S	72	gain	de-novo genes	Unknown	de-novo genes
0KYVX	1110000	de-novo genes	S	82	gain	de-novo genes	Unknown	de-novo genes
0KYVY	0XWSR	Bacteria	L	92	gain	Bacteria	Information	Bacteria
0KYW1	0Z43T	de-novo genes	S	95	gain	de-novo genes	Unknown	de-novo genes
0KYW2	0Z2IJ	de-novo genes	S	107	gain	de-novo genes	Unknown	de-novo genes
0KYW3	0ZGAC	de-novo genes	S	102	gain	de-novo genes	Unknown	de-novo genes
0KYW4	0Z8WP	de-novo genes	S	107	gain	de-novo genes	Unknown	de-novo genes
0KYW5	0YZXJ	de-novo genes	S	107	gain	de-novo genes	Unknown	de-novo genes
0KYW6	0YZ29	de-novo genes	S	103	gain	de-novo genes	Unknown	de-novo genes
0KYW7	0YVYZ	de-novo genes	S	102	gain	de-novo genes	Unknown	de-novo genes
0KYWB	1109R	de-novo genes	S	100	gain	de-novo genes	Unknown	de-novo genes
0KYWC	0YQN3	de-novo genes	S	108	gain	de-novo genes	Unknown	de-novo genes
0KYWE	0YQRK	de-novo genes	S	107	gain	de-novo genes	Unknown	de-novo genes
0KYWF	0YJV4	de-novo genes	T	102	gain	de-novo genes	Cellular Processes	de-novo genes
0KYWG	0ZDAN	Bacteria	O	92	gain	Bacteria	Cellular Processes	Bacteria
0KYWH	COG1651	cellular organisms	O	107	gain	cellular organisms	Cellular Processes	cellular organisms
0KYWJ	0YJ7H	de-novo genes	S	107	gain	de-novo genes	Unknown	de-novo genes
0KYWK	110DI	de-novo genes	S	100	gain	de-novo genes	Unknown	de-novo genes
0KYWM	10ZUJ	de-novo genes	L	102	gain	de-novo genes	Information	de-novo genes
0KYWN	10ZTF	de-novo genes	S	92	gain	de-novo genes	Unknown	de-novo genes
0KYWP	COG2510	Desulfurococcaceae	G	82	gain	TACK group	Metabolism	Archaea
0KYWQ	10ZZ4	de-novo genes	S	92	gain	de-novo genes	Unknown	de-novo genes
0KYWR	0Z77K	Thermococcaceae	S	92	gain	Euryarchaeota	Unknown	Archaea
0KYWT	0YVNS	de-novo genes	S	107	gain	de-novo genes	Unknown	de-novo genes
0KYWU	10ZRP	de-novo genes	S	82	gain	de-novo genes	Unknown	de-novo genes
0KYWW	0XUK8	Gemmatimonas aurantiaca T-27	E	71	gain	FCB group	Metabolism	Bacteria
0KYX1	COG0784	Bacteria	T	58	gain	Bacteria	Cellular Processes	Bacteria
0KYX2	11PRR	Bacteria	S	106	gain	Bacteria	Unknown	Bacteria
0KYX3	11V7K	Bacteria	S	HAJE	gain	Bacteria	Unknown	Bacteria
0KYX4	0YNWV	de-novo genes	S	107	gain	de-novo genes	Unknown	de-novo genes
0KYX5	COG3359	Haloplasma contractile SSD-17B	L	86	gain	others	Information	Bacteria
0KYX6	111D9	de-novo genes	S	82	gain	de-novo genes	Unknown	de-novo genes
0KYX7	COG0455	cellular organisms	D	107	gain	cellular organisms	Cellular Processes	cellular organisms
0KYX8	0YPN2	de-novo genes	S	107	gain	de-novo genes	Unknown	de-novo genes
0KYX9	COG4347	Symbiobacterium thermophilum IAM 14863	S	95	gain	Terrabacteria group	Unknown	Bacteria
0KYXA	COG0702	cellular organisms	M	107	gain	cellular organisms	Cellular Processes	cellular organisms
0KYXC	0YC5Q	de-novo genes	S	107	gain	de-novo genes	Unknown	de-novo genes
0KYXD	COG0735	Mycoplasma	P	107	gain	Terrabacteria group	Metabolism	Bacteria
0KYXE	COG1711	Diaforarchaea group	L	108	gain	Euryarchaeota	Information	Archaea
0KYXF	COG1914	Archaea	P	106	gain	Archaea	Metabolism	Archaea
0KYXG	COG0437	Bacteria	C	100	gain	Bacteria	Metabolism	Bacteria
0KYXH	COG2124	de-novo genes	Q	107	gain	de-novo genes	Metabolism	de-novo genes
0KYXI	COG0697	Bilateria	G	107	gain	Eukaryota	Metabolism	Eukaryota
0KYXJ	COG0840	Bacteria	T	71	gain	Bacteria	Cellular Processes	Bacteria
0KYXK	COG1061	Bacteria	K	95	gain	Bacteria	Information	Bacteria
0KYXM	0YD2X	cellular organisms	E	102	gain	cellular organisms	Metabolism	cellular organisms
0KYXN	COG0006	Bacteria	E	107	gain	Bacteria	Metabolism	Bacteria
0KYXP	COG0582	Bacteria	L	69	gain	Bacteria	Information	Bacteria
0KYXQ	COG0063	cellular organisms	F	82	gain	cellular organisms	Metabolism	cellular organisms
0KYXS	11KAX	Bacteria	S	102	gain	Bacteria	Unknown	Bacteria
0KYXY	0YFFQ	de-novo genes	S	107	gain	de-novo genes	Unknown	de-novo genes
0KYY0	0XNWR	Alphaproteobacteria	E	69	gain	Proteobacteria	Metabolism	Bacteria
0KYY1	COG2766	Bacteria	T	107	gain	Bacteria	Cellular Processes	Bacteria
0KYY2	110P7	de-novo genes	S	107	gain	de-novo genes	Unknown	de-novo genes
0KYY3	1110P	de-novo genes	S	107	gain	de-novo genes	Unknown	de-novo genes
0KYY8	COG1173	Bacteria	E	107	gain	Bacteria	Metabolism	Bacteria
0KYY9	COG1107	cellular organisms	L	108	gain	cellular organisms	Information	cellular organisms
0KYYD	111TT	de-novo genes	S	92	gain	de-novo genes	Unknown	de-novo genes
0KYYF	COG3430	Thermoplasma	N	100	gain	Euryarchaeota	Cellular Processes	Archaea
0KYYG	0Z5N3	Thermococcaceae	S	NAMA	gain	Euryarchaeota	Unknown	Archaea
0KYYH	10ZUV	de-novo genes	S	100	gain	de-novo genes	Unknown	de-novo genes
0KYYI	103CC	de-novo genes	S	NAMA	gain	de-novo genes	Unknown	de-novo genes
0KYYK	103CN	de-novo genes	S	73	gain	de-novo genes	Unknown	de-novo genes
0KYYM	103CQ	de-novo genes	S	100	gain	de-novo genes	Unknown	de-novo genes
0KYYP	COG0420	Bacteria	L	102	gain	Bacteria	Information	Bacteria
0KYYQ	10ZSM	de-novo genes	S	69	gain	de-novo genes	Unknown	de-novo genes
0KYYR	COG1225	cellular organisms	O	69	gain	cellular organisms	Cellular Processes	cellular organisms
0KYYU	110KI	de-novo genes	S	96	gain	de-novo genes	Unknown	de-novo genes
0KYYV	COG4190	Bacteria	K	96	gain	Bacteria	Information	Bacteria
0KYYW	111AM	de-novo genes	S	HAHI	gain	de-novo genes	Unknown	de-novo genes
0KYYX	COG2146	Bacteria	P	93	gain	Bacteria	Metabolism	Bacteria
0KYZ0	103CV	de-novo genes	S	71	gain	de-novo genes	Unknown	de-novo genes
0KYZ1	0Z77K	Thermococcaceae	S	92	gain	Euryarchaeota	Unknown	Archaea
0KYZ3	1104N	de-novo genes	S	88	gain	de-novo genes	Unknown	de-novo genes
0KYZ7	1102S	de-novo genes	S	92	gain	de-novo genes	Unknown	de-novo genes
0KYZ8	COG0784	cellular organisms	T	73	gain	cellular organisms	Cellular Processes	cellular organisms
0KYZA	11140	de-novo genes	S	102	gain	de-novo genes	Unknown	de-novo genes
0KYZC	0YSJA	de-novo genes	S	92	gain	de-novo genes	Unknown	de-novo genes
0KYZD	11070	de-novo genes	S	HAMU	gain	de-novo genes	Unknown	de-novo genes
0KYZE	111H3	de-novo genes	S	69	gain	de-novo genes	Unknown	de-novo genes
0KYZG	0YJQ1	Methanococcales	K	66	gain	Euryarchaeota	Information	Archaea
0KYZH	103D3	de-novo genes	S	92	gain	de-novo genes	Unknown	de-novo genes
0KYZK	COG5637	Bacteria	S	92	gain	Bacteria	Unknown	Bacteria
0KYZN	COG1651	cellular organisms	O	105	gain	cellular organisms	Cellular Processes	cellular organisms
0KYZP	103D9	de-novo genes	S	106	gain	de-novo genes	Unknown	de-novo genes
0KYZQ	COG3413	Archaea	K	82	gain	Archaea	Information	Archaea
0KYZR	0YI1Y	de-novo genes	S	107	gain	de-novo genes	Unknown	de-novo genes
0KYZS	10ZRM	de-novo genes	T	71	gain	de-novo genes	Cellular Processes	de-novo genes
0KYZV	COG1232	Embryophyta	H	107	gain	Eukaryota	Metabolism	Eukaryota
0KYZW	COG0459	Eukaryota	O	65	gain	Eukaryota	Cellular Processes	Eukaryota
0KYZW	COG0459	Eukaryota	O	NAPH	gain	Eukaryota	Cellular Processes	Eukaryota
0KYZY	COG0517	cellular organisms	S	95	gain	cellular organisms	Unknown	cellular organisms
0KZ00	COG0582	cellular organisms	L	HANA	gain	cellular organisms	Information	cellular organisms
0KZ02	0YP9M	Bacteria	S	73	gain	Bacteria	Unknown	Bacteria
0KZ05	COG0123	cellular organisms	B;Q	65	gain	cellular organisms	Unknown	cellular organisms
0KZ06	COG1520	Bacteria	L	82	gain	Bacteria	Information	Bacteria
0KZ07	110MH	de-novo genes	S	69	gain	de-novo genes	Unknown	de-novo genes
0KZ07	110MH	de-novo genes	S	82	gain	de-novo genes	Unknown	de-novo genes
0KZ09	0Z3X3	de-novo genes	S	95	gain	de-novo genes	Unknown	de-novo genes
0KZ0A	0Z7VH	de-novo genes	S	102	gain	de-novo genes	Unknown	de-novo genes
0KZ0B	0ZHBK	de-novo genes	S	96	gain	de-novo genes	Unknown	de-novo genes
0KZ0C	111T8	Pyrolobus fumarii 1A	S	72	gain	TACK group	Unknown	Archaea
0KZ0D	10ZM0	de-novo genes	S	92	gain	de-novo genes	Unknown	de-novo genes
0KZ0E	0YUWT	de-novo genes	K	86	gain	de-novo genes	Information	de-novo genes
0KZ0F	11045	de-novo genes	S	106	gain	de-novo genes	Unknown	de-novo genes
0KZ0G	110U7	de-novo genes	S	106	gain	de-novo genes	Unknown	de-novo genes
0KZ0G	110U7	de-novo genes	S	107	gain	de-novo genes	Unknown	de-novo genes
0KZ0H	10ZXX	de-novo genes	S	107	gain	de-novo genes	Unknown	de-novo genes
0KZ0K	1111G	de-novo genes	S	107	gain	de-novo genes	Unknown	de-novo genes
0KZ0M	0Z4Q9	Archaea	K	92	gain	Archaea	Information	Archaea
0KZ0N	110HB	de-novo genes	S	88	gain	de-novo genes	Unknown	de-novo genes
0KZ0Q	0Z4MG	de-novo genes	S	107	gain	de-novo genes	Unknown	de-novo genes
0KZ0R	10ZNE	de-novo genes	S	100	gain	de-novo genes	Unknown	de-novo genes
0KZ0T	0Z7VH	de-novo genes	S	82	gain	de-novo genes	Unknown	de-novo genes
0KZ0W	0Z3IQ	de-novo genes	S	71	gain	de-novo genes	Unknown	de-novo genes
0KZ0X	COG1695	Bacilli	K	96	gain	Terrabacteria group	Information	Bacteria
0KZ0Y	0ZA23	de-novo genes	S	71	gain	de-novo genes	Unknown	de-novo genes
0KZ10	1106X	de-novo genes	M	69	gain	de-novo genes	Cellular Processes	de-novo genes
0KZ10	1106X	de-novo genes	M	HATU	gain	de-novo genes	Cellular Processes	de-novo genes
0KZ12	0XW1P	de-novo genes	S	100	gain	de-novo genes	Unknown	de-novo genes
0KZ13	111AC	de-novo genes	S	100	gain	de-novo genes	Unknown	de-novo genes
0KZ14	0ZD19	Ktedonobacter racemifer DSM 44963	S	105	gain	Terrabacteria group	Unknown	Bacteria
0KZ16	0XYCW	Clostridiales	L	102	gain	Terrabacteria group	Information	Bacteria
0KZ17	10ZZ1	de-novo genes	S	72	gain	de-novo genes	Unknown	de-novo genes
0KZ19	0YSMU	de-novo genes	K	100	gain	de-novo genes	Information	de-novo genes
0KZ1A	COG0589	cellular organisms	T	106	gain	cellular organisms	Cellular Processes	cellular organisms
0KZ1C	COG0695	Bacteria	O	88	gain	Bacteria	Cellular Processes	Bacteria
0KZ1E	0Z77K	Thermococcaceae	S	82	gain	Euryarchaeota	Unknown	Archaea
0KZ1F	COG4088	Archaea	F	82	gain	Archaea	Metabolism	Archaea
0KZ1G	0YSDR	de-novo genes	S	107	gain	de-novo genes	Unknown	de-novo genes
0KZ1H	11G9U	Salinibacter ruber DSM 13855	S	106	gain	FCB group	Unknown	Bacteria
0KZ1K	COG1695	cellular organisms	K	107	gain	cellular organisms	Information	cellular organisms
0KZ1P	0YNDV	de-novo genes	K	95	gain	de-novo genes	Information	de-novo genes
0KZ1Q	0YMH3	de-novo genes	S	108	gain	de-novo genes	Unknown	de-novo genes
0KZ1R	11065	de-novo genes	S	92	gain	de-novo genes	Unknown	de-novo genes
0KZ1S	COG0526	cellular organisms	O	87	gain	cellular organisms	Cellular Processes	cellular organisms
0KZ1T	COG0835	[Clostridium] symbiosum WAL-14163	N	100	gain	Terrabacteria group	Cellular Processes	Bacteria
0KZ1U	0YICZ	de-novo genes	S	107	gain	de-novo genes	Unknown	de-novo genes
0KZ1W	0YRJS	Euryarchaeota	S	107	gain	Euryarchaeota	Unknown	Archaea
0KZ1X	0YNY8	de-novo genes	S	92	gain	de-novo genes	Unknown	de-novo genes
0KZ1Y	COG0494	cellular organisms	L	106	gain	cellular organisms	Information	cellular organisms
0KZ21	110G9	de-novo genes	S	95	gain	de-novo genes	Unknown	de-novo genes
0KZ24	COG0225	cellular organisms	O	82	gain	cellular organisms	Cellular Processes	cellular organisms
0KZ25	COG2761	Terrabacteria group	Q	88	gain	Terrabacteria group	Metabolism	Bacteria
0KZ28	COG0800	cellular organisms	G	107	gain	cellular organisms	Metabolism	cellular organisms
0KZ29	1110M	de-novo genes	S	106	gain	de-novo genes	Unknown	de-novo genes
0KZ2A	COG0840	Proteobacteria	N	96	gain	Proteobacteria	Cellular Processes	Bacteria
0KZ2C	110BK	de-novo genes	S	92	gain	de-novo genes	Unknown	de-novo genes
0KZ2E	COG3372	Bacteria	L	95	gain	Bacteria	Information	Bacteria
0KZ2F	COG2170	cellular organisms	H	102	gain	cellular organisms	Metabolism	cellular organisms
0KZ2G	10ZYJ	Aciduliprofundum boonei T469	K	105	gain	Euryarchaeota	Information	Archaea
0KZ2H	COG5282	Terrabacteria group	S	102	gain	Terrabacteria group	Unknown	Bacteria
0KZ2J	COG1503	Bacteria	J	82	gain	Bacteria	Information	Bacteria
0KZ2M	0ZVRI	de-novo genes	P	70	gain	de-novo genes	Metabolism	de-novo genes
0KZ2P	COG0346	cellular organisms	E	107	gain	cellular organisms	Metabolism	cellular organisms
0KZ2Q	11X8B	Conexibacter woesei DSM 14684	S	107	gain	Terrabacteria group	Unknown	Bacteria
0KZ2R	COG0614	cellular organisms	P	107	gain	cellular organisms	Metabolism	cellular organisms
0KZ2T	COG4865	Bacteria	E	105	gain	Bacteria	Metabolism	Bacteria
0KZ2U	111GY	de-novo genes	S	108	gain	de-novo genes	Unknown	de-novo genes
0KZ2V	0ZRVB	Methanobacteriaceae	S	105	gain	Euryarchaeota	Unknown	Archaea
0KZ2X	111Q2	de-novo genes	S	96	gain	de-novo genes	Unknown	de-novo genes
0KZ2Y	0YRE7	Methanobrevibacter ruminantium M1	S	69	gain	Euryarchaeota	Unknown	Archaea
0KZ30	111U6	de-novo genes	S	102	gain	de-novo genes	Unknown	de-novo genes
0KZ31	11167	de-novo genes	S	87	gain	de-novo genes	Unknown	de-novo genes
0KZ32	111NA	de-novo genes	S	69	gain	de-novo genes	Unknown	de-novo genes
0KZ34	1101C	de-novo genes	S	87	gain	de-novo genes	Unknown	de-novo genes
0KZ35	127KC	cellular organisms	S	87	gain	cellular organisms	Unknown	cellular organisms
0KZ36	111CZ	de-novo genes	S	102	gain	de-novo genes	Unknown	de-novo genes
0KZ3A	COG1753	Archaea	S	105	gain	Archaea	Unknown	Archaea
0KZ3B	COG1753	Archaea	S	71	gain	Archaea	Unknown	Archaea
0KZ3E	10ZEM	de-novo genes	S	88	gain	de-novo genes	Unknown	de-novo genes
0KZ3G	10ZNE	de-novo genes	S	82	gain	de-novo genes	Unknown	de-novo genes
0KZ3H	103DE	de-novo genes	S	71	gain	de-novo genes	Unknown	de-novo genes
0KZ3I	0ZZ20	Proteobacteria	S	82	gain	Proteobacteria	Unknown	Bacteria
0KZ3K	103DF	de-novo genes	S	73	gain	de-novo genes	Unknown	de-novo genes
0KZ3N	1100B	de-novo genes	S	69	gain	de-novo genes	Unknown	de-novo genes
0KZ3P	103DH	de-novo genes	S	71	gain	de-novo genes	Unknown	de-novo genes
0KZ3Q	0YZCN	de-novo genes	S	67	gain	de-novo genes	Unknown	de-novo genes
0KZ3S	0YQG4	de-novo genes	S	107	gain	de-novo genes	Unknown	de-novo genes
0KZ3U	0Z3FR	de-novo genes	S	100	gain	de-novo genes	Unknown	de-novo genes
0KZ3V	0YNWV	de-novo genes	S	73	gain	de-novo genes	Unknown	de-novo genes
0KZ3Z	0ZBGB	de-novo genes	S	87	gain	de-novo genes	Unknown	de-novo genes
0KZ43	0Z909	Bacteria	S	92	gain	Bacteria	Unknown	Bacteria
0KZ44	COG0613	cellular organisms	S	102	gain	cellular organisms	Unknown	cellular organisms
0KZ45	COG0454	Saccharomycetaceae	K	106	gain	Eukaryota	Information	Eukaryota
0KZ48	111JG	de-novo genes	S	96	gain	de-novo genes	Unknown	de-novo genes
0KZ49	COG2421	cellular organisms	C	65	gain	cellular organisms	Metabolism	cellular organisms
0KZ49	COG2421	cellular organisms	C	NAOC	gain	cellular organisms	Metabolism	cellular organisms
0KZ4A	COG4743	cellular organisms	S	105	gain	cellular organisms	Unknown	cellular organisms
0KZ4B	COG0500	Nematostella vectensis	Q	HATU	gain	Eukaryota	Metabolism	Eukaryota
0KZ4C	COG1175	cellular organisms	G	66	gain	cellular organisms	Metabolism	cellular organisms
0KZ4D	COG5564	cellular organisms	K	92	gain	cellular organisms	Information	cellular organisms
0KZ4F	COG0303	Vertebrata	H	69	gain	Eukaryota	Metabolism	Eukaryota
0KZ4I	11W6R	de-novo genes	G	HATI	gain	de-novo genes	Metabolism	de-novo genes
0KZ4K	COG1414	Bacteria	K	107	gain	Bacteria	Information	Bacteria
0KZ4M	COG3316	cellular organisms	L	HAARD	gain	cellular organisms	Information	cellular organisms
0KZ4Q	COG1028	Bacteria	I	108	gain	Bacteria	Metabolism	Bacteria
0KZ4R	0ZF7P	Bacteria	G	105	gain	Bacteria	Metabolism	Bacteria
0KZ4S	COG1361	cellular organisms	M	100	gain	cellular organisms	Cellular Processes	cellular organisms
0KZ4T	0ZD9J	de-novo genes	S	96	gain	de-novo genes	Unknown	de-novo genes
0KZ4U	COG0668	cellular organisms	M	82	gain	cellular organisms	Cellular Processes	cellular organisms
0KZ4W	1111E	Methanobacterium lacus	S	107	gain	Euryarchaeota	Unknown	Archaea
0KZ4Z	10ZSK	de-novo genes	S	92	gain	de-novo genes	Unknown	de-novo genes
0KZ51	0ZEA0	de-novo genes	S	107	gain	de-novo genes	Unknown	de-novo genes
0KZ53	0XYCC	Bacillales	S	106	gain	Terrabacteria group	Unknown	Bacteria
0KZ54	0ZX59	de-novo genes	S	92	gain	de-novo genes	Unknown	de-novo genes
0KZ55	0XQXY	Bacteria	S	107	gain	Bacteria	Unknown	Bacteria
0KZ56	110Q0	de-novo genes	S	71	gain	de-novo genes	Unknown	de-novo genes
0KZ58	11155	de-novo genes	S	69	gain	de-novo genes	Unknown	de-novo genes
0KZ59	110TT	de-novo genes	S	87	gain	de-novo genes	Unknown	de-novo genes
0KZ5B	0YXDF	de-novo genes	S	107	gain	de-novo genes	Unknown	de-novo genes
0KZ5C	11012	de-novo genes	S	72	gain	de-novo genes	Unknown	de-novo genes
0KZ5D	0Z8FT	de-novo genes	S	106	gain	de-novo genes	Unknown	de-novo genes
0KZ5E	0YZIU	de-novo genes	S	107	gain	de-novo genes	Unknown	de-novo genes
0KZ5F	1118W	de-novo genes	S	82	gain	de-novo genes	Unknown	de-novo genes
0KZ5G	0YZC8	de-novo genes	S	102	gain	de-novo genes	Unknown	de-novo genes
0KZ5H	111MP	de-novo genes	S	95	gain	de-novo genes	Unknown	de-novo genes
0KZ5J	0YYCZ	de-novo genes	S	106	gain	de-novo genes	Unknown	de-novo genes
0KZ5K	110SE	de-novo genes	S	105	gain	de-novo genes	Unknown	de-novo genes
0KZ5M	1236T	Bacteria	S	107	gain	Bacteria	Unknown	Bacteria
0KZ5P	111RQ	de-novo genes	S	100	gain	de-novo genes	Unknown	de-novo genes
0KZ5Q	10ZST	de-novo genes	S	107	gain	de-novo genes	Unknown	de-novo genes
0KZ5S	COG3246	Actinobacteria	S	108	gain	Terrabacteria group	Unknown	Bacteria
0KZ5T	1251F	TACK group	S	88	gain	TACK group	Unknown	Archaea
0KZ5U	0YJVM	de-novo genes	S	108	gain	de-novo genes	Unknown	de-novo genes
0KZ5U	0YJVM	de-novo genes	S	71	gain	de-novo genes	Unknown	de-novo genes
0KZ5V	COG2246	Desulfurococcaceae	S	108	gain	TACK group	Unknown	Archaea
0KZ5W	COG1277	Thermococcus	S	96	gain	Euryarchaeota	Unknown	Archaea
0KZ5X	11MJQ	Flavobacteriales	S	107	gain	FCB group	Unknown	Bacteria
0KZ5Y	COG4885	de-novo genes	S	102	gain	de-novo genes	Unknown	de-novo genes
0KZ60	COG1721	Thermoprotei	S	107	gain	TACK group	Unknown	Archaea
0KZ62	0YJ9D	de-novo genes	S	96	gain	de-novo genes	Unknown	de-novo genes
0KZ62	0YJ9D	de-novo genes	S	108	gain	de-novo genes	Unknown	de-novo genes
0KZ63	COG4711	Bacteria	S	71	gain	Bacteria	Unknown	Bacteria
0KZ65	COG0586	cellular organisms	S	108	gain	cellular organisms	Unknown	cellular organisms
0KZ66	COG0640	TACK group	K	107	gain	TACK group	Information	Archaea
0KZ67	COG5524	Salinibacter ruber DSM 13855	S	96	gain	FCB group	Unknown	Bacteria
0KZ68	125FJ	Proteobacteria	E	108	gain	Proteobacteria	Metabolism	Bacteria
0KZ69	COG1431	cellular organisms	J	102	gain	cellular organisms	Information	cellular organisms
0KZ6B	0YPZM	de-novo genes	S	107	gain	de-novo genes	Unknown	de-novo genes
0KZ6C	0YKCE	de-novo genes	S	106	gain	de-novo genes	Unknown	de-novo genes
0KZ6C	0YKCE	de-novo genes	S	107	gain	de-novo genes	Unknown	de-novo genes
0KZ6D	0YKIN	de-novo genes	S	107	gain	de-novo genes	Unknown	de-novo genes
0KZ6H	COG0667	cellular organisms	C	95	gain	cellular organisms	Metabolism	cellular organisms
0KZ6I	COG0464	Embryophyta	O	102	gain	Eukaryota	Cellular Processes	Eukaryota
0KZ6J	0YGG7	de-novo genes	S	100	gain	de-novo genes	Unknown	de-novo genes
0KZ6M	COG3799	Bordetella	E	105	gain	Proteobacteria	Metabolism	Bacteria
0KZ6M	COG3799	Bordetella	E	69	gain	Proteobacteria	Metabolism	Bacteria
0KZ6P	COG1520	cellular organisms	S	92	gain	cellular organisms	Unknown	cellular organisms
0KZ6R	COG0714	Actinobacteria	S	107	gain	Terrabacteria group	Unknown	Bacteria
0KZ6S	12C64	Halanaerobium praevalens DSM 2228	G	105	gain	Terrabacteria group	Metabolism	Bacteria
0KZ6T	COG0551	cellular organisms	L	106	gain	cellular organisms	Information	cellular organisms
0KZ6V	COG0534	cellular organisms	V	107	gain	cellular organisms	Cellular Processes	cellular organisms
0KZ6W	COG0667	cellular organisms	C	107	gain	cellular organisms	Metabolism	cellular organisms
0KZ6X	COG0656	cellular organisms	S	107	gain	cellular organisms	Unknown	cellular organisms
0KZ6X	COG0656	cellular organisms	S	108	gain	cellular organisms	Unknown	cellular organisms
0KZ70	0ZGRT	Methanopyrus kandleri AV19	P	102	gain	Euryarchaeota	Metabolism	Archaea
0KZ71	COG3844	cellular organisms	E	107	gain	cellular organisms	Metabolism	cellular organisms
0KZ73	COG0642	Gemmatimonas aurantiaca T-27	T	69	gain	FCB group	Cellular Processes	Bacteria
0KZ74	0YAY2	de-novo genes	S	106	gain	de-novo genes	Unknown	de-novo genes
0KZ76	0ZXVD	Euryarchaeota	S	96	gain	Euryarchaeota	Unknown	Archaea
0KZ7A	COG4801	Archaea	S	82	gain	Archaea	Unknown	Archaea
0KZ7B	103CI	de-novo genes	S	82	gain	de-novo genes	Unknown	de-novo genes
0KZ7C	103D7	de-novo genes	S	95	gain	de-novo genes	Unknown	de-novo genes
0KZ7D	10ZKP	de-novo genes	S	103	gain	de-novo genes	Unknown	de-novo genes
0KZ7E	COG0071	rosids	O	100	gain	Eukaryota	Cellular Processes	Eukaryota
0KZ7F	111C8	de-novo genes	S	69	gain	de-novo genes	Unknown	de-novo genes
0KZ7H	111JT	Nitrosopumilaceae	S	HANA	gain	TACK group	Unknown	Archaea
0KZ7I	COG1470	Euryarchaeota	S	96	gain	Euryarchaeota	Unknown	Archaea
0KZ7N	103DK	de-novo genes	S	107	gain	de-novo genes	Unknown	de-novo genes
0KZ7T	0ZIV6	Clostridia	S	82	gain	Terrabacteria group	Unknown	Bacteria
0KZ7U	110QY	de-novo genes	S	92	gain	de-novo genes	Unknown	de-novo genes
0KZ7V	11043	de-novo genes	S	71	gain	de-novo genes	Unknown	de-novo genes
0KZ7W	10ZRN	de-novo genes	S	69	gain	de-novo genes	Unknown	de-novo genes
0KZ7X	0YHBX	de-novo genes	S	95	gain	de-novo genes	Unknown	de-novo genes
0KZ7Z	COG0640	Archaea	K	92	gain	Archaea	Information	Archaea
0KZ80	COG2138	Chlorobiaceae	C	82	gain	FCB group	Metabolism	Bacteria
0KZ81	COG0784	cellular organisms	T	71	gain	cellular organisms	Cellular Processes	cellular organisms
0KZ83	0XSA7	Bacteria	S	87	gain	Bacteria	Unknown	Bacteria
0KZ84	103DP	de-novo genes	S	92	gain	de-novo genes	Unknown	de-novo genes
0KZ86	111SB	de-novo genes	S	93	gain	de-novo genes	Unknown	de-novo genes
0KZ86	111SB	de-novo genes	S	71	gain	de-novo genes	Unknown	de-novo genes
0KZ87	COG2834	cellular organisms	M	92	gain	cellular organisms	Cellular Processes	cellular organisms
0KZ89	COG0784	Bacteria	T	92	gain	Bacteria	Cellular Processes	Bacteria
0KZ8E	110DU	de-novo genes	S	HARU	gain	de-novo genes	Unknown	de-novo genes
0KZ8E	110DU	de-novo genes	S	HABO	gain	de-novo genes	Unknown	de-novo genes
0KZ8F	111F4	de-novo genes	S	69	gain	de-novo genes	Unknown	de-novo genes
0KZ8I	110ZZ	de-novo genes	S	NAPH	gain	de-novo genes	Unknown	de-novo genes
0KZ8M	COG0415	Bacteria	L	96	gain	Bacteria	Information	Bacteria
0KZ8N	111EG	de-novo genes	S	92	gain	de-novo genes	Unknown	de-novo genes
0KZ8P	COG0640	Streptomyces albus J1074	K	NAMA	gain	Terrabacteria group	Information	Bacteria
0KZ8Q	11Z4M	Euryarchaeota	K	69	gain	Euryarchaeota	Information	Archaea
0KZ8R_COG1071	COG1071	Proteobacteria	Unknown	92	gain	Proteobacteria	Unknown	Bacteria
0KZ8T	COG3440	Bacteria	V	73	gain	Bacteria	Cellular Processes	Bacteria
0KZ8U	110HE	de-novo genes	S	105	gain	de-novo genes	Unknown	de-novo genes
0KZ8V	0Z43T	de-novo genes	S	71	gain	de-novo genes	Unknown	de-novo genes
0KZ8X	111AD	de-novo genes	S	82	gain	de-novo genes	Unknown	de-novo genes
0KZ8Y	10ZM4	de-novo genes	S	72	gain	de-novo genes	Unknown	de-novo genes
0KZ8Z	110Z0	de-novo genes	S	82	gain	de-novo genes	Unknown	de-novo genes
0KZ91	COG0551	Bacteria	L	92	gain	Bacteria	Information	Bacteria
0KZ91	COG0551	Bacteria	L	106	gain	Bacteria	Information	Bacteria
0KZ94	111DQ	Sulfurisphaera tokodaii str. 7	S	82	gain	TACK group	Unknown	Archaea
0KZ95	10ZSJ	de-novo genes	S	71	gain	de-novo genes	Unknown	de-novo genes
0KZ96	111T8	Pyrolobus fumarii 1A	S	102	gain	TACK group	Unknown	Archaea
0KZ98	10ZMI	de-novo genes	S	100	gain	de-novo genes	Unknown	de-novo genes
0KZ9A	0Z1FT	de-novo genes	S	102	gain	de-novo genes	Unknown	de-novo genes
0KZ9B	0XXQ3	Euryarchaeota	S	87	gain	Euryarchaeota	Unknown	Archaea
0KZ9D	0Z4KW	de-novo genes	S	87	gain	de-novo genes	Unknown	de-novo genes
0KZ9E	0YXI5	Methanobacteriaceae	S	108	gain	Euryarchaeota	Unknown	Archaea
0KZ9F	0Z672	de-novo genes	S	107	gain	de-novo genes	Unknown	de-novo genes
0KZ9G	0YTSK	de-novo genes	D	102	gain	de-novo genes	Cellular Processes	de-novo genes
0KZ9H	0ZF84	de-novo genes	S	107	gain	de-novo genes	Unknown	de-novo genes
0KZ9I	10ZNS	de-novo genes	S	100	gain	de-novo genes	Unknown	de-novo genes
0KZ9K	0YMDJ	de-novo genes	S	88	gain	de-novo genes	Unknown	de-novo genes
0KZ9M	0YTVU	de-novo genes	S	102	gain	de-novo genes	Unknown	de-novo genes
0KZ9P	110GX	de-novo genes	S	107	gain	de-novo genes	Unknown	de-novo genes
0KZ9R	0ZEP9	de-novo genes	L	102	gain	de-novo genes	Information	de-novo genes
0KZ9T	110V2	de-novo genes	S	92	gain	de-novo genes	Unknown	de-novo genes
0KZ9U	COG0454	Gammaproteobacteria	K	73	gain	Proteobacteria	Information	Bacteria
0KZ9V	1100	de-novo genes	S	70	gain	de-novo genes	Unknown	de-novo genes
0KZ9W	0Z6FD	de-novo genes	S	82	gain	de-novo genes	Unknown	de-novo genes
0KZ9X	111JI	de-novo genes	S	107	gain	de-novo genes	Unknown	de-novo genes
0KZ9Y	0YUGK	de-novo genes	S	95	gain	de-novo genes	Unknown	de-novo genes
0KZ9Y	0YUGK	de-novo genes	S	107	gain	de-novo genes	Unknown	de-novo genes
0KZ9Z	COG0640	Methanomada group	K	106	gain	Euryarchaeota	Information	Archaea
0KZA1	0YSJ8	de-novo genes	S	102	gain	de-novo genes	Unknown	de-novo genes
0KZA6	0YIM7	de-novo genes	S	108	gain	de-novo genes	Unknown	de-novo genes
0KZA7	COG3413	Archaea	K	107	gain	Archaea	Information	Archaea
0KZAA	0YJ35	de-novo genes	S	96	gain	de-novo genes	Unknown	de-novo genes
0KZAC	0YQ39	de-novo genes	S	107	gain	de-novo genes	Unknown	de-novo genes
0KZAD	11IAU	Bacteria	Q	108	gain	Bacteria	Metabolism	Bacteria
0KZAF	0YK0R	cellular organisms	S	102	gain	cellular organisms	Unknown	cellular organisms
0KZAH	COG1573	Herpetosiphon aurantiacus DSM 785	L	107	gain	Terrabacteria group	Information	Bacteria
0KZAI	0ZZYJ	Euryarchaeota	S	95	gain	Euryarchaeota	Unknown	Archaea
0KZAJ	0YSYP	de-novo genes	S	107	gain	de-novo genes	Unknown	de-novo genes
0KZAK	COG0451	cellular organisms	M	82	gain	cellular organisms	Cellular Processes	cellular organisms
0KZAM	COG1028	cellular organisms	I	107	gain	cellular organisms	Metabolism	cellular organisms
0KZAN	0YMFM	de-novo genes	S	102	gain	de-novo genes	Unknown	de-novo genes
0KZAQ	COG0111	Alphaproteobacteria	H	73	gain	Proteobacteria	Metabolism	Bacteria
0KZAR	0YD9B	de-novo genes	S	102	gain	de-novo genes	Unknown	de-novo genes
0KZAR	0YD9B	de-novo genes	S	107	gain	de-novo genes	Unknown	de-novo genes
0KZAS	0ZE58	de-novo genes	S	82	gain	de-novo genes	Unknown	de-novo genes
0KZAU	COG0642	Geobacter	T	86	gain	Proteobacteria	Cellular Processes	Bacteria
0KZAW	10ZXV	de-novo genes	S	100	gain	de-novo genes	Unknown	de-novo genes
0KZAW	10ZXV	de-novo genes	S	87	gain	de-novo genes	Unknown	de-novo genes
0KZAY	COG2133	Proteobacteria	G	96	gain	Proteobacteria	Metabolism	Bacteria
0KZB3	COG1082	Bacteria	G	107	gain	Bacteria	Metabolism	Bacteria
0KZB4	COG0840	Proteobacteria	T	71	gain	Proteobacteria	Cellular Processes	Bacteria
0KZB5	COG1204	cellular organisms	L	102	gain	cellular organisms	Information	cellular organisms
0KZB8	COG0730	Methanobacterium	S	102	gain	Euryarchaeota	Unknown	Archaea
0KZB9	COG0436	Bacteria	E	95	gain	Bacteria	Metabolism	Bacteria
0KZBA	COG0318	cellular organisms	H	108	gain	cellular organisms	Metabolism	cellular organisms
0KZBB	COG4250	Anaerolinea thermophila UNI-1	T	107	gain	Terrabacteria group	Cellular Processes	Bacteria
0KZBD	COG0665	Clostridiales	E	107	gain	Terrabacteria group	Metabolism	Bacteria
0KZBE	0ZJTS	Pirellula staleyi DSM 6068	S	108	gain	others	Unknown	Bacteria
0KZBH	COG2008	Bacteria	E	100	gain	Bacteria	Metabolism	Bacteria
0KZBK	11GP4	Bacteria	S	107	gain	Bacteria	Unknown	Bacteria
0KZBM	1117G	de-novo genes	P	69	gain	de-novo genes	Metabolism	de-novo genes
0KZBN	110U7	de-novo genes	S	92	gain	de-novo genes	Unknown	de-novo genes
0KZBQ	0YZ74	de-novo genes	S	92	gain	de-novo genes	Unknown	de-novo genes
0KZBR	11N9S	Actinobacteria	S	100	gain	Terrabacteria group	Unknown	Bacteria
0KZBS	1116P	de-novo genes	S	100	gain	de-novo genes	Unknown	de-novo genes
0KZBT	111PF	de-novo genes	S	92	gain	de-novo genes	Unknown	de-novo genes
0KZBV	COG0662	cellular organisms	G	88	gain	cellular organisms	Metabolism	cellular organisms
0KZBW	0ZG8J	de-novo genes	T	92	gain	de-novo genes	Cellular Processes	de-novo genes
0KZBY	110BS	de-novo genes	S	102	gain	de-novo genes	Unknown	de-novo genes
0KZC4	0Z9WS	de-novo genes	S	82	gain	de-novo genes	Unknown	de-novo genes
0KZC5	103D5	de-novo genes	S	102	gain	de-novo genes	Unknown	de-novo genes
0KZC6	0Z77K	Pyrococcus	S	92	gain	Euryarchaeota	Unknown	Archaea
0KZC7	103DS	de-novo genes	S	100	gain	de-novo genes	Unknown	de-novo genes
0KZC8	COG3361	Bacillus pseudofirmus OF4	S	69	gain	Terrabacteria group	Unknown	Bacteria
0KZC9	103DT	de-novo genes	S	82	gain	de-novo genes	Unknown	de-novo genes
0KZCC	0YXI5	Methanobacteriaceae	S	82	gain	Euryarchaeota	Unknown	Archaea
0KZCI	COG0784	Bacteria	T	72	gain	Bacteria	Cellular Processes	Bacteria
0KZCK	COG1956	cellular organisms	T	HAHI	gain	cellular organisms	Cellular Processes	cellular organisms
0KZCK	COG1956	cellular organisms	T	NAOC	gain	cellular organisms	Cellular Processes	cellular organisms
0KZCN	111C4	de-novo genes	S	95	gain	de-novo genes	Unknown	de-novo genes
0KZCP	111NE	de-novo genes	S	107	gain	de-novo genes	Unknown	de-novo genes
0KZCS	COG1405	Archaea	K	100	gain	Archaea	Information	Archaea
0KZCT	COG4403	Bacteria	V	HACI	gain	Bacteria	Cellular Processes	Bacteria
0KZCT	COG4403	Bacteria	V	HAARJ07HB	gain	Bacteria	Cellular Processes	Bacteria
0KZCU	COG3320	Bacteria	M	100	gain	Bacteria	Cellular Processes	Bacteria
0KZCV	COG4716	leotiomyceta	Q	71	gain	Eukaryota	Metabolism	Eukaryota
0KZCV	COG4716	leotiomyceta	Q	73	gain	Eukaryota	Metabolism	Eukaryota
0KZCX	0XUVE	Actinobacteria	C	82	gain	Terrabacteria group	Metabolism	Bacteria
0KZCZ	0Y81M	Bacteria	S	92	gain	Bacteria	Unknown	Bacteria
0KZD0	0YIN9	de-novo genes	S	95	gain	de-novo genes	Unknown	de-novo genes
0KZD3	110I0	de-novo genes	S	92	gain	de-novo genes	Unknown	de-novo genes
0KZD5	0Y2H8	de-novo genes	S	66	gain	de-novo genes	Unknown	de-novo genes
0KZD7	0YTYY	de-novo genes	V	73	gain	de-novo genes	Cellular Processes	de-novo genes
0KZD8	1108D	Thermococcus barophilus MP	S	100	gain	Euryarchaeota	Unknown	Archaea
0KZD9	120ZV	de-novo genes	K	107	gain	de-novo genes	Information	de-novo genes
0KZDA	COG0494	Eggerthella	L	106	gain	Terrabacteria group	Information	Bacteria
0KZDD	10ZSK	de-novo genes	S	71	gain	de-novo genes	Unknown	de-novo genes
0KZDE	1106A	de-novo genes	S	73	gain	de-novo genes	Unknown	de-novo genes
0KZDH	1118U	de-novo genes	S	96	gain	de-novo genes	Unknown	de-novo genes
0KZDH	1118U	de-novo genes	S	87	gain	de-novo genes	Unknown	de-novo genes
0KZDI	110RP	de-novo genes	C	105	gain	de-novo genes	Metabolism	de-novo genes
0KZDJ	COG3430	Thermoplasma	S	69	gain	Euryarchaeota	Unknown	Archaea
0KZDK	11017	de-novo genes	S	102	gain	de-novo genes	Unknown	de-novo genes
0KZDM	0Z0R2	de-novo genes	S	100	gain	de-novo genes	Unknown	de-novo genes
0KZDN	COG0589	Bacteria	T	107	gain	Bacteria	Cellular Processes	Bacteria
0KZDR	COG0640	cellular organisms	K	82	gain	cellular organisms	Information	cellular organisms
0KZDS	10ZTS	de-novo genes	S	73	gain	de-novo genes	Unknown	de-novo genes
0KZDU	0YYRB	de-novo genes	S	107	gain	de-novo genes	Unknown	de-novo genes
0KZDV	110KD	de-novo genes	S	92	gain	de-novo genes	Unknown	de-novo genes
0KZDW	10ZXR	de-novo genes	S	102	gain	de-novo genes	Unknown	de-novo genes
0KZDX	110IH	de-novo genes	S	106	gain	de-novo genes	Unknown	de-novo genes
0KZDY	0ZAGD	de-novo genes	S	107	gain	de-novo genes	Unknown	de-novo genes
0KZDY	0ZAGD	de-novo genes	S	87	gain	de-novo genes	Unknown	de-novo genes
0KZDZ	COG0398	Desulfitobacterium hafniense Y51	S	73	gain	Terrabacteria group	Unknown	Bacteria
0KZE2	0YNI1	de-novo genes	S	108	gain	de-novo genes	Unknown	de-novo genes
0KZE4	COG2402	cellular organisms	V	HAARJ07HB	gain	cellular organisms	Cellular Processes	cellular organisms
0KZE5	0YJKD	de-novo genes	S	107	gain	de-novo genes	Unknown	de-novo genes
0KZE6	COG1695	cellular organisms	K	107	gain	cellular organisms	Information	cellular organisms
0KZE7	0YMV3	Methanopyrus kandleri AV19	S	107	gain	Euryarchaeota	Unknown	Archaea
0KZE9	0ZGAC	de-novo genes	S	106	gain	de-novo genes	Unknown	de-novo genes
0KZEA	1114W	de-novo genes	S	69	gain	de-novo genes	Unknown	de-novo genes
0KZEB	110Z3	de-novo genes	S	100	gain	de-novo genes	Unknown	de-novo genes
0KZEF	120ZV	de-novo genes	K	95	gain	de-novo genes	Information	de-novo genes
0KZEH	0YKA3	de-novo genes	S	107	gain	de-novo genes	Unknown	de-novo genes
0KZEI	COG3381	cellular organisms	S	82	gain	cellular organisms	Unknown	cellular organisms
0KZEK	0YVE6	de-novo genes	S	95	gain	de-novo genes	Unknown	de-novo genes
0KZEM	COG2453	Bombyx mori	T	87	gain	Eukaryota	Cellular Processes	Eukaryota
0KZEN	1105F	de-novo genes	S	108	gain	de-novo genes	Unknown	de-novo genes
0KZEQ	0YM8M	de-novo genes	K	106	gain	de-novo genes	Information	de-novo genes
0KZER	1112U	de-novo genes	S	100	gain	de-novo genes	Unknown	de-novo genes
0KZET	COG0494	Grimontia hollisae CIP 101886	L	107	gain	Proteobacteria	Information	Bacteria
0KZEU	0YHGF	de-novo genes	S	107	gain	de-novo genes	Unknown	de-novo genes
0KZEV	110FY	de-novo genes	S	71	gain	de-novo genes	Unknown	de-novo genes
0KZEW	10ZRR	de-novo genes	S	107	gain	de-novo genes	Unknown	de-novo genes
0KZEX	COG1721	cellular organisms	S	88	gain	cellular organisms	Unknown	cellular organisms
0KZEY	COG1011	cellular organisms	S	107	gain	cellular organisms	Unknown	cellular organisms
0KZEZ	12BWU	Hoyosella subflava DQS3-9A1	G	107	gain	Terrabacteria group	Metabolism	Bacteria
0KZF0	0YIVH	de-novo genes	S	107	gain	de-novo genes	Unknown	de-novo genes
0KZF0	0YIVH	de-novo genes	S	108	gain	de-novo genes	Unknown	de-novo genes
0KZF1	0ZXHA	Bacteria	O	92	gain	Bacteria	Cellular Processes	Bacteria
0KZF5	COG0454	Schizosaccharomyces	K	102	gain	Eukaryota	Information	Eukaryota
0KZF7	COG1960	cellular organisms	I	106	gain	cellular organisms	Metabolism	cellular organisms
0KZF8	1217V	Proteobacteria	L	82	gain	Proteobacteria	Information	Bacteria
0KZFD	COG1378	Archaea	K	71	gain	Archaea	Information	Archaea
0KZFF	0YQEF	TACK group	K	107	gain	TACK group	Information	Archaea
0KZFG	COG0500	Bacteria	Q	107	gain	Bacteria	Metabolism	Bacteria
0KZFH	110EM	de-novo genes	S	106	gain	de-novo genes	Unknown	de-novo genes
0KZFK	0Z9WS	de-novo genes	S	100	gain	de-novo genes	Unknown	de-novo genes
0KZFM	11PKB	Bacteria	S	107	gain	Bacteria	Unknown	Bacteria
0KZFN	COG2217	Salinibacter ruber DSM 13855	P	65	gain	FCB group	Metabolism	Bacteria
0KZFQ	COG0306	Salinibacter ruber DSM 13855	P	107	gain	FCB group	Metabolism	Bacteria
0KZFR	COG0206	cellular organisms	D	86	gain	cellular organisms	Cellular Processes	cellular organisms
0KZFT	COG3546	Bacteria	P	107	gain	Bacteria	Metabolism	Bacteria
0KZFU_COG0656	COG0656	cellular organisms	Unknown	107	gain	cellular organisms	Unknown	cellular organisms
0KZFU_COG0673	COG0673	Lentisphaeria	S	102	gain	others	Unknown	Bacteria
0KZFW	COG2128	cellular organisms	S	107	gain	cellular organisms	Unknown	cellular organisms
0KZFX	110Q0	de-novo genes	S	68	gain	de-novo genes	Unknown	de-novo genes
0KZG0	103CS	de-novo genes	S	106	gain	de-novo genes	Unknown	de-novo genes
0KZG2	COG0784	Bacteria	T	71	gain	Bacteria	Cellular Processes	Bacteria
0KZG4	103CZ	de-novo genes	S	HAHI	gain	de-novo genes	Unknown	de-novo genes
0KZG9	103DA	de-novo genes	S	NAMA	gain	de-novo genes	Unknown	de-novo genes
0KZGB	111BD	de-novo genes	S	69	gain	de-novo genes	Unknown	de-novo genes
0KZGD	103DX	de-novo genes	S	71	gain	de-novo genes	Unknown	de-novo genes
0KZGE	0ZCAN	Roseiflexus sp. RS-1	S	102	gain	Terrabacteria group	Unknown	Bacteria
0KZGF	COG1413	cellular organisms	C	92	gain	cellular organisms	Metabolism	cellular organisms
0KZGG	103DZ	de-novo genes	S	73	gain	de-novo genes	Unknown	de-novo genes
0KZGJ	110WE	de-novo genes	S	69	gain	de-novo genes	Unknown	de-novo genes
0KZGK	0ZRVB	Methanobacteriaceae	S	96	gain	Euryarchaeota	Unknown	Archaea
0KZGN	COG0494	Bacteria	L	95	gain	Bacteria	Information	Bacteria
0KZGP	111BJ	de-novo genes	S	HAMU	gain	de-novo genes	Unknown	de-novo genes
0KZGQ	COG2161	cellular organisms	K	96	gain	cellular organisms	Information	cellular organisms
0KZGS	103	de-novo genes	S	100	gain	de-novo genes	Unknown	de-novo genes
0KZH0	0XQGU	Spirochaetia	D;L	100	gain	others	Unknown	Bacteria
0KZH1	COG1520	Firmicutes	S	92	gain	Terrabacteria group	Unknown	Bacteria
0KZH2	COG2116	Aurantimonadaceae	P	92	gain	Proteobacteria	Metabolism	Bacteria
0KZH3	COG1250	Eumetazoa	I	92	gain	Eukaryota	Metabolism	Eukaryota
0KZH6_COG2730	COG2730	cellular organisms	Unknown	HATI	gain	cellular organisms	Unknown	cellular organisms
0KZH7	COG3608	cellular organisms	S	67	gain	cellular organisms	Unknown	cellular organisms
0KZHA	0ZY6T	Firmicutes	G	71	gain	Terrabacteria group	Metabolism	Bacteria
0KZHC	COG1078	Thermococcus	S	107	gain	Euryarchaeota	Unknown	Archaea
0KZHD	111P1	de-novo genes	S	96	gain	de-novo genes	Unknown	de-novo genes
0KZHE	COG0784	cellular organisms	T	71	gain	cellular organisms	Cellular Processes	cellular organisms
0KZHG	0ZDC7	de-novo genes	S	106	gain	de-novo genes	Unknown	de-novo genes
0KZHH	COG0687	cellular organisms	E	NAMA	gain	cellular organisms	Metabolism	cellular organisms
0KZHK	COG0071	Solanum	O	72	gain	Eukaryota	Cellular Processes	Eukaryota
0KZHN	111JI	de-novo genes	S	71	gain	de-novo genes	Unknown	de-novo genes
0KZHP	111P6	de-novo genes	S	82	gain	de-novo genes	Unknown	de-novo genes
0KZHQ	110NI	de-novo genes	S	102	gain	de-novo genes	Unknown	de-novo genes
0KZHR	11HND	de-novo genes	P	HATU	gain	de-novo genes	Metabolism	de-novo genes
0KZHS	10ZQE	de-novo genes	S	102	gain	de-novo genes	Unknown	de-novo genes
0KZHU	0ZEBH	de-novo genes	S	71	gain	de-novo genes	Unknown	de-novo genes
0KZHW	COG0456	cellular organisms	K	95	gain	cellular organisms	Information	cellular organisms
0KZHX	COG0589	cellular organisms	T	92	gain	cellular organisms	Cellular Processes	cellular organisms
0KZHY	COG5502	Bacteria	S	105	gain	Bacteria	Unknown	Bacteria
0KZHZ	COG1321	cellular organisms	K	71	gain	cellular organisms	Information	cellular organisms
0KZI0	10ZX3	de-novo genes	S	107	gain	de-novo genes	Unknown	de-novo genes
0KZI1	10ZV1	de-novo genes	S	92	gain	de-novo genes	Unknown	de-novo genes
0KZI2	110R8	de-novo genes	S	100	gain	de-novo genes	Unknown	de-novo genes
0KZI3	0Z9HF	de-novo genes	C	108	gain	de-novo genes	Metabolism	de-novo genes
0KZI4	0Z9HF	de-novo genes	S	100	gain	de-novo genes	Unknown	de-novo genes
0KZI4	0Z9HF	de-novo genes	S	65	gain	de-novo genes	Unknown	de-novo genes
0KZI5	0ZF7I	de-novo genes	S	106	gain	de-novo genes	Unknown	de-novo genes
0KZI8	0Z77K	Thermococcus	S	72	gain	Euryarchaeota	Unknown	Archaea
0KZIB	111D7	Methanobrevibacter ruminantium M1	K	105	gain	Euryarchaeota	Information	Archaea
0KZID	COG1349	Firmicutes	K	92	gain	Terrabacteria group	Information	Bacteria
0KZIE	0YWE3	Methanobrevibacter ruminantium M1	S	86	gain	Euryarchaeota	Unknown	Archaea
0KZIF	0ZZYJ	Aciduliprofundum boonei T469	S	73	gain	Euryarchaeota	Unknown	Archaea
0KZIH_COG3335	COG3335	Vibrio vulnificus CMCP6	Unknown	NAMA	gain	Proteobacteria	Unknown	Bacteria
0KZIH_COG3415	COG3415	Bacteria	L	70	gain	Bacteria	Information	Bacteria
0KZIJ	111H1	de-novo genes	S	108	gain	de-novo genes	Unknown	de-novo genes
0KZIK	110Q2	de-novo genes	S	107	gain	de-novo genes	Unknown	de-novo genes
0KZIM	0ZB3G	de-novo genes	S	95	gain	de-novo genes	Unknown	de-novo genes
0KZIN	COG1278	Mariprofundus ferrooxydans PV-1	K	107	gain	Proteobacteria	Information	Bacteria
0KZIR	0YVHX	de-novo genes	S	102	gain	de-novo genes	Unknown	de-novo genes
0KZIS	0YSJA	de-novo genes	S	96	gain	de-novo genes	Unknown	de-novo genes
0KZIT	0Y4KT	Bacteria	S	107	gain	Bacteria	Unknown	Bacteria
0KZIU	COG0633	cellular organisms	C	82	gain	cellular organisms	Metabolism	cellular organisms
0KZIV	COG4250	Anaerolinea thermophila UNI-1	T	92	gain	Terrabacteria group	Cellular Processes	Bacteria
0KZIW	COG1403	Ferroplasma acidarmanus fer1	V	72	gain	Euryarchaeota	Cellular Processes	Archaea
0KZIX	111ME	de-novo genes	S	106	gain	de-novo genes	Unknown	de-novo genes
0KZIY	COG3291	Gammaproteobacteria	K	106	gain	Proteobacteria	Information	Bacteria
0KZIZ	COG0346	Micrococcus luteus NCTC 2665	E	100	gain	Terrabacteria group	Metabolism	Bacteria
0KZJ0	0YTTC	de-novo genes	S	107	gain	de-novo genes	Unknown	de-novo genes
0KZJ1	0Z0XR	de-novo genes	S	87	gain	de-novo genes	Unknown	de-novo genes
0KZJ2	COG0642	Desulfotalea psychrophila LSv54	T	102	gain	Proteobacteria	Cellular Processes	Bacteria
0KZJ3	0YYDE	de-novo genes	S	108	gain	de-novo genes	Unknown	de-novo genes
0KZJ4	0XTX4	Variovorax paradoxus	L	107	gain	Proteobacteria	Information	Bacteria
0KZJ7	0YN5X	de-novo genes	S	102	gain	de-novo genes	Unknown	de-novo genes
0KZJ9	COG4711	cellular organisms	S	107	gain	cellular organisms	Unknown	cellular organisms
0KZJA	11QVJ	de-novo genes	S	102	gain	de-novo genes	Unknown	de-novo genes
0KZJB	COG0484	Caenorhabditis japonica	O	106	gain	Eukaryota	Cellular Processes	Eukaryota
0KZJC	0YRJS	Euryarchaeota	S	106	gain	Euryarchaeota	Unknown	Archaea
0KZJE	0Y8CK	Methanothermus fervidus DSM 2088	S	107	gain	Euryarchaeota	Unknown	Archaea
0KZJF	0YUKE	Thermococcus kodakarensis KOD1	S	69	gain	Euryarchaeota	Unknown	Archaea
0KZJG	COG0582	Bacteria	L	106	gain	Bacteria	Information	Bacteria
0KZJI	COG1607	Bacteria	I	107	gain	Bacteria	Metabolism	Bacteria
0KZJJ	COG2834	cellular organisms	M	88	gain	cellular organisms	Cellular Processes	cellular organisms
0KZJM	0Z6PJ	de-novo genes	S	108	gain	de-novo genes	Unknown	de-novo genes
0KZJN_COG0633	COG0633	cellular organisms	C	107	gain	cellular organisms	Metabolism	cellular organisms
0KZJN_COG2214	COG2214	cellular organisms	O	107	gain	cellular organisms	Cellular Processes	cellular organisms
0KZJP	COG0395	Bacteria	P	69	gain	Bacteria	Metabolism	Bacteria
0KZJQ	COG2376	Carnobacterium	G	107	gain	Terrabacteria group	Metabolism	Bacteria
0KZJR	0Y3AV	Beutenbergia cavernae DSM 12333	V	66	gain	Terrabacteria group	Cellular Processes	Bacteria
0KZJT	1102Z	de-novo genes	S	105	gain	de-novo genes	Unknown	de-novo genes
0KZJU	COG3451	Bacteria	U	70	gain	Bacteria	Cellular Processes	Bacteria
0KZJW	0XNRP	Bacteria	S	HAJE	gain	Bacteria	Unknown	Bacteria
0KZJW	0XNRP	Bacteria	S	82	gain	Bacteria	Unknown	Bacteria
0KZJY	COG1184	cellular organisms	J	102	gain	cellular organisms	Information	cellular organisms
0KZJZ	COG0013	Bacteria	J	102	gain	Bacteria	Information	Bacteria
0KZK0	COG2766	Bacteria	T	107	gain	Bacteria	Cellular Processes	Bacteria
0KZK1	0XR0E	Bacteria	M	92	gain	Bacteria	Cellular Processes	Bacteria
0KZK2	COG4948	Eukaryota	M	73	gain	Eukaryota	Cellular Processes	Eukaryota
0KZK3	COG2217	Salinibacter ruber DSM 13855	P	107	gain	FCB group	Metabolism	Bacteria
0KZK4	COG3413	uncultured marine group II euryarchaeote	K	92	gain	Euryarchaeota	Information	Archaea
0KZK5	COG1443	Nitrosopumilaceae	I	107	gain	TACK group	Metabolism	Archaea
0KZK5	COG1443	Nitrosopumilaceae	I	88	gain	TACK group	Metabolism	Archaea
0KZK6	11K0E	Clostridiales	S	107	gain	Terrabacteria group	Unknown	Bacteria
0KZK7_COG2203	COG2203	Bacteria	T	58	gain	Bacteria	Cellular Processes	Bacteria
0KZK7_COG3413	COG3413	Archaea	S	58	gain	Archaea	Unknown	Archaea
0KZK8	COG0459	uncultured marine group II euryarchaeote	O	108	gain	Euryarchaeota	Cellular Processes	Archaea
0KZK9	0YHHZ	de-novo genes	S	100	gain	de-novo genes	Unknown	de-novo genes
0KZKB	COG1253	Verrucomicrobia	P	88	gain	others	Metabolism	Bacteria
0KZKC	COG1028	cellular organisms	I	108	gain	cellular organisms	Metabolism	cellular organisms
0KZKE	0YFBR	de-novo genes	S	102	gain	de-novo genes	Unknown	de-novo genes
0KZKF	0Y3UA	cellular organisms	E	107	gain	cellular organisms	Metabolism	cellular organisms
0KZKG	COG1295	Bacteria	L	92	gain	Bacteria	Information	Bacteria
0KZKH	111KW	de-novo genes	E	102	gain	de-novo genes	Metabolism	de-novo genes
0KZKH	111KW	de-novo genes	E	107	gain	de-novo genes	Metabolism	de-novo genes
0KZKI	110DB	de-novo genes	L	107	gain	de-novo genes	Information	de-novo genes
0KZKJ	COG0613	Thermofilum pendens Hrk 5	S	102	gain	TACK group	Unknown	Archaea
0KZKK	10ZXW	de-novo genes	S	96	gain	de-novo genes	Unknown	de-novo genes
0KZKN	0YWN1	de-novo genes	C	106	gain	de-novo genes	Metabolism	de-novo genes
0KZKP	COG3335	Vibrio vulnificus CMCP6	L	HASA	gain	Proteobacteria	Information	Bacteria
0KZKR	COG3462	cellular organisms	S	82	gain	cellular organisms	Unknown	cellular organisms
0KZKV	103CT	de-novo genes	S	87	gain	de-novo genes	Unknown	de-novo genes
0KZKZ	0ZG8J	de-novo genes	S	100	gain	de-novo genes	Unknown	de-novo genes
0KZM1	10300	de-novo genes	S	88	gain	de-novo genes	Unknown	de-novo genes
0KZM3	110IW	de-novo genes	S	68	gain	de-novo genes	Unknown	de-novo genes
0KZM4	111C8	de-novo genes	S	73	gain	de-novo genes	Unknown	de-novo genes
0KZM5	111QY	de-novo genes	S	69	gain	de-novo genes	Unknown	de-novo genes
0KZM6	0YTVU	de-novo genes	S	69	gain	de-novo genes	Unknown	de-novo genes
0KZMC	11071	de-novo genes	S	HAMU	gain	de-novo genes	Unknown	de-novo genes
0KZMH	110NJ	de-novo genes	S	71	gain	de-novo genes	Unknown	de-novo genes
0KZMI	11120	de-novo genes	S	102	gain	de-novo genes	Unknown	de-novo genes
0KZMJ	111IW	de-novo genes	S	69	gain	de-novo genes	Unknown	de-novo genes
0KZMK	10ZW3	de-novo genes	S	69	gain	de-novo genes	Unknown	de-novo genes
0KZMN	10300000	de-novo genes	S	82	gain	de-novo genes	Unknown	de-novo genes
0KZMR	COG2159	Bacteria	S	93	gain	Bacteria	Unknown	Bacteria
0KZMS	110TF	de-novo genes	S	86	gain	de-novo genes	Unknown	de-novo genes
0KZMT	110FD	de-novo genes	S	HAMU	gain	de-novo genes	Unknown	de-novo genes
0KZMU	110DU	de-novo genes	S	HARU	gain	de-novo genes	Unknown	de-novo genes
0KZMU	110DU	de-novo genes	S	HABO	gain	de-novo genes	Unknown	de-novo genes
0KZMY	COG4745	Thermococcus	O	71	gain	Euryarchaeota	Cellular Processes	Archaea
0KZMZ	COG0675	cellular organisms	L	66	gain	cellular organisms	Information	cellular organisms
0KZN2	COG4656	Rubrobacter xylanophilus DSM 9941	C	HATU	gain	Terrabacteria group	Metabolism	Bacteria
0KZN3	10ZMH	de-novo genes	S	82	gain	de-novo genes	Unknown	de-novo genes
0KZN4	111AB	de-novo genes	S	72	gain	de-novo genes	Unknown	de-novo genes
0KZN6	10ZW2	de-novo genes	S	92	gain	de-novo genes	Unknown	de-novo genes
0KZN7	0ZF5H	de-novo genes	S	107	gain	de-novo genes	Unknown	de-novo genes
0KZNA	1018C	Halanaerobium hydrogeniformans	S	86	gain	Terrabacteria group	Unknown	Bacteria
0KZNB	10ZUG	de-novo genes	S	71	gain	de-novo genes	Unknown	de-novo genes
0KZND	110IW	de-novo genes	S	92	gain	de-novo genes	Unknown	de-novo genes
0KZNG	0Z4MG	de-novo genes	S	69	gain	de-novo genes	Unknown	de-novo genes
0KZNI	111BB	de-novo genes	S	100	gain	de-novo genes	Unknown	de-novo genes
0KZNK	1111P	de-novo genes	S	95	gain	de-novo genes	Unknown	de-novo genes
0KZNN	111JW	de-novo genes	S	106	gain	de-novo genes	Unknown	de-novo genes
0KZNQ	0YU82	de-novo genes	S	106	gain	de-novo genes	Unknown	de-novo genes
0KZNR	111H3	de-novo genes	S	71	gain	de-novo genes	Unknown	de-novo genes
0KZNS	COG0271	Bacteria	T	107	gain	Bacteria	Cellular Processes	Bacteria
0KZNU	0XZBU	de-novo genes	L	HASA	gain	de-novo genes	Information	de-novo genes
0KZNV	COG2358	cellular organisms	P	66	gain	cellular organisms	Metabolism	cellular organisms
0KZNW	COG3205	cellular organisms	S	71	gain	cellular organisms	Unknown	cellular organisms
0KZNY	10ZV3	de-novo genes	S	100	gain	de-novo genes	Unknown	de-novo genes
0KZNZ	111TP	de-novo genes	S	107	gain	de-novo genes	Unknown	de-novo genes
0KZP0	0YZ2F	de-novo genes	S	107	gain	de-novo genes	Unknown	de-novo genes
0KZP1	0ZFBI	de-novo genes	S	100	gain	de-novo genes	Unknown	de-novo genes
0KZP3	0YWS3	de-novo genes	S	87	gain	de-novo genes	Unknown	de-novo genes
0KZP4	110I3	de-novo genes	S	82	gain	de-novo genes	Unknown	de-novo genes
0KZP5	COG2383	cellular organisms	S	71	gain	cellular organisms	Unknown	cellular organisms
0KZP6	0Z62R	Archaea	S	66	gain	Archaea	Unknown	Archaea
0KZP7	10ZM3	de-novo genes	S	100	gain	de-novo genes	Unknown	de-novo genes
0KZPB	COG1277	cellular organisms	S	100	gain	cellular organisms	Unknown	cellular organisms
0KZPC	0YTQJ	de-novo genes	S	95	gain	de-novo genes	Unknown	de-novo genes
0KZPD	COG0537	Actinobacteria	F	100	gain	Terrabacteria group	Metabolism	Bacteria
0KZPF	0YVWX	de-novo genes	S	87	gain	de-novo genes	Unknown	de-novo genes
0KZPG	COG3794	Terrabacteria group	C	107	gain	Terrabacteria group	Metabolism	Bacteria
0KZPH	0YMK7	de-novo genes	S	107	gain	de-novo genes	Unknown	de-novo genes
0KZPI	COG0694	Rubrobacter xylanophilus DSM 9941	O	107	gain	Terrabacteria group	Cellular Processes	Bacteria
0KZPJ	COG3467	cellular organisms	S	95	gain	cellular organisms	Unknown	cellular organisms
0KZPK	COG1803	Halanaerobiales	G	95	gain	Terrabacteria group	Metabolism	Bacteria
0KZPM	COG3413	Archaea	K	105	gain	Archaea	Information	Archaea
0KZPN	COG1487	cellular organisms	V	87	gain	cellular organisms	Cellular Processes	cellular organisms
0KZPR	11063	de-novo genes	S	92	gain	de-novo genes	Unknown	de-novo genes
0KZPT	COG2009	Bacteria	C	102	gain	Bacteria	Metabolism	Bacteria
0KZPV	COG3413	Archaea	K	100	gain	Archaea	Information	Archaea
0KZPZ	COG2928	Bacteria	S	108	gain	Bacteria	Unknown	Bacteria
0KZQ0	COG0600	Proteobacteria	P	82	gain	Proteobacteria	Metabolism	Bacteria
0KZQ2_COG0784	COG0784	Bacteria	Unknown	106	gain	Bacteria	Unknown	Bacteria
0KZQ2_COG2203	COG2203	cellular organisms	T	106	gain	cellular organisms	Cellular Processes	cellular organisms
0KZQ2_COG3413	COG3413	Archaea	S	106	gain	Archaea	Unknown	Archaea
0KZQ3	110Y1	de-novo genes	D	107	gain	de-novo genes	Cellular Processes	de-novo genes
0KZQ4	COG1994	cellular organisms	M	107	gain	cellular organisms	Cellular Processes	cellular organisms
0KZQ6	COG0727	cellular organisms	S	106	gain	cellular organisms	Unknown	cellular organisms
0KZQ7_COG0569	COG0569	Bacteria	P	92	gain	Bacteria	Metabolism	Bacteria
0KZQ7_COG1522	COG1522	Archaea	K	92	gain	Archaea	Information	Archaea
0KZQ8	COG0491	Bacteria	S	102	gain	Bacteria	Unknown	Bacteria
0KZQ9	COG0318	Bacteria	I	106	gain	Bacteria	Metabolism	Bacteria
0KZQB	COG5557	Bacteria	C	92	gain	Bacteria	Metabolism	Bacteria
0KZQC	COG0433	cellular organisms	L	108	gain	cellular organisms	Information	cellular organisms
0KZQD	COG0075	cellular organisms	E	107	gain	cellular organisms	Metabolism	cellular organisms
0KZQE	COG0501	Bacteria	O	82	gain	Bacteria	Cellular Processes	Bacteria
0KZQF	COG4993	Bacteria	G	82	gain	Bacteria	Metabolism	Bacteria
0KZQG	COG0451	cellular organisms	M	107	gain	cellular organisms	Cellular Processes	cellular organisms
0KZQH	0YCZG	de-novo genes	S	95	gain	de-novo genes	Unknown	de-novo genes
0KZQI	COG0642	cellular organisms	T	71	gain	cellular organisms	Cellular Processes	cellular organisms
0KZQJ	COG2322	Bacteria	S	108	gain	Bacteria	Unknown	Bacteria
0KZQP	COG1474	Archaea	L	107	gain	Archaea	Information	Archaea
0KZQQ	COG3380	Salinibacter ruber DSM 13855	S	107	gain	FCB group	Unknown	Bacteria
0KZQS	COG1295	Bacteria	L	102	gain	Bacteria	Information	Bacteria
0KZQT	0Y9Z9	de-novo genes	N	107	gain	de-novo genes	Cellular Processes	de-novo genes
0KZQU	11SUM	Archaea	L	86	gain	Archaea	Information	Archaea
0KZQV	COG3353	Archaea	N	92	gain	Archaea	Cellular Processes	Archaea
0KZQW	0YUBI	de-novo genes	S	102	gain	de-novo genes	Unknown	de-novo genes
0KZQY	10ZKV	de-novo genes	S	HAHI	gain	de-novo genes	Unknown	de-novo genes
0KZR2	10ZZN	de-novo genes	S	86	gain	de-novo genes	Unknown	de-novo genes
0KZR5	0YVPZ	de-novo genes	S	107	gain	de-novo genes	Unknown	de-novo genes
0KZR6	1116A	de-novo genes	S	69	gain	de-novo genes	Unknown	de-novo genes
0KZR9	111BK	de-novo genes	F	69	gain	de-novo genes	Metabolism	de-novo genes
0KZRA	111BF	de-novo genes	S	69	gain	de-novo genes	Unknown	de-novo genes
0KZRB	0ZF84	de-novo genes	S	73	gain	de-novo genes	Unknown	de-novo genes
0KZRC	10300000000	de-novo genes	S	88	gain	de-novo genes	Unknown	de-novo genes
0KZRD	110HR	de-novo genes	S	73	gain	de-novo genes	Unknown	de-novo genes
0KZRE	111S7	de-novo genes	S	69	gain	de-novo genes	Unknown	de-novo genes
0KZRF	0Z77K	Pyrococcus	S	82	gain	Euryarchaeota	Unknown	Archaea
0KZRI	0ZEBH	de-novo genes	S	65	gain	de-novo genes	Unknown	de-novo genes
0KZRJ	111QU	de-novo genes	S	92	gain	de-novo genes	Unknown	de-novo genes
0KZRK	0Z40D	de-novo genes	S	102	gain	de-novo genes	Unknown	de-novo genes
0KZRP	COG0589	Terrabacteria group	T	72	gain	Terrabacteria group	Cellular Processes	Bacteria
0KZRQ	COG3269	Archaea	S	103	gain	Archaea	Unknown	Archaea
0KZRT	103EB	de-novo genes	S	HANA	gain	de-novo genes	Unknown	de-novo genes
0KZRY	COG5588	Bacteria	S	82	gain	Bacteria	Unknown	Bacteria
0KZRZ	COG2524	cellular organisms	K	71	gain	cellular organisms	Information	cellular organisms
0KZS0	103EC	de-novo genes	S	100	gain	de-novo genes	Unknown	de-novo genes
0KZS1	0YUDQ	de-novo genes	S	HASA	gain	de-novo genes	Unknown	de-novo genes
0KZS3	0YRWU	cellular organisms	S	106	gain	cellular organisms	Unknown	cellular organisms
0KZS4	103ED	de-novo genes	S	100	gain	de-novo genes	Unknown	de-novo genes
0KZS6	111C4	de-novo genes	S	102	gain	de-novo genes	Unknown	de-novo genes
0KZS6	111C4	de-novo genes	S	107	gain	de-novo genes	Unknown	de-novo genes
0KZS7	11K8Q	cellular organisms	E	82	gain	cellular organisms	Metabolism	cellular organisms
0KZSA	110RP	de-novo genes	C	HACI	gain	de-novo genes	Metabolism	de-novo genes
0KZSA	110RP	de-novo genes	C	HATU	gain	de-novo genes	Metabolism	de-novo genes
0KZSC	COG1405	Archaea	K	95	gain	Archaea	Information	Archaea
0KZSD	COG2141	Terrabacteria group	C	100	gain	Terrabacteria group	Metabolism	Bacteria
0KZSG	COG3398	Archaea	K	82	gain	Archaea	Information	Archaea
0KZSI	110JZ	de-novo genes	S	95	gain	de-novo genes	Unknown	de-novo genes
0KZSJ	0Z289	de-novo genes	S	107	gain	de-novo genes	Unknown	de-novo genes
0KZSK	110RB	de-novo genes	S	72	gain	de-novo genes	Unknown	de-novo genes
0KZSM	111AE	de-novo genes	S	82	gain	de-novo genes	Unknown	de-novo genes
0KZSN	111P5	de-novo genes	S	107	gain	de-novo genes	Unknown	de-novo genes
0KZSP	111JJ	Aciduliprofundum boonei T469	S	73	gain	Euryarchaeota	Unknown	Archaea
0KZSR	10ZYA	de-novo genes	S	108	gain	de-novo genes	Unknown	de-novo genes
0KZST	10ZSY	de-novo genes	S	102	gain	de-novo genes	Unknown	de-novo genes
0KZSV	0Z9W5	de-novo genes	S	107	gain	de-novo genes	Unknown	de-novo genes
0KZSW	COG0638	cellular organisms	O	107	gain	cellular organisms	Cellular Processes	cellular organisms
0KZSX	10ZN3	de-novo genes	S	107	gain	de-novo genes	Unknown	de-novo genes
0KZSY	COG0835	Bacteria	N	72	gain	Bacteria	Cellular Processes	Bacteria
0KZT0	0YSMU	de-novo genes	K	107	gain	de-novo genes	Information	de-novo genes
0KZT1	1108D	Thermococcus barophilus MP	S	100	gain	Euryarchaeota	Unknown	Archaea
0KZT2	0Z9WS	de-novo genes	S	92	gain	de-novo genes	Unknown	de-novo genes
0KZT3	COG3428	Methanobacteriales	S	88	gain	Euryarchaeota	Unknown	Archaea
0KZT4	0YWIF	de-novo genes	S	100	gain	de-novo genes	Unknown	de-novo genes
0KZT6	1107T	Thermoprotei	S	107	gain	TACK group	Unknown	Archaea
0KZT7	COG3679	cellular organisms	L	108	gain	cellular organisms	Information	cellular organisms
0KZT9	0YS0N	de-novo genes	S	92	gain	de-novo genes	Unknown	de-novo genes
0KZTA	10ZM5	de-novo genes	S	92	gain	de-novo genes	Unknown	de-novo genes
0KZTB	0ZZNZ	Methanococcus voltae A3	S	HANA	gain	Euryarchaeota	Unknown	Archaea
0KZTC	0ZHY6	Bacteria	S	107	gain	Bacteria	Unknown	Bacteria
0KZTE	COG1310	Metazoa	S	107	gain	Eukaryota	Unknown	Eukaryota
0KZTG	COG2030	Chlamydomonas reinhardtii	I	106	gain	Eukaryota	Metabolism	Eukaryota
0KZTH	0Z3BI	Terrabacteria group	S	73	gain	Terrabacteria group	Unknown	Bacteria
0KZTI	0YX3A	de-novo genes	C	92	gain	de-novo genes	Metabolism	de-novo genes
0KZTM	0XYAW	Proteobacteria	S	73	gain	Proteobacteria	Unknown	Bacteria
0KZTN	0YWS3	de-novo genes	S	69	gain	de-novo genes	Unknown	de-novo genes
0KZTQ	111D9	de-novo genes	S	103	gain	de-novo genes	Unknown	de-novo genes
0KZTS	10ZUF	de-novo genes	S	82	gain	de-novo genes	Unknown	de-novo genes
0KZTT	12C64	Halanaerobium praevalens DSM 2228	E	106	gain	Terrabacteria group	Metabolism	Bacteria
0KZTV	11U4S	cellular organisms	H	102	gain	cellular organisms	Metabolism	cellular organisms
0KZTX	0YMN8	de-novo genes	D	107	gain	de-novo genes	Cellular Processes	de-novo genes
0KZTY	1105G	de-novo genes	S	100	gain	de-novo genes	Unknown	de-novo genes
0KZTZ	0ZG8J	de-novo genes	S	105	gain	de-novo genes	Unknown	de-novo genes
0KZU0	0YJ9Z	de-novo genes	T	107	gain	de-novo genes	Cellular Processes	de-novo genes
0KZU1	COG0589	Mesangiospermae	T	73	gain	Eukaryota	Cellular Processes	Eukaryota
0KZU2	COG1487	cellular organisms	V	NAMA	gain	cellular organisms	Cellular Processes	cellular organisms
0KZU2	COG1487	cellular organisms	V	71	gain	cellular organisms	Cellular Processes	cellular organisms
0KZU4	COG5524	Bacteria	S	102	gain	Bacteria	Unknown	Bacteria
0KZU5	COG0589	Bacteria	T	107	gain	Bacteria	Cellular Processes	Bacteria
0KZU6	COG0668	Bacteria	M	102	gain	Bacteria	Cellular Processes	Bacteria
0KZU7	0YJE5	de-novo genes	S	108	gain	de-novo genes	Unknown	de-novo genes
0KZU8	0YUR6	de-novo genes	S	107	gain	de-novo genes	Unknown	de-novo genes
0KZU9	COG2045	Desulfarculus baarsii DSM 2075	H	87	gain	Proteobacteria	Metabolism	Bacteria
0KZUC	0YKM6	de-novo genes	S	102	gain	de-novo genes	Unknown	de-novo genes
0KZUD	COG1327	Eubacterium saphenum ATCC 49989	K	107	gain	Terrabacteria group	Information	Bacteria
0KZUE	COG3467	Neisseria	S	107	gain	Proteobacteria	Unknown	Bacteria
0KZUF	COG1670	Bacteria	J	107	gain	Bacteria	Information	Bacteria
0KZUG	COG1018	cellular organisms	C	95	gain	cellular organisms	Metabolism	cellular organisms
0KZUG	COG1018	cellular organisms	C	107	gain	cellular organisms	Metabolism	cellular organisms
0KZUH	11144	de-novo genes	S	100	gain	de-novo genes	Unknown	de-novo genes
0KZUK	COG1183	Bacteria	I	73	gain	Bacteria	Metabolism	Bacteria
0KZUM	COG0477	Actinobacteria	G	71	gain	Terrabacteria group	Metabolism	Bacteria
0KZUP	COG0633	cellular organisms	C	108	gain	cellular organisms	Metabolism	cellular organisms
0KZUQ	1110F	cellular organisms	P	82	gain	cellular organisms	Metabolism	cellular organisms
0KZUR	110AV	de-novo genes	S	82	gain	de-novo genes	Unknown	de-novo genes
0KZUS	COG5524	Bacteria	S	71	gain	Bacteria	Unknown	Bacteria
0KZUT	COG3332	cellular organisms	S	102	gain	cellular organisms	Unknown	cellular organisms
0KZUT	COG3332	cellular organisms	S	65	gain	cellular organisms	Unknown	cellular organisms
0KZUW	COG3396	cellular organisms	Q	107	gain	cellular organisms	Metabolism	cellular organisms
0KZUX	110MF	de-novo genes	S	72	gain	de-novo genes	Unknown	de-novo genes
0KZUY	COG4262	marine gamma proteobacterium HTCC2080	E	87	gain	Proteobacteria	Metabolism	Bacteria
0KZUZ	0XNWR	cellular organisms	E	106	gain	cellular organisms	Metabolism	cellular organisms
0KZV0	COG1102	cellular organisms	F	102	gain	cellular organisms	Metabolism	cellular organisms
0KZV1	0YBCS	de-novo genes	S	107	gain	de-novo genes	Unknown	de-novo genes
0KZV2	COG0428	Salinibacter ruber DSM 13855	P	107	gain	FCB group	Metabolism	Bacteria
0KZV4	COG5530	Rhizobiales	S	100	gain	Proteobacteria	Unknown	Bacteria
0KZV8	COG1744	Bacteria	S	69	gain	Bacteria	Unknown	Bacteria
0KZV9	COG2719	Bacteria	S	107	gain	Bacteria	Unknown	Bacteria
0KZVB	COG0654	Bacteria	C	107	gain	Bacteria	Metabolism	Bacteria
0KZVC	COG0183	Sulfolobaceae	I	108	gain	TACK group	Metabolism	Archaea
0KZVE	COG0644	cellular organisms	C	107	gain	cellular organisms	Metabolism	cellular organisms
0KZVG	0YACE	de-novo genes	S	102	gain	de-novo genes	Unknown	de-novo genes
0KZVG	0YACE	de-novo genes	S	107	gain	de-novo genes	Unknown	de-novo genes
0KZVI	COG0618	Euryarchaeota	S	108	gain	Euryarchaeota	Unknown	Archaea
0KZVJ	COG3075	cellular organisms	C	107	gain	cellular organisms	Metabolism	cellular organisms
0KZVK	103EF	de-novo genes	E	106	gain	de-novo genes	Metabolism	de-novo genes
0KZVN	COG3119	Bacteria	P	69	gain	Bacteria	Metabolism	Bacteria
0KZVQ	COG0318	Eukaryota	I	92	gain	Eukaryota	Metabolism	Eukaryota
0KZVS	12D66	Archaea	S	69	gain	Archaea	Unknown	Archaea
0KZVT_COG0784	COG0784	cellular organisms	T	103	gain	cellular organisms	Cellular Processes	cellular organisms
0KZVV	11100	de-novo genes	S	86	gain	de-novo genes	Unknown	de-novo genes
0KZVW	11186	de-novo genes	K	82	gain	de-novo genes	Information	de-novo genes
0KZVY	111IR	de-novo genes	S	95	gain	de-novo genes	Unknown	de-novo genes
0KZW1	0YI4T	Pyrococcus furiosus DSM 3638	S	102	gain	Euryarchaeota	Unknown	Archaea
0KZW2	11183	de-novo genes	S	88	gain	de-novo genes	Unknown	de-novo genes
0KZW7	COG1335	Bacteria	Q	108	gain	Bacteria	Metabolism	Bacteria
0KZW8	COG1681	Euryarchaeota	N	NAMA	gain	Euryarchaeota	Cellular Processes	Archaea
0KZWA	0Z91X	de-novo genes	S	72	gain	de-novo genes	Unknown	de-novo genes
0KZWC	0YQVI	Methanococcus	S	105	gain	Euryarchaeota	Unknown	Archaea
0KZWD	0ZZTP	Methanobrevibacter ruminantium M1	S	69	gain	Euryarchaeota	Unknown	Archaea
0KZWE	0Z4C2	de-novo genes	S	107	gain	de-novo genes	Unknown	de-novo genes
0KZWH	0XW20	Proteobacteria	S	69	gain	Proteobacteria	Unknown	Bacteria
0KZWJ	COG0484	Heliconius melpomene	O	95	gain	Eukaryota	Cellular Processes	Eukaryota
0KZWK	10ZND	de-novo genes	S	87	gain	de-novo genes	Unknown	de-novo genes
0KZWM	0ZJTS	Pirellula staleyi DSM 6068	S	105	gain	others	Unknown	Bacteria
0KZWN	COG1253	Haliangium ochraceum DSM 14365	P	102	gain	Proteobacteria	Metabolism	Bacteria
0KZWP	COG3355	Archaea	K	102	gain	Archaea	Information	Archaea
0KZWQ	COG2141	Alphaproteobacteria	C	107	gain	Proteobacteria	Metabolism	Bacteria
0KZWR	COG4743	cellular organisms	S	100	gain	cellular organisms	Unknown	cellular organisms
0KZWS	COG3413	uncultured marine group II euryarchaeote	K	72	gain	Euryarchaeota	Information	Archaea
0KZWY	COG3454	Bacteria	P	71	gain	Bacteria	Metabolism	Bacteria
0KZWZ	COG3119	cellular organisms	P	HAHI	gain	cellular organisms	Metabolism	cellular organisms
0KZX0	COG0433	Methanococcales	L	102	gain	Euryarchaeota	Information	Archaea
0KZX1	111GM	de-novo genes	S	96	gain	de-novo genes	Unknown	de-novo genes
0KZX4	0ZAR2	de-novo genes	S	73	gain	de-novo genes	Unknown	de-novo genes
0KZX5	COG1598	Thermococcus	S	82	gain	Euryarchaeota	Unknown	Archaea
0KZX8	COG1653	Hungateiclostridium clariflavum DSM 19732	G	73	gain	Terrabacteria group	Metabolism	Bacteria
0KZXC	0ZG8J	de-novo genes	S	100	gain	de-novo genes	Unknown	de-novo genes
0KZXE	10ZZP	de-novo genes	S	107	gain	de-novo genes	Unknown	de-novo genes
0KZXH	COG5524	Salinibacter ruber DSM 13855	S	92	gain	FCB group	Unknown	Bacteria
0KZXJ	0Z2K6	de-novo genes	S	102	gain	de-novo genes	Unknown	de-novo genes
0KZXJ	0Z2K6	de-novo genes	S	68	gain	de-novo genes	Unknown	de-novo genes
0KZXK	0Z6KU	de-novo genes	S	108	gain	de-novo genes	Unknown	de-novo genes
0KZXM	0ZACR	de-novo genes	S	107	gain	de-novo genes	Unknown	de-novo genes
0KZXN	COG3388	Euryarchaeota	K	96	gain	Euryarchaeota	Information	Archaea
0KZXP	0ZJ0D	Methanopyrus kandleri AV19	S	107	gain	Euryarchaeota	Unknown	Archaea
0KZXQ	COG1840	Bacteria	P	100	gain	Bacteria	Metabolism	Bacteria
0KZXR	COG2214	cellular organisms	O	107	gain	cellular organisms	Cellular Processes	cellular organisms
0KZXS	1115V	de-novo genes	S	95	gain	de-novo genes	Unknown	de-novo genes
0KZXT	COG1349	Methanobrevibacter	K	107	gain	Euryarchaeota	Information	Archaea
0KZXV	0YUET	de-novo genes	S	102	gain	de-novo genes	Unknown	de-novo genes
0KZXW	1108G	de-novo genes	S	92	gain	de-novo genes	Unknown	de-novo genes
0KZXX	1102H	de-novo genes	S	102	gain	de-novo genes	Unknown	de-novo genes
0KZXY	COG3430	Thermoplasma	S	102	gain	Euryarchaeota	Unknown	Archaea
0KZXZ	110G8	de-novo genes	S	95	gain	de-novo genes	Unknown	de-novo genes
0KZY0	0YR2A	de-novo genes	S	95	gain	de-novo genes	Unknown	de-novo genes
0KZY1	0Z77K	Pyrococcus	S	100	gain	Euryarchaeota	Unknown	Archaea
0KZY2	0XYID	de-novo genes	D	108	gain	de-novo genes	Cellular Processes	de-novo genes
0KZY3	0ZDAN	Bacteria	O	72	gain	Bacteria	Cellular Processes	Bacteria
0KZY4	COG0071	Plesiocystis pacifica SIR-1	O	107	gain	Proteobacteria	Cellular Processes	Bacteria
0KZY4	COG0071	Plesiocystis pacifica SIR-1	O	87	gain	Proteobacteria	Cellular Processes	Bacteria
0KZY5	COG0589	Bacteria	T	95	gain	Bacteria	Cellular Processes	Bacteria
0KZY8	COG0695	Bacteria	O	107	gain	Bacteria	Cellular Processes	Bacteria
0KZY9	COG1321	cellular organisms	K	88	gain	cellular organisms	Information	cellular organisms
0KZYA	0YWFT	Euryarchaeota	S	107	gain	Euryarchaeota	Unknown	Archaea
0KZYB	0Z9WS	de-novo genes	S	82	gain	de-novo genes	Unknown	de-novo genes
0KZYC	COG3269	Archaea	S	100	gain	Archaea	Unknown	Archaea
0KZYE	110KF	de-novo genes	S	88	gain	de-novo genes	Unknown	de-novo genes
0KZYF	0YHYZ	de-novo genes	S	95	gain	de-novo genes	Unknown	de-novo genes
0KZYH	COG1225	cellular organisms	O	103	gain	cellular organisms	Cellular Processes	cellular organisms
0KZYI	11G42	Bacteria	S	86	gain	Bacteria	Unknown	Bacteria
0KZYJ	0YJM3	de-novo genes	S	107	gain	de-novo genes	Unknown	de-novo genes
0KZYK	11U4U	Bacteria	S	92	gain	Bacteria	Unknown	Bacteria
0KZYM	110D3	de-novo genes	S	107	gain	de-novo genes	Unknown	de-novo genes
0KZYN	0YW42	cellular organisms	S	107	gain	cellular organisms	Unknown	cellular organisms
0KZYP	COG1545	Bacillus clausii KSM-K16	S	106	gain	Terrabacteria group	Unknown	Bacteria
0KZYR	111UD	de-novo genes	K	67	gain	de-novo genes	Information	de-novo genes
0KZYT	0YRPV	de-novo genes	S	107	gain	de-novo genes	Unknown	de-novo genes
0KZYW	COG2185	Bacteria	E	87	gain	Bacteria	Metabolism	Bacteria
0KZYX	111R6	de-novo genes	S	72	gain	de-novo genes	Unknown	de-novo genes
0KZYY	COG0730	Bacteria	S	106	gain	Bacteria	Unknown	Bacteria
0KZYZ	11VFN	Chromatiales	S	107	gain	Proteobacteria	Unknown	Bacteria
0KZZ0	10ZZI	de-novo genes	S	72	gain	de-novo genes	Unknown	de-novo genes
0KZZ3	COG1454	cellular organisms	C	102	gain	cellular organisms	Metabolism	cellular organisms
0KZZ4	COG3119	Thermoproteus uzoniensis 768-20	P	HACI	gain	TACK group	Metabolism	Archaea
0KZZ5	COG2352	Proteobacteria	C	107	gain	Proteobacteria	Metabolism	Bacteria
0KZZ7	COG0829	cellular organisms	O	92	gain	cellular organisms	Cellular Processes	cellular organisms
0KZZ8	COG0477	Marinomonas	G	107	gain	Proteobacteria	Metabolism	Bacteria
0KZZA	129ZK	Thermococcaceae	K	102	gain	Euryarchaeota	Information	Archaea
0KZZB	COG1520	Bacteria	S	96	gain	Bacteria	Unknown	Bacteria
0KZZE	COG0547	Epsilonproteobacteria	E	102	gain	Proteobacteria	Metabolism	Bacteria
0KZZF	COG1960	cellular organisms	I	92	gain	cellular organisms	Metabolism	cellular organisms
0KZZF	COG1960	cellular organisms	I	70	gain	cellular organisms	Metabolism	cellular organisms
0KZZG	COG0151	cellular organisms	F	95	gain	cellular organisms	Metabolism	cellular organisms
0KZZH	COG1473	Terrabacteria group	E	102	gain	Terrabacteria group	Metabolism	Bacteria
0KZZI	COG0630	cellular organisms	N	107	gain	cellular organisms	Cellular Processes	cellular organisms
0KZZJ	COG1165	Roseiflexus	H	107	gain	Terrabacteria group	Metabolism	Bacteria
0KZZK	COG1199	cellular organisms	K	107	gain	cellular organisms	Information	cellular organisms
0KZZP	COG1028	Synechococcales	I	107	gain	Terrabacteria group	Metabolism	Bacteria
0KZZQ	COG2159	cellular organisms	S	107	gain	cellular organisms	Unknown	cellular organisms
0KZZR	COG0006	cellular organisms	E	107	gain	cellular organisms	Metabolism	cellular organisms
0KZZS	COG1209	Bacteria	M	107	gain	Bacteria	Cellular Processes	Bacteria
0KZZU	COG0719	cellular organisms	O	108	gain	cellular organisms	Cellular Processes	cellular organisms
0KZZV	121XQ	Bacteria	S	96	gain	Bacteria	Unknown	Bacteria
0KZZW	0YEFP	de-novo genes	S	106	gain	de-novo genes	Unknown	de-novo genes
0KZZX	COG0668	cellular organisms	M	107	gain	cellular organisms	Cellular Processes	cellular organisms
0M000	111JW	de-novo genes	S	68	gain	de-novo genes	Unknown	de-novo genes
0M002	111EF	de-novo genes	S	73	gain	de-novo genes	Unknown	de-novo genes
0M005	10ZNE	de-novo genes	S	100	gain	de-novo genes	Unknown	de-novo genes
0M006	103EI	de-novo genes	S	92	gain	de-novo genes	Unknown	de-novo genes
0M009	110WH	de-novo genes	S	69	gain	de-novo genes	Unknown	de-novo genes
0M00B	0XNWK	Marinithermus hydrothermalis DSM 14884	S	73	gain	Terrabacteria group	Unknown	Bacteria
0M00C	COG0023	cellular organisms	J	107	gain	cellular organisms	Information	cellular organisms
0M00H	COG3794	cellular organisms	C	92	gain	cellular organisms	Metabolism	cellular organisms
0M00K	111R1	de-novo genes	S	72	gain	de-novo genes	Unknown	de-novo genes
0M00N	COG4124	Bacteria	G	69	gain	Bacteria	Metabolism	Bacteria
0M00P	COG1695	Thermoplasmatales	K	107	gain	Euryarchaeota	Information	Archaea
0M00T	110Q4	de-novo genes	S	HAMU	gain	de-novo genes	Unknown	de-novo genes
0M00U	12AY9	Archaea	S	66	gain	Archaea	Unknown	Archaea
0M00W	COG1266	cellular organisms	S	82	gain	cellular organisms	Unknown	cellular organisms
0M00Y	0XZ49	de-novo genes	S	102	gain	de-novo genes	Unknown	de-novo genes
0M010	COG0559	Proteobacteria	E	96	gain	Proteobacteria	Metabolism	Bacteria
0M011	111R4	de-novo genes	S	100	gain	de-novo genes	Unknown	de-novo genes
0M012	COG0840	Bacteria	N	71	gain	Bacteria	Cellular Processes	Bacteria
0M015	123AC	de-novo genes	S	106	gain	de-novo genes	Unknown	de-novo genes
0M017	COG1402	Bacteria	H	58	gain	Bacteria	Metabolism	Bacteria
0M01C	12C7M	Archaea	S	92	gain	Archaea	Unknown	Archaea
0M01D	10ZTP	de-novo genes	S	103	gain	de-novo genes	Unknown	de-novo genes
0M01F	COG0582	Bacteria	L	82	gain	Bacteria	Information	Bacteria
0M01G	0YTVC	de-novo genes	S	71	gain	de-novo genes	Unknown	de-novo genes
0M01H	110SA	de-novo genes	S	95	gain	de-novo genes	Unknown	de-novo genes
0M01I	111AN	de-novo genes	S	92	gain	de-novo genes	Unknown	de-novo genes
0M01J	110YI	de-novo genes	S	107	gain	de-novo genes	Unknown	de-novo genes
0M01K	110CI	de-novo genes	S	100	gain	de-novo genes	Unknown	de-novo genes
0M01M	0XYIW	Thermoprotei	K	88	gain	TACK group	Information	Archaea
0M01N	0ZGNE	de-novo genes	S	82	gain	de-novo genes	Unknown	de-novo genes
0M01P	110KE	de-novo genes	S	69	gain	de-novo genes	Unknown	de-novo genes
0M01R	111RP	de-novo genes	S	106	gain	de-novo genes	Unknown	de-novo genes
0M01U	COG2881	cellular organisms	S	65	gain	cellular organisms	Unknown	cellular organisms
0M01W	10ZYN	de-novo genes	S	82	gain	de-novo genes	Unknown	de-novo genes
0M01X	103EM	de-novo genes	S	72	gain	de-novo genes	Unknown	de-novo genes
0M01Y	COG2608	Bacteria	P	100	gain	Bacteria	Metabolism	Bacteria
0M020	0Z168	de-novo genes	S	69	gain	de-novo genes	Unknown	de-novo genes
0M021	COG1349	Anaerococcus hydrogenalis DSM 7454	K	106	gain	Terrabacteria group	Information	Bacteria
0M024	1113U	de-novo genes	S	HABO	gain	de-novo genes	Unknown	de-novo genes
0M024	1113U	de-novo genes	S	69	gain	de-novo genes	Unknown	de-novo genes
0M027	110NN	de-novo genes	S	87	gain	de-novo genes	Unknown	de-novo genes
0M028	0ZG8J	de-novo genes	S	92	gain	de-novo genes	Unknown	de-novo genes
0M029	0YWYP	de-novo genes	S	107	gain	de-novo genes	Unknown	de-novo genes
0M02A	COG3462	cellular organisms	S	82	gain	cellular organisms	Unknown	cellular organisms
0M02B	COG0454	Bacteria	K	107	gain	Bacteria	Information	Bacteria
0M02C	111R5	de-novo genes	S	92	gain	de-novo genes	Unknown	de-novo genes
0M02D	0YZ85	de-novo genes	S	102	gain	de-novo genes	Unknown	de-novo genes
0M02E	1113Q	de-novo genes	S	100	gain	de-novo genes	Unknown	de-novo genes
0M02F	COG2811	cellular organisms	C	107	gain	cellular organisms	Metabolism	cellular organisms
0M02I	0ZZTP	Methanobacterium lacus	S	100	gain	Euryarchaeota	Unknown	Archaea
0M02J	0Z77K	Thermococcaceae	S	107	gain	Euryarchaeota	Unknown	Archaea
0M02K	110A1	de-novo genes	S	102	gain	de-novo genes	Unknown	de-novo genes
0M02N	0YMFY	de-novo genes	S	82	gain	de-novo genes	Unknown	de-novo genes
0M02P	0YNW3	de-novo genes	S	102	gain	de-novo genes	Unknown	de-novo genes
0M02Q	110J2	de-novo genes	S	106	gain	de-novo genes	Unknown	de-novo genes
0M02R	110J1	de-novo genes	S	82	gain	de-novo genes	Unknown	de-novo genes
0M02S	10ZZ2	de-novo genes	S	107	gain	de-novo genes	Unknown	de-novo genes
0M02T	0Z02N	de-novo genes	S	107	gain	de-novo genes	Unknown	de-novo genes
0M02V	0YY3A	de-novo genes	S	69	gain	de-novo genes	Unknown	de-novo genes
0M02V	0YY3A	de-novo genes	S	88	gain	de-novo genes	Unknown	de-novo genes
0M02X	0YNVU	de-novo genes	S	92	gain	de-novo genes	Unknown	de-novo genes
0M030	0YQV1	de-novo genes	S	95	gain	de-novo genes	Unknown	de-novo genes
0M030	0YQV1	de-novo genes	S	102	gain	de-novo genes	Unknown	de-novo genes
0M031	COG3413	Archaea	K	100	gain	Archaea	Information	Archaea
0M032	COG3413	Archaea	K	71	gain	Archaea	Information	Archaea
0M033	COG0500	cellular organisms	Q	107	gain	cellular organisms	Metabolism	cellular organisms
0M035	COG1967	uncultured marine group II euryarchaeote	S	108	gain	Euryarchaeota	Unknown	Archaea
0M035	COG1967	uncultured marine group II euryarchaeote	S	HAJE	gain	Euryarchaeota	Unknown	Archaea
0M036	0YIA1	de-novo genes	S	102	gain	de-novo genes	Unknown	de-novo genes
0M037	0ZFJ2	de-novo genes	K	107	gain	de-novo genes	Information	de-novo genes
0M038	COG0489	Heliobacterium modesticaldum Ice1	D	82	gain	Terrabacteria group	Cellular Processes	Bacteria
0M03A	COG1225	cellular organisms	O	107	gain	cellular organisms	Cellular Processes	cellular organisms
0M03B	COG0577	Bacteria	V	102	gain	Bacteria	Cellular Processes	Bacteria
0M03C	0ZK5Z	de-novo genes	L	107	gain	de-novo genes	Information	de-novo genes
0M03E	COG0642	Pelobacter propionicus DSM 2379	T	58	gain	Proteobacteria	Cellular Processes	Bacteria
0M03F	COG0589	Salinibacter ruber DSM 13855	T	96	gain	FCB group	Cellular Processes	Bacteria
0M03H	COG5042	Acidithiobacillus	F	107	gain	Proteobacteria	Metabolism	Bacteria
0M03M	COG1011	cellular organisms	S	107	gain	cellular organisms	Unknown	cellular organisms
0M03N_COG2203	COG2203	cellular organisms	T	107	gain	cellular organisms	Cellular Processes	cellular organisms
0M03N_COG3413	COG3413	Archaea	S	107	gain	Archaea	Unknown	Archaea
0M03Q	COG1295	Bacteria	L	107	gain	Bacteria	Information	Bacteria
0M03S	COG1708	Archaea	S	106	gain	Archaea	Unknown	Archaea
0M03T	COG2141	Bacteria	C	92	gain	Bacteria	Metabolism	Bacteria
0M03X	COG1028	cellular organisms	I	107	gain	cellular organisms	Metabolism	cellular organisms
0M03X	COG1028	cellular organisms	I	108	gain	cellular organisms	Metabolism	cellular organisms
0M043	COG0596	Bacteria	S	107	gain	Bacteria	Unknown	Bacteria
0M044	COG1292	cellular organisms	P	107	gain	cellular organisms	Metabolism	cellular organisms
0M045	0XP4F	cellular organisms	S	107	gain	cellular organisms	Unknown	cellular organisms
0M048	COG0723	Eukaryota	P	102	gain	Eukaryota	Metabolism	Eukaryota
0M049	111CX	de-novo genes	S	106	gain	de-novo genes	Unknown	de-novo genes
0M049	111CX	de-novo genes	S	107	gain	de-novo genes	Unknown	de-novo genes
0M04A	COG1405	Archaea	K	107	gain	Archaea	Information	Archaea
0M04B	COG0470	Eukaryota	L	107	gain	Eukaryota	Information	Eukaryota
0M04D	COG2159	cellular organisms	S	107	gain	cellular organisms	Unknown	cellular organisms
0M04F	0Z7VH	de-novo genes	S	100	gain	de-novo genes	Unknown	de-novo genes
0M04H	110YE	de-novo genes	S	73	gain	de-novo genes	Unknown	de-novo genes
0M04J	11040	de-novo genes	S	69	gain	de-novo genes	Unknown	de-novo genes
0M04N	1113Q	de-novo genes	S	73	gain	de-novo genes	Unknown	de-novo genes
0M04R	0Z77K	Thermococcaceae	S	72	gain	Euryarchaeota	Unknown	Archaea
0M04U	110WC	de-novo genes	S	69	gain	de-novo genes	Unknown	de-novo genes
0M04Y	111IY	de-novo genes	S	107	gain	de-novo genes	Unknown	de-novo genes
0M051	110DU	de-novo genes	S	HAHI	gain	de-novo genes	Unknown	de-novo genes
0M051	110DU	de-novo genes	S	NAMA	gain	de-novo genes	Unknown	de-novo genes
0M054	120S8	de-novo genes	S	69	gain	de-novo genes	Unknown	de-novo genes
0M057	111M3	de-novo genes	S	72	gain	de-novo genes	Unknown	de-novo genes
0M058	111JR	de-novo genes	S	95	gain	de-novo genes	Unknown	de-novo genes
0M05A	110NM	de-novo genes	S	102	gain	de-novo genes	Unknown	de-novo genes
0M05B	111MC	de-novo genes	S	82	gain	de-novo genes	Unknown	de-novo genes
0M05C	103EV	de-novo genes	S	HAMU	gain	de-novo genes	Unknown	de-novo genes
0M05D	COG0642	Chlorobiaceae	T	87	gain	FCB group	Cellular Processes	Bacteria
0M05F	0XX1E	Streptosporangium roseum DSM 43021	S	HAMU	gain	Terrabacteria group	Unknown	Bacteria
0M05H	103EW	de-novo genes	S	87	gain	de-novo genes	Unknown	de-novo genes
0M05I	COG1474	Thermoplasma volcanium GSS1	L	73	gain	Euryarchaeota	Information	Archaea
0M05M	COG0642	Bacteria	T	82	gain	Bacteria	Cellular Processes	Bacteria
0M05P	110G2	de-novo genes	S	86	gain	de-novo genes	Unknown	de-novo genes
0M05T	COG0464	cellular organisms	O	HAARJ07HB	gain	cellular organisms	Cellular Processes	cellular organisms
0M05U	COG1405	TACK group	K	71	gain	TACK group	Information	Archaea
0M05W	110XX	Methanosphaera stadtmanae DSM 3091	S	86	gain	Euryarchaeota	Unknown	Archaea
0M05Z	COG3462	cellular organisms	S	68	gain	cellular organisms	Unknown	cellular organisms
0M05Z	COG3462	cellular organisms	S	71	gain	cellular organisms	Unknown	cellular organisms
0M060	11183	de-novo genes	S	82	gain	de-novo genes	Unknown	de-novo genes
0M061	0YSS6	Aciduliprofundum boonei T469	S	69	gain	Euryarchaeota	Unknown	Archaea
0M065	0Z3XK	de-novo genes	S	102	gain	de-novo genes	Unknown	de-novo genes
0M066	0ZFBI	de-novo genes	S	95	gain	de-novo genes	Unknown	de-novo genes
0M068	11191	de-novo genes	S	107	gain	de-novo genes	Unknown	de-novo genes
0M069	10ZKV	de-novo genes	S	71	gain	de-novo genes	Unknown	de-novo genes
0M06A	110FF	de-novo genes	K	HAMU	gain	de-novo genes	Information	de-novo genes
0M06B	10ZWS	de-novo genes	S	71	gain	de-novo genes	Unknown	de-novo genes
0M06C	1104M	de-novo genes	K	92	gain	de-novo genes	Information	de-novo genes
0M06D	110WZ	de-novo genes	S	69	gain	de-novo genes	Unknown	de-novo genes
0M06E	110WA	de-novo genes	S	92	gain	de-novo genes	Unknown	de-novo genes
0M06F	110CK	de-novo genes	S	87	gain	de-novo genes	Unknown	de-novo genes
0M06G	COG1349	Bacilli	K	82	gain	Terrabacteria group	Information	Bacteria
0M06H	0YRE7	Methanobrevibacter ruminantium M1	S	108	gain	Euryarchaeota	Unknown	Archaea
0M06I	111I2	de-novo genes	S	100	gain	de-novo genes	Unknown	de-novo genes
0M06J	10ZNE	de-novo genes	S	92	gain	de-novo genes	Unknown	de-novo genes
0M06K	11136	de-novo genes	S	82	gain	de-novo genes	Unknown	de-novo genes
0M06M	0ZFCK	de-novo genes	S	106	gain	de-novo genes	Unknown	de-novo genes
0M06N	110P8	de-novo genes	S	107	gain	de-novo genes	Unknown	de-novo genes
0M06P	0YSYP	de-novo genes	S	100	gain	de-novo genes	Unknown	de-novo genes
0M06R	COG1787	Bacteria	V	73	gain	Bacteria	Cellular Processes	Bacteria
0M06S	0YXI5	Methanobacteriaceae	S	92	gain	Euryarchaeota	Unknown	Archaea
0M06U	COG0071	Solanum	O	82	gain	Eukaryota	Cellular Processes	Eukaryota
0M06W	1109V	de-novo genes	S	92	gain	de-novo genes	Unknown	de-novo genes
0M06X	110DZ	de-novo genes	S	100	gain	de-novo genes	Unknown	de-novo genes
0M06Y	0YUYJ	de-novo genes	S	107	gain	de-novo genes	Unknown	de-novo genes
0M06Z	10ZSN	de-novo genes	S	102	gain	de-novo genes	Unknown	de-novo genes
0M070	110R9	de-novo genes	S	92	gain	de-novo genes	Unknown	de-novo genes
0M071	0ZEP9	de-novo genes	L	71	gain	de-novo genes	Information	de-novo genes
0M073	1107Q	de-novo genes	S	107	gain	de-novo genes	Unknown	de-novo genes
0M074	111S5	de-novo genes	S	92	gain	de-novo genes	Unknown	de-novo genes
0M075	110	de-novo genes	S	100	gain	de-novo genes	Unknown	de-novo genes
0M077	110B0	de-novo genes	S	92	gain	de-novo genes	Unknown	de-novo genes
0M077	110B0	de-novo genes	S	69	gain	de-novo genes	Unknown	de-novo genes
0M078	0Z77K	Thermococcaceae	S	106	gain	Euryarchaeota	Unknown	Archaea
0M079	0YNTT	de-novo genes	S	107	gain	de-novo genes	Unknown	de-novo genes
0M07C	COG2346	cellular organisms	S	95	gain	cellular organisms	Unknown	cellular organisms
0M07E	0YP34	de-novo genes	S	107	gain	de-novo genes	Unknown	de-novo genes
0M07F	COG2132	cellular organisms	Q	92	gain	cellular organisms	Metabolism	cellular organisms
0M07I	COG1278	Rhodothermaceae	K	100	gain	FCB group	Information	Bacteria
0M07K	COG1287	cellular organisms	S	92	gain	cellular organisms	Unknown	cellular organisms
0M07M	COG0484	Sophophora	O	100	gain	Eukaryota	Cellular Processes	Eukaryota
0M07N	0YXRR	de-novo genes	S	102	gain	de-novo genes	Unknown	de-novo genes
0M07Q	COG0832	Bacteria	E	92	gain	Bacteria	Metabolism	Bacteria
0M07S	COG0262	cellular organisms	H	102	gain	cellular organisms	Metabolism	cellular organisms
0M07U	COG0071	cellular organisms	O	102	gain	cellular organisms	Cellular Processes	cellular organisms
0M07Y	0YM5U	Vulcanisaeta distributa DSM 14429	S	107	gain	TACK group	Unknown	Archaea
0M080	1109Q	de-novo genes	S	92	gain	de-novo genes	Unknown	de-novo genes
0M081	0YDV9	de-novo genes	S	96	gain	de-novo genes	Unknown	de-novo genes
0M082	0YHYB	de-novo genes	S	107	gain	de-novo genes	Unknown	de-novo genes
0M083	120ZV	de-novo genes	K	100	gain	de-novo genes	Information	de-novo genes
0M086	0YIFR	Nanoarchaeum equitans Kin4-M	S	107	gain	others	Unknown	Archaea
0M087	COG3413	Archaea	K	106	gain	Archaea	Information	Archaea
0M088	111CS	de-novo genes	S	106	gain	de-novo genes	Unknown	de-novo genes
0M088	111CS	de-novo genes	S	107	gain	de-novo genes	Unknown	de-novo genes
0M08C	COG2030	Chlamydomonas reinhardtii	I	107	gain	Eukaryota	Metabolism	Eukaryota
0M08D	COG0524	Bacteria	G	103	gain	Bacteria	Metabolism	Bacteria
0M08E	COG1721	cellular organisms	S	69	gain	cellular organisms	Unknown	cellular organisms
0M08I	COG3250	Bacteroidales	G	106	gain	FCB group	Metabolism	Bacteria
0M08K	COG3919	Bacteria	S	107	gain	Bacteria	Unknown	Bacteria
0M08Q	COG0675	cellular organisms	L	82	gain	cellular organisms	Information	cellular organisms
0M08R	0YCEK	de-novo genes	S	100	gain	de-novo genes	Unknown	de-novo genes
0M08S	COG0642	Desulfotalea psychrophila LSv54	T	96	gain	Proteobacteria	Cellular Processes	Bacteria
0M08V	COG0459	uncultured marine group II euryarchaeote	O	96	gain	Euryarchaeota	Cellular Processes	Archaea
0M08V	COG0459	uncultured marine group II euryarchaeote	O	108	gain	Euryarchaeota	Cellular Processes	Archaea
0M08W	COG1599	Mesangiospermae	L	102	gain	Eukaryota	Information	Eukaryota
0M08X	0YA92	Salinibacter ruber DSM 13855	S	96	gain	FCB group	Unknown	Bacteria
0M08Y	0YBVB	de-novo genes	S	102	gain	de-novo genes	Unknown	de-novo genes
0M08Z	COG0656	cellular organisms	S	107	gain	cellular organisms	Unknown	cellular organisms
0M090	COG2301	cellular organisms	G	105	gain	cellular organisms	Metabolism	cellular organisms
0M091	0YFMQ	Conexibacter woesei DSM 14684	P	107	gain	Terrabacteria group	Metabolism	Bacteria
0M092	COG1331	cellular organisms	O	95	gain	cellular organisms	Cellular Processes	cellular organisms
0M095	0YZ29	de-novo genes	S	102	gain	de-novo genes	Unknown	de-novo genes
0M096	11HIP	cellular organisms	S	HATI	gain	cellular organisms	Unknown	cellular organisms
0M098	COG1520	Bacteria	S	88	gain	Bacteria	Unknown	Bacteria
0M099	0XSKB	cellular organisms	Q	107	gain	cellular organisms	Metabolism	cellular organisms
0M09D	103F0	de-novo genes	S	73	gain	de-novo genes	Unknown	de-novo genes
0M09H	111IV	de-novo genes	S	71	gain	de-novo genes	Unknown	de-novo genes
0M09I	110UZ	de-novo genes	S	82	gain	de-novo genes	Unknown	de-novo genes
0M09M	111C3	de-novo genes	S	107	gain	de-novo genes	Unknown	de-novo genes
0M09P	103F2	de-novo genes	S	92	gain	de-novo genes	Unknown	de-novo genes
0M09Q	110HP	de-novo genes	S	HAVO	gain	de-novo genes	Unknown	de-novo genes
0M09R	0YYMG	de-novo genes	S	HAARJ07HX	gain	de-novo genes	Unknown	de-novo genes
0M09R	0YYMG	de-novo genes	S	82	gain	de-novo genes	Unknown	de-novo genes
0M09S	110P9	de-novo genes	S	100	gain	de-novo genes	Unknown	de-novo genes
0M09U	124BF	cellular organisms	G	96	gain	cellular organisms	Metabolism	cellular organisms
0M09W	COG0589	Bacteria	T	71	gain	Bacteria	Cellular Processes	Bacteria
0M09X	COG1053	Bacteria	C	95	gain	Bacteria	Metabolism	Bacteria
0M09Z	103F3	de-novo genes	S	92	gain	de-novo genes	Unknown	de-novo genes
0M0A0	110AW	de-novo genes	S	69	gain	de-novo genes	Unknown	de-novo genes
0M0A1	0Z3X3	de-novo genes	S	82	gain	de-novo genes	Unknown	de-novo genes
0M0A4	0YYDE	de-novo genes	S	102	gain	de-novo genes	Unknown	de-novo genes
0M0A5	COG2510	Desulfurococcaceae	G	92	gain	TACK group	Metabolism	Archaea
0M0A8	COG2101	Thermococcus barophilus MP	K	102	gain	Euryarchaeota	Information	Archaea
0M0A9	COG0784	Cytophaga hutchinsonii ATCC 33406	T	69	gain	FCB group	Cellular Processes	Bacteria
0M0AA	103F5	de-novo genes	S	71	gain	de-novo genes	Unknown	de-novo genes
0M0AD	COG0589	Bacteria	T	82	gain	Bacteria	Cellular Processes	Bacteria
0M0AF	110ZY	de-novo genes	S	88	gain	de-novo genes	Unknown	de-novo genes
0M0AH	103F6	de-novo genes	S	92	gain	de-novo genes	Unknown	de-novo genes
0M0AH	103F6	de-novo genes	S	HAVO	gain	de-novo genes	Unknown	de-novo genes
0M0AJ	COG1024	cellular organisms	I	92	gain	cellular organisms	Metabolism	cellular organisms
0M0AK	COG3391	Proteobacteria	S	82	gain	Proteobacteria	Unknown	Bacteria
0M0AM	COG0451	Desulfovibrio desulfuricans ATCC 27774	M	95	gain	Proteobacteria	Cellular Processes	Bacteria
[truncated: 1,602 more rows]
